# Supplementary material for: A laid-back trip through the Hennigian Forests
Source: PeerJ. 2017 Jul 21;5:e3578. doi: 10.7717/peerj.3578 (PMC5522724; doi:10.7717/peerj.3578)
Supplement: Supplemental Information 1 [file peerj-05-3578-s001.zip]

Archive with 204 entries (169 files):
- Raw_data_supplemental_data_files/
- Raw_data_supplemental_data_files/.DS_Store
- __MACOSX/
- __MACOSX/Raw_data_supplemental_data_files/
- __MACOSX/Raw_data_supplemental_data_files/._.DS_Store
- Raw_data_supplemental_data_files/raw_data_Figure_1/
- Raw_data_supplemental_data_files/raw_data_Figure_1/.DS_Store
- __MACOSX/Raw_data_supplemental_data_files/raw_data_Figure_1/
- __MACOSX/Raw_data_supplemental_data_files/raw_data_Figure_1/._.DS_Store
- Raw_data_supplemental_data_files/raw_data_Figure_1/raw_data_Figure_1_Nelson_Platnick_1991_modified_Matrix_17.nex
- __MACOSX/Raw_data_supplemental_data_files/raw_data_Figure_1/._raw_data_Figure_1_Nelson_Platnick_1991_modified_Matrix_17.nex
- Raw_data_supplemental_data_files/raw_data_Figure_1/raw_data_Figure_1_Nelson_Platnick_1991_modified_Matrix_17_Average_Consensus_Table.nex
- __MACOSX/Raw_data_supplemental_data_files/raw_data_Figure_1/._raw_data_Figure_1_Nelson_Platnick_1991_modified_Matrix_17_Average_Consensus_Table.nex
- Raw_data_supplemental_data_files/raw_data_Figure_1/raw_data_Figure_1_Nelson_Platnick_1991_modified_Matrix_17_Average_Consensus_Tree_.tre
- __MACOSX/Raw_data_supplemental_data_files/raw_data_Figure_1/._raw_data_Figure_1_Nelson_Platnick_1991_modified_Matrix_17_Average_Consensus_Tree_.tre
- Raw_data_supplemental_data_files/raw_data_Figure_1/raw_data_Figure_1_Nelson_Platnick_1991_modified_Matrix_17_Hennigian_Forest.tre
- __MACOSX/Raw_data_supplemental_data_files/raw_data_Figure_1/._raw_data_Figure_1_Nelson_Platnick_1991_modified_Matrix_17_Hennigian_Forest.tre
- Raw_data_supplemental_data_files/raw_data_Figure_1/raw_data_Figure_1_Nelson_Platnick_1991_modified_Matrix_17_MP_Tree.tre
- __MACOSX/Raw_data_supplemental_data_files/raw_data_Figure_1/._raw_data_Figure_1_Nelson_Platnick_1991_modified_Matrix_17_MP_Tree.tre
- Raw_data_supplemental_data_files/raw_data_Figure_2/
- Raw_data_supplemental_data_files/raw_data_Figure_2/.DS_Store
- __MACOSX/Raw_data_supplemental_data_files/raw_data_Figure_2/
- __MACOSX/Raw_data_supplemental_data_files/raw_data_Figure_2/._.DS_Store
- Raw_data_supplemental_data_files/raw_data_Figure_2/raw_data_Figure_2_Nelson_1996_Matrix_1.nex
- __MACOSX/Raw_data_supplemental_data_files/raw_data_Figure_2/._raw_data_Figure_2_Nelson_1996_Matrix_1.nex
- Raw_data_supplemental_data_files/raw_data_Figure_2/raw_data_Figure_2_Nelson_1996_Matrix_1_Average_Consensus_Table.nex
- __MACOSX/Raw_data_supplemental_data_files/raw_data_Figure_2/._raw_data_Figure_2_Nelson_1996_Matrix_1_Average_Consensus_Table.nex
- Raw_data_supplemental_data_files/raw_data_Figure_2/raw_data_Figure_2_Nelson_1996_Matrix_1_Average_Consensus_Trees_.tre
- __MACOSX/Raw_data_supplemental_data_files/raw_data_Figure_2/._raw_data_Figure_2_Nelson_1996_Matrix_1_Average_Consensus_Trees_.tre
- Raw_data_supplemental_data_files/raw_data_Figure_2/raw_data_Figure_2_Nelson_1996_Matrix_1_Hennigian_Forest.tre
- Raw_data_supplemental_data_files/raw_data_Figure_2/raw_data_Figure_2_Nelson_1996_Matrix_1_MP_Trees.tre
- __MACOSX/Raw_data_supplemental_data_files/raw_data_Figure_2/._raw_data_Figure_2_Nelson_1996_Matrix_1_MP_Trees.tre
- Raw_data_supplemental_data_files/raw_data_Figure_3/
- Raw_data_supplemental_data_files/raw_data_Figure_3/.DS_Store
- __MACOSX/Raw_data_supplemental_data_files/raw_data_Figure_3/
- __MACOSX/Raw_data_supplemental_data_files/raw_data_Figure_3/._.DS_Store
- Raw_data_supplemental_data_files/raw_data_Figure_3/raw_data_Figure_3_Kluge_1994_Figure_2.nex
- __MACOSX/Raw_data_supplemental_data_files/raw_data_Figure_3/._raw_data_Figure_3_Kluge_1994_Figure_2.nex
- Raw_data_supplemental_data_files/raw_data_Figure_3/raw_data_Figure_3_Kluge_1994_Figure_2_Average_Consensus_Table.nex
- __MACOSX/Raw_data_supplemental_data_files/raw_data_Figure_3/._raw_data_Figure_3_Kluge_1994_Figure_2_Average_Consensus_Table.nex
- Raw_data_supplemental_data_files/raw_data_Figure_3/raw_data_Figure_3_Kluge_1994_Figure_2_Average_Consensus_Trees_.tre
- __MACOSX/Raw_data_supplemental_data_files/raw_data_Figure_3/._raw_data_Figure_3_Kluge_1994_Figure_2_Average_Consensus_Trees_.tre
- Raw_data_supplemental_data_files/raw_data_Figure_3/raw_data_Figure_3_Kluge_1994_Figure_2_Hennigian_Forest.tre
- Raw_data_supplemental_data_files/raw_data_Figure_3/raw_data_Figure_3_Kluge_1994_Figure_2_MP_Tree.tre
- __MACOSX/Raw_data_supplemental_data_files/raw_data_Figure_3/._raw_data_Figure_3_Kluge_1994_Figure_2_MP_Tree.tre
- Raw_data_supplemental_data_files/raw_data_Figure_4/
- Raw_data_supplemental_data_files/raw_data_Figure_4/.DS_Store
- __MACOSX/Raw_data_supplemental_data_files/raw_data_Figure_4/
- __MACOSX/Raw_data_supplemental_data_files/raw_data_Figure_4/._.DS_Store
- Raw_data_supplemental_data_files/raw_data_Figure_4/raw_data_Figure_4_Farris_Kluge_1998_Figure_5.nex
- __MACOSX/Raw_data_supplemental_data_files/raw_data_Figure_4/._raw_data_Figure_4_Farris_Kluge_1998_Figure_5.nex
- Raw_data_supplemental_data_files/raw_data_Figure_4/raw_data_Figure_4_Farris_Kluge_1998_Figure_5_Average_Consensus_Table.nex
- __MACOSX/Raw_data_supplemental_data_files/raw_data_Figure_4/._raw_data_Figure_4_Farris_Kluge_1998_Figure_5_Average_Consensus_Table.nex
- Raw_data_supplemental_data_files/raw_data_Figure_4/raw_data_Figure_4_Farris_Kluge_1998_Figure_5_Average_Consensus_Tree_.tre
- __MACOSX/Raw_data_supplemental_data_files/raw_data_Figure_4/._raw_data_Figure_4_Farris_Kluge_1998_Figure_5_Average_Consensus_Tree_.tre
- Raw_data_supplemental_data_files/raw_data_Figure_4/raw_data_Figure_4_Farris_Kluge_1998_Figure_5_Hennigian_Forest.tre
- Raw_data_supplemental_data_files/raw_data_Figure_4/raw_data_Figure_4_Farris_Kluge_1998_Figure_5_MP_Tree.tre
- __MACOSX/Raw_data_supplemental_data_files/raw_data_Figure_4/._raw_data_Figure_4_Farris_Kluge_1998_Figure_5_MP_Tree.tre
- Raw_data_supplemental_data_files/raw_data_Figure_5.I/
- Raw_data_supplemental_data_files/raw_data_Figure_5.I/.DS_Store
- __MACOSX/Raw_data_supplemental_data_files/raw_data_Figure_5.I/
- __MACOSX/Raw_data_supplemental_data_files/raw_data_Figure_5.I/._.DS_Store
- Raw_data_supplemental_data_files/raw_data_Figure_5.I/raw_data_Figure_5.I_Kluge_1994_Table_3.nex
- __MACOSX/Raw_data_supplemental_data_files/raw_data_Figure_5.I/._raw_data_Figure_5.I_Kluge_1994_Table_3.nex
- Raw_data_supplemental_data_files/raw_data_Figure_5.I/raw_data_Figure_5.I_Kluge_1994_Table_3_Average_Consensus_Table.nex
- __MACOSX/Raw_data_supplemental_data_files/raw_data_Figure_5.I/._raw_data_Figure_5.I_Kluge_1994_Table_3_Average_Consensus_Table.nex
- Raw_data_supplemental_data_files/raw_data_Figure_5.I/raw_data_Figure_5.I_Kluge_1994_Table_3_Average_Consensus_Tree_.tre
- __MACOSX/Raw_data_supplemental_data_files/raw_data_Figure_5.I/._raw_data_Figure_5.I_Kluge_1994_Table_3_Average_Consensus_Tree_.tre
- Raw_data_supplemental_data_files/raw_data_Figure_5.I/raw_data_Figure_5.I_Kluge_1994_Table_3_Hennigian_Forest.tre
- __MACOSX/Raw_data_supplemental_data_files/raw_data_Figure_5.I/._raw_data_Figure_5.I_Kluge_1994_Table_3_Hennigian_Forest.tre
- Raw_data_supplemental_data_files/raw_data_Figure_5.I/raw_data_Figure_5.I_Kluge_1994_Table_3_MP_Tree.tre
- __MACOSX/Raw_data_supplemental_data_files/raw_data_Figure_5.I/._raw_data_Figure_5.I_Kluge_1994_Table_3_MP_Tree.tre
- Raw_data_supplemental_data_files/raw_data_Figure_5.II/
- Raw_data_supplemental_data_files/raw_data_Figure_5.II/.DS_Store
- __MACOSX/Raw_data_supplemental_data_files/raw_data_Figure_5.II/
- __MACOSX/Raw_data_supplemental_data_files/raw_data_Figure_5.II/._.DS_Store
- Raw_data_supplemental_data_files/raw_data_Figure_5.II/raw_data_Figure_5.II_Farris_1997_Matrix_Z.nex
- __MACOSX/Raw_data_supplemental_data_files/raw_data_Figure_5.II/._raw_data_Figure_5.II_Farris_1997_Matrix_Z.nex
- Raw_data_supplemental_data_files/raw_data_Figure_5.II/raw_data_Figure_5.II_Farris_1997_Matrix_Z_Average_Consensus_Table.nex
- __MACOSX/Raw_data_supplemental_data_files/raw_data_Figure_5.II/._raw_data_Figure_5.II_Farris_1997_Matrix_Z_Average_Consensus_Table.nex
- Raw_data_supplemental_data_files/raw_data_Figure_5.II/raw_data_Figure_5.II_Farris_1997_Matrix_Z_Average_Consensus_Table_HS.log
- __MACOSX/Raw_data_supplemental_data_files/raw_data_Figure_5.II/._raw_data_Figure_5.II_Farris_1997_Matrix_Z_Average_Consensus_Table_HS.log
- Raw_data_supplemental_data_files/raw_data_Figure_5.II/raw_data_Figure_5.II_Farris_1997_Matrix_Z_Average_Consensus_Tree_.tre
- __MACOSX/Raw_data_supplemental_data_files/raw_data_Figure_5.II/._raw_data_Figure_5.II_Farris_1997_Matrix_Z_Average_Consensus_Tree_.tre
- Raw_data_supplemental_data_files/raw_data_Figure_5.II/raw_data_Figure_5.II_Farris_1997_Matrix_Z_Hennigian_Forest.tre
- Raw_data_supplemental_data_files/raw_data_Figure_5.II/raw_data_Figure_5.II_Farris_1997_Matrix_Z_MP_Tree.tre
- __MACOSX/Raw_data_supplemental_data_files/raw_data_Figure_5.II/._raw_data_Figure_5.II_Farris_1997_Matrix_Z_MP_Tree.tre
- Raw_data_supplemental_data_files/raw_data_Figure_6.I/
- Raw_data_supplemental_data_files/raw_data_Figure_6.I/.DS_Store
- __MACOSX/Raw_data_supplemental_data_files/raw_data_Figure_6.I/
- __MACOSX/Raw_data_supplemental_data_files/raw_data_Figure_6.I/._.DS_Store
- Raw_data_supplemental_data_files/raw_data_Figure_6.I/raw_data_Figure_6_I_DNA_Supermatrix_based on_Lehtonen_et_all_2011.nex
- __MACOSX/Raw_data_supplemental_data_files/raw_data_Figure_6.I/._raw_data_Figure_6_I_DNA_Supermatrix_based on_Lehtonen_et_all_2011.nex
- Raw_data_supplemental_data_files/raw_data_Figure_6.I/raw_data_Figure_6_I_DNA_Supermatrix_based on_Lehtonen_et_all_2011_Tree_MP.tre
- __MACOSX/Raw_data_supplemental_data_files/raw_data_Figure_6.I/._raw_data_Figure_6_I_DNA_Supermatrix_based on_Lehtonen_et_all_2011_Tree_MP.tre
- Raw_data_supplemental_data_files/raw_data_Figure_6.II/
- Raw_data_supplemental_data_files/raw_data_Figure_6.II/.DS_Store
- __MACOSX/Raw_data_supplemental_data_files/raw_data_Figure_6.II/
- __MACOSX/Raw_data_supplemental_data_files/raw_data_Figure_6.II/._.DS_Store
- Raw_data_supplemental_data_files/raw_data_Figure_6.II/raw_data_Figure_6_II_Binary_representation_of_the_DNA_Supermatrix_based on_Lehtonen_et_all_2011.nex
- __MACOSX/Raw_data_supplemental_data_files/raw_data_Figure_6.II/._raw_data_Figure_6_II_Binary_representation_of_the_DNA_Supermatrix_based on_Lehtonen_et_all_2011.nex
- Raw_data_supplemental_data_files/raw_data_Figure_6.II/raw_data_Figure_6_II_Binary_representation_of_the_DNA_Supermatrix_based on_Lehtonen_et_all_2011_Complete_Forest_Average_Consensus_Table.nex
- __MACOSX/Raw_data_supplemental_data_files/raw_data_Figure_6.II/._raw_data_Figure_6_II_Binary_representation_of_the_DNA_Supermatrix_based on_Lehtonen_et_all_2011_Complete_Forest_Average_Consensus_Table.nex
- Raw_data_supplemental_data_files/raw_data_Figure_6.II/raw_data_Figure_6_II_Binary_representation_of_the_DNA_Supermatrix_based on_Lehtonen_et_all_2011_Complete_Forest_Average_Consensus_Tree_.tre
- __MACOSX/Raw_data_supplemental_data_files/raw_data_Figure_6.II/._raw_data_Figure_6_II_Binary_representation_of_the_DNA_Supermatrix_based on_Lehtonen_et_all_2011_Complete_Forest_Average_Consensus_Tree_.tre
- Raw_data_supplemental_data_files/raw_data_Figure_6.II/raw_data_Figure_6_II_Binary_representation_of_the_DNA_Supermatrix_based on_Lehtonen_et_all_2011_Complete_Hennigian_Forest.tre
- Raw_data_supplemental_data_files/raw_data_Figure_6.III/
- Raw_data_supplemental_data_files/raw_data_Figure_6.III/.DS_Store
- __MACOSX/Raw_data_supplemental_data_files/raw_data_Figure_6.III/
- __MACOSX/Raw_data_supplemental_data_files/raw_data_Figure_6.III/._.DS_Store
- Raw_data_supplemental_data_files/raw_data_Figure_6.III/raw_data_Figure_6_Binary_representation_of_the_DNA_Supermatrix_based on_Lehtonen_et_all_2011_Reduced_Hennigian_Forest.tre
- __MACOSX/Raw_data_supplemental_data_files/raw_data_Figure_6.III/._raw_data_Figure_6_Binary_representation_of_the_DNA_Supermatrix_based on_Lehtonen_et_all_2011_Reduced_Hennigian_Forest.tre
- Raw_data_supplemental_data_files/raw_data_Figure_6.III/raw_data_Figure_6_Binary_representation_of_the_DNA_Supermatrix_based on_Lehtonen_et_all_2011_Reduced_Hennigian_Forest_Average_Consensus_Table.nex
- __MACOSX/Raw_data_supplemental_data_files/raw_data_Figure_6.III/._raw_data_Figure_6_Binary_representation_of_the_DNA_Supermatrix_based on_Lehtonen_et_all_2011_Reduced_Hennigian_Forest_Average_Consensus_Table.nex
- Raw_data_supplemental_data_files/raw_data_Figure_6.III/raw_data_Figure_6_Binary_representation_of_the_DNA_Supermatrix_based on_Lehtonen_et_all_2011_Reduced_Hennigian_Forest_Average_Consensus_Tree_.tre
- __MACOSX/Raw_data_supplemental_data_files/raw_data_Figure_6.III/._raw_data_Figure_6_Binary_representation_of_the_DNA_Supermatrix_based on_Lehtonen_et_all_2011_Reduced_Hennigian_Forest_Average_Consensus_Tree_.tre
- Raw_data_supplemental_data_files/raw_data_Figure_7.I/
- Raw_data_supplemental_data_files/raw_data_Figure_7.I/.DS_Store
- __MACOSX/Raw_data_supplemental_data_files/raw_data_Figure_7.I/
- __MACOSX/Raw_data_supplemental_data_files/raw_data_Figure_7.I/._.DS_Store
- Raw_data_supplemental_data_files/raw_data_Figure_7.I/raw_data_Figure_7.I_Matrix_of_166_muscular_characters__of_Primates_modified_from_Diogo_and_ Wood_2012_Table_3.1_MP_Tree.tre
- __MACOSX/Raw_data_supplemental_data_files/raw_data_Figure_7.I/._raw_data_Figure_7.I_Matrix_of_166_muscular_characters__of_Primates_modified_from_Diogo_and_ Wood_2012_Table_3.1_MP_Tree.tre
- Raw_data_supplemental_data_files/raw_data_Figure_7.I/raw_data_Figure_7.I_Matrix_of_166_muscular_characters_of_Primates_modified_from_Diogo_and_ Wood_2012_Table_3.1.nex
- __MACOSX/Raw_data_supplemental_data_files/raw_data_Figure_7.I/._raw_data_Figure_7.I_Matrix_of_166_muscular_characters_of_Primates_modified_from_Diogo_and_ Wood_2012_Table_3.1.nex
- Raw_data_supplemental_data_files/raw_data_Figure_7.II/
- Raw_data_supplemental_data_files/raw_data_Figure_7.II/.DS_Store
- __MACOSX/Raw_data_supplemental_data_files/raw_data_Figure_7.II/
- __MACOSX/Raw_data_supplemental_data_files/raw_data_Figure_7.II/._.DS_Store
- Raw_data_supplemental_data_files/raw_data_Figure_7.II/raw_data_Figure_7.II_Complete_Table_3.1_modified_from_Diogo_and_Wood_201_with_all_multistate_characters_recoded_in_additive_binary_form.nex
- __MACOSX/Raw_data_supplemental_data_files/raw_data_Figure_7.II/._raw_data_Figure_7.II_Complete_Table_3.1_modified_from_Diogo_and_Wood_201_with_all_multistate_characters_recoded_in_additive_binary_form.nex
- Raw_data_supplemental_data_files/raw_data_Figure_7.II/raw_data_Figure_7.II_Complete_Table_3.1_modified_from_Diogo_and_Wood_201_with_all_multistate_characters_recoded_in_additive_binary_form_Average_Consensus.nex
- __MACOSX/Raw_data_supplemental_data_files/raw_data_Figure_7.II/._raw_data_Figure_7.II_Complete_Table_3.1_modified_from_Diogo_and_Wood_201_with_all_multistate_characters_recoded_in_additive_binary_form_Average_Consensus.nex
- Raw_data_supplemental_data_files/raw_data_Figure_7.II/raw_data_Figure_7.II_Complete_Table_3.1_modified_from_Diogo_and_Wood_201_with_all_multistate_characters_recoded_in_additive_binary_form_Average_Consensus.tre
- __MACOSX/Raw_data_supplemental_data_files/raw_data_Figure_7.II/._raw_data_Figure_7.II_Complete_Table_3.1_modified_from_Diogo_and_Wood_201_with_all_multistate_characters_recoded_in_additive_binary_form_Average_Consensus.tre
- Raw_data_supplemental_data_files/raw_data_Figure_7.II/raw_data_Figure_7.II_Complete_Table_3.1_modified_from_Diogo_and_Wood_201_with_all_multistate_characters_recoded_in_additive_binary_form_Average_Consensus_HS.log
- __MACOSX/Raw_data_supplemental_data_files/raw_data_Figure_7.II/._raw_data_Figure_7.II_Complete_Table_3.1_modified_from_Diogo_and_Wood_201_with_all_multistate_characters_recoded_in_additive_binary_form_Average_Consensus_HS.log
- Raw_data_supplemental_data_files/raw_data_Figure_7.II/raw_data_Figure_7.II_Complete_Table_3.1_modified_from_Diogo_and_Wood_201_with_all_multistate_characters_recoded_in_additive_binary_form_Average_Consensus_Tree.tre
- __MACOSX/Raw_data_supplemental_data_files/raw_data_Figure_7.II/._raw_data_Figure_7.II_Complete_Table_3.1_modified_from_Diogo_and_Wood_201_with_all_multistate_characters_recoded_in_additive_binary_form_Average_Consensus_Tree.tre
- Raw_data_supplemental_data_files/raw_data_Figure_7.II/raw_data_Figure_7.II_Complete_Table_3.1_modified_from_Diogo_and_Wood_201_with_all_multistate_characters_recoded_in_additive_binary_form_Hennigian_Forest.tre
- Raw_data_supplemental_data_files/raw_data_Figure_7.III.I/
- Raw_data_supplemental_data_files/raw_data_Figure_7.III.I/.DS_Store
- __MACOSX/Raw_data_supplemental_data_files/raw_data_Figure_7.III.I/
- __MACOSX/Raw_data_supplemental_data_files/raw_data_Figure_7.III.I/._.DS_Store
- Raw_data_supplemental_data_files/raw_data_Figure_7.III.I/raw_data_Figure_7.III_Reduced_Table_3.1_from_Diogo_and_Wood_2012_with_all_multistate_characters_recoded_in_additive_binary_form_Average_Consensus.nex
- __MACOSX/Raw_data_supplemental_data_files/raw_data_Figure_7.III.I/._raw_data_Figure_7.III_Reduced_Table_3.1_from_Diogo_and_Wood_2012_with_all_multistate_characters_recoded_in_additive_binary_form_Average_Consensus.nex
- Raw_data_supplemental_data_files/raw_data_Figure_7.III.I/raw_data_Figure_7.III_Reduced_Table_3.1_from_Diogo_and_Wood_2012_with_all_multistate_characters_recoded_in_additive_binary_form_Average_Consensus_Hennigian_Forest.tre
- __MACOSX/Raw_data_supplemental_data_files/raw_data_Figure_7.III.I/._raw_data_Figure_7.III_Reduced_Table_3.1_from_Diogo_and_Wood_2012_with_all_multistate_characters_recoded_in_additive_binary_form_Average_Consensus_Hennigian_Forest.tre
- Raw_data_supplemental_data_files/raw_data_Figure_7.III.I/raw_data_Figure_7.III_Reduced_Table_3.1_from_Diogo_and_Wood_2012_with_all_multistate_characters_recoded_in_additive_binary_form_Average_Consensus_HS.log
- __MACOSX/Raw_data_supplemental_data_files/raw_data_Figure_7.III.I/._raw_data_Figure_7.III_Reduced_Table_3.1_from_Diogo_and_Wood_2012_with_all_multistate_characters_recoded_in_additive_binary_form_Average_Consensus_HS.log
- Raw_data_supplemental_data_files/raw_data_Figure_7.III.I/raw_data_Figure_7.III_Reduced_Table_3.1_from_Diogo_and_Wood_2012_with_all_multistate_characters_recoded_in_additive_binary_form_Average_Consensus_Tree_.tre
- __MACOSX/Raw_data_supplemental_data_files/raw_data_Figure_7.III.I/._raw_data_Figure_7.III_Reduced_Table_3.1_from_Diogo_and_Wood_2012_with_all_multistate_characters_recoded_in_additive_binary_form_Average_Consensus_Tree_.tre
- __MACOSX/Raw_data_supplemental_data_files/._raw_data_Figure_7.III.I
- Raw_data_supplemental_data_files/raw_data_Figure_8.I/
- Raw_data_supplemental_data_files/raw_data_Figure_8.I/.DS_Store
- __MACOSX/Raw_data_supplemental_data_files/raw_data_Figure_8.I/
- __MACOSX/Raw_data_supplemental_data_files/raw_data_Figure_8.I/._.DS_Store
- Raw_data_supplemental_data_files/raw_data_Figure_8.I/raw_data_Figure_8.I_159074_bp_alignment_of_complete_plastomes_of_palms_Dasypogonales_and_Typha_latifolia_from_Barrett_et_all_2016.nex
- __MACOSX/Raw_data_supplemental_data_files/raw_data_Figure_8.I/._raw_data_Figure_8.I_159074_bp_alignment_of_complete_plastomes_of_palms_Dasypogonales_and_Typha_latifolia_from_Barrett_et_all_2016.nex
- Raw_data_supplemental_data_files/raw_data_Figure_8.I/raw_data_Figure_8.I_159074_bp_alignment_of_complete_plastomes_of_palms_Dasypogonales_and_Typha_latifolia_from_Barrett_et_all_2016_Tree_MP.tre
- __MACOSX/Raw_data_supplemental_data_files/raw_data_Figure_8.I/._raw_data_Figure_8.I_159074_bp_alignment_of_complete_plastomes_of_palms_Dasypogonales_and_Typha_latifolia_from_Barrett_et_all_2016_Tree_MP.tre
- Raw_data_supplemental_data_files/raw_data_Figure_8.II/
- Raw_data_supplemental_data_files/raw_data_Figure_8.II/.DS_Store
- __MACOSX/Raw_data_supplemental_data_files/raw_data_Figure_8.II/
- __MACOSX/Raw_data_supplemental_data_files/raw_data_Figure_8.II/._.DS_Store
- Raw_data_supplemental_data_files/raw_data_Figure_8.II/raw_data_Figure_8.II_Binary_representation_of_the_159074_bp_alignment_of_complete_plastomes_of_palms_Dasypogonales_and_Typha_latifolia_from_Barrett_et_all_2016.nex
- __MACOSX/Raw_data_supplemental_data_files/raw_data_Figure_8.II/._raw_data_Figure_8.II_Binary_representation_of_the_159074_bp_alignment_of_complete_plastomes_of_palms_Dasypogonales_and_Typha_latifolia_from_Barrett_et_all_2016.nex
- Raw_data_supplemental_data_files/raw_data_Figure_8.II/raw_data_Figure_8.II_Binary_representation_of_the_159074_bp_alignment_of_complete_plastomes_of_palms_Dasypogonales_and_Typha_latifolia_from_Barrett_et_all_2016_Average_Consensus_Table.nex
- __MACOSX/Raw_data_supplemental_data_files/raw_data_Figure_8.II/._raw_data_Figure_8.II_Binary_representation_of_the_159074_bp_alignment_of_complete_plastomes_of_palms_Dasypogonales_and_Typha_latifolia_from_Barrett_et_all_2016_Average_Consensus_Table.nex
- Raw_data_supplemental_data_files/raw_data_Figure_8.II/raw_data_Figure_8.II_Binary_representation_of_the_159074_bp_alignment_of_complete_plastomes_of_palms_Dasypogonales_and_Typha_latifolia_from_Barrett_et_all_2016_Average_Consensus_Tree_.tre
- __MACOSX/Raw_data_supplemental_data_files/raw_data_Figure_8.II/._raw_data_Figure_8.II_Binary_representation_of_the_159074_bp_alignment_of_complete_plastomes_of_palms_Dasypogonales_and_Typha_latifolia_from_Barrett_et_all_2016_Average_Consensus_Tree_.tre
- Raw_data_supplemental_data_files/raw_data_Figure_8.II/raw_data_Figure_8_II_Binary_representation_of_the_159074_bp_alignment_of_complete_plastomes_of_palms_Dasypogonales_and_Typha_latifolia_from_Barrett_et_all_2016_Complete_Hennigian_Forest_.tre
- Raw_data_supplemental_data_files/raw_data_Figure_8.III/
- Raw_data_supplemental_data_files/raw_data_Figure_8.III/.DS_Store
- __MACOSX/Raw_data_supplemental_data_files/raw_data_Figure_8.III/
- __MACOSX/Raw_data_supplemental_data_files/raw_data_Figure_8.III/._.DS_Store
- Raw_data_supplemental_data_files/raw_data_Figure_8.III/raw_data_Figure_7_III_Binary_representation_of_the_159074_bp_alignment_of_complete_plastomes_of_palms_Dasypogonales_and_Typha_latifolia_from_Barrett_et_all_2016_Reduced_Hennigian_Forest.tre
- __MACOSX/Raw_data_supplemental_data_files/raw_data_Figure_8.III/._raw_data_Figure_7_III_Binary_representation_of_the_159074_bp_alignment_of_complete_plastomes_of_palms_Dasypogonales_and_Typha_latifolia_from_Barrett_et_all_2016_Reduced_Hennigian_Forest.tre
- Raw_data_supplemental_data_files/raw_data_Figure_8.III/raw_data_Figure_8.III_Binary_representation_of_the_159074_bp_alignment_of_complete_plastomes_of_palms_Dasypogonales_and_Typha_latifolia_from_Barrett_et_all_2016_Reduced_Hennigian_Forest_Average_Consensus_Table.nex
- __MACOSX/Raw_data_supplemental_data_files/raw_data_Figure_8.III/._raw_data_Figure_8.III_Binary_representation_of_the_159074_bp_alignment_of_complete_plastomes_of_palms_Dasypogonales_and_Typha_latifolia_from_Barrett_et_all_2016_Reduced_Hennigian_Forest_Average_Consensus_Table.nex
- Raw_data_supplemental_data_files/raw_data_Figure_8.III/raw_data_Figure_8.III_Binary_representation_of_the_159074_bp_alignment_of_complete_plastomes_of_palms_Dasypogonales_and_Typha_latifolia_from_Barrett_et_all_2016_Reduced_Hennigian_Forest_Average_Consensus_Tree_.tre
- __MACOSX/Raw_data_supplemental_data_files/raw_data_Figure_8.III/._raw_data_Figure_8.III_Binary_representation_of_the_159074_bp_alignment_of_complete_plastomes_of_palms_Dasypogonales_and_Typha_latifolia_from_Barrett_et_all_2016_Reduced_Hennigian_Forest_Average_Consensus_Tree_.tre
- Raw_data_supplemental_data_files/raw_data_Figure_9/
- Raw_data_supplemental_data_files/raw_data_Figure_9/.DS_Store
- __MACOSX/Raw_data_supplemental_data_files/raw_data_Figure_9/
- __MACOSX/Raw_data_supplemental_data_files/raw_data_Figure_9/._.DS_Store
- Raw_data_supplemental_data_files/raw_data_Figure_9/raw_data_Farris_Kluge_1999_Fig_2_as_Binary_Hennigian_Forest_Average_Consensus_Table.nex
- __MACOSX/Raw_data_supplemental_data_files/raw_data_Figure_9/._raw_data_Farris_Kluge_1999_Fig_2_as_Binary_Hennigian_Forest_Average_Consensus_Table.nex
- Raw_data_supplemental_data_files/raw_data_Figure_9/raw_data_Farris_Kluge_1999_Fig_2_as_Binary_Hennigian_Forest_Average_Consensus_Tree.tre
- __MACOSX/Raw_data_supplemental_data_files/raw_data_Figure_9/._raw_data_Farris_Kluge_1999_Fig_2_as_Binary_Hennigian_Forest_Average_Consensus_Tree.tre
- Raw_data_supplemental_data_files/raw_data_Figure_9/raw_data_Figure_S1_Farris_Kluge_1999_Fig_2_as_Binary_Henigian_Forest.tre
- Raw_data_supplemental_data_files/raw_data_Figure_9/raw_data_Figure_S1_Farris_Kluge_1999_Fig_2_DNA_Matrix.nex
- __MACOSX/Raw_data_supplemental_data_files/raw_data_Figure_9/._raw_data_Figure_S1_Farris_Kluge_1999_Fig_2_DNA_Matrix.nex
- Raw_data_supplemental_data_files/raw_data_Figure_9/raw_data_Figure_S1_Farris_Kluge_1999_Fig_2_DNA_Matrix_MP_Tree_.tre
- __MACOSX/Raw_data_supplemental_data_files/raw_data_Figure_9/._raw_data_Figure_S1_Farris_Kluge_1999_Fig_2_DNA_Matrix_MP_Tree_.tre
- Raw_data_supplemental_data_files/raw_data_Figure_9/raw_data_Figure_S1_Farris_Kluge_1999_Fig_2_DNA_Matrix_UPGMA.tre
- __MACOSX/Raw_data_supplemental_data_files/raw_data_Figure_9/._raw_data_Figure_S1_Farris_Kluge_1999_Fig_2_DNA_Matrix_UPGMA.tre
- Raw_data_supplemental_data_files/raw_data_Figure_9/raw_data_Figure_S1_Farris_Kluge_1999_Presence_absence_recoding_of_the_Fig_2_from_Farris_Kluge_1999.nex
- __MACOSX/Raw_data_supplemental_data_files/raw_data_Figure_9/._raw_data_Figure_S1_Farris_Kluge_1999_Presence_absence_recoding_of_the_Fig_2_from_Farris_Kluge_1999.nex
- Raw_data_supplemental_data_files/raw_data_Figure_9/raw_data_Figure_S1_Farris_Kluge_1999_Presence_absence_recoding_of_the_Fig_2_from_Farris_Kluge_1999_MP_Tree.tre
- __MACOSX/Raw_data_supplemental_data_files/raw_data_Figure_9/._raw_data_Figure_S1_Farris_Kluge_1999_Presence_absence_recoding_of_the_Fig_2_from_Farris_Kluge_1999_MP_Tree.tre
- Raw_data_supplemental_data_files/raw_data_Figure_9/raw_data_Figure_S1_Farris_Kluge_1999_Reduced_Presence_absence_recoding_of_the_Fig_2_from_Farris_Kluge_1999.nex
- __MACOSX/Raw_data_supplemental_data_files/raw_data_Figure_9/._raw_data_Figure_S1_Farris_Kluge_1999_Reduced_Presence_absence_recoding_of_the_Fig_2_from_Farris_Kluge_1999.nex
- Raw_data_supplemental_data_files/raw_data_Figure_9/raw_data_Figure_S1_Farris_Kluge_1999_Reduced_Presence_absence_recoding_of_the_Fig_2_from_Farris_Kluge_1999_MP_Tree.tre
- __MACOSX/Raw_data_supplemental_data_files/raw_data_Figure_9/._raw_data_Figure_S1_Farris_Kluge_1999_Reduced_Presence_absence_recoding_of_the_Fig_2_from_Farris_Kluge_1999_MP_Tree.tre
