# Supplementary material for: A laid-back trip through the Hennigian Forests
Source: PeerJ. 2017 Jul 21;5:e3578. doi: 10.7717/peerj.3578 (PMC5522724; doi:10.7717/peerj.3578)
Supplement: Supplemental Information 1 [file peerj-05-3578-s001.zip › Raw_data_supplemental_data_files/raw_data_Figure_1/raw_data_Figure_1_Nelson_Platnick_1991_modified_Matrix_17_Average_Consensus_Tree_.tre]

#NEXUS 

Begin trees;  

	Translate
		1 O,
		2 A,
		3 B,
		4 C,
		5 D,
		6 E,
		7 F
		;
tree 'PAUP_1' = [&U] (1,2,(3,(4,(5,(6,7)))));
End;
