# Supplementary material for: A laid-back trip through the Hennigian Forests
Source: PeerJ. 2017 Jul 21;5:e3578. doi: 10.7717/peerj.3578 (PMC5522724; doi:10.7717/peerj.3578)
Supplement: Supplemental Information 1 [file peerj-05-3578-s001.zip › Raw_data_supplemental_data_files/raw_data_Figure_1/raw_data_Figure_1_Nelson_Platnick_1991_modified_Matrix_17_MP_Tree.tre]

#NEXUS 

Begin trees; 

	Translate
		1 A,
		2 B,
		3 C,
		4 D,
		5 E,
		6 F,
		7 O
		;
tree 'PAUP_1' = [&U] (1,(2,(3,(4,(5,6)))),7);
End;
