# Supplementary material for: A laid-back trip through the Hennigian Forests
Source: PeerJ. 2017 Jul 21;5:e3578. doi: 10.7717/peerj.3578 (PMC5522724; doi:10.7717/peerj.3578)
Supplement: Supplemental Information 1 [file peerj-05-3578-s001.zip › Raw_data_supplemental_data_files/raw_data_Figure_2/raw_data_Figure_2_Nelson_1996_Matrix_1_Average_Consensus_Trees_.tre]

#NEXUS 

Begin trees; 

	Translate
		1 O,
		2 A,
		3 D,
		4 B,
		5 C
		;
tree 'PAUP_1' = [&U] (1,2,(3,(4,5)));
tree 'PAUP_2' = [&U] (1,2,((3,4),5));
tree 'PAUP_3' = [&U] (1,2,((3,5),4));
End;
