# Supplementary material for: A laid-back trip through the Hennigian Forests
Source: PeerJ. 2017 Jul 21;5:e3578. doi: 10.7717/peerj.3578 (PMC5522724; doi:10.7717/peerj.3578)
Supplement: Supplemental Information 1 [file peerj-05-3578-s001.zip › Raw_data_supplemental_data_files/raw_data_Figure_2/raw_data_Figure_2_Nelson_1996_Matrix_1_Hennigian_Forest.tre]

(O	(A	D	(B	C)));
(O	(A	C	(B	D)));
(O	(A	B	(C	D)));
