# Supplementary material for: A laid-back trip through the Hennigian Forests
Source: PeerJ. 2017 Jul 21;5:e3578. doi: 10.7717/peerj.3578 (PMC5522724; doi:10.7717/peerj.3578)
Supplement: Supplemental Information 1 [file peerj-05-3578-s001.zip › Raw_data_supplemental_data_files/raw_data_Figure_2/raw_data_Figure_2_Nelson_1996_Matrix_1_MP_Trees.tre]

#NEXUS 

Begin trees; 

	Translate
		1 A,
		2 B,
		3 C,
		4 D,
		5 O
		;
tree 'PAUP_1' = [&U] (1,(2,4),3,5);
tree 'PAUP_2' = [&U] (1,((2,4),3),5);
tree 'PAUP_3' = [&U] (1,((2,3),4),5);
tree 'PAUP_4' = [&U] (1,(2,(3,4)),5);
tree 'PAUP_5' = [&U] (1,2,(3,4),5);
tree 'PAUP_6' = [&U] (1,(2,3),4,5);
End;
