# Supplementary material for: A laid-back trip through the Hennigian Forests
Source: PeerJ. 2017 Jul 21;5:e3578. doi: 10.7717/peerj.3578 (PMC5522724; doi:10.7717/peerj.3578)
Supplement: Supplemental Information 1 [file peerj-05-3578-s001.zip › Raw_data_supplemental_data_files/raw_data_Figure_3/raw_data_Figure_3_Kluge_1994_Figure_2.nex]

#NEXUS

BEGIN TAXA;
	TITLE Taxa;
	DIMENSIONS NTAX=12;
	TAXLABELS
		A B C D E F G H I J K X 
	;

END;


BEGIN CHARACTERS;
	TITLE  Character_Matrix;
	DIMENSIONS  NCHAR=9;
	FORMAT DATATYPE = STANDARD GAP = - MISSING = ? SYMBOLS = "  0 1";
	MATRIX
	A  100000000
	B  110000000
	C  111000000
	D  111100000
	E  111110000
	F  111111111
	G  111111111
	H  111111111
	I  011111111
	J  001111111
	K  001111111
	X  000000000

;

END;
BEGIN ASSUMPTIONS;
TYPESET * UNTITLED = ORD: 1 - 9;
END;
BEGIN PAUP;
SET AUTOCLOSE=YES;
SET CRITERION=PARSIMONY;
SET ROOT=OUTGROUP;
SET INCREASE=AUTO;
OUTGROUP X;
LOG FILE=OUT.LOG;
HS NREPS=1000 SWAP=TBR ADDSEQ=RANDOM;
SHOWTREES;
SAVETREES FILE=OUT.TREE APPEND=NO REPLACE=YES;
DESCRIBETREES ALL;
END;
