# Supplementary material for: A laid-back trip through the Hennigian Forests
Source: PeerJ. 2017 Jul 21;5:e3578. doi: 10.7717/peerj.3578 (PMC5522724; doi:10.7717/peerj.3578)
Supplement: Supplemental Information 1 [file peerj-05-3578-s001.zip › Raw_data_supplemental_data_files/raw_data_Figure_3/raw_data_Figure_3_Kluge_1994_Figure_2_Average_Consensus_Trees_.tre]

#NEXUS 

Begin trees;  

	Translate
		1 X,
		2 I,
		3 J,
		4 K,
		5 A,
		6 B,
		7 C,
		8 D,
		9 E,
		10 F,
		11 G,
		12 H
		;
tree 'PAUP_1' = [&U] (1,((((((2,(3,4)),(10,(11,12))),9),8),7),6),5);
tree 'PAUP_2' = [&U] (1,((((((2,(3,4)),((10,11),12)),9),8),7),6),5);
tree 'PAUP_3' = [&U] (1,((((((2,(3,4)),((10,12),11)),9),8),7),6),5);
End;
