# Supplementary material for: A laid-back trip through the Hennigian Forests
Source: PeerJ. 2017 Jul 21;5:e3578. doi: 10.7717/peerj.3578 (PMC5522724; doi:10.7717/peerj.3578)
Supplement: Supplemental Information 1 [file peerj-05-3578-s001.zip › Raw_data_supplemental_data_files/raw_data_Figure_3/raw_data_Figure_3_Kluge_1994_Figure_2_Hennigian_Forest.tre]

(X	(I	J	K	(A	B	C	D	E	F	G	H)));
(X	(A	J	K	(B	C	D	E	F	G	H	I)));
(X	(A	B	(C	D	E	F	G	H	I	J	K)));
(X	(A	B	C	(D	E	F	G	H	I	J	K)));
(X	(A	B	C	D	(E	F	G	H	I	J	K)));
(X	(A	B	C	D	E	(F	G	H	I	J	K)));
(X	(A	B	C	D	E	(F	G	H	I	J	K)));
(X	(A	B	C	D	E	(F	G	H	I	J	K)));
(X	(A	B	C	D	E	(F	G	H	I	J	K)));
