# Supplementary material for: A laid-back trip through the Hennigian Forests
Source: PeerJ. 2017 Jul 21;5:e3578. doi: 10.7717/peerj.3578 (PMC5522724; doi:10.7717/peerj.3578)
Supplement: Supplemental Information 1 [file peerj-05-3578-s001.zip › Raw_data_supplemental_data_files/raw_data_Figure_4/raw_data_Figure_4_Farris_Kluge_1998_Figure_5.nex]

#NEXUS

BEGIN TAXA;
	TITLE Taxa;
	DIMENSIONS NTAX=26;
	TAXLABELS
		A B C D E F G H I J K L M N P Q R S T U V W X Y Z O 
	;

END;


BEGIN CHARACTERS;
	TITLE  Character_Matrix;
	DIMENSIONS  NCHAR=23;
	FORMAT DATATYPE = STANDARD GAP = - MISSING = ? SYMBOLS = "  0 1";
	MATRIX
	A  00000000000000000000000
	B  10000000000000000000000
	C  11000000000000000000000
	D  11100000000000000000000
	E  11110000000000000000000
	F  11111000000000000000000
	G  11111100000000000000000
	H  11111110000000000000000
	I  11111111000000000000000
	J  11111111100000000000000
	K  11111111110000000000000
	L  11111111111000000000000
	M  11111111111100000000000
	N  11111111111110000000000
	P  11111111111111000000000
	Q  11111111111111100000000
	R  11111111111111110000000
	S  11111111111111111000000
	T  11111111111111111100000
	U  11111111111111111111111
	V  00111111111111111111111
	W  00011111111111111111111
	X  00001111111111111111111
	Y  00000111111111111111111
	Z  00000111111111111111111
	O  00000000000000000000000

;

END;
BEGIN ASSUMPTIONS;
TYPESET * UNTITLED = ORD: 1 - 23;
END;
BEGIN PAUP;
SET AUTOCLOSE=YES;
SET CRITERION=PARSIMONY;
SET ROOT=OUTGROUP;
SET INCREASE=AUTO;
OUTGROUP O;
LOG FILE=OUT.LOG;
HS NREPS=1000 SWAP=TBR ADDSEQ=RANDOM;
SHOWTREES;
SAVETREES FILE=OUT.TREE APPEND=NO REPLACE=YES;
DESCRIBETREES ALL;
END;
