# Supplementary material for: A laid-back trip through the Hennigian Forests
Source: PeerJ. 2017 Jul 21;5:e3578. doi: 10.7717/peerj.3578 (PMC5522724; doi:10.7717/peerj.3578)
Supplement: Supplemental Information 1 [file peerj-05-3578-s001.zip › Raw_data_supplemental_data_files/raw_data_Figure_4/raw_data_Figure_4_Farris_Kluge_1998_Figure_5_Average_Consensus_Table.nex]

#NEXUS

BEGIN DISTANCES;
DIMENSIONS NTAX = 26;
FORMAT NODIAGONAL;
MATRIX


'O                   ' 
'A                   ' 2.000000 
'V                   ' 2.913043 2.913043 
'W                   ' 2.869565 2.869565 2.043478 
'X                   ' 2.826087 2.826087 2.086957 2.043478 
'Y                   ' 2.782609 2.782609 2.130435 2.086957 2.043478 
'Z                   ' 2.782609 2.782609 2.130435 2.086957 2.043478 2.000000 
'B                   ' 2.043478 2.043478 2.956522 2.913043 2.869565 2.826087 2.826087 
'C                   ' 2.086957 2.086957 3.000000 2.956522 2.913043 2.869565 2.869565 2.043478 
'D                   ' 2.130435 2.130435 2.956522 3.000000 2.956522 2.913043 2.913043 2.086957 2.043478 
'E                   ' 2.173913 2.173913 2.913043 2.956522 3.000000 2.956522 2.956522 2.130435 2.086957 2.043478 
'F                   ' 2.217391 2.217391 2.869565 2.913043 2.956522 3.000000 3.000000 2.173913 2.130435 2.086957 2.043478 
'G                   ' 2.260870 2.260870 2.826087 2.869565 2.913043 2.956522 2.956522 2.217391 2.173913 2.130435 2.086957 2.043478 
'H                   ' 2.304348 2.304348 2.782609 2.826087 2.869565 2.913043 2.913043 2.260870 2.217391 2.173913 2.130435 2.086957 2.043478 
'I                   ' 2.347826 2.347826 2.739130 2.782609 2.826087 2.869565 2.869565 2.304348 2.260870 2.217391 2.173913 2.130435 2.086957 2.043478 
'J                   ' 2.391304 2.391304 2.695652 2.739130 2.782609 2.826087 2.826087 2.347826 2.304348 2.260870 2.217391 2.173913 2.130435 2.086957 2.043478 
'K                   ' 2.434783 2.434783 2.652174 2.695652 2.739130 2.782609 2.782609 2.391304 2.347826 2.304348 2.260870 2.217391 2.173913 2.130435 2.086957 2.043478 
'L                   ' 2.478261 2.478261 2.608696 2.652174 2.695652 2.739130 2.739130 2.434783 2.391304 2.347826 2.304348 2.260870 2.217391 2.173913 2.130435 2.086957 2.043478 
'M                   ' 2.521739 2.521739 2.565217 2.608696 2.652174 2.695652 2.695652 2.478261 2.434783 2.391304 2.347826 2.304348 2.260870 2.217391 2.173913 2.130435 2.086957 2.043478 
'N                   ' 2.565217 2.565217 2.521739 2.565217 2.608696 2.652174 2.652174 2.521739 2.478261 2.434783 2.391304 2.347826 2.304348 2.260870 2.217391 2.173913 2.130435 2.086957 2.043478 
'P                   ' 2.608696 2.608696 2.478261 2.521739 2.565217 2.608696 2.608696 2.565217 2.521739 2.478261 2.434783 2.391304 2.347826 2.304348 2.260870 2.217391 2.173913 2.130435 2.086957 2.043478 
'Q                   ' 2.652174 2.652174 2.434783 2.478261 2.521739 2.565217 2.565217 2.608696 2.565217 2.521739 2.478261 2.434783 2.391304 2.347826 2.304348 2.260870 2.217391 2.173913 2.130435 2.086957 2.043478 
'R                   ' 2.695652 2.695652 2.391304 2.434783 2.478261 2.521739 2.521739 2.652174 2.608696 2.565217 2.521739 2.478261 2.434783 2.391304 2.347826 2.304348 2.260870 2.217391 2.173913 2.130435 2.086957 2.043478 
'S                   ' 2.739130 2.739130 2.347826 2.391304 2.434783 2.478261 2.478261 2.695652 2.652174 2.608696 2.565217 2.521739 2.478261 2.434783 2.391304 2.347826 2.304348 2.260870 2.217391 2.173913 2.130435 2.086957 2.043478 
'T                   ' 2.782609 2.782609 2.304348 2.347826 2.391304 2.434783 2.434783 2.739130 2.695652 2.652174 2.608696 2.565217 2.521739 2.478261 2.434783 2.391304 2.347826 2.304348 2.260870 2.217391 2.173913 2.130435 2.086957 2.043478 
'U                   ' 3.000000 3.000000 2.086957 2.130435 2.173913 2.217391 2.217391 2.956522 2.913043 2.869565 2.826087 2.782609 2.739130 2.695652 2.652174 2.608696 2.565217 2.521739 2.478261 2.434783 2.391304 2.347826 2.304348 2.260870 2.217391 
;
END;
BEGIN PAUP;
SET INCREASE=AUTO;
SET CRITERION = DIST;
DSET OBJECTIVE = LSFIT;
HS;
SHOWTREES ALL;

SAVETREES FILE = HEURISTIC_RESULT.TXT BRLENS=NO FORMAT = NEXUS APPEND=NO REPLACE=YES;

END;
