# Supplementary material for: A laid-back trip through the Hennigian Forests
Source: PeerJ. 2017 Jul 21;5:e3578. doi: 10.7717/peerj.3578 (PMC5522724; doi:10.7717/peerj.3578)
Supplement: Supplemental Information 1 [file peerj-05-3578-s001.zip › Raw_data_supplemental_data_files/raw_data_Figure_4/raw_data_Figure_4_Farris_Kluge_1998_Figure_5_Average_Consensus_Tree_.tre]

#NEXUS 

Begin trees;  

	Translate
		1 O,
		2 A,
		3 V,
		4 W,
		5 X,
		6 Y,
		7 Z,
		8 B,
		9 C,
		10 D,
		11 E,
		12 F,
		13 G,
		14 H,
		15 I,
		16 J,
		17 K,
		18 L,
		19 M,
		20 N,
		21 P,
		22 Q,
		23 R,
		24 S,
		25 T,
		26 U
		;
tree 'PAUP_1' = [&U] (1,2,((((((((((((((((((((3,(4,(5,(6,7)))),26),25),24),23),22),21),20),19),18),17),16),15),14),13),12),11),10),9),8));
End;
