# Supplementary material for: A laid-back trip through the Hennigian Forests
Source: PeerJ. 2017 Jul 21;5:e3578. doi: 10.7717/peerj.3578 (PMC5522724; doi:10.7717/peerj.3578)
Supplement: Supplemental Information 1 [file peerj-05-3578-s001.zip › Raw_data_supplemental_data_files/raw_data_Figure_4/raw_data_Figure_4_Farris_Kluge_1998_Figure_5_Hennigian_Forest.tre]

(O	(A	V	W	X	Y	Z	(B	C	D	E	F	G	H	I	J	K	L	M	N	P	Q	R	S	T	U)));
(O	(A	B	V	W	X	Y	Z	(C	D	E	F	G	H	I	J	K	L	M	N	P	Q	R	S	T	U)));
(O	(A	B	C	W	X	Y	Z	(D	E	F	G	H	I	J	K	L	M	N	P	Q	R	S	T	U	V)));
(O	(A	B	C	D	X	Y	Z	(E	F	G	H	I	J	K	L	M	N	P	Q	R	S	T	U	V	W)));
(O	(A	B	C	D	E	Y	Z	(F	G	H	I	J	K	L	M	N	P	Q	R	S	T	U	V	W	X)));
(O	(A	B	C	D	E	F	(G	H	I	J	K	L	M	N	P	Q	R	S	T	U	V	W	X	Y	Z)));
(O	(A	B	C	D	E	F	G	(H	I	J	K	L	M	N	P	Q	R	S	T	U	V	W	X	Y	Z)));
(O	(A	B	C	D	E	F	G	H	(I	J	K	L	M	N	P	Q	R	S	T	U	V	W	X	Y	Z)));
(O	(A	B	C	D	E	F	G	H	I	(J	K	L	M	N	P	Q	R	S	T	U	V	W	X	Y	Z)));
(O	(A	B	C	D	E	F	G	H	I	J	(K	L	M	N	P	Q	R	S	T	U	V	W	X	Y	Z)));
(O	(A	B	C	D	E	F	G	H	I	J	K	(L	M	N	P	Q	R	S	T	U	V	W	X	Y	Z)));
(O	(A	B	C	D	E	F	G	H	I	J	K	L	(M	N	P	Q	R	S	T	U	V	W	X	Y	Z)));
(O	(A	B	C	D	E	F	G	H	I	J	K	L	M	(N	P	Q	R	S	T	U	V	W	X	Y	Z)));
(O	(A	B	C	D	E	F	G	H	I	J	K	L	M	N	(P	Q	R	S	T	U	V	W	X	Y	Z)));
(O	(A	B	C	D	E	F	G	H	I	J	K	L	M	N	P	(Q	R	S	T	U	V	W	X	Y	Z)));
(O	(A	B	C	D	E	F	G	H	I	J	K	L	M	N	P	Q	(R	S	T	U	V	W	X	Y	Z)));
(O	(A	B	C	D	E	F	G	H	I	J	K	L	M	N	P	Q	R	(S	T	U	V	W	X	Y	Z)));
(O	(A	B	C	D	E	F	G	H	I	J	K	L	M	N	P	Q	R	S	(T	U	V	W	X	Y	Z)));
(O	(A	B	C	D	E	F	G	H	I	J	K	L	M	N	P	Q	R	S	T	(U	V	W	X	Y	Z)));
(O	(A	B	C	D	E	F	G	H	I	J	K	L	M	N	P	Q	R	S	T	(U	V	W	X	Y	Z)));
(O	(A	B	C	D	E	F	G	H	I	J	K	L	M	N	P	Q	R	S	T	(U	V	W	X	Y	Z)));
(O	(A	B	C	D	E	F	G	H	I	J	K	L	M	N	P	Q	R	S	T	(U	V	W	X	Y	Z)));
(O	(A	B	C	D	E	F	G	H	I	J	K	L	M	N	P	Q	R	S	T	(U	V	W	X	Y	Z)));
