# Supplementary material for: A laid-back trip through the Hennigian Forests
Source: PeerJ. 2017 Jul 21;5:e3578. doi: 10.7717/peerj.3578 (PMC5522724; doi:10.7717/peerj.3578)
Supplement: Supplemental Information 1 [file peerj-05-3578-s001.zip › Raw_data_supplemental_data_files/raw_data_Figure_4/raw_data_Figure_4_Farris_Kluge_1998_Figure_5_MP_Tree.tre]

#NEXUS 

Begin trees; 

	Translate
		1 A,
		2 B,
		3 C,
		4 D,
		5 E,
		6 F,
		7 G,
		8 H,
		9 I,
		10 J,
		11 K,
		12 L,
		13 M,
		14 N,
		15 P,
		16 Q,
		17 R,
		18 S,
		19 T,
		20 U,
		21 V,
		22 W,
		23 X,
		24 Y,
		25 Z,
		26 O
		;
tree 'PAUP_1' = [&U] (1,(2,(3,(4,(5,(6,(7,(8,(9,(10,(11,(12,(13,(14,(15,(16,(17,(18,(19,(20,(21,(22,(23,(24,25))))))))))))))))))))))),26);
End;
