# Supplementary material for: A laid-back trip through the Hennigian Forests
Source: PeerJ. 2017 Jul 21;5:e3578. doi: 10.7717/peerj.3578 (PMC5522724; doi:10.7717/peerj.3578)
Supplement: Supplemental Information 1 [file peerj-05-3578-s001.zip › Raw_data_supplemental_data_files/raw_data_Figure_5.I/raw_data_Figure_5.I_Kluge_1994_Table_3_Average_Consensus_Table.nex]

#NEXUS

BEGIN DISTANCES;
DIMENSIONS NTAX = 8;
FORMAT NODIAGONAL;
MATRIX

'X                   ' 
'G                   ' 2.666667 
'A                   ' 2.166667 2.833333 
'B                   ' 2.333333 3.000000 2.166667 
'C                   ' 2.500000 2.833333 2.333333 2.166667 
'D                   ' 2.666667 2.666667 2.500000 2.333333 2.166667 
'E                   ' 2.833333 2.500000 2.666667 2.500000 2.333333 2.166667 
'F                   ' 3.000000 2.333333 2.833333 2.666667 2.500000 2.333333 2.166667 
;
END;
BEGIN PAUP;
SET INCREASE=AUTO;
SET CRITERION = DIST;
DSET OBJECTIVE = LSFIT;
HS;
SHOWTREES ALL;

SAVETREES FILE = HEURISTIC_RESULT.TXT BRLENS=NO FORMAT = NEXUS APPEND=NO REPLACE=YES;

END;
