# Supplementary material for: A laid-back trip through the Hennigian Forests
Source: PeerJ. 2017 Jul 21;5:e3578. doi: 10.7717/peerj.3578 (PMC5522724; doi:10.7717/peerj.3578)
Supplement: Supplemental Information 1 [file peerj-05-3578-s001.zip › Raw_data_supplemental_data_files/raw_data_Figure_5.I/raw_data_Figure_5.I_Kluge_1994_Table_3_Average_Consensus_Tree_.tre]

#NEXUS 

Begin trees; 

	Translate
		1 X,
		2 G,
		3 A,
		4 B,
		5 C,
		6 D,
		7 E,
		8 F
		;
tree 'PAUP_1' = [&U] (1,(((((2,8),7),6),5),4),3);
End;
