# Supplementary material for: A laid-back trip through the Hennigian Forests
Source: PeerJ. 2017 Jul 21;5:e3578. doi: 10.7717/peerj.3578 (PMC5522724; doi:10.7717/peerj.3578)
Supplement: Supplemental Information 1 [file peerj-05-3578-s001.zip › Raw_data_supplemental_data_files/raw_data_Figure_5.I/raw_data_Figure_5.I_Kluge_1994_Table_3_MP_Tree.tre]

#NEXUS 

Begin trees; 

	Translate
		1 A,
		2 B,
		3 C,
		4 D,
		5 E,
		6 F,
		7 G,
		8 X
		;
tree 'PAUP_1' = [&U] (1,(2,(3,(4,(5,(6,7))))),8);
End;
