# Supplementary material for: A laid-back trip through the Hennigian Forests
Source: PeerJ. 2017 Jul 21;5:e3578. doi: 10.7717/peerj.3578 (PMC5522724; doi:10.7717/peerj.3578)
Supplement: Supplemental Information 1 [file peerj-05-3578-s001.zip › Raw_data_supplemental_data_files/raw_data_Figure_5.II/raw_data_Figure_5.II_Farris_1997_Matrix_Z_Average_Consensus_Table.nex]

#NEXUS

BEGIN DISTANCES;
DIMENSIONS NTAX = 15;
FORMAT NODIAGONAL;
MATRIX


'O                   ' 
'G                   ' 2.333333 
'H                   ' 2.083333 2.416667 
'I                   ' 2.166667 2.500000 2.083333 
'J                   ' 2.250000 2.583333 2.166667 2.083333 
'K                   ' 2.333333 2.666667 2.250000 2.166667 2.083333 
'L                   ' 2.416667 2.750000 2.333333 2.250000 2.166667 2.083333 
'M                   ' 2.500000 2.833333 2.416667 2.333333 2.250000 2.166667 2.083333 
'N                   ' 2.333333 2.666667 2.416667 2.500000 2.416667 2.333333 2.250000 2.166667 
'A                   ' 2.083333 2.416667 2.166667 2.250000 2.333333 2.416667 2.500000 2.583333 2.416667 
'B                   ' 2.166667 2.500000 2.250000 2.333333 2.416667 2.500000 2.583333 2.666667 2.500000 2.083333 
'C                   ' 2.250000 2.416667 2.333333 2.416667 2.500000 2.583333 2.666667 2.750000 2.583333 2.166667 2.083333 
'D                   ' 2.333333 2.333333 2.416667 2.500000 2.583333 2.666667 2.750000 2.833333 2.666667 2.250000 2.166667 2.083333 
'E                   ' 2.416667 2.250000 2.500000 2.583333 2.666667 2.750000 2.833333 2.916667 2.750000 2.333333 2.250000 2.166667 2.083333 
'F                   ' 2.500000 2.166667 2.583333 2.666667 2.750000 2.833333 2.916667 3.000000 2.833333 2.416667 2.333333 2.250000 2.166667 2.083333 
;
END;
