# Supplementary material for: A laid-back trip through the Hennigian Forests
Source: PeerJ. 2017 Jul 21;5:e3578. doi: 10.7717/peerj.3578 (PMC5522724; doi:10.7717/peerj.3578)
Supplement: Supplemental Information 1 [file peerj-05-3578-s001.zip › Raw_data_supplemental_data_files/raw_data_Figure_5.II/raw_data_Figure_5.II_Farris_1997_Matrix_Z_Average_Consensus_Table_HS.log]

P A U P *
Version 4.0a (build 153) for Macintosh (X86) (built on Jul  4 2017 at 17:14:32)
Thursday, July 6, 2017 1:44:44 PM ET

      -----------------------------NOTICE-----------------------------
        This is an alpha-test version that is still changing rapidly.
        It will expire on 1 Jan 2018.

        Please report bugs to david.swofford@duke.edu
      ----------------------------------------------------------------


paup> NJ breakTies=random tieSeed=45678906 lsWts=expo pexp=7 dCollapse;

Neighbor-joining search settings:
  Ties (if encountered) will be broken randomly; initial seed = 45678906
  Distance measure = user-input
  (Tree is unrooted)

Neighbor-joining tree:

/---------------------------------------------------------------------------------------------------------------------- O
|
|                                                                             /------------------------------------------------------------------------------------------------------------------------------------------------------------------- G
|                                                                             |
|                                                                   /---------+        /----------------------------------------------------------------------------------------------------------------------------------------------------- E
|                                                                   |         \--------+
|                                                            /------+                  \--------------------------------------------------------------------------------------------------------------------------------------------------------------- F
|                                                            |      |
|                                                  /---------+      \------------------------------------------------------------------------------------------------------------------------------------------------------------ D
|                                                  |         |
|                                        /---------+         \-------------------------------------------------------------------------------------------------------------------------------------------------------- C
|                                        |         |
|                             /----------+         \------------------------------------------------------------------------------------------------------------------------------------------------------- B
|                             |          |
|                             |          \----------------------------------------------------------------------------------------------------------------------------------------------------- A
\-----------------------------+
                              |         /------------------------------------------------------------------------------------------------------------------------------------------------------ H
                              |         |
                              \---------+      /--------------------------------------------------------------------------------------------------------------------------------------------------------- I
                                        |      |
                                        \------+       /-------------------------------------------------------------------------------------------------------------------------------------------------------- J
                                               |       |
                                               |       |                         /------------------------------------------------------------------------------------------------------------------------------------------------------ K
                                               \-------+                         |
                                                       |                /--------+          /----------------------------------------------------------------------------------------------------------------------------------------------------- L
                                                       |                |        \----------+
                                                       \----------------+                   \--------------------------------------------------------------------------------------------------------------------------------------------------------------- M
                                                                        |
                                                                        \------------------------------------------------------------------------------------------------------------------------------------------------------------------------- N

Tree found by neighbor-joining method stored in tree buffer
Note: Ties were encountered; neighbor-joining tree may not be unique
Time used for tree calculation = 0.00 sec (CPU time = 0.00 sec)

paup> HSearch nchuck=0;

Heuristic search settings:
  Optimality criterion = distance (weighted least squares using exponential weights with P'=7)
    Negative branch lengths allowed, but set to zero for tree-score calculation
    Distance measure = user-input
  Branch-swapping algorithm: tree-bisection-reconnection (TBR) with reconnection limit = 8
    Initial swapping on tree 1 already in memory
    Steepest descent option not in effect
  Initial 'Maxtrees' setting = 1000 (will be auto-increased by 100)
  Zero-length branches not collapsed (option to collapse zero-length branches is ignored unless branch lengths are constrained to be nonnegative)
  'MulTrees' option in effect
  No topological constraints in effect
  Trees are unrooted

Heuristic search completed
  Total number of rearrangements tried = 1177
  Score of best tree(s) found = 1.9603e-08 (%SD=1.87905, g%SD=3.06900[k=27])
  Number of trees retained = 1
  Time used = 0.02 sec (CPU time = 0.02 sec)

paup> DescribeTrees;

Tree description:

  Unrooted tree(s) rooted using outgroup method

  Note: No outgroup has been defined; tree is (arbitrarily) rooted at first taxon.
  Optimality criterion = distance (weighted least squares using exponential weights with P'=7)
    Negative branch lengths allowed, but set to zero for tree-score calculation
    Distance measure = user-input

Tree 1 (rooted using default outgroup)

Sum-of-squares = 1.9603e-08 (%SD=1.87905, g%SD=3.06900[k=27])

/----------------------------------------------------------------------------------------------------------------------------------------------------------------------------------------------------------------------------------------------------------- O
|
|                                                                                                                                                                                                                           /------------------------------- G
|                                                                                                                                                                                           /------------------------------16
|                                                                                                                                                                                           |                               \------------------------------- F
|                                                                                                                                                            /-----------------------------17
|                                                                                                                             /-----------------------------18                              \--------------------------------------------------------------- E
|                                                                                                                             |                              |
|                                                                                             /------------------------------19                              \---------------------------------------------------------------------------------------------- D
|                                                                                             |                               |
|                                                              /-----------------------------20                               \----------------------------------------------------------------------------------------------------------------------------- C
|                                                              |                              |
|                              /------------------------------21                              \------------------------------------------------------------------------------------------------------------------------------------------------------------- B
|                              |                               |
|                              |                               \-------------------------------------------------------------------------------------------------------------------------------------------------------------------------------------------- A
\-----------------------------28
                               |                               /-------------------------------------------------------------------------------------------------------------------------------------------------------------------------------------------- H
                               |                               |
                               \------------------------------27                              /------------------------------------------------------------------------------------------------------------------------------------------------------------- I
                                                               |                              |
                                                               \-----------------------------26                               /----------------------------------------------------------------------------------------------------------------------------- J
                                                                                              |                               |
                                                                                              \------------------------------25                              /---------------------------------------------------------------------------------------------- K
                                                                                                                              |                              |
                                                                                                                              \-----------------------------24                              /--------------------------------------------------------------- L
                                                                                                                                                             |                              |
                                                                                                                                                             \-----------------------------23                               /------------------------------- M
                                                                                                                                                                                            \------------------------------22
                                                                                                                                                                                                                            \------------------------------- N

paup> SaveTrees file='/Users/evgeny/Desktop/Raw_data_supplemental_data_files/raw_data_Figure_5.II/raw_data_Figure_5.II_Farris_1997_Matrix_Z_Average_Consensus_Tree____.tre' root;

1 tree saved to file "~/Desktop/Raw_data_supplemental_data_files/raw_data_Figure_5.II/raw_data_Figure_5.II_Farris_1997_Matrix_Z_Average_Consensus_Tree____.tre"
