# Supplementary material for: A laid-back trip through the Hennigian Forests
Source: PeerJ. 2017 Jul 21;5:e3578. doi: 10.7717/peerj.3578 (PMC5522724; doi:10.7717/peerj.3578)
Supplement: Supplemental Information 1 [file peerj-05-3578-s001.zip › Raw_data_supplemental_data_files/raw_data_Figure_5.II/raw_data_Figure_5.II_Farris_1997_Matrix_Z_Average_Consensus_Tree_.tre]

#NEXUS 

Begin trees; 

	Translate
		1 O,
		2 G,
		3 H,
		4 I,
		5 J,
		6 K,
		7 L,
		8 M,
		9 N,
		10 A,
		11 B,
		12 C,
		13 D,
		14 E,
		15 F
		;
tree 'PAUP_1' = [&R] (1,(((((((2,15),14),13),12),11),10),(3,(4,(5,(6,(7,(8,9))))))));
End;
