# Supplementary material for: A laid-back trip through the Hennigian Forests
Source: PeerJ. 2017 Jul 21;5:e3578. doi: 10.7717/peerj.3578 (PMC5522724; doi:10.7717/peerj.3578)
Supplement: Supplemental Information 1 [file peerj-05-3578-s001.zip › Raw_data_supplemental_data_files/raw_data_Figure_5.II/raw_data_Figure_5.II_Farris_1997_Matrix_Z_Hennigian_Forest.tre]

(O	(G	H	I	J	K	L	M	N	(A	B	C	D	E	F)));
(O	(A	G	H	I	J	K	L	M	N	(B	C	D	E	F)));
(O	(A	B	H	I	J	K	L	M	N	(C	D	E	F	G)));
(O	(A	B	C	H	I	J	K	L	M	N	(D	E	F	G)));
(O	(A	B	C	D	H	I	J	K	L	M	N	(E	F	G)));
(O	(A	B	C	D	E	H	I	J	K	L	M	N	(F	G)));
(O	(A	B	C	D	E	F	G	N	(H	I	J	K	L	M)));
(O	(A	B	C	D	E	F	G	H	N	(I	J	K	L	M)));
(O	(A	B	C	D	E	F	G	H	I	(J	K	L	M	N)));
(O	(A	B	C	D	E	F	G	H	I	J	(K	L	M	N)));
(O	(A	B	C	D	E	F	G	H	I	J	K	(L	M	N)));
(O	(A	B	C	D	E	F	G	H	I	J	K	L	(M	N)));
