# Supplementary material for: A laid-back trip through the Hennigian Forests
Source: PeerJ. 2017 Jul 21;5:e3578. doi: 10.7717/peerj.3578 (PMC5522724; doi:10.7717/peerj.3578)
Supplement: Supplemental Information 1 [file peerj-05-3578-s001.zip › Raw_data_supplemental_data_files/raw_data_Figure_5.II/raw_data_Figure_5.II_Farris_1997_Matrix_Z_MP_Tree.tre]

#NEXUS 

Begin trees;  

	Translate
		1 A,
		2 B,
		3 C,
		4 D,
		5 E,
		6 F,
		7 G,
		8 H,
		9 I,
		10 J,
		11 K,
		12 L,
		13 M,
		14 N,
		15 O
		;
tree 'PAUP_1' = [&U] (1,(2,(3,(4,(5,(6,7))))),((8,(9,(10,(11,(12,(13,14)))))),15));
End;
