# Supplementary material for: A laid-back trip through the Hennigian Forests
Source: PeerJ. 2017 Jul 21;5:e3578. doi: 10.7717/peerj.3578 (PMC5522724; doi:10.7717/peerj.3578)
Supplement: Supplemental Information 1 [file peerj-05-3578-s001.zip › Raw_data_supplemental_data_files/raw_data_Figure_6.I/raw_data_Figure_6_I_DNA_Supermatrix_based on_Lehtonen_et_all_2011.nex]

#NEXUS

[98-loci supermatrix of the Great Apes (Hominidae, Primates, Mammalia) constructed using the modified summary of Lehtonen et al. (2011). The only characters with non-ambiguous value of the outgroup (Papio) saved within concatenated alignment]

BEGIN TAXA;
	TITLE Taxa;
	DIMENSIONS NTAX=7;
	TAXLABELS
		Macaca Gorilla Homo Pan Pongo Hylobates Papio 
	;

END;


BEGIN CHARACTERS;
	TITLE  Character_Matrix;
	DIMENSIONS  NCHAR=42222;
	FORMAT DATATYPE = DNA GAP = - MISSING = ?;
	MATRIX
	Macaca     ATGGTGATGGGCCTGGGCCTTTTCTTGTTGGTCTTCATGCTGGGTCTGGGTCTGACCCCACCCACCCTGGCTCAGGATAACCCCAGGTACAGAGACTTCCTGGCCAAGCACTATGATGCCACACCACAGGGCCGGAATGACAGATACTGTGAAAGCACAATGAGGAGACGGCATCTGACCTCACCCTGCAAAGACATCAACACCTTTGTTCATGGCAACAGGCACCACATCACGGCCATCTGTGGAGATGAGAATGGAAGCCCTTATGGAGGAAACCTAAGAATAAGCACGTCTCCTTTCCAGGTCACCACTTGCAAACTACGTGGAGGATCCCCCCGGCCTCCATGCCAGTACCGAGCCACACGGGGGTCCAGAAACATTGTTGTTGGTTGTGAAAATGGCCTACCTGTCCACTTGGATGAGTCCATTTTCCGTCCGTAAATGGACTATCAAGTGTCAAGTCCAACCTATGACATCGATTATTATACATCGGAACCCTGCCAAAAAATCAATGTGAAACAAATCGCAGCCCGCCTCCTGCCTCCGCTCTACTCACTGGTGTTCATCTTTGGTTTTGTGGGCAACATACTGGTCGTCCTCATCCTGATAAACTGCAAAAGGCTGAAAAGCATGACTGACATCTACCTGCTCAACCTGGCCATCTCTGACCTGCTTTTCCTTCTTACTGTCCCCTTCTGGGCTCACTATGCTGCTGCCCAGTGGGACTTTGGAAATACAATGTGTCAACTCTTGACAGGGCTCTATTTTATAGGCTTCTTCTCTGGAATCTTCTTCATCATCCTCCTGACAATCGATAGGTACCTGGCTATCGTCCATGCTGTGTTTGCTTTAAAAGCCAGGACAGTCACCTTTGGGGTGGTGACAAGTGTGATCACTTGGGTGGTGGCTGTGTTTGCCTCTCTCCCAGGAATCATCTTTACCAGATCTCAGAGAGAAGGTCTTCATTACACCTGCAGCTCTCATTTTCCATACAGTCAGTATCAATTCTGGAAGAATTTTCAGACATTAAAGATGGTCATCTTGGGGCTGGTCCTGCCGCTGCTTGTCATGGTCATCTGCTACTCGGGAATCCTGAAAACTCTGCTTCGGTGTCGAAACGAGAAGAAGAGGCACAGGGCTGTGAGGCTTATCTTCACCATCATGATTGTTTATTTTCTCTTCTGGGCTCCCTACAACATTGTCCTTCTCCTGAACACCTTCCAGGAATTCTTTGGCCTGAATAATTGCAGTAGCTCTAACAGGTTGGACCAAGCCATGCAGGTGACAGAGACTCTTGGGATGACACACTGCTGCATCAACCCCATCATCTATGCCTT?GTCGGGGAGAAGTTCAGAAACTACCTCTTAGTCTTCTTCCAAAAGCACATTGCCAAACGCTTCTGCAAATGCTGTTCCATTTTCCAGCAAGAGGCTCCCGAGCGAGCAAGTTCAGTTTACACCCGATCCACTGGGGAGCAGGAAATATCTGTGGGCTTGTGAATGTTGGGCCACAGCATCCGGAGGTTCACAACCTCTGTGGTCCGTAGGAGCCACTATGAGGAGGGCCCTGGGAAGAATTTGCCATTTTCAGTGGAAAACAAGTGGACGTTACTAGTTAAGATGTGTTTGTTCTTTGGATCTGCATTTTCTGTACCCTTCCTTATAGTAAGACACCAACTGCTTAAACAATAAATGTCCGTCCTGACGTCCCTGCTGCTGCGGGGCTTGACAGGCTCGGCCCGGCGGCTCCCAGTGCCGCGCGCCAAGGTCCATTCGATGCCGCCGGAGGAGGAGCTTGGGATCATGGAAAAGGCCATTGGGCTTACCTTCTGCTTTGTAAGCCTCTTCCTGCCAGCGGGCTGGATCCTGTCACACCTGGAGGACTACAAGAGGCCGGAGTGAATGGAGGGGATCAGTATATACACTTCAGATAACTACACCGAGGAAATGGGCTCAGGGGACTATGACTCCATAAAGGAACCCTGCTTCCGTGAAGAAAATGCTCATTTCAATAGGATCTTCCTGCCCACCATCTACTCCATCATCTTCTTGACTGGCATTGTTGGCAATGGATTGGTCATCTTGGTCATGGGTTACCAGAAGAAACTGAGAAGCATGACGGACAAGTACAGGCTACACCTGTCAGTGGCTGACCTTCTCTTTGTCATCACGCTTCCCTTCTGGGCAGTTGATGCCGTGGCAAACTGGTACTTTGGGAACTTCCTGTGCAAGGCAGTCCATGTCATCTACACAGTCAACCTCTACAGCAGTGTCCTCATCCTGGCCTTCATCAGTCTGGACCGCTACCTGGCCATTGTCCACGCCACCAACAGTCAGAAGCCAAGGAAGCTGTTGGCTGAAAAGGTGGTCTATGTTGGAGTCTGGATCCCTGCCCTCCTGCTGACTATTCCCGACTTCATCTTTGCCAGCGTCAGTGAGGCAGATGACAGATATATCTGTGACCGCTTCTACCCCAATGACTTGTGGGTGGTTGTGTTCCAGTTTCAGCACATCATGGTTGGCCTTATCCTGCCTGGTATCGACATCCTGTCCTGCTATTGCATTATCATCTCCAAGCTGTCACACTCCAAGGGCCACCAGAAGCGCAAGGCCCTCAAGACCACGGTCATCCTCATCCTGGCTTTCTTCGCCTGCTGGCTGCCTTATTACATTGGGATCAGCATCGACTCCTTCATCCTCCTGGAAATCATCAAGCAAGGGTGTGAGTTTGAGAACACTGTGCACAAGTGGATTTCCATCACCGAGGCCCTAGCTTTCTTCCACTGTTGTCTGAACCCCATCCTCTATGCTTTCCTTGGAGCCAAATTTAAAACCTCTGCCCAGCACGCACTCACCTCTGTGAGCAGAGGGTCCAGCCTCAAGATCCTCTCCAAAGGAAAGCGAGGGGGACACTCGTCTGTTTCCACTGAGTCTGAGTCTTCAAGTTTTCACTCCAGCTAAGACTGTGGCCCTCCCCCAGCTGTACCTAATGCCCAGCCAGCTTTGAAAGGCCTTACAAGTTTTCCCGAGAACACCGTAATAACGTACAGATGTGATGAAAACTTTATGAAAATTCCTGGTAAGCAGGACTCAGTGATGTGCCTTCCGGACAGTCAATGGTCAGATATTGAAGAGTTCTGCAATCGTAGCTGCGGTGCACCAACCAGGCTAAAGTTTGCATCCCTCAAACAGCTTTATATCCCTCAGAGTTATTTTCCAGTCGGTACTGTTGTGGAATATGAGTGTCGTCCAGGTTACAGAAGAGACCCTTCTCTATTAGCAAAACTACCTTGCCTTCAGAATTTAAAATGGTCCACAGCAGCTGAATTTTGTAAAAAGAAATCATGCCCTAATCCTGGAGAAATACCAAATGGTCAGATCGATACATCAAATGGCATATTATTTGGTGCAGCCATCTCCTTCTCATGTAACACAGGGTACAAATTATTTGGCCCGACTTCTAGTTTATGTCTTGTTTCAGGCAGTGGAGTCCAGTGGAGTGACACGTTGCCAGAGTGCAGAGAAATT?ATTGTCCAGCACCACCACAAATTGACAATGGAATAATTCAAGGGGAACGTGAACATTATGGATATAGACAGTCTATAACGTATTTATGTAATAGAGGATTCACCATGATTGGAGAGCACTCTATTTATTGTACTGTGAATGACGATGAAGGAGAGTGGAGTGGCCCACCACCTACATGTAGAGCAAACTCTCTGGTTTCCAAGGCCCCACCAACAGTTCAGAAACCTACCACAGTAAATGTTCGAACTACAGAAGTCTCACCAACTTCTCAGAAAACCACCACACCAAATGCTCAAGCAACACGGAGTACACCTGCTTCCAGGACAACCAAGCATTTTCATAAAACAACCCCAGATAAAGGAAGTGGAACCAGTTCAGGTGCTACCCATCTTCTATCTGGGTACACGTGTTTCACGTTGACAGGTTTGCTTGGGACGCTAGTAACCATGGGCTGGCTGACTTAGCCAAAGAAGAGTTAAGAAGAAAATACACACAACTATACAGACTGTTTCTAGTCTCTTAGACTTATCTGCATATTGGATACAATAAATGCAATTGTGCTTTTCA??????????????????????????????????????????????AAAAAAAAAAAA??????????????????????????????????????????AAAAAA?????????ATGAAAATATTTTTCTTTATTTTTGCTGCTCTCATTCTTCTTGCTCAAATTTTCCAAGCCAGGACAGCAATTCATAGAGCACTAATTTGTAAGAGAATGGAAGGTCACTGTGAAGCTGAATGTCTTACCTTTGAAGTAAAGATTGGGGGCTGTAGAGCTGAATTAACACCATATTGCTGCAAAAAGAGAAAGAGACCCTCTTGATATCCTTACTAAGATTTTCCCAAATTACAGGCGCAGCCGGCTAGAAGGCATTCTACAGTTCTGCAAAGGGGATGTGGTCCAAGCTATTGAACAGGTTTTAAATGGCAGAGAACACAAGCCGGACAACAGGAACCTAGCAAACTCAGAAGAACTGGAAAACACAGCCTTTCAGAGAGCTTCAAGTTTTAGTCTTGCTGGAATTGGTTTTGGAACTCTAGGTAATAAATCAGCTTTCTCTCCTCTTCAAACTACTTCTGCTTCTTATGGAGGTGATTCAAATCTCTACAGCTTAAATCCTAGAGTAGGTATCAGTCCATTAAGGGTGGCATATTCTTCTGTAGGAAGAGGGTTATCTGGTTTTATGTCACCCTACCTAACACCTGGGTTGGTACCCACCTTGCCTTTTCGGCCAGCTTTGGATTATGCCTTTTCAGGGATGATTAGAGATTCTTCCTACCTTTCCAGTAAAGACTCAATAACTTGTGGCAGACTGTACTTCAAGATTTTTTCATCTCTAATTTTGTATTTGATATGGTGTCATTTCATAGGCTCCTCGTTGTTTACCCCTGGACCCAGAGATTTTTTGACAGCTTTGGAAACCTGTCATCTCCCTCTGCCATCCTGGGCAACCCCAAGGTCAAGGCTCATGGCAAGAAGGTGCTGACTTCCTTTGGAGATGCTATTAAAAACATGGACAACCTCAAGATCACCTTTGCTAAGCTGAGTGAGCTGCACTGTGACAAGCTGCATATGGTTCCAAAACTGTTCACTTCCCAAATTTGTCTGCTTCTTCTGTTGGGGCTTATGGGTGTGGAAGGCTCACTTCATGCCAAACCCGGACAATTTACCTGGGCTCAGTGGTTTGAAATCCAGCATATAAATATGACCTCTGGCCAATGCACCAATGCAATGCAGGTCATTAACAATTATCAACGGCGATGCAAAAATCAAAATACTTTTCTTCTTACAACTTTTGCTGATGTAGTTCATGTCTGTGGTAACCCAAGCATGCCCTGCCCTAGCAACACAAGTCTCAACAATTGTCATCATAGTGGAGTCCAGGTGCCTTTAATCCACTGTAACCTCACAACTCCAAGTCGAAGGATTTCAAATTGCAGGTATACACAGACAACAGCAAACAAGTACTACATAGTTGCATGTAACAACAGCGATCCAGTACGGGACCCTCCACAGTATCCAGTGGTTCCAGTTCACCTGGATAGAATCATCTAACAACCTGCAGAGGTGAGGTAAATTTGGGGGCTGTGATTCTAAAGATAGGGCAATTATTTTCCTGCTTTTGACACAGGGAAATGCTCCCTTCCTCACCAGATCTTATTTTGTTCAGACTCCACTGAGAAAATCACACTATTTAGTGCTAGGATGGGGACATTGTTGGGCCAGGAGGAGGCACGGAAGGCTGAGGCCCAGGGCTCAGCCTCAGCAGCAGGGAGGGAG??GCATGCAAGCCCTCTCTCCCACTTTTTTTCCCCCTGTTCAAATGGCCCCTAGTCCTCTCTAGAAGCGAGCCCAACCGTAGCTAGGTTTGGAATATTTATCCTTCTTCATGATCAGGGGGTTTAAATTTGTTTTCTTAAATGCTTATCAAAAACTCCCATAGAGTCAGGTTAGGAAGTGATTGGAGGGACATCCAGGGATGGCCATTTTGCCATTAAGGTACAGCCTAGAAGTTGCCCTGAGTTCAGAGAGCCTTGGAGACCATGTTGCAACCAAATAAGTTCCCACCCTTGGTCATCTAAGCTCAGTCCTCTACCACCTTCCCTAGTGTCTTGTTCCATCTTCAGTGTGGAGAACTTGGCCAGAAAAAGGAGCTCAAAGGAAGGACAAGGCAGAGGAGGGTCAGCCTGGCCTGACATCTGACTTTGTTCCATGCCCTGGCCCCTTCTTGTCCCCAGGTGTGAAGGTTGTCACCCTTCACTATGTGGCCTGTGTATGCATATTAGAATGTTGGAAATGCTCTGTGGCCCTGTCTCCCAGCCTGGGCTCAATGCTCATTTTCCTTGGATGAAAGAGCCAGAGATACACATTCTCTCACACACCCAAATTTGTAAGGCAGCAAAGCTGATGATATGAACATGGGGTGTGGGAGGGAATTGTAGCGATGCTGAGACACAGACAGAAGGGAGAGGGAATGCTGGCTGATGGCTGGAAGCTGCCTGCTGAGTCCCCAAGAGAACGCAAATGCCCTTCTATCACTATCAAACTAAAGCAAAAACCAAGTCTTGGGAAAAAAATAATTTCAAAAAGAACTGGCAGCTCCTACAGAGACTTGGAAGAAGAGTGAGGGTGCCTTTCTTCCCAGTGGTCTCTGACTGCCTCAACTATCAGGAGGGTTTGAAGCCCACAACTGGAAGAAGAATGATTTCTTCCTTGTGCCCAGATTTATAGGGACATACTTGATTCCTGAAAATCCTATAGCCCAGGCTATTCTTAAGTCTTTTGGGATTGCAGAGGGTACCGGTGTGAGGGTTGCAGGCAGGATAGAGGTCAGACAAATAAAGCCGCCTAGGCTGAGGGATACCCCTCACTCCTTCACTCCATATCGCTAAGTGAGAAGAGGGTTAGTCGCTTTCCCCAGTGCCCCTTCCCCTGCCAAGAGTGAGAAGCTGCATACAAGAACCAGGCAGAATGTTTTGGGTAGCCGCCCCCATCGCCACCTTCCAAGAAGCTCCTAGTCTAGCCACAGAGCCAGAAGGGGAAGCTTGGGCTCAGTCCCTCCTGCCAGCTCCTCCTCTTCTGGGTCTTCTAGGCAGTGGGATCTGGCCTGCCCCCTCAGAACAGAAGGGTTGTGGAGAAGCAGGAACAATAACCCGAGGCTTGGAGGAGAGAGATCAGATCTGATAAACAGGAAGAACGATGTTCAAAACCTGGGGAGGAGGGTGTTTCTTCTTTGCTTGTCTTAGCGGAGAACTCTTCTCACCTTCTACCGACACAAAACCCTAGAAACAAA???TCTTCTTTAGTTCTCTCTCAAGGAGATTCGGAGACATGTACCCACCCCTCCCTGGAGAGAAGGGGCCCAAGCAACGCAGGGGTTAACTTTTCTGAAAACACAATTAACTTTTTCCAATCCTGCGTGGGGTGGGGGAGAGATATATTTATTTAATCACCCAGGAGTGGGGTGGTCTCAATCTAAACGCTCCCTCCTCCCTCAAAGGCACAGAGCCTGTTTCACAGATCCTACGTAGGTGGAACAGGACGCGCTGTGTTGTTGGGGAGAGAGAGAGAGAAAGGCGAAGGAGAAGGAGGAAAAAAAAGGTTGATAGGTTTGTGCGCGGGTCCCTCGTGCGGGCTGCGCTCCTCCTGGGTGCTATTTGACAATTCCTGCCTCTGCCATTGGTCAGTGTTGGATCAGATGGTTGTATTTCCTTCTGGCCCTCACTGGCACCTCGCCATCCCCCCTCAGCTAAAACCCAATCTCGGATATACTACTAATAGGCGCGGCGCTCGGACTATAAAACACAACAAATCATAAACCCGGCGGAGCAGCAGCGGCCGCGCGCGCCTCCCCTCCCAATGAGTTCCTATTTCGTGAACTCCACCTTCCCCGTCACTCTGGCCAGCGGGCAGGAGTCCTTCCTGGGCCAGCTACCGCTCTACTCGTCGGGCTATGCGGACCCGCTGAGGCATTACCCCGCGCCCTATGGGCCAGGGCCGGGCCAGGACAAGGGCTTTGCCACTTCCTCCTATTACCCGCCGGCGGGCGGTGGCTACGGCCGAGCGGCGCCCTGCGACTACGGGCCGGCGCCGGCCTTCTACCGCGAGAAGGAGTCGGCCTGCGCACTCTCGGGCGCCGAAGAGCCGCCCCCGTTCCACCCCGAGCCGCGGAAGTCGGACTGCGCGCAGGACAAGAGCGTGTTCGGCGAGACAGAAGAGCAGAAGTGCTCCACTCCGGTCTATCCGTGGATGCAGCGGATGAATTCGTGCAACAGTTCCTCCTTTGGGCCCAGTGGCCGGCGAGGCCGCCAGACATACACGCGTTACCAGACGCTGGAGCTGGAGAAGGAGTTTCACTACAATCGCTACCTGACGCGGCGGCGGCGCATCGAGATCGCGCACGCCCTGTGCCTGACTGAGCGGCAGATCAAGATATGGTTCCAGAACCGACGCATGAAGTGGAAAAAGGAGAGCAAACTGCTCAGCGCGTCTCAGCTCAGTGCCGAGGAGGAGGAAGAAAAACCGGCCGAGTGAAGGTGCTGGAAAGGGAGGGAGGACGCGAGGGGAAAGGCCTGTGGGGAGCCGAGAGGGTCGGAGAGACCCGGGAAGGAAGGCTCTCGGGTGGGGGAGCCAGGAGACCTGCTCTCCAGCGCACGACAGGCGAGGTCCAGCTCTCTCCTGGACGCCCCCGCCCGCACAGCTCCCGGTGGGTGCTCTGAGGCCTCACTACTCGAGCCCACCCAGCACCCTGCGCGCCCTTCCTTCCCGAGGAACTCGCCTCAGCCTGATCAGGCTTCCTGGTGAGAAATGAGGATCGGACTCACTTGATGTTTCCTGGAAGCAGAGCAAAATGCTCTTGTCCCTGTCGCGTCTCATTTCGTCCATGTCCCCCATGCACGGTTCAATGGTAGATTCGCTGTCCCCTCAGCGGAGGCCTTGAAGACTCCCTGATCCCAGACCTGTCGTCTCTCCCACCCCCTCCCCAAAGCCACTGGAAGGAGCACATACTACCTAGAAGTAAGAAGAGGAGCCTCAGAAGAAAACAAAGTTCTATTTTATTAATTTTCTATGTGTTGTGTTTGTAGTCTTGTCTTAGCTCGGGACGTGAAATACTTCGATGATGATGATAATAATAATAATAACAATAATAAATGAAATACACAAGTTATATCTTGGCTTTTCAGCTCTGCATTGTTTTGGGTTCTCTTGGCTGTTACTGCCAGGACCCATATGTAAAAGAAGCAGAAAACCTTAAGAAATATTTTAATGCAGGTGATCCAGATGTAGCAGATAATGGAACTCTTTTCTTAGACATCTTGAGGAATTGGAAAGAGGAGAGTGACAGAAAAATAATGCAGAGCCAAATTGTCTCCTTTTACTTCAAACTTTTTAAAAACTTCAAAGATGACCAGAGGATCCAAAAGAGTGTGGAGACCATCAAGGAAGACATTAATGTCAAGTTTTTCAATAGCAACAAAAAGAAACGGGATGACTTTGAAAAGCTGACCAATTATTCGGTAACTGACTCGAATGTCCAACGCAAAGCAGTACATGAACTCATCCAAGTGATGGCTGAACTGTCGCCAGCAGCTAAAATAGGGAAGCGAAAAAGGAGTCAGATGTTTCGAGGTCGAAGAGCATCCCAATAACATCCCCGACCAGACCCAAGGTCTTCCCGCTGAGCCTCGAGGGCACCCAGTCAGATAACGTGGTCGTCGCCTGCCTGGTCCAGGGCTTCTTCCCCCAGGAGCCACTCAACGTGACCTGGAGCAAAAGCGGAGCGGGCGTGACCGTCATAAACTTCCCGCCCAGCCAGGACGCCTCCGGGGGCCTGTACACCACGAGCAGCCAGCTGACCCTGCCGGCCGCACAGTGCCCAGCCAGGGAGTCCGTGACATGCCACGTGGAGCACTACACGAATCCCAGCCAGGATGTGGCCGTGCCCTGC???GGTACCCCAGCCAAGCCTTGCTTATGTGACAAACCCCGACTGTCACTGCGCCGGCCGGCCCTCGAGGACCTGCTCCTAGGTTCAGAAGCGAACCTCACGTGCACACTGACCGGCCTGAGAAATCCCTCGGGTGCCACCTTCACCTGGACGCCCTCAAGTGGGAAGAACGCTGTCCAACAGTCACCTAAGCGTGACCCCTGTGGCTGCTACAGTGTGTCCAGTGTCCTGCCCGGCTGTGCCGAGCCATGGAACAATAGGGTGACCTTCACCTGCACTGCTGAGCACCCTGAGTTGGAGACCCAACTAACTGCCACCATCTCAAAACCCGGAAACACATTCCGGCCCGAGGTCCACCTGCTGCCGCCGCCGTCGGAGGAGCTGGCCCTGAACGAGCTGGTGACGCTGACGTGCCTGGCACGCGGCTTCAGCCCCGAGGATGTGCTGGTTCGCTGGCTGAAGGGAACAGAACAGCTGCCCCGTGACAAGTACCTGACTTGGGAATCCCGGAAGGAGCCCAGCCAGGGCACCACCACCTTCGCCGTGACCAGCATACTGCGCGTGGCAGCCGAGGACTGGAAGAAGGGGGACACCTTCTCCTGCATGGTGGGCCACGAGGCCCTGCCGCTGGCCTTCACACAGAAGACCATCGACCGCCTGGCGGGTAAACCCACCCACGTCAATGTGTCTGTGGAACATGGAGAGTGACAGCTTTGAAGATCTCTGGAAAGGTGAAGATTTTAGTAATTACAGTTACAGCTCTGACCTGCCCCCTTCTCTACCAGATGTCGCCCCATGTCGACCAGAATCCCTGGAAATCAACAAGTATTTTGTGGTCATTATCTATGCCCTGGTATTCCTGCTGAGCTTGCTGGGAAATTCTCTCGTGATGCTGGTCATCTTATACAGCAGGGTCGGCCGCTCCGTCACTGATGTCTACCTGCTGAACCTAGCCTTGGCCGACCTACTCTTTGCCCTGACCTTGCCCATCTGGGCCGCCTCCAAGGTGAATGGCTGGATTTTTGGCACATTCCTGTGCAAGGTGGTCTCACTCCTGAAGGAAGTCAACTTCTATAGTGGCATCCTGCTACTGGCCTGCATCAGTGTGGACCGTTACCTGGCCATTGTCCATGCCACACGCACACTGACCCAGAAGCGCTACTTGGTCAAATTCATATGTCTCAGCATCTGGGGTCTGTCCTTGCTCCTGGCCCTGCCTGTCTTACTTTTCCGAAGGACCGTCTACTCTCCAATGTTAGCCCAGCCTGCTATGAGGACATGGGCAACAATACAGCAAACTGGCGGATGCTGTTACGGATCCTGCCCCAGTCCTTTGGCTTCATCGTGCCACTGCTGATCATGCTGTTCTGCTACGGATTCACCCTGCGTACGCTGTTTAAGGCCCACATGGGGCAGAAGCACCGGGCCATGCGGGTCATCTTTGCTGTCGTCCTCATCTTCCTGCTTTGCTGGCTGCCCTACAGCCTGGTCCTGCTGGCAGACACCCTCATGAGGACCCAGGTGATCCAGGAGACCTGTGAGCGCCGCAATCACATCGACCGGGCTCTGGATGCCACCGAGATTCTGGGCATCCTTCACAGCTGCCTCAACCCCCTCATCTACGCCTTCATTGGCCAGAAGTTTCGCCATGGACTCCTCAAGATTCTAGCTATACATGGCTTGATCAGCAAGGACTCCCTGCCCAAAGACAGCAGGCCTTCCTTTGTTGGCTCTTCTTCAGGGCACACT?????????????????ATGAAGGCTGTCATTATTCTGGGGCTTGTCCTCCTTTCTGTCACGGTCCAGGGCAAGATCTTTGAAAGGTGTGAGTTGGCCAGAACTCTGAAAAGATTGGGACTGGATGGCTACAGGGGAATCAGCCTAGCAAACTGGGTGTGTTTGGCCAAATGGGAGAGTAATTATAACACACAAGCTACAAACTACAATCCTGGAGACCAAAGCACTGATTATGGGATATTTCAGATCAATAGCCACTACTGGTGTAATAATGGCAAAACCCCAGGAGCAGTTAATGCCTGTCATATATCCTGCAATGCTTTGCTGCAAGATAACATCGCTGATGCTGTAACTTGTGCAAAGAGGGTTGTCAGTGATCCACAAGGCATTAGAGCATGGGTGGCATGGAGAAATCACTGTCAAAACAGAGATGTCAGTCAGTATGTTCAAGGTTGTGGAGTGTAAATGCCTGTGCAGGGATCCCAGAGAAGACTGCTGGGCTCCCTGAACTCCACCCCCACAGCCACCCCCCACCTGGGGCTGGCTGCCAACCAGACAGGAGCCCGGTGCCGAGAGGTGTCCATCCCTGACGGGCTCTTTCTCAGCTTGGGGCTGGTGAGCTTGGTGGAGAACGTGCTGGTGGTGACCGCCATTGCCAAGAACCGGAACCTCCACTCACCCATGTACTGCTTCATCTGCTGCCTGGCCCTGTCAGACCTGCTGGTGAGCGGGAGCAACATGCTGGAGACGGCCGTCACCCTCCTGCTGGAGGCCGGTGCACTGGTGGCCCGGGCTGCCGTGGTGCAGCAGCTGGACAATGTCATTGACGTGATCACCTGCAGCTCCATGCTGTCCAGCCTCTGCTTCCTGGGCGCCATTGCCGTGGACCGCTACATCTCCATCTTCTACGCACTGCGCTACCACAGCATCGTGACGTTGCCGCGGGCACAGCGAGCCATCGCAGCCATCTGGGTGGCCAGTGTCCTCTGCAGCACGCTCTTCATTGCCTACTACGACCACGCGGCCGTCCTGCTGTGCCTCGTGGTCTTCTTCCTGGCCATGCTGGTACTCATGGCTGTGCTGTACGTCCACATGCTGGCCCGGGCCTGCCAGCACGCCCAGGGCATTGCCCGGCTCCACAAGAGGCAGCGTCTGGCCCACCAGGGCTTTGGCCTCAAAGGCGCTGCCACCCTCACCATCCTGCTGGGTATTTTCTTCCTCTGCTGGGGCCCCTTCTTCCTGCATCTCACACTCATTGTCCTCTGCCCCCAGCACCCCACCTGCAGCTGCATCTTCAAGAACTTCAACCTCTTTCTCGCCCTCATCATCTGCAATGCCATCATTGACCCCCTCATCTACGCCTTCCGCAGCCAGGAGCTCCGCAGGACGCTCAAGGAGGTGCTGCTGTGCTCCTGGTGATTACTGGGAGGTGGAGGTCGGAGACAAGACAGCGTGGATCCTAGGAGCCTGCAAGGCATCCATAAGCAGGAAAGGGAACATGACTCTGTCACCAGAGAATGGCTACTGGGTGGTGATAATGATGAAGGAAAATGAGTACCAGGCATCCAGTGTTCCCCCAACCCGCCTGCTAATAAAGGTGCCTCCCAAGCGTGTGGGCATCTTTGTGGACTACAGAGTTGGAAGCATTTCCTTTTACAACGTGACAGCCAGATCCTGCATCTATACATTCACCAGCTGCTGTTTCTCTGAGCCCCTTCAACCTATCTTCAGCCCTGGGACACATGATGGAGGGAAGAACACAGCTCCTCTG????????????????????????????????????????????????????????????????????????????????????????????????????????????????????????????????????????????????????????????????????????????????????????????????????????????????????????????????????????????????????????????????????????????????????????????????????????????????????????????????????????????????????GTTTATGTAGCTTAAACCCACCCAAAGCAAGACACTGAAAATGCCTAGATGGGTTTGCACACCCCATAAACATATAGGCTTGGTCCTGGCCTTTCTATTAGCTCTTGGCAGGATTACACATGCAAACATCCTCGCTCCGGTGAAGACGCCCTACAAATCATCATGACCAAGAGGAGCAAGCATCAAGCACGCGCACGCAGCTCAAAACGCTTTGCCTAGCCACACCCCCACGGGAGACAGCAGTGACAAATATTTAGCAATAAACGAAAGTTCAACTAAGCCATGCTATATTAGGGTTGGTCAATTTCGTGCCAGCCACCGCGGTTACACGATTAACCCTAGCTAATAGAGACCGGCGTAGAGGGTGTTTAAGATCTGATATAATAAAGCTAAACTCCATCTAAACTGTAAAACTCTAGCTGATGTAAAATAAACTACGAAAGTGGCTTTAAAGCTTCTGAACACACAATAGCCAGGACCCAAACTGGGATTAGACACCCTACTATGCTTGGCCCTAAACCTCAGTAGTTAGAT?AACAAAACTACTCGCCAGAATACTACAAGCTATAGCTTAAAACTCAAAGGACTTGACGGTGCTTTACACCCCCTAGAGGAGCCTGTTCCGTAATCGATAAACCCCGATCCACCCCACCCTCTCTTGCTCAGCCTATATACCGCCATCTTCAGCAAACCCTAATGAGGGTCACAAAGTGAGCGCAAATG?CCATTGCCGCAAACACGTTAGGTCAAGGTGTAGCCTATGAGACGGTAAAAATGGGCTACATTTTCTACCTCAGAAAATTCCACGAAAACCCTTATGAAATTTAAGGGTCCAAGGAGGATTTAGCAGTAAATTAAGAATAGAGTGCTTAATTGAACCAGGCCATAAAGCGCGCACACACCGCCCGTCACTCCTCTCAAATATATTTAAGGAACATCTTAACTAAACGCCCTAATATTTATATAGAGAGGATAAGTCGTAACATGGTAAGCGTACTGGAAGGTGCGCTTGGATAAATCAAGGCATAGCTTAATATAAAGCACCTGGCCTACACCCAGAAAATCTAATACCACTTGATTGCCTTGAGCCAATACTAGCCCTAAGCATAACCAACACTAATACCAAA??CTAACACGCACTAAACCATTCACCTACACAAAGTATAGGCGATAGAAATTTTAATCTGGCGCTATAGACGCAGTACCGTAAGGGAAAGATGAAAC???CACCCAAGCACAAAACAGCAAGGACTAACCCCTGTACCTTTCGCATAATGAATTAGCTAGAAACAATTTCACAAAGAGAACTAAAGCCAAATTCCCCGAAACCAGACGAGCTACCCAAAAACAGCTAAAAGAGCGCACCCATCTATGTGGCAAAATAGTGGGAAGATTTCTGGGTAGAGGTGACAAGCCTACCGAGCCTGGTGATAGCTGGTTATCCAAGACAGAATCTTAGTTCGACCTTAAGCTTACCTATAGAA?CCACCT?????AATCTCCCTGTAAGCTTAATTGCTAGTCTAAAGAGGGACAGCTCTTTAGACACTAGGAAAAACCTTATAGAGAGAGTAAAATCCTCAATTACCATAGTTGGCTTAAAAGCAGCCATCAATTAAGAAAGCGTTCAAGCTCAACACTAACCACCCCAAAAATACCAAACACATAGCTGAACTCCTCACACCACATTGGATTAATCTATCACCATATAGAAGCAATAATGCTAGTATAAGTAACATGAATATTTTCTCCACT????GCATAAGCCCAAATCGGATCGAAACCTCACCGATACCTAACAGCCAGGCATAGCAAGC?ACAAACAAGCCCATGCTACCTTCACTGTTAACCCAACACAGGCATGCCT?CAAGGAAAGGTTAAAAAAAGTAAAAGGAACTCGGCAAACCTAACCCCGCCTGTTTACCAAAAACATCACCTCTAGCATTACTAGTATTAGAGGCACTGCCTGCCCAGTGACACACGTTTAACGGCCGCGGTACCCTGACCGTGCAAAGGTAGCATAATCACTTGTTCTTTAAATGGGGACTCGCATGAAAGGCACCACGAGGGTTTAACTGTCTCTTACTTTTAACCAGTGAAATTGACCTGCCCGCGAAGAGGCGGACATAGTATAATAAGACGAGAAGACCCTATGGAGCTTTAATCTATTAATGCAATCAAAAATTACACAAACCCACGGACCTTTAAACTATCGAACCTGCATTAAAAATTTTGGTTGGGGCGACCTCGGAGCACAACAAAACCTCCGAATAACACATGCTAAGACCACACAAGTCAAAGCGAACTAACACTTATAATTGATCCAATAACTTGATCAACGGAACAAGTTACCCTAGGGATAACAGCGCAATTCTATTCTAGAGTCCATATCGACAATAGAGCTTACGACCTCGATGTTGGATCAGGACATCCTAATGGTGCAGCAGCTATCAAGGGTTCGTTTGTTCAACGATTAAAGTCCTACGTGATCTGAGTTCAGACCGGAGCAATCCAGGTCGGTTTCTATCTATTGCACATTTCTCCCTGTACGAAAGGACAAGAGAAATAAGGCCCACTTCACAAAGCGCCTTCACTACATAAATGACCTAGTCTTAATTTAGCAAAATACCACACATTCCACCCGAAAACAGGGTTTGTTAAGATGGCAGAGCCCGGTAATTGCATAAAACTTAAAACTTTGTAACCAGAGGTTCAATTCCTCTTCTTAACACCATGACCACAGTAAATCTCCTACTTATAATCATACCCACATTAGCCGCCATAGCATTTCTCACACTCGTTGAACGAAAATTACTAGGCCACATGCAACTACGAAAAGGGCCCAATATTGTAGGTCCATGCGGACTATTACAACCCTTCGCCGATGCCGTAAAACTTTTCACTAAAGAACCCCTGAAACCCGCAACATCTACCACCATCCTCTATGTCGTCGCACCTGCTCTAGCCTTCTTCATTGCCCTCCTCCTATGAACCCCCCTCCCCATACCCAACGCTCTAATCAACTTCAACCTAGGGCTCCTATTCATCCTAGCCATACTCAGCCTAATTGTCTACTCCATCCTATGATCAGGATGAGCATCAAACTCAAACTACGCCCTAATCGGAGCTCTGCGAGCCGTCGCCCAAACAATTTCATATGAAGTCACCCTTACTATTATCCTCCTATCAGTCCTACTAATAAGCGGCTCATTTAACCTTAACACACTCATTACAACGCAAGAGCATCTATGACTCCTCCTACCATCATGACCCCTAGCCATAATATGATTTACCTCCACACTAGCAGAAACAAACCGAACCCCTTTTGATCTCATAGAGGGCGAATCAGAATTAGTATCAGGCTTCAACATTGAATACGCCGCAGGTCCATTCGCCCTATTCTTCATAGCCGAATACACAAACATCATCATAATAAACGCCCTAACAACCACAATCTTCCTAGGCACATCCCACTCCACTTATTCACCAGAACTATTCACAACATGCTTCGCCACCAAAACACTCTTCCTAACCTCCCTATTCCTATGAATCCGGGCAGCATACCCCCGATTCCGTTACGACCAACTTATACACCTACTATGAAAAAACTTCCTCCCCCTCACACTAGCACTACTCATATGATCCACCTCAATACCCATCGCAATCTCCAGCATTCCCCCTCAAACCTAGAAATATGTCTGACAAAAGAGTTACTTTGATGGAGTAAATAATAGAGGCCCCAATCCTCTTGTTTCTAGGACTGTAGGTATCGAACCTACCCCTGAGAATCCAAACTTCTCCGTGCTACCCTACACACTCTATCCTAAAGTAAGGTCAGCTAAACAAGCTATCGGGCCCATACCCCGAAAATGTTGGTCACATCCTTCCCGTACTAATTAACCCACTAGCTCAACCCATTATCTACACCACAATAATCACAGGCACACTTATCACAACACTAAGCTCACACTGATTTCTCGCCTGAACAGGCCTAGAAATAAACATACTAGCTTTCATTCCGATCTTAATAAAAAAAACAAGCCTCCGCTCCACAGAAGCCGCTACTAAATACTTCCTAATTCAATCTACCGCATCTATAGTCCTCATAATAGCAATCATCTCCAACAACCTGCTATCAGGGTGCTG???AACAACAACGAACTACATCAGCCAACCCCCATCCCTAATAATAACAACCGCCCTCGCCATAAAACTAGGAATAGCCCCCTTCCACTTCTGAGTCCCAGAAGTCACCCAAGGAACACCCCTAACCTCAGGTCTACTCCTTCTTACATGACAAAAACTAGCCCCCATCTCAATCATGTACCAAATTCACCCATCAATCAACACCCACATCCTCCTAACCCTCTCCACCCTATCCATTGCAGTAGGCAGTTGAGGAGGTCTAAACCAAACACAATTACGCAAGATCCTAGGGTACTCTTCAATCACACACATGGGTTGAATAATGATAACACTTGTATACAACCCAGCAACTACAATTTTCTATTTAACTACATACATTATCCTAACAACTACCATATTCCTAACCCTCAACTTAAGCTCAAGCACCACAACCCTCATACTATCCCGCACCTGAAACAAATCAACCCACCTAGCACCGCTAATAGCACCCATTCTCATATCTCTAGGAGGCCTACCACCCCTAACCGGCTTCCTACCTAAATGAATTATCATCCAAGAACTCACAATGAACAACAACTTCCTCATCCCCTCTATTATAACTATCATAACCCTACTTAACCTATACTTTTATATACGCCTAATCTACACCACCTCCCTAACGCTATTCCCTACATCCAACAACACAAAAATAACATGACAACTCGAAAATACAAAACCCACACTCCTTATCCCCCCACTCATCATCACCTCCACCCTTCTACTACCAATCTCCCCCCTACTCTTAACCCTTCACTAGAAATTTAGGTTAAACAAGACCAAGAGCCTTCAAAGCCCTTAGTAAGTAAAAACACTTAATTTCTGAAACACATAAGGACTGCAAACACCTACTCTGCATCAATTGAACGCAAATCAACCACTTTAATTAAGCTAAGCCCTTACTAGATCAATGGGACTCGAACCCACAAAAACTTAGTTAACAGCTAAGCACCCTAACCGACTGGCTTTGACCCACTTCTCCCGCCGCAGGGAAAAAAGGCGGGAGAAGCCCCGGCAGAAATCTAAGACTGCTCCTTTGAACTTGCAATTCAACATGAAAATCACCTCGGGGCTGGTAAAAGGGGGACTAAACCCCCGTCTTTAGGTTTACAGCCTAATACTTACTCAGCCATTTTACC?????????ACTTATGCTCATTAATCGCTGACTCTTTTCAACAAATCACAAAGACATTGGAACCCTGTATTTACTATTTGGTGCATGAGCTGGAATCATAGGCACTGCCCTAAGCCTCCTCATTCGAGCTGAACTAGGCCAACCCGGCAACCTACTAGGCAACGACCACATCTATAACGTTATTGTAACGGCCCATGCATTTGTCATAATTTTCTTTACAGTCATACCCATTATAATTGGAGGGTTCGGGAACTGACTAGTACCCCTAATAATCGGCGCCCCCGACATAGCATTCCCCCGTCTAAACAATATGAGCTTCTGACTCCTCCCCCCTTCTTTCCTGCTACTAATAGCATCCGCCGTGGTAGAAGCTGGCGCCGGAACAGGCTGAACAGTATACCCCCCTCTAGCAGGAAACTTCTCCCACCCAGGAGCTTCTGTAGATTTAGTCATCTTCTCTCTTCACCTAGCAGGTATTTCCTCTATCTTAGGAGCCATCAACTTCATTACCACCATTATCAACATAAAACCCCCCGCAGTATCCCAATACCAAACCCCTTTATTTGTCTGATCAATCTTAATCACAGCAATCCTTCTACTCCTCTCTCTACCAGTTCTAGCCGCCGGCATTACCATGCTACTAACAGATCGCAACCTCAATACTACTTTCTTTGACCCTGTTGGAGGAGGAGACCCTATCCTATATCAACACCTATTCTGATTCTTTGGTCACCCGGAAGTCTACATCCTTATTCTCCCCGGCTTCGGAATAGTCTCCCACATTGTAACCTACTACTCTGGGAAAAAAGAACCATTTGGGTACATGGGTATAGTTTGAGCCATAATATCAATTGGGTTTTTAGGTTTTATTGTATGAGCCCACCACATGTTTACAGTTGGCATAGACGTAGATACACGAGCCTATTTCACCTCCGCCACTATAATCATTGCAATCCCCACCGGTGTGAAAGTTTTTAGCTGGCTTGCTACACTTCATGGGGGCAACATCAAATGGTCCCCAGCAATACTTTGAGCCCTAGGCTTTATCTTCCTATTTACTGTAGGGGGTCTAACTGGCATCATCTTAGCAAACTCATCCCTAGATATCGTACTACACGATACATACTACGTTGTCGCCCACTTTCATTATGTTCTATCAATAGGAGCTGTATTCGCCATTATGGGGGGCTTTATACACTGATTCCCTTTATTCTCAGGCTACACACTGAACCAAACCTGTGCCAAAGCCCACTTCATCATTATATTCATGGGCGTAAATTTAACCTTCTTTCCACAACACTTCCTTGGCCTGTCCGGAATACCCCGACGCTACTCTGATTATCCCGATGCCTACACTACATGAAATACCCTATCATCTATAGGCTCCTTCATCTCACTAGTAGCAGTAATTTTAATAATCTACATGATCTGAGAAGCCTTTGCTTCAAAACGTAAAGTACTACTAATCGAACAACCCCTTACTAACCTAGAGTGACTAAATGGCTGCCCCCCGCCTTATCACACATTCGAAGAACCACCCTACATTAAACTAGTCGAAAAAGGAGGGAGTCGAACCCCCTAAAACTGGTTTCAAGCCAATCTTATAGCCCCTATAACTTTTTCGGCAAGGTATTAGAAAAGTCATTTCGTAGCTTTGTCAAAGCTAAATCATAGGCCAAACCCTATATATCTTACATGGCCCACCCAGTTCAACTAAGCCTACAAGACGCCACATCCCCTGTTATAGAGGAATTAATTACTTTCCATGACCATGCTTTTATAGCCATATCTCTAATCAGCTTCCTGGTATTATATGCCCTGCTCTCAACACTCACAACAAAACTAACCAATACTAGCATCACAGATGCCCAAGAAATAGAAACTATCTGAACTATCTTACCCGCAATTATCTTAATCCTAATTGCTCTCCCATCTCTACGTATCCTATACCTAACAGATGAAGTCAATGACCCATCCTTCACCATCAAATCAATCGGACACCAGTGATATTGAACCTACGAATACACGGACTACGGGAGCCTAATTTTCAACTCCTACATACTACCTCCATTATTCCTAAACCCAGGGGACCTCCGACTCCTAGAAGTTGACAATCGGGTAGTCCTTCCAATTGAAGCTCCTGTACGTATAATAATTACATCTCAAGACGTCCTACACTCATGAACTATCCCCACACTAGGCCTAAAAACAGACGCCGTACCTGGGCGTCTAAATCAAACCGTTTTCACGGCTACACGACCAGGCGTCTATTACGGACAATGCTCAGAAATCTGTGGCGCAAATCATAGCTTCATACCAATTGTTGCAGAGCTAATCCCACTAAAAATCTTTGAAATAGGACCTGTATTTACTCTGTAACCCCAACACCCCTCTCCAAACTCACTGTATAGCTATCTTAGCATTAACCTTTTAAGTTAAAGACGGGGGACACACCCCCTACAGTGAAATGCCCCAGTTAGATACATCAACATGATTCACCACTATTATGACGATGCTTCCCACACTATATCTTATCATGCAGCTAAAGCTACTAAACACAAATCACCACCAACCACCCCTTACAAAAACCCCCACCCTTCAGTCTCACAATGTCCGCTGACAACCAAAATGAACGAAAACTTGTTTACCCCTTTCTCAGCCCCAACAATTCTAAACCAACCCGCTACAATCCCCATTATCCTATTCCCCACCCTACTAATCTTAACCCCCAAACATCCCATTAATAATCGACTAGCTACCATTCAACAAAATCTGACTCGATTCACTCTAAAACAAATAATAATAACTCACAACGCTAAGGGACAAACCTGATCCTTAATACTAACATCCCTAATCACCTTTACTGCTACAACAAACCTCCTAGGACTTATGCCTTACTCGTTCACGCCAACTACCCAACTTTCCATAAACCTAGCTATAGCAATCCCCCTATGAGCGGGCACAGTAATAGTGGGGCTTCGCTTTAAAACCAAAAACTCCCTAGCCCACCTCCTACCACAAGGCACACCCACACCTCTCATTCCTATGCTAGTAGCAATCGAAACTATCAGTCTACTTATTCAACCAGTGGCTCTAGCCGTACGATTAACCGCAAACATCACAGCCGGCCATCTGCTAATACACCTGATCGGAAACACTGTACTAGCACTATCAACCACCAACCTCTCCATAGCTCTACTAGCCTCTACACTTCTGGTATTACTAACTATTCTAGAAATTGCAGTAGCCCTAATTCAAGCCTATGTCTTCACACTCTTAATTAGCCTTTATCTACGGAACAACACCTAATGACCCACCAGACCCACGCTTATCACATAGTTAAACCCAGTCCCTGGCCGCTGACAGGAGCTCTGTCAGCCTTCTTAATAACATCTGGCTTAGTCATGTGATTTCACTTCTACTCCACCACCCTACTAATACTAGGCCTACTAACCAATACACTAACCTTATACCAATGATGACGCGACATTGTACGAGAAAGCACATACCAAGGCCACCACACAACACCCGTCCAAAAAAGCCTTCGGTACGGAATAACACTATTCATCATCTCAGAAGCATTCTTCTTTGTCGGCTTCTTCTGAGCATTTTACCACTCAAGCCTTGCTCCAACACCCTGCTTAGGAGGCCATTGACCACCAACAGGCATCACCCCTCTAAACCCCATAGAAGTACCCCTCCTAAACACCTCTGTATTACTTGCATCCGGAGTTACAATTACCTGAGCTCATCACAGTCTCATAAACAACGATCGAAAACAAACAATCCAAGCCCTACTCATCACAATCCTACTCGGCACCTATTTCACCCTACTACAAATCTCAGAATACTTTGAAGCACCCTTCACCATCTCCGATGGCATCTACGGTTCAACATTCTTCATTACCACAGGCTTCCATGGACTCCACGTTATTATTGGATCCACATTCCTCTTTGTCTGCCTCATCCGCCAACTACTACACCACTTCACATCGAACCATCACTTCGGCTTCGAAGCCGCCGCTTGATATTGACACTTCGTGGATGTTATCTGACTACTCCTCTATATTTCTGTCTATTGATGAGGATCCTACTCTTTTAGTATAACAAGTACAATTGACTTCCAATCAATCAGTTTTGACAACATTCAAAAAAGAGTAATTAATCTAGTGCTAGCCCTAACAATCAACACCCTATTAACCTCGCTACTGATAATTATCATATTCTGACTACCCCAGCTCAACCCCTATACAGAAAAAACCAGCCCCTACGAGTGCGGATTTGACCCCCTAAACCCTGCTCGCATCCCATTCTCAATAAAATTCTTCCTAGTTGCCATTACTTTCCTGCTATTTGACCTAGAAATCGCCCTACTACTATCTCTACCGTGAGCCATTCAAACAACAAACCTCCCAATAATAATCAAATCGACCATTGCCTTTATTATTATCCTAATTCTCAGTTTAACCTATGAATGAACCCAAAAAGGGTTAGACTGGGCCGAATTGGTAAGTAGTTTAAATAAAATAAATGATTTCGACTCATTAGATTATGATAACCATACTAACCAAATGACCCTTACCTATATAAACATTATACTAGCATTCGCTATCTCTCTTCTAGGTATACTAACCTACCGCTCACACCTAGTAGCCTCTCTCCTCTGCCTAGAGGGAATAATAATATCGCTCTTTATTATGGCCACCCTTATTGCCTCAAACACACACTTCCCCCTAATCAACATTATACCCATCATTTTGTTAGTATTTGCCGCCTGTGAAACAGCAGTAGGTCTTGCCCTACTAATCTCAATCTCCAACACATACGGACTAGACTACGTCCACAACCTAAACCTGCTTCAATGCTAAAAATAATTATTCCCACAACCATACTACTACCCATAACATGACTCTCTAAAAATAATACAATTTGAATCAACTTGACCATGCATAGCTTAACTATCAGCCTCATCCCCTTACTATTCTTCAACCAAACCAGCACCAACCTCCTCAATCACTCAACCTATCTATCTTCTGACCCACTAGCAGCACCCCTCCTAACACTAACTATCTGACTTCTACCCCTCATGATTATAGCGAGCCAGTATCACCTATATAACGAACCCCCCTCACAAAAAAAACTTTTCCTCTTCACAATAATTCTCCTACAAATCACCCTAATTCTGACATTCATGGCCACAGAGCTAATTATATTCTACATTCTATTTGAAACCACCCTAATTCCCACCCTAATTATCATTACTAAATGGGGCAACCAAGCAAAACGCCTCAACGCAAGTACCTACTTTCTATTCTATACACTAACCGGCTCTCTACCCCTACTCATCATACTAAGCCACACCTACAACAACACAGGCTCATTAAATATTACATTACTAACACTCACAGACCAAAAACTAACAACCACCTGATCTCACAACTTTACCTGACTAGCATGCATAATAGCCTTTATGACAAAAATACCCCTATATGGCCTACACCTGTGACTTCCTAAAGCCCATGTCGAAGCCCCCATTGCAGGATCAATAGTCCTTGCCGCAGTACTCCTAAAACTAGGTGGCTACGGCATAATACGACTTACTCCCATCCTTAACCCCTTAACAGAATACATAGCTTACCCATTCCTCATATTATCCTTATGGGGTATAATCATAACAGGCCTAACATGCCTCCGACAAACAGATCTAAAATCACTTATCGCATACTCTTCTGTAAGCCACATGGCCCTTGTAATTGTAGCCTCTCTCATCCAAACCCCCTGAAGCTTTTCCGGCGCAACCATCCTTATAATCGCTCACGGACTCACCTCTTCCATGTACTTCTGCCTAGCCAATTCAAACTATGAACGCACCCACAGCCGTACCATACTACTGTCCCGAGGACTTCAAATCCTACTCCCACTAACAGCCTTCTGATGATTAACAGCAAGCCTTACTAACCTTGCCCTGCCCCCCACTATCAACCTACTAGGCGAACTCTTTGTAATCACGACCTCATTTTCCTGATCCCATATCACCATTATGTTGACAGGGCTTAATATACTAATTACGGCCCTCTACTCTCTCCACATATTCATTACAACGCAACGAGGAATACTTACACACCATATAATCAACATAAAACCCTCCTTCACACGAGAAAATATATTAATATTCATACACCTCGCCCCAATTATCCTTCTGTCTCTCAATCCCAACATCATCCTAGGATTTACCTCCTGTAGATATAGTTTAACTAAAACATTAGATTGTGAATCTAACCACAGAGACTTACCACCTCTTATTTACCGAGAAAACTCACAAGGATTGCTAACCCATGTACCCGTACCTAAAATTACGGTTTTCTCAACTTTTAAAGGATAACAGCTATCCATTGACCTTAGGAGTCAAAAACATTGGTGCAACTCCAAATAAAAGTAATAACCATGCACACCCCCATCATAATAACAACCCTTATCTCCCTAACCCTCCCAATTTTTGCCACCCTCATCAACCCTTACAAAAAACGTCCATACCCAGATTACGTAAAAACAACCGTAATATATGCTTTCACCATCAGCCTCCCCTCAACAACCTTATTCATCTTCTCGAACCAAGAAACAACCATTTGGAGCTGACATTGAATAATAGCCCAAACATTAGACCTAACACTAAGCTTCAAACTAGATTACTTCTCCATGATATTTATTCCAATCGCACTATTCATCACCTGGTCCATCATAGAATTCTCGCTATGATACATAAACTCAGACCCAAACATCAACCAATTCTTCAAATATCTTCTTATTTTCCTCACTGCCATACTAATTCTAGTCACTGCTAACAACCTCTTCCAATTCCTTATCGGCTGAGAGGGCGTAGGAATCATATCTTTTCTCCTAATTAGCTGATGATACGCTCGAACAGACGCCAACACAGCAGCCATCCAAGCAATCTTATATAATCGCATTGGCGACATTGGTCTTATCCTAGCCATAGCATGATTTCTCCTACATTACAACTCATGAGACCTCCAACAAATACTAGCCCTAAATTTCAACTCAAGCTCCCTCCCACTAATAGGCCTCCTCCTAGCAGCAGCAGGAAAATCAGCTCAATTCGGTCTTCACCCCTGACTACCCTCTGCCATAGAAGGCCCAACTCCAGTCTCAGCCCTACTTCACTCCAGTACCATAGTCATTGCCGGAGTGTTCTTACTCATCCGCTTCCACCCTCTAATAGAAACCAACACAATAATTCAAAATCTTACATTATGCCTGGGGGCTATTACTACCCTATTTACAGCCATCTGCGCCCTTACACAAAACGACATTAAAAAGATTGTAGCCTTCTCCACCTCAAGCCAACTAGGCCTAATAATAATCACCATCGGCATCAACCAACCATACTTAGCATTCCTACACATCTGCACCCATGCTTTCTTTAAAGCCATACTTTTTATATGCTCCGGATCCATTATCCATAACCTAAACAACGAACAAGACATTCGAAAAATAGGAGGCCTATTCAAAACAATACCCCTCACCTCAACTTCCATAATCATTGGCAACCTAGCACTCACAGGAATACCCTTCCTCACAGGCTTCTACTCCAAAGACCTTATTATCGAAGCCACAAACACGTCGTACACCAACGCCTGAGCCCTATTCATCACTCTCATCACTACCTCTCTAACAAGCGCCTATAGCACTCGAACTATCCTTCTCACCCTAACAGGACAACCCCGTTTTCCAGCCCTAACAAACATCAACGAAAACAACCCCGCTCTACTAAACCCAATTAAACGCCTCACAATGGGCAGCATAATCACAGGATTTCTTATCACCAACAACATCCCCCCCACCTTACTCCCCCAACCAACAATACCCCTCTACTTAAAACTCTCAGCTCTATGCGCAACTGTCCTAGGCTTCCTAGCAGCCCTAGACCTCACCCTTATAACAAACAAACTGAAAATAAAAACCCCATCACAAATATTCAAATTCTCCAATATACTAGGATATTTTCCCACCACAATTCACCGCACAATCCCCTATCAAAACCTACTCATAAGCCAAAATTTAGCCCTTCTCCTATTGGATTCAGCATGACTAGAGAAATCTATACCTAAAATAATCTCACAAGCACACATTACTGCCTCCATAACTGTAACCACCCAAAAAGGCATAATCAAACTCTACTCCCTTTCTTTCCTCATCCCCCTTACCCTAGCCCTAATTCTAATGATATAACCTATTACCCCGAACAATCTCAATCACAACATACACACCAACAAATAATGTCCAACCAGCAACTACCACTAATCAACGCCCATAATCATATAAGGCACCCGCACCAATAGAATCACCTCGAATCAATCCTGACCCCTCCCCCTCAAAAATCACCCAATCACCAGTATCACTAAAACTAACCACCACTACCGCCTCATCCAAACTTAAAACCCATAAAACTAATATCACCTCCATTATCAACCCTACTAAAAGACCCCCTAAAACCTCAAACCCCGAACCCCATGTCTCAGGATACTCTTCAATAGCCATTGCAGTAGTATAACCAAAAACAACCATCATACCCCCCAGATAAACTAAAAACATCATCAAACCCATATAAGCCCCCCCACAACTTAAAACAATCACACAACCAATCACACCACTAACAATTAACGCCAGACCCCCATAAATAGGAGAAGGCTTAGAAGAAAACCCCACAAACCCCATAACTAATAAAACACTCAATGCAAACAAAATATACGTCATTGCTTTCACATGGACTCCAACCATGACTAATGGTACGAAAAACCATCGTTGTATTTCAACTATAAAAGCACC?AATGACTCCAATACGCAAATCCAACCCAATCCTAAAAATAATTAATCGCTCCTTCATCGATTTACCCGCCCCACCCAACCTCTCCATATGGTGAAACTTTGGCTCACTTCTTGCAGCCTGCCTAATTTTACAAATCATCACAGGCCTACTCCTAGCAATACACTACTCACCAGACACCTCCTCCGCCTTCTCCTCAATTGCACATATCACCCGAGATGTAAAGTACGGCTGAATCACTCGCTACCTCCACGCCAATGGTGCCTCTATACTCTTCATTTGCCTTTTCCTACACATCGGTCGGGGCCTTTACTACGGCTCATACCTCCTCCTAGAAACCTGAAACATTGGTATTATACTCCTTCTTATAACTATAACAACGGCTTTCATGGGTTATGTTCTCCCATGAGGCCAAATATCATTCTGGGGAGCAACAGTAATCACAAACCTGCTATCAGCAATCCCGTATATCGGAACCAATCTCGTCCAATGAATCTGAGGAGGATACGCCATCGACAGCCCTACTCTCACACGATTCTTCACCTTACACTTTATCCTACCCTTCATCATCATCGCCCTCACAACCGTGCACCTACTATTCCTGCACGAAACAGGATCAAACAACCCTTGCGGAATCTCCTCCGACTCAGACAAAATCGCCTTCCACCCCTACTACACAACCAAAGACATCCTGGGCCTAGTCCTCCTTCTCTTCATCCTAGCAACACTAACACTACTCTCACCCAACCTCCTAAACGACCCAGACAACTACATTCCAGCCGACCCATTAAACACTCCCCCACATATCAAACCAGAGTGATACTTCCTATTTGCATACACAATCCTACGATCCATCCCCAACAAACTGGGAGGCGTACTAGCACTCTTTCTATCGATCCTCATTCTAGCAGCCATCCCTATACTTCACAAATCCAAACAACAAAGCATAATATTCCGCCCACTCAGCCAATTTCTATTCTGACTCCTAATCACAATCCTATTGACCCTTACCTGAATTGGAAGCGAACCAGTAGTCCAACCCCTTACCACTATCGGCCAAGTAGCATCCATAATATACTTCATCACAATTCTAATCCTAATACCACTGGCCTCCCTAATCGAAAACAACCTACTCAAGTGAACTTGCCCTCGTAGTATAAATTAGTACACTGGCCTTGTAAACCAGAAATGAAC??TCTTCCTAGGGCAGTCAGAAAGAAAGTACCTAACTCCACCACCAACACCCAAAGCTGGCATTCTAATTTAAACTACTTTCTGCATTCTATATTGCATAAGCTTCA?TAAATAACTCTAGCACCAATCCACCCATAATACTACTATGTAATTCGTGCATTACTGCTAGCCAACATGTATAATATATAGTACTATATATGCTTAACTGTACATAACACATATTATTACATACCAACTTGACA?TTCCAAACAGCATGCTTACAAGCAAGTATCCTAATACAAACCTCAACAGTAACACATAACATGGTTCCCTCGGACTTAACTTGTCCCCCCTGAATATCAACTAAACCAGTCCTTGCCAGTCGTCCA?TAGTACATTAAATCGTTCATCGGACATAGCACATATCTATTAAATAATCCTCCTCACCACGGATGCTCCCCTTCACTTAGGAGTCCCTTACTCACCATCCTCCGTGAAATCAATATCCCGCACAAG?AGTGCTACTCTCCTCGCTCCGGGCCCATAACTCGTGGGGGTAGCTATACCTGAACTGTATCCGGCATCTGGTTCTTACCTCAGGGCCATAACAATCAAGATCGCCCACACGTTCCCCTTAAATAAGACATCTCGATG??????????????????????????????????????????????????????????????????????????????????????????????????????????????????????????????????????????????????????????????????????????????????????????????????????????????????????????????????????????????????????????????????????????????????????????????????????????????????????????????????????????????????????????????????????????????????????????????????????????????????????????????????????????????????????????????????????????????????????????????????????????????????????????????????????????????CCATCCCGCACCATGGCCAGGTACAGATGCTGTCGCAGCCAGAGCCGGAGCAGATGCTGCCGCCGGAGACGAAGATGTCGCAGACGAAGGAGGCGGAGATGCCGGGCACGGAGGAGAGCCATGAGTAAGTGGGCCCAGCTGAGGGGGGGCTGGGGCTGGGGCTGGGGGCTCTCGGGGCCCAGTCTTCCTCTCACCACCTTTCTTGGTCTCACCAGGGTGCTGCCGCCGCAGGTACAGGCTGAGGTGTAGAAGATACTAATTGCACAAAATAGCACGTCCACCAAACTCCTGCCTGAGAATTTTACCAGACTTCACGACCCTCTTGCCACATCTTGAAAACGCCACATGGCGAACCTTGGCTGCTGGATGCTGGTTCTCTTTGTGGCCACATGGAGTGACCTGGGCCTCTGCAAGAAGCGCCCAAAGCCTGGAGGATGGAACACTGGAGGCAGCCGATACCCGGGGCAGGGCAGCCCTGGAGGCAACCGCTACCCACCCCAGGGTGGTGGTGGCTGGGGGCAGCCTCATGGTGGTGGCTGGGGGCAACCCCATGGTGGCGGCTGGGGACAGCCTCATGGTGGCGGCTGGGGACAGCCTCATGGTGGTGGCTGGGGTCAAGGAGGTGGCACCCACAATCAGTGGCACAAGCCCAGTAAGCCAAAAACCAGCATGAAGCACATGGCTGGTGCTGCAGCAGCTGGGGCAGTGGTGGGGGGCCTTGGCGGCTACATGCTGGGAAGTGCCATGAGCAGGCCCCTCATACATTTTGGCAATGACTATGAGGACCGTTACTATCGTGAAAACATGTACCGTTACCCCAACCAAGTGTACTACAGGCCTGTGGATCAGTACAGCAACCAGAACAACTTTGTGCACGACTGCGTCAATATCACGATTAAGCAGCACACAGTCACCACCACCACCAAAGGGGAGAACTTCACCGAGACCGACGTTAAGATGATGGAGCGCGTGGTTGAGCAGATGTGTATCACCCAGTACGAGAAGGAATCACAGGCCTATTATCAGAGAGGATCGAGCATGGTCCTCTTCTCCTCCCCGCCTGTGATCCTCCTGATTTCTTTCCTCATCTTCCTGATAGTGGGATGA???????????????????????????ATGAGGCTCAAATTCCCTCTCATGGCCATAGTCCTGGAAATTGCCATGATTGTTTTATTTGCATTATTTGTTGAGTATGAAATGGACCAGACTACTCCCCAGCAGCTCAACATCACCAACTCAACAGACATGGGCAAATTCCTTGAGTTATATCCTCTGTTCCAAGATGTACATGTTATGATATTTGTTGGGTTTGGCTTCCTCATGACCTTCCTGAAGAAATACGGCTTCAGCAGTGTGGGTATCAACCTACTCATTGCTGCTTTGGGCCTCCAGTGGGGCACTGTTGTACAGGGAATCCTGCATAGCCAGGGACAGAAAATTACCATTGGAATCAAAAACATGATAAATGCAGACTTCAGTACAGCCACGGTTCTGATATCTTTTGGAGCTGTCCTGGGAAAAACGAGCCCCACCCAAATGCTGATCATGACAATTATAGAAATTGCTGTATTTGCTGGCAATGAATATCTGGTTGGTGAAATATTTAAGGCCTCTGACATCGGAGCATCAATGACGATCCATGCCTTTGGGGCCTACTTTGGCTTGGCTGTAGCAGGCATCTTGTATCGATCTGCACTGAGAAGGGGGCATAAAAATGAAGAGTCCACTTACTACTCAGACTTGTTTGCAATGATTGGGACTCTCTTTCTATGGATGTTTTGGCCCAGCTTTAACTCGGCCATTGCTGAACCTGGAGACAAACAGTCCAGGGCCATTGTAAACACATACTTCTCTCTCGTTGCCTGTGTGGTCACAGCCTTTGCCTTCTCCAGCCTAGTGGAGCGCCGAGGCAAGCTCAACATGGTTCACATTCAGAATGCCACCCTTGCTGGAGGAGTTGCCGTGGGCACTTGTGCGGATATGGCAATTCACCCATTCGGTTCTATGACCCTTGGGAGCATTGCAGGAGCGGTCTCTGTGATTGGATACAAGTTCCTGACTCCACTTTTTACTACTAAACTGGGGATCCATGATACATGTGGGGTCCATAACCTCCACGGCTTACCTGGTGTAGTGGGAGGCCTTGCAGGCATTGCGGCAGTAGCATTGGGCGCCTCCAACACGTCTGTGGCCATGCAGGCAGCTGCACTGTGTTCCTCTATCGGAGCAGCAGTTGTTGGAGGTCTGATTACGGGTTTAATTCTAAAGTTGCCTTTTTGGGGACAGCCATCTGACCAGGACTGCTATGATGATTCTGTTTATTGGGAGGTACCTATATTGAGAGAACCTGACCATCACTTCCATGGACATGGTGACCACAGCCAGCTGGAACCTGAAGTCTAA??????ATGGCTCTGGATAAGTCTGTCATCCTGCTCCCTCTGCTTGTCCTGGTGCTGCTGGTGCTGGGCTGCCTGGGCAGGGAATCCCGGGCCAAGAAATTCCAGCGGCAGCACATGGACTCAGGCAGTTCCCCCAGCAGCAACTCCACCTACTGCAACCAAATGATGAAGCGCCGGAGTATGACGCACGGGCGGTGCAAACCAGTGAACACCTTTGTGCATGAGCCCCTGGTAGATGTCCAGAATGTCTGCTTCCAGGAAAAGGTCACCTGCAAGAACGGGCAGACCAACTGCTTCAAGAGCAAGTCCAGCATGCACATCACAGACTGCCGCCTGACAAACGGCTCCAGGTACCCCAACTGTGCATACCGGACCAGCCCGAAGGAGAGACACATCATTGTGGCCTGTGAAGGGAGCCCACATGTGCCAGTCCACTTCGATGCTTCTGTGGAGGACTCAACCTAA?????????????????????????????????????????????????????????????????????????????????????????????????????????????????????????????????????????????????????????????????????????????????????????????????????????????????????????????????????????????????????????????????????????????????????????????????????????????????????????????????????????????????????????????????????????????????????????????????????????????????????????????????????????????????????????????????????ATGGCACCGGCCAGAGCAGGATGCTGCCCCTTGCTGCTGCTGCTTCTGGGGCTGTGGGTGGCAGAGATCCCAGTCAGTGCCAAGTCCAAGGACGTGACCTCATCTCAGTGGTTTAAAACTCAGCATGTGCAGCCCAGCCCTGAAGCATGCTACTCAGCCTCAGTAAGTACACAGAATGGTGCAAAGACCTCAACACCTTCCTGCATGAGCCCTTCTCCGGTGTGGCCACCACCTGCCAGACCCCCAACATAGCCTGCAAGAATCGCCATAAAAACTGCCCCCAGAGCAGCGGGCCCGTGTCCCTGACCATGTGTGAGCTCACTTCAGGGAAGTACCCAAACTGCAGGTACAAAAAGAAGCACCTGAACGCACCTTACATAGTGGCCTGTGACCCTCCACAACAGGGTGACCCAGGGTACCCACTTGTT?CTGTGCACTTGGATAAAGTTGTCTAAATGCAATCATATGCTTCTGCCATGTTAAGCGTATTTAACACTGATGGTTACAGTCCAGCTGCGCAACAGAATATTCCTGCTCTCCGGAGAAGCTCTTCCTTCATTTGCACTGAAAGCTGTAGCTCTAAGTATCAGTGTGAAGCAGGAGAAAACAGTAAAGGCAGCGTCCAGGATAAAGTGAAGCGACCCATGAACGCATTCATTGTGTGGTCTCGCGATCAGAAGCGCAAGATGGCTCTAGAGAATCCCAAAATGCGAAACTCAGAGATCAGCAAGCAGCTGGGATACCAGTGGAAAATGCTTACCGAAGCCGATAAATGGCCATTCTTCCAGGAGGCACAGAAACTACAGGCCATGCATAGAGAGAAATACCCGAATTATAAGTATCGACCTCGTCGGAAGGCGAAGATGCTGCAAAACAGTTGCAGTTTGCTTCCGGCAGATCCGTCTTCGGTACCCTGCAGAGAAGTGCAAGACAACAGGTTGTACAGGGATGACTGTACCAAAGCCACGCACTCAAGAATGCAGCACCAGTTAGGCCACTTACCGCCCATCAACACAGCCAGCTCACCGCAGCAACGGGACCGCTACAGCCACTCGACAAAGCTGTAGATGTTAACTCTAACTCACGTCTGCACTGTGTCCTATGAAGTCAGGAGCACATTTCTGTTCATTTCAGTCCTGGAGTTTGCAGTGGGGTTTCTGACCAACGCCTTCATTTCCTTGGTGAATTTTTGGGACGTAGTGAAGAGGCAGCCACTGAGCAACAGTGATTGTGTGCTTCTGTGTCTCAGCATCAGCCGGCTTTTCCTGCATGGACTGCTCTTCCTGAGTGCTATCCAGCTTACCCACTTCCAGAAGTTGAGTGAACCACTGAACCACAGCTACCAAGCCATCCTCATGCTATGGATGATTGCAAACCAAGCCAACCTCTGGCTTGCCGCCTGCCTCAGCCTGCTCTACTGCTCCAAGCTCATCCGTTTCTCTCACACCTTCCTGATCTGCTTGGCAAGCTGGGTCTCCAGGAAGATATCCCAGATGCTCCTGGGTATTATTCTTTGCTCCTGCATCTGCACTGTCCTCTGTGTTTGGTGCTTTTTTGGCAGACTTCACTTCACAGTCACAACTGTGCTATTCATGAATAACAATACAAGGCTCAACTGGCAGATTAAAGATCTCAACTTATTTTATTCCTTTCTCTTCTGCTATCTGTGGTCTGTCCCTCCTTTCCTATTGTTTCTGGTTTCTTCTGGGATGCTGACTGTCTCCCTGGGAAGGCACATGAGGACAATGAAGGTCTATACCAGAGACTCTCGTGACCCCAGCCTGGAGGCCCACATTAAAGCCCTCAAGTCTCTTATCTCCTTTTTCTGCTTCTTTGTGATATCATCCTGTGCTGCCTTCATCTCAGTGCCCCTACTTATTCTGTGGCATGACAAAATAGGGGTGATGGTTTGTGTTGGGATAATGGCAGCTTGTCCCTCTGGGCATGCAGCCGTCCTGATCTCAGGCAATGCCAAGTTGAGGAGAGCTGTGACAACCATTCTGCTCTGGGCTCAGAGCAGCCTGAAGGTAAGAGCCGACCACATGGCAGATTCCAGGATACTGTGCTGAATGGGAGACCACCTGGACCTTCTCCTAGGAGTGGTGCTTGTGGCCAGTCCTGTGTTTGGATTTCCTTCCTGCTCCTTTGATGGCCGAATAGCCTTTTATCGTTTCTGCAACCTCACCCAGGTCCCCCAGGTCCTCAACACCACTGAGAGGCTCCTGTTGAGCTTCAACTATATCCGGACAGTCACTGTTTCATCCTTCCCCTTTCTGGAACAGCTGCAGCTGCTGGAGCTCGGGAACCAGTATACCCCCTTGACTATTGACAAGGAGGCCTTCAGAAACCTGCCCAACCTTAGAATCTTGGACCTGGGAAGTAGTCAGATATACTTCTTGCATCCAGATGCTTTTCAGGGACTGTTCCATCTGTTTGAACTTAGACTGTATTTCTGTGGTCTCTCCGATGCTGTATTGAAAAATGGTTATTTCAGAAATTTAAAGTCTTTAACTCGCTTGGATCTATCCAAAAATCAGATTCGTAGCCTTTACCTTCATCCTTCATTTGGGAAGCTGAATTCCTTGAAGTCCATAGATTTTTCCTCCAACCAAATATTTCTTGTATGTGAACATGAGCTCGAGCCCCTCCAAGGGAAAATGCTCTCCTTTTTCAGCCTCGCAGCTAATAACTTGTATAGCAGAGTCTCAGTGGACTGGGGAAAATGTATGAACCCGTTCAGAAACATGGTGCTGGAGACACTAGATGTTTCTGGAAATGGCTGGACAGTGGATATCACAGGAAACTTTAGCAATGCCATCAGCAAAAGCCAGGCCTTCTCTTTGATTCTTGCCCACCACATCATGGGTGCCGGGTTTGGCTTCCATAACATCAAAGATCCTGACCAGAACACATTTGCTGGCCTGGCCAGAAGTTCAGTGAGACACCTGGACCTTTCACATGGGTTTATCTTCTCCCTGAACTCCCGAGTCTTTGAGACACTCCAGGATTTGCAGGTTCTGAACCTTGCCTACAACAAGATAAATAAGATTGCGGTTGAAGCATTTTACGGACTTGACAACCTCCAAGTTCTCAATTTGTCGTATAACCTTCTGGGGGAACTTTACAGTTCGAATTTCTATGGACTACCTAAGGTAGCCTACATTGATTTGCAAAAGAATCACATTGGAATAATTCAAGACCAAACATTCAAATTCCTGGAAAACTTACAGACCTTGGATCTCCGAGACAATGCTCTTACAACCATTCATTTTATTCCAAGCATACCTGATATCTTCTTGAGTGGCAATAAACTAGTGACTTTGTCAGAGATCAACCTTACAGCCAACTTCATCCACTTATCAGAAAACAGGCTAGAAAATCTAGATATTCTCTACTTTCTCCTACGGGTACCTCATCTCCAGATTCTCATTTTAAATCAAAATCGCTTATCCTCTTGTAGTGGAGATCAAACCCCTTCAGAGAATCCCAGCTTAGAACAGCTTTTCCTTGGAGAAAATATGTTGCAACTTGCCTGGGAAACTGAGCTCTGTTGGGATGTTTTTGAGGGACTTTCTAATCTTCAAGTTCTGTATTTGAATAATAACTATCTTAATTCCCTTCCACCAGGAGTATTTAAACATCTGACTGCATTAAAGGGACTAAGCCTCAACTCCAACAGGCTGACAGTTCTTTCTCACAATGATTTACCTGCTAATTTAGAGATCCTGGACATATCTGGGAATCAGCTCCTAGCTCCCGATCCTGATGTATTTGTATCACTTAGTGTCTTGGATATAACTCATAACAAGTTCATTTGTGAATGTGCACTTAGCACTTTTATCCATTGGCTTAATCACACCAATGTCACTATAGCTGGGCCTCCTGCAGACATACATTGCGTGTACCCTGACTCGCTCTCCGGGGTTTCCCTCTTCTCTCTTTCCACGGAAGCTTGTGATGAAGAGGAAGTCTTAAAGTCCCTGAAGTTCTCCCTTTTCATTGTATGCACTGTCACTCTGACTCTGTTCCTCATGACCATCCTCATAGTCACGAAGTTCCGGGGCTTCTGTTTTATCTGTTATAAGACAGCCCAGAGACTGGTGTTCAAGTACCATCCCCAGGGCACAGAACCTGATACGTACAAATATGATGCCTATTTGTGCTTCAGCAGCAAAGACTTCGCATGGGTGCAGAATGCTTTGCTCAAACACCTGGACACTCAATACAGTGACCAAAACAGATTTAACCTGTGCTTTGAAGAAAGAGACTTTGTCCCGGGAGAAAACCACATTGCCAATATCCAGGACGCCATCTGGAACAGTAGAAAGATTGTTTGTCTTGTGAGCAGACACTTCCTTAGAGATGGTTGGTGCCTTGAAGCCTTCAGTTATGCCCAGGGCAGGTGCTTATCTGACCTTAACAGTGCTCTCATCATGGTGGTGGTTGGGTCCTTGTCCCAGTACCAGTTGATGAAACATCAATCCATTAGAGGCTTTGTACAGAAACAGCAGTACTTGAGGTGGCCTGAGGATCTCCAGGATGTTGGCTGGTTTCTTCATAAACTCTCTCAACAGATACTAAAGAAAGAAAAAGAAAAGAAGAAAGACAGTAACATTCCGTTGCGAACTGTAGCAACCATCTCCGTTGATGTGACACTGGCTCCAAACAACATTTCGCATGCTGTCATTGCTGAAGATAAGAGACAAGTGAGCTCTCGGAACACACAGATAATGTATCAGTCACCAGGGACATTA??????TTTCAGTCACTCACGAATTTCAATTATTGTACTGGCGTCCTGGGCTCCCAAAGTATCACATCAGGGAAGCATTACTGGGAGGTAGATGTGTCCAAGAAAAGTGCTTGGATCCTGGGGGTATGTGCTGGCTTCCAATCCGATGCAATGTATAATATTGAACAAAATGAAAATTATCAACCTAAATATGGCTACTGGGTTATAGGATTACAGGAAGGAGTTAAATATAGTGTTTTCCAGGATGGTTCCTTACATACTCCTTTTGCTCCTTTCATTGTGCCCCTCTCTGTGATTATTTGTCCTGATCGTGTTGGAGTTTTCGTAGACTATGAGGCTTGCACTGTCTCATTCTTCAATATCACAAACCATGGATTTCTCATCTATAAGTTTTCTCAGTGTTCTTTTTCTAAGCCTGTATTTCCATATTTAAATCCCAGAAAATGTACAGTCCCCACGACTCTGTGCTCACCAAGCTCTTGATCAGGATTATCAGGTAAAAGTATAAGATTTTTTTCTGATCCTTTGTATACAATAAATGAACTGAAATTCAATAACATATAAGGAATTATCTCTGGACTCTGAAGACAATCTCTCTCTGCATATGGAGTTCTTCAAATATTGTAGCCTGTTTACGGTCTCTGAGAAATAACTAGCTAAAACCCATAATCTTTAATACTTCCTAAACTTTGTTAATAAGAGAAGCTCTATTCCTGACACTACCTCTCATCTGCAAGTTCAAATCATCATTAATTTTGTAGTCTATTAACTGGGTTTGCTTAGGTCAGGCATTATTATTATTAATCTTATTGTTAATATTCTAACCATAAGAATTAAACTATTAATGGTGAATAGAGTTTTTCACTTTAACATAGACCTATCCCACTGGTGGGATATGAGCCAATTCCAAAGAAAAGTCAGTCATGTGCTTTTCAGAGGATGAAAGCTTAAGATAAAGACTAAAAGTGTTTGATGCTGGAGGTGGGAGTGGTATTATATAGGTCTCAGCCAAGACATGTGATAATCACTGTAGGAGTAGCTGGAAAGAGAAGTCTGTGACTCCAATTAGCCAGTTTCAGCAGACCTTGTGAGGACTAGAGGAAGAATGATCCTGGCTGTTTTGTACTGCCTGCTGTGGAGTTTCCAGACCTCCGCTGGCCATTTCCCTCGAGCCTGTGTCTCCTCTAAGAACCTGATGGAAAAGGAATGCTGCCCACCATGGAGTGGGGACGGGAGTCCCTGTGGCCAACTTTCAGGCAGAGGTTCCTGTCAGAATATCCTTCTGTCCAATGCACCACTTGGGCCTCAATTTCCCTTCACAGGGGTGGATGACCGGGAGTCGTGGCCTTCCATCTTTTATAATAGGACCTGCCAGTGCTCTGGCAACTTCACGGGATTCGACTGTGGAAACTGCAAGTTTGGCTTTTGGGGACCAAACTGCACAGACAGACGACTCTTGGTGAGAAGAAACATCTTTGATTTGAGTGCCCCAGAGAAGGACAAATTTTTTGCCTACCTCACTTTAGCAAAGCATACCATCAGCTCAGACTATGTCATCCCCATAGGGACCTACGGCCAAATGAAAAATGGGTCAACACCCATGTTTAGTGATATCAACATTTATGACCTCTTTGTCTGGATCCATTATTATGTGTCAATGGATGCACTGCTTGGGGGATCTGAAATCTGGAGAGACATTGATTTTGCCCATGAAGCACCAGCTTTTCTGCCTTGGCATAGACTCTTCTTGTTGCGGTGGGAACAAGAAATCCAGAAGCTGACAGGAGATGAAAACTTCACTATTCCATATTGGGACTGGCGGGATGCAGAAAAGTGTGACATTTGCACAGATGAGTACATGGGAGGTCAGCACCCCGCAAATCCTAACCTACTCAGCCCAGCATCATTCTTCTCCTCTTGGCAG??????????????????????????????????????????????????????????????????????????????????????????????????????????????????????????????????????????????????????????????????????????????????????????????????????????????????????????????????????????????????????????????????????????????????????????????????????????????????????????????????????????????????????????????????????????????????????????????????????????????????????????????????CCCAAGTCATTCATTCTGGAATCAAAGACCTCAAGGTCTTGAAAACAACACAGTCTGGATTTGAAGGTTTCATCAAGGACCAGTTCACCACCCTCCCTGAGGTGAAGGACCGATGCTTTGCCACCCAAGTGTACTGCAAGTGGCGCTACCACCAGTGCAGGGA??????????????????????CAATAATTATTGGCCCTGATGGTCATCCTTTGACTGTCTATCCTTGCATGATTTGTGGGAAGAAGTTTAAGTCGAGAGGTTTTTTGAAAAGACACATGAAAAACCATCCCGAACACCTTGCCAAGAAGAAGTACCACTGTACTGACTGTGATTACACTACCAACAAGAAGATAAGTTTACATAACCACCTGGAGAGCCACAAGCTGACCAGCAAGGCAGAGAAGGCCATTCAATGTGATGAGTGTGGGAAGCATTTTTCTCATGCGGGGGCTTTGTTTACTCACAAAATGGTGCACAAGGAAAAAGGGGCCAACAAAATGCACAAGTGTAAATTCTGTGAATATGAGACAGCTGAACAGGGGTTATTGAATCGCCACCTCTTGGCAGTCCACAGCAAGAACTTTCCTCATATTTGTGTGGAGTGTGGTAAAGGTTTCCGACACCCATCGGAACTCAAAAAGCACATGCGAATCCATACAGGGGAGAAGCCATACCAATGCCAGTACTGCGAATATAGGTCTGCAGACTCTTCCAACTTGAAAACACATATAAAAACAAAGCATAGTAAAGAGATGCCATTCAAGTGTGATATTTGTCTTCTGACTTTCTCAGATACCAAAGAAGTGCAGCAGCATACTCTTGTCCACCAAGAAAACAAAACACACCAGTGTTTGCATTGTGACCACAAGAGTTCAAACTCAAGTGATTTGAAACGACACGTAATTTCAGTTCATACAAAAGACTATCCTCATAAGTGTGAGATGTGCGAGAAAGGCTTTCACAGGCCTTCAGAACTCAAGAAGCATGTGGCTGTCCACAAAGGTAAAAAAATGCACCAATGTAGACATTGTGACTTTAAGATTGCAGACCCATTTGTTCTAAGTCGCCATATTCTCTCAGTTCACACAAAGGATCTTCCATTTAGGTGTAAGAGATGTAGAAAGGGATTTAGGCAACAAAATGAGCTTAAAAAGCATATGAAGACACACAGTGGCAGGAAAGTATATCAGTGTGAGTACTGTGAGTATAGCACTACGGATGCCTCAGGCTTTAAACGGCACGTCATTTCCATTCATACAAAAGACTATCCTCATCGGTGTGAGTACTGCAAGAAAGGCTTCCGAAGACCTTCAGAGAAGAACCAGCACATAATGCGACATCATAAAGAAGTTGGCCTGCCC
	Gorilla    ATGGTGATGGGCCTGGGCGTTTTGTTGTTGGTCTTCGTGCTGGGTCTGGGTCTGACCCCACCGACCCTGGCTCAGGATAACTCCAGGTACACACACTTCCTGACCCAGCACTATGATGCCAAACCACAGGGCCGGGATGACAGATACTGTGAAAGCATCATGAGGAGACGGGGCCTGACCTCACCCTGCAAAGACATCAACACATTTATTCATGGCAACAAGCGCAGCATCAAGGCCATCTGTGAAAACAAGAATGGAAACCCTCACAGAGAAAACCTAAGAATAAGCAAGTCTTCTTTCCAGGTCACCACTTGCAAGCTACATGGAGGGTCCCCCTGGCCTCCATGCCAGTACCGAGCCACAGCGGGGTTCAGAAACGTTGTTGTTGCTTGTGAAAATGGCTTACCTGTCCACTTGGATCAGTCAATTTTCCGTCCGTAAATGGATTATCAAGTGTCAAGTCCAACCTATGACATCGATTATTATACATCGGAGCCCTGCCAAAAAACCAATGTGAAGCAAATCGCAGCCCGCCTCCTGCCTCCGCTCTACTCACTGGTGTTCATCTTTGGTTTTGTGGGCAACATGCTGGTCATCCTCATCCTGATAAACTGCAAAAGGCTGAAGAGCATGACTGACATCTACCTGCTCAACCTGGCCATCTCTGACCTGTTTTTCCTTCTTACTGTCCCCTTCTGGGCTCACTATGCTGCTGCCCAGTGGGACTTTGGAAATACAATGTGTCAACTCTTGACAGGGCTCTATTTTATAGGCTTCTTCTCTGGAATCTTCTTCATCATCCTCCTGACAATCGATAGGTACCTGGCTATCGTCCATGCTGTGTTTGCTTTAAAAGCCAGGACGGTCACGTTTGGGGTGGTGACAAGTGTGATCACTTGGGTGGTGGCTGTGTTTGCGTCTCTCCCAGGAATCATCTTTACCAGATCTCAAAAAGAAGGTCTTCATTACACCTGCAGCTCTCATTTTCCATACAGTCAGTATCAATTCTGGAAGAATTTCCAGACATTAAAGATAGTCATCTTGGGGCTGGTCCTGCCACTGCTTGTCATGGTCATCTGCTACTCGGGAATCCTAAAAACTCTGCTTCGGTGTCGAAATGAGAAGAAGAGGCACAGGGCTGTGAGGCTTATCTTCACCATCATGATTGTTTATTTTCTCTTCTGGGCTCCCTACAACATTGTCCTTCTCTTGAACACCTTCCAGGAATTCTTTGGCCTGAATAATTGCAGTAGCTCTAACAGGTTGGACCAAGCCATGCAGGTGACAGAGACTCTTGGGATGACGCACTGCTGCATCAACCCCATCATCTATGCCTTTGTCGGGGAGAAGTTCAGAAACTACCTCTTAGTCTTCTTCCAAAAGCACATTGCCAAACGCTTCTGCAAATGCTGTTCTATTTTCCAGCAAGAGGCTCCCGAGCGAGCAAGCTCAGTTTACACCCGATCCACTGGGGAGCAGGAAATATCTGTGGGCTTGTGAATGTTGGGCCAGAGCATCCGGAGGTTCACAACCTCTGTGGTCCGTAGGAGCCACTATGAGGAGGGCCCTGGGAAGAATTTGCCATTTTCAGTGGAAAACAAGTGGTCGTTACTAGCTAAGATGTGTTTGTACTTTGGATCTGCATTTGCTACACCCTTCCTTGTAGTAAGACACCAACTGCTTAAAACATAAATGTCCGTCCTGACGCCGCTGCTGCTGCGGGGCTTGACAGGCTCGGCCCGGCGGCTCCCAGTGCCGCGCGCCAAGATCCATTCGTTGCCGCCGGACGAGAAGCTTGGGATCATGGAATTGGCCGTTGGGCTTACCTCCTGCTTTGTGACCTTCCTCCTGCCAGCGGGCTGGATCCTGTCACACCTGGAGACCTACAGGAGGCCGGAGTGA???????????????ATATACACTTCAGATAACTACACCGAGGAAATGGGCTCAGGGGACTATGACTCCATAAAGGAACCCTGCTTCCGTGAAGAAAATGCTAATTTCAATAAAATCTTCCTGCCCACCATCTACTCCATCATCTTCTTGACTGGCATTGTGGGCAATGGATTGGTCATCCTGGTCATGGGTTACCAGAAGAAACTGAGAAGCATGACGGACAAGTACAGGCTGCACCTGTCAGTGGCCGACCTCCTCTTTGTCATCACGCTTCCCTTCTGGGCAGTTGATGCCGTGGCAAACTGGTACTTTGGGAACTTCCTATGCAAGGCAGTCCATGTCATCTACACAGTCAACCTCTACAGCAGTGTCCTTATCCTGGCCTTCATCAGTCTGGACCGCTACCTGGCCATCGTCCACGCCACCAACAGTCAGAGGCCAAGGAAGCTGTTGGCTGAAAAGGTGGTCTATGTTGGCGTCTGGATCCCTGCCCTCCTGCTGACTATTCCCGACTTCATCTTTGCCAACGTCAGTGAGGCAGATGACAGATATATCTGTGACCGCTTCTACCCCAATGACTTGTGGGTGGTTGTGTTCCAGTTTCAGCACATCATGGTTGGCCTTATCCTGCCTGGTATTGTCATCCTGTCCTGCTATTGCATTATCATCTCCAAGCTGTCACACTCCAAGGGCCACCAGAAGCGCAAGGCCCTCAAGACCACAGTCATCCTCATCCTGGCTTTCTTCGCCTGTTGGCTGCCTTACTACATTGGGATCAGCATCGACTCCTTCATCCTCCTGGAAATCATCAAGCAAGGGTGTGAGTTTGAGAACACTGTGCACAAGTGGATTTCCATCACCGAGGCCCTAGCTTTCTTCCACTGTTGTCTGAACCCCATCCTCTATGCTTTCCTTGGAGCCAAATTTAAAACCTCTGCCCAGCACGCACTCACCTCTGTGAGCAGAGGGTCCAGCCTCAAGATCCTCTCCAAAGGAAAGCGAGGTGGACATTCATCTGTTTCCACTGAGTCTGAGTCTTCAAGTTTTCACTCCAGCTAAGACTGTGGCCTTCCCCCAGATGTACCTAATGCCCAGCCAGCTTTGGAAGGCCGTACAAGTTTTCCCGAGGATACCGTAATAACGTACAAATGTGAAGAAGGCTTTGTGAAAATTCCTGGCGAGAAGGACTCAGTGATCTGCCTTAAGGGCAGTCAATGGTCAGATATTGAAGAGTTCTGCAATCGTAGCTGCGAGGTGCCAACCAGGCTAAATTCTGCATCCCTCAAACAGCCTTATATCACTCAGAATTATTTTCCAGTCGGTACTATTGTGGAATATGAGTGCCGTCCAGGTTACATGAGAGAACCTTCTCTATCAACAAAACTAACTTGCCTTCAGAATTTAAAATGGTCCACAGCAGTCGAATTTTGTAAAAAGAAATCATGCCCTAATCCGGGAGAAATACGAAATGGTCAGATTGATGTACCAAGTGGCATATTATTTGGTGCAACCATCTCCTTCTCATGTAACACAGGGTACAAATTATTTGGCTCGACTTCTAGTTTTTGTCTTATTTCAGGCAGCTCTGTCCAGTGGAGTGACCCGTTGCCAGAGTGCAGAGAAATTTATTGTCCAGCACCACCACAAATTGACAATGGAATAATTCAAGGGGAACGTGACCATTATGGATATAGACAGTCTATAACGTATGCATGTAATAAAGGATTCACCATGATTGGAGAGCACTCTATTTATTGTACTGTGAATAACGATGAAGGAGAGTGGAGTGGCCCACCACCTGAATGCAGAGGAAAATCTCTAACTTCCAAGGTCCCACCAACAGTTCAGAAACCTACCACAGTAAATGTTCCAACTACAGAAGTCTCACCAACTTCTCAGAAAACCACCACACCAAATGCTCAAGCAACACGGAGTACACCTGTTTCCAGGACAACCAAGCATTTTCATGAAACAACCCCAAATAAAGGAAATGGAACCACTTCAGGTACTACCCGTCTTCTATCTGGGCACACGTGTTTCACATTGACAGGTTTGCTTGGGATGCTAGTAACCATGGGCTTGCCGACTTAGCCAAAGAAGAGTTAAGAAGAAAATACACACAAGTATACAGACTGTTCCTAGTTTCTTAGACTTATCTGCATATTGGATAAAATAAATGCAATTGTGCTCTTCATTTAGGATGCTTTCATTGTCTTTAAGATGTGTTAGGAATGTTAACAAAGGAGAAAAAAGGCAGTCCTGGAATCACATTCTTAGCACACCTACACCTCTTGAAAATAGAACAACTTATGAAAATATTTTTCTTTATTTTTGCTGCTCTCTTTCTTCTTGCTCAAATTTTCCAAGCCAGGACAGCAATTCATAGAGCACTAATTTGTAAGAGAATGGAAGGTCACTGTGAAGCTGAATGTCTTACCTTTGAAGCAAAGATTGGGGGCTGTAGAGCTGAATTAGCACCATTTTGCTGCAAAAACAGAAAGAGATCCTCTTGATATCCTTACTAAGATATTCCCAAATTACAGGCGCAGCCGGCTAGAAGGCATTCTACGGTTCTGCAAAGGGGATGTAGTCCAAGCCATTGAACAGGTTTTAAATGGCAAAGAACACAAGACAGACAACAGGAACCTAGCAAACTCAGAAGAACTGGAAAACACAGCCTTTCAGAGAGCTTCAAGTTTTAGTCTTGCTGGAATTGGTTTTGGAACTCTAGGTAATAAATCAGCTTTCTCTCCTCTTCAAACTACTTCTGCTTCTTATGGAGGTGATTCAAGTCTCTACGGCTTAAATCCTAGAGTAGGTATCAGTCCATTAAGGCTGGCATATTCTTCTGCAGGAAGAGGGTTATCTGGTTTTATGTCACCCTACCTAACACCTGGGTTAGTACCCACCTTGCCTTTTCGGCCAGCTTTGGATTATGCCTTTTCAGGGATGATTAGAGATTCTTCCTACC??????????????????????????????????????????AGATTTTTTCATCTCTAATTTTGTATCTGATATGGTGTCGTTTCATAGACTCCTCGTTGTTTACCCCTGGACCCAGAGATTTTTTGACAGCTTTGGAAACCTGTCGTCTCCCTCTGCCATCCTGGGCAACCCCAAGGTCAAGGCCCATGGCAAGAAGGTGCTGACTTCCTTTGGAGATGCTATTAAAAACATGGACAACCTCAAGCCCGCCTTTGCTAAGCTGAGTGAGCTGCACTGTGACAAGCTGCATATGGTTCCAAAACTGTTCACTTCCCAAATTTGTCTGCTTCTTCTGTTGGGGCTTCTGGCAGTGGAGGGCTCACTCCATGTCAAACCTCCACAGTTTACCTGGGCTCAATGGTTTGAAACCCAGCACATCAATATGACCTCCCAGCAATGCACCAATGCAATGCGGGTCATTAACAATTATCAACGGCGATGCAAAAACCAAAATACTTTCCTTCTTACAACTTTTGCTAACGTAGTTAATGTTTGTGGTAACCCAAATATGACCTGTCCTAGTAACAAAACTCGCAAAAATTGTCATCACAGTGGAAGCCAGGTGCCTTTAATCCACTGTAACCTCACAACTCCAAGTCCACAGATTTCAAACTGCAGGTATGCGCAGACACCAGCAAACATGTTCTATATAGTTGCATGTGACAACAGAGATCAACGACGGGACCCTCCACAGTATCCAGTGGTTCCAGTTCACCTGGATAGAATCATCTAACAACCTGCAGAGGTGAGGTTAATTTGGGGGCTGTGACTCTAAAGATAAGGCAATTATTTCCCTGCTTCTGACACAGGGAAATGCTCCCTTCCTCACCAGATCTTATTTTGTTCAGACTTCACTGAGAAAACCACACTATTTAGTGCTAGGATGGAGACATTG?TGGGCAGGGAGGAGGCAGGGAAGGCTGAGGCCCAGGGCTCAGCCTCAGCAGTAGGGAGGGAGGTGCATGCAGGTACTCTCTCCCACTTTT?CTCCCCCTGTTCAAATGGCCCCTAGTCCTCTCTAGAAGCAAGCCCAGCCATACCTAGATATGGAAT?????????????????????????????????????????????????????????????????????????????????????????????????????????????????????????????????????????????????????????????????????????????????????????????????????????????????????????????????????????????????????????????????????????????????????????????????????????????????????????????????????????????????????????????????????????????????????????????????????????????????????????????????????????????????????????????????????????????????????????????????????????????????????????????????????????????????????????????????????????????????????????????????????????????????????????????????????????????????????????????????????????????????????????????????????????????????????????????????????????????????????????????????????????????????????????????????????????????????????????????????????????????????????????????????????????????????????????????????????????????????????????????????????????????????????????????????????????????????????????????????????????????????????????????????????????????????????????????????????????????????????????????????????????????????????????????????????????????????????????????????????????????????????????????????????????????????????????????????????????????????????????????????????????????????????????????????????????????????????????????????????????????????????????????????????????????????????????????????????????????????????????????????????????????????????????????????????????????????????????????????????????????????????????????????????????????????????????????????????????????????????????????????????????????????????????????????????????????????????????????????????????????????????????????????????????????????????????????????????????????????????????????????????????????????????????????????????????????????????????????????????????????????????????????????????????????????????????????????????????????????????????????????????????????????????????????????????????????????????????????????????????????????????????????????????????????????????????????????????????????????????????????????????????????????????????????????????????????????????????????????????????????????????????????????????????????????????????????????????????????????????????????????????????????????????????????????????????????????????????????????????????????????????????????????????????????????????????????????????????????????????????????????????????????????????????????????????????????????????????????????????????????????????????????????????????????????????????????????????????????????????????????????????????????????????????????????????????????????????????????????????????????????????????????????????????????????????????????????????????????????????????????????????????????????????????????????????????????????????????????????????????????????????????????????????????????????????????????????????????????????????????????????????????????????????????????????????????????????????????????????????????????????????????????????????????????????????????????????????????????????????????????????????????????????????????????????????????????????????????????????????????????????????????????????????????????????????????????????????????????????????????????????????????????????????????????????????????????????????????????????????????????????????????????????????????????????????????????????????????????????????????????????????????????????????????????????????????????????CAGGACCCATATGTAAAAGAAGCAGAAAACCTTAAGAAATATTTTAATGCAGGTCATTCAGATGTAGCGGATAATGGAACTCTTTTCTTAGGCATTCTGAAGAATTGGAAAGAGGAGAGTGACAGAAAAATAATGCAGAGCCAAATTGTCTCCTTTTACTTCAAACTTTTTAAAAACTTTAAAGATGACCAGAGCATCCAAAAGAGTGTGGAGACCATCAAGGAAGACATGAATGTCAAGTTTTTCAATAGCAACAAAAAGAAACGAGATGACTTTGAAAAGCTGACTAATTATTCGGTAACTGACTTGAATGTCCAACGCAAAGCAATACATGAACTCATCCAAGTGATGGCTGAACTGTCACCAGCAGCTAAAACAGGGAAGCGAAAAAGGAGTCAGATGTTTCGAGGTCGAAGAGCATCCCAG???CATCCCCGACCAGCCCCAAGGTCTTCCCGCTGAGCCTCTGCAGCACCCAGCCAGATGACGTGGTCGTCGCCTGCCTGGTCCAGGGCTTCTTCCCCCAGGAGCCACTCAGTGTGACCTGGAGCGAAAGCGGACAGGGTGTGACTGCCAGAAACTTCCCACCCAGCCAGGATGCCTCCGGGGACCTGTACACCACGAGCAGCCAGCTGACCCTGCCGGCCACACAGTGCCCAGACGGCAAGTCCGTGACATGCCACGTGAATCACTACACGAATCCCAGCCAGGATGTGACTGTGCCCTGCCGAGGTACCCCGTCCCCATCTCCCCCATGCTGCCACCCCCGACTGTCGCTGCACCGACCGGCCCTCGAGGACCTGCTCTTAGGTTCAGAAGCGAACCTCACGTGCACACTGACCGGCCTGAGAGATGCCTCAGGTGTCACCTTCACCTGGACGCCCTCAAGTGGGAAGAGCGCTGTTGAAGGACCACCTGAGCGTGACCTCTGTGGCTGCTACAGCGTGTCCAGTGTCCTGCCTGGCTGTGCTGAGCCATGGAACCATGGGAAGACCTTCACCTGCACTGCTGCCTACCCCGAGTCCAAGACCCCACTAACCGCCACCCTCTCAAAATCCGGAAACATGTTCCGGCCCGAGGTCCACCTGCTACCGCCGCCGTCGGAGGAGCTGGCCCTGAACGAGCTGGTGACGCTGACGTGCCTGGCACGTGGCTTCAGCCCCAAGGACGTGCTGGTTCGCTGGCTGCAGGGGTCACAGGAGCTGCCCCGTGAGAAGTACCTGACTTGGGCATCCCGGCAGGAGCCCAGCCAGGGCACCACCACCTTCGCTGTGACCAGCATACTGCGCGTGGCAGCCGAGGACTGGAAGAAGGGGGACACCTTCTCCTGCATGGTGGGCCATGAGGCCCTGCCGCTGGCCTTCACACAGAAGACCATCGACCGCCTGGCGGGTAAACCCACCCACGTCAATGTGTCTGTTGACCATGGAGAGTGACAGCTTTGAAGATTTCTGGAAAGGTGAAGATCTTAGTAATTACAGTTACAGCTCTGACTTGCCCCCTTTTCTACTAGATGCCTCCCCATGTGAACCAGAATCCCTGGAAATCAACAAGTATTTTGTGGTCATTATCTATGCCCTGGTATTCCTGCTGAGCCTGCTGGGAAACTCCCTCGTGATACTGGTCATCTTATACAGCAGGGTCGGCCGCTCCGTCACTGATGTCTACCTGCTGAACCTGGCCTTGGCCGACCTACTCTTTGCCCTGACCTTGCCCATCTGGGCCGCCTCCAAGGTGAATGGCTGGATTTTTGGCACATTCCTGTGCAAGGTGGTCTCACTCCTGAAGGAAGTCAACTTCTATAGTGGCATCCTGCTACTGGCCTGCATCAGTGTGGACCGTTACCTGGCCATTGTCCATGCCACACGCACACTGACCCAGAAGCGCTACTTGGTCAAGTTCATATGTCTCAGCATCTGGGGTCTGTCCTTGCTCCTGGCCCTGCCTGTCTTACTTTTCCGAAGGACCATCTACCCTCCAATGTTAGCCCAGTCTGCTATGAGGACATGGGCAACAATACAGCAAACTGGCGGATGCTGTTACGGATCCTGCCCCAGTCCTTTGGCTTCATCGTGCCACTGCTGATCATGCTGTTCTGCTACGGATTCACCCTGCGTACACTGTTTAAGGCCCACATGGGGCAGAAGCACAGGGCCATGCGGGTCATCTTTGCTGTTGTCCTCATCTTCCTGCTTTGCTGGCTGCCCTACAACCTGGTCCTGCTGGCAGACACCCTCATGAGGACCCAGGTGATCCAGGAGACCTGTGAGCGCCGCAATCACATCGACCGGGCTCTGGATGCCACCGAGATTCTGGGCATCCTTCACAGCTGCCTCAACCCCCTCATCTACGCCTTCATTGGCCAGAAGTTTCGCCATGGACTCCTCAAGATTCTAGCTATACATGGCTTGATCAGCAAGGACTCCCTGCCCAAAGACAGCAGGCCTTCCTTTGTTGGCTCTTCTTCAGGGCACACTTCCACTACTCTCTAA??ATGAAGGCTCTCATTGTTCTGGGGCTTGTCCTCCTTTCTGTTATGGTCCAGGGCAAGGTCTTTGAAAGGTGTGAGTTGGCCAGAACTCTGAAAAGATTGGGAATGGATGGCTACAGGGGAATCAGCCTAGCAAACTGGATGTGTTTGGCCAAATGGGAGAGTGGTTATAACACACGAGCTACAAACTACAATGCTGGAGACAGAAGCACTGATTATGGGATATTTCAGATCAATAGCCGCTACTGGTGTAATGATGGCAAAACCCCAGGAGCAGTTAATGCCTGTCATTTATCCTGCAGTGCTTTGCTGCAAGATAACATCGCTGATGCTGTAGCTTGTGCAAAGAGGGTTGTCCGTGATCCACAAGGCATTAGAGCATGGGTGGCATGGAGAAATCGTTGTCAAAACAGAGATGTCCGTCAGTATGTTCAAGGTTGTGGAGTATAAATGGCTGTGCAGGGATCCCAGAGAAGACTCCTGGGCTCCCTCAACTCCACCCCCACAGCCATCCCCCAGCTGGGGCTGGCTGCCAACCAGACAGGAGCCCGGTGCCTGGAGGTGTCCATCCCTGACGGGCTCTTCCTCAGCCTGGGGCTGGTGAGCTTGGTGGAGAACGTGCTGGTGGTGGCCACCATCGCCAAGAACCGGAACCTGCACTCACCCATGTACTGCTTCATCTGCTGCCTGGCCCTGTCAGACCTGCTGGTGAGTGGGAGCAACGTGGTAGACACG???TTGCTCCTCCTGCTGGAGGCCGGTGCACTGGCGGCCCGGGCTGCGGTGCTGCAGCAGCTGGACAATGTCATTGACGTGATCACTTGCAGCTCCATGCTGTCCAGCCTCTGCTTCCTGGGCGCCATCGCCGTGGACCGCTACATCTCCATCTTCTACGCACTGCGCTACCGCAGCATCGTGACCCTGCCACGGGCGCGGCGAGCCGTCGCGGCCATCTGGGTGGCCAGTGTCCTCTTCAGCACGCTTTTCATCGCCTACTACGACCACACGGCCGTCCTGCTGTGCCTCGTGGTCTTCTTCCTGGCTATGCTGGTGCTCATGGCCGTGCTGTACGTCCACATGCTGGCCCGGGCCTGCCAGCACGCCCAGGGCATCGCCCGGCTCCACAAGAGGCAGCGCCCGGTCCACAAGGGCTTTGGCCTTAAAGGCCCTGTCACCCTCACCATCCTGCTGGGCATTTTCTTCCTCTGCTGGGGCCCCTTCTTCCTGCATCTCACACTCATCGTCCTCTGCCCCGAGCACCCCACGTGCGGCTGCATCTTCAAGAACTTCAACCTCTTTCTCGCCCTCATCATCTGCAATGCCATCATCGACCCCCTCATCTACGCCTTCCACAGCCAGGAGCTCCGCAGGACGCTCAAGGAGGTGCTGACGTGCTCCTGGTGATTACTGGGAGGTGGAGGTCGGAGACAAGACAGCATGGATCCTGGGAGCCTGCAAGACGTCCATAAGCAGGAAAGGGAACATGACTCTGTCGCCAGAGAATGGCTACTGGGTGGTGATAATGATGAAGGAAAATGAGTACCAGGCGTCCAGCGTTCCCCCGACCCGCCTGCTAATAAAGGAGCCTCCCAAGCGTGTGGGCATCTTTGTGGACTACAGAGTTGGAAGCATCTCCTTTTACAACGTGACAGCCAGATCCCACATCTATACATTCGCCAGCTGCTCTTTCTCTGGGCCCCTTCAACCTATCTTCAGCCCTGGGACACGTGATGGAGGGAAGAACACAGCTCCTCTG????????????????????????????????????????????????????????????????????????????????????????????????????????????????????????????????????????????????????????????????????????????????????????????????????????????????????????????????????????????????????????????????????????????????????????????????????????????????????????????????????????????????????GTTTATGTAGCTTA??CCTCCCCAAAGCAATACACTGAAAATGTTTCGACGGGCTCACACACCCCATAAACAAATAGGTTTGGTCCTAGCCTTTCTATTAACTCTTAGTAGGATTACACATGCAAGCATCCCCGCCCCAGTGAA?TCACCCTCTAAATCACCACGATCAAAAGGAACAAGCATCAAGTACGCAAATGCAGCTCAAAACGCTTAGCCTAGCCACACCCCCACGGGGGACAGCAGTGATTAACCTTTAGCAATAAACGAAAGTTTAACTAAGCCATACTAACCCAGGGTTGGTCAATTTCGTGCCAGCCACCGCGGTCACACGATTAACCCAAGCCAATAGAAATCGGCGTAAAGAGTGTTTTAGACAATCCCCAATAAAGCTAAAATTCACCTGAGTTGTAAAACTCCAGCTGATATAAAATAAACTACGAAAGTGGCTTTAATATATCTGAACACACAATAGCTAGGACCCAAACTGGGATTAGATACCCCACTATGCCTAGCCCTAAACTTCAACAGTTAAATTAACAAGACTGCTCGCCAGAACACTACGAGCCACAGCTTAAAACTCAAAGGACCTGGCGGTGCTTCATACCCTCTAGAGGAGCCTGTTCTGTAATCGATAAACCCCGATCAACCTCACCACCTCTTGCTCAGCCTATATACCGCCATCTTCAGCAAACCCTGATGAAGGCCACAAAGTAAGCACAAGTACCCA????CGTAAAGACGTTAGGTCAAGGTGTAGCCCATGAGGTGGCAAAAATGGGCTACATTTTCTACTTCAGAAAA??CTACGATAACCCTTATGAAACCTAAGGGTAGAAGGTGGATTTAGCAGTAAACTAAGAGTAGAGTGCTTAGTTGAACAGGGCCCTGAAGCGCGTACACACCGCCCGTCACCCTCCTCAAGTATACTTCAAAGGACATTTAACTAAAACCCCTAGCATCTATATAGAGGAGATAAGTCGTAACATGGTAAGTGTACTGGAAAGTGCACTTGGACGAACCAGAGTGTAGCTTAACACAAAGCACCCAACTTACACTTAGGAGATTTAACTCAACTTGACCGCTCTGAGCAAAACCTAGCCCCAAACCCACCCCACATTACTACCAAA??CAACTTTA?ATCAAACCATTTACCCAAATAAAGTATAGGCGATAGAAATTGTAAATCGGCGCAATAGATATAGTACCGCAAGGGAAAGATGAAAAAATTAACCAAGCACGACACAGCAAGGACTAACCCCTGTACCTTCTGCATAATGAATTAACTAGAAATAACTTTGCAAAGAGAACCGAAGCTAAGACCCCCGAAACCAGACGAGCTACCTAAGAACAGCTAAAAGAGCACACCCGTCTATGTAGCAAAATAGTGGGAAGATTCCTAGGTAGAGGCGACAAACCTACCGAGCCTGGTGATAGCTGGTTGTCCAAGACAGAATCTTAGTTCAACTTTAAATTTACCCACAGAACCCTCCA?????AATCCTCCCGTAAATTTAACTGTTAGTCCAAAGAGGAACAGCTCTTTGGACACTAGGAAAAACCTTGTAAAGTGAGTAAAAAATTTAATACCCATAGTAGGCCTAAAAGCAGCCACCAATTAAGAAAGCGTTCAAGCTCAACACTATCACCCAAAATAATCCCAAACACACAACTGAACTCCCTACACCCAATTGGACCAATCTATTACCCTATAGAAGAGCTAATGTTAGTATAAGTAACATGAAACCATTCTCCTCC????GCATAAGCCTACATCAGACCAAAATTAAACTGACAATTAACAACTCAATATCTACAACTACCAACAAGCTATTATTACCCCCACTGTTAACCCAACACAGGCATGCCCACGAGGAAAGGTTGAAAAAAGTAAAAGGAACTCGGCAAATTTTACCCCGCCTGTTTACCAAAAACATCACCTCTAGCATTACCAGTATTAGAGGCACCGCCTGCCCAGTGACATGCGTTCAACGGCCGCGGTACCCTAACCGTGCAAAGGTAGCATAATCACTTGTTCCTTAAATAGGGACTCGTATGAATGGCTCCACGAGGGTTCAGCTGTCTCTTACTTTTGACCAGTGAAATTGACCTGCCCGTGAAGAGGCGGACATAACATAACAAGACGAGAAGACCCTATGGAGCTTTAATTCATTAATGCAAGCAACACTTA?ATAAACCCACAGGTCCT?AAACTACCAAACCTGCATTAAAAATTTCGGTTGGGGCGACCTCGGAGTATAATCTAACCTCCGAACAACACATGCCAAGACTTCACCAGTCAAAGCGAGCTACCACATTTAATTGATCCAATGACTTGACCAACGGAACAAGTTACCCTAGGGATAACAGCGCAATCCTATTCTAGAGTCCATATCAACAGTAGGGTTTACGACCTCGATGTTGGATCAGGACATCCCGATGGTGCAGCCGCTATCAAAGGTTCGTTTGTTCAACGATTAAAGTCCTACGTGATCTGAGTTCAGACCGGAGTAATCCAGGTCGGTTTCTATCTATTCCGTGTTTCTCCCTGTACGAAAGGACAAGAGAAACGAGGCCTACTTCACAAAGCGCCTCCCCC?CGTAAATGATACTATCTCAATTTAATATAGCGCC?CACA?TCTACTCAAGAATAGGGTTTGTTAAGATGGCAGAGCCCGGTAATCGCATAAAACTTAAAACTTTATAGTCAGAGGTTCAATTCCTCTTCTTAACAATATATCCATGGCTAACCTTCTACTCCTCATTGTACCTATCCTAATCGCCATAGCATTCCTAATGCTAACCGAACGAAAAATTTTAGGCTATATACAACTACGTAAAGGCCCCAACGTCGTAGGCCCCTACGGGCTACTACAACCCTTCGCTGACGCCATAAAACTCTTCACCAAAGAGCCCCTAAAACCCTCAACATCAACCATCACCCTCTACATCACCGCCCCAACCTTAGCTCTCACTATTGCCCTACTATTATGAACCCCCCTCCCCATACCCAACCCCCTAGTCAATCTCAATCTAGGCCTCCTATTCATCCTAGCCACCTCTAGCCTAGCCGTTTACTCCATCCTCTGATCAGGGTGGGCATCAAACTCAAACTACGCCTTGATCGGCGCACTACGAGCAGTAGCCCAAACAATCTCATATGAAGTCACCCTGGCCATTATCCTACTATCAACACTACTGATGAATGGTTCCTTTAACCTCTCCACCCTCATCATAACACAAGAACACCTCTGACTGCTCCTACCAACATGACCCTTAGCTATAATATGATTTATCTCCACATTAGCAGAAACCAACCGGACCCCCTTCGACCTCGCTGAAGGAGAATCTGAACTAGTCTCAGGCTTTAATATCGAATATGCCGCAGGCCCCCTCGCCCTATTTTTCATAGCCGAGTACATAAATATTATCATAATAAATACTCTCACCACTATAATTTTCCTAGGAACAACATACAATGCCCACTCCCCTGAACTCTACACAGTATGCTTCATCACCAAAACCCTGCTTCTAACCTCTCTATTCCTATGAATTCGAACTGCATATCCTCGATTTCGCTACGACCAACTCATGCACCTCCTGTGAAAAAACTTCTTGCCACTCACCCTGGCACTACTCATATGATATATTTCCATACCTACCACAATCTCCAGCATTCCCCCTCAAACCTAGAAATATGTCTGATAAAAGAGTTACTTTGATAGAGTAAATAATAGAGGTTTAAACCCCCTTATTTCTAGGACTATGAGAATTGAACCCATCCCTGAGAATCCAAAATTCTCCGTGCCACCTGTCACACCCCATCCTAAAGTAAGGTCAGCTAAATAAGCTATCGGGCCCATACCCCGAAAATGTTGGTCACATCCTTCCCGTACTAATTAACCCCCTGGCCCAACCCATCATCTACTCTACCATCTTCGCAGGCACTCTTATTACAGCACTAAGCTCCCACTGATTTTTTGCCTGAGTAGGCCTAGAAATAAACATACTAGCTTTTATCCCAGTCCTAACCAAAAAAATAAATCCCCGCTCCACAGAAGCCGCCATCAAATATTTCCTCACACAAGCAACTGCATCCATAATCCTCCTAATAGCCATCCTCTCCAACAACATACTCTCCGGACAATG???AACCACAACCAATGCCACTAATCAATACTCATCATTAATGATCGTAGTAGCTATAGCTATAAAACTAGGAATAGCCCCCTTTCACTTCTGAGTGCCAGAAGTCACCCAAGGCACCCCCCTAATGTCTGGCCTACTCCTCCTCACATGACAAAAACTAGCCCCTATGTCAATCATATACCAAATTTCCTCGTCAACAAATGTAAGCCTTCTCCTCACTCTTTCAATCCTATCCATCCTAGCAGGCAGCTGAGGCGGACTAAACCAAACTCAACTACGCAAGATTCTAGCATACTCCTCAATCACCCATGTAGGATGAATAATAGCAGTTCTACCATATAACCCTAATATAACTATTCTTAATCTGACCATTTATATTATCCTCACTACTACCACATTCCTATTACTCAACCTAAGCTCCAGCACCACAACCTTACTACTATCTCGTACTTGAAATAAACTGACATGATTAACACCTCTAATCCCCTCCACCCTCCTCTCCCTAGGAGGTCTACCCCCACTAACCGGCTTCCTACCCAAATGGCTTATTATCGAAGAATTCACAAAAAATAACGACCTCATTACCCCCACCATTATGGCCATCATCACCCTCCTCAACCTCTATTTCTATCTACGCCTAATTTACTCCACCTCTATCACACTACTACCCATATCCAACAACGTAAAGATAAAATGACAGCTCGAATATACTAAACCCACTCCCTTCCTCCCTACACTTATCACACTCACCACCCTACTTCTACCCATCTCCCCCTTCATACTAATAGTTCTATAGAAATTTAGGTTAAACAAGACCAAGAGCCTTCAAAGCCCTTAGTAAGTTACAACACTTAATTTCTGCAACAACTAAGGACTGCAAAACCCTACTCTGCATCAACTGAACGCAAATCAGCCACTTTAATTAAGCTAAGCCCTTACTAGATCAATGGGACTCAAACCCACAAACATTTAGTTAACAGCTAAACACCCTAGTCAACTGGCTTCAATCTACTTCTCCCGCCGCAAGAAAAAAAGGCGGGAGAAGCCCCGGCAG??GTTTGAAGCTGCTTCTTCGAATTTGCAATTCAATATGAAATTCACCTCGGAGCTGGTAAAAAGAGGCCCA?GCCTCTGTCTTTAGATTTACAGTCCAATGCCTACTCAGCCATTTTACC?TTTTTTCCACTGATGTTCACCGACCGCTGATTATTCTCTACAAACCATAAAGATATTGGAACACTATATCTACTATTCGGCGCATGAGCTGGAGTCCTAGGCACAGCCCTAAGTCTCCTTATTCGAGCAGAACTTGGTCAACCAGGCAACCTTCTAGGTAACGATCACATCTATAATGTTATCGTCACAGCCCATGCGTTCGTAATAATTTTCTTCATAGTAATGCCTATCATAATCGGAGGCTTTGGCAACTGGCTAGTACCCTTAATAATTGGTGCCCCCGACATGGCATTCCCCCGCATAAACAACATAAGCTTCTGACTCCTTCCCCCTTCTTTCCTACTTCTGCTCGCATCCGCTATAGTAGAAGCCGGCGCAGGGACTGGTTGGACAGTCTACCCTCCCTTAGCAGGAAATTATTCCCACCCCGGAGCTTCTGTAGACCTAACCATTTTTTCCCTACACCTAGCAGGCATCTCCTCTATTCTAGGGGCCATCAACTTCATTACAACAATCATCAATATAAAACCCCCCGCCATAACCCAATACCAAACACCCCTTTTCGTCTGATCCGTCCTAATCACAGCAGTCTTACTTCTTCTATCTCTCCCAGTACTAGCTGCTGGAATTACCATATTATTAACAGACCGTAACCTCAACACCACCTTTTTCGACCCAGCCGGAGGAGGAGATCCTATCCTATACCAACACTTATTCTGATTTTTTGGACACCCCGAAGTTTACATTCTAATCCTACCAGGCTTCGGAATAATCTCCCACATTGTAACTTATTACTCCGGAAAAAAAGAACCATTCGGATATATAGGTATAGTCTGAGCTATAATATCAATTGGTTTCCTGGGATTTATTGTGTGAGCCCACCACATATTTACAGTAGGAATAGACGTAGATACACGAGCCTACTTCACCTCCGCTACCATAATCATCGCTATCCCCACCGGCGTCAAAGTATTCAGCTGACTCGCTACACTCCATGGAAGTAATACCAAATGATCTGCCGCAATGCTCTGAGCCCTAGGGTTCATTTTTCTCTTCACTGTAGGCGGCCTAACCGGCATCGTACTAGCAAACTCGTCATTAGATATCGTGCTGCACGACACATATTACGTCGTAGCTCACTTCCACTATGTCCTATCTATAGGAGCTGTGTTCGCCATCATAGGGGGCTTTATTCACTGATTTCCCCTATTCTCAGGCTACACTCTAGATCAAACCTACGCCAAAATCCACTTTGCCATCATATTCATTGGCGTTAATCTAACCTTCTTCCCACAACACTTTCTTGGCCTATCTGGAATACCCCGACATTACTCGGACTACCCCGATGCATATACTACATGAAATATCCTGTCATCCGTGGGCTCATTCATTTCCCTAACAGCAGTAATATTAATAATTTTTATAATCTGAGAAGCCTTCGCCTCAAAACGAAAAGTCCTAATAATCGAAGAACCCTCCACAAATCTGGAGTGACTGTATGGATGCCCTCCACCCTATCATACATTTGAAGAGTCTGTATATATAAAGCTAAACAAAAAAGGAAGGAATCGAACCCCCCAAAGCTGGTTTCAAGCCAACCCCATGACCTTCATGACTTTTTCAAAAAGATATTAGAAAAACTATTTCATAACTTTGTCAAGGTTAAATTACGGGTTAAACCCCGTATATCTTA?ATGGCACATGCAGCGCAAGTAGGTCTACAAGACGCTACTTCTCCTATCATAGAAGAACTAATCATCTTTCATGATCATGCCCTCATAATCATTTTTCTCATCTGCTTCTTAGTCCTGTACGCCCTTTTCCTAACACTCACAACAAAGCTAACTAACAACAACATCTCAGACGCCCAAGAAATAGAGACCATCTGAACCATCCTGCCCGCTATTATCTTAGTCCTGATCGCCCTCCCATCTCTACGAATCCTCTATATGACAGATGAAATCAATGACCCCTCCTTCACTATCAAATCAATCGGTCACCAATGATACTGAACCTACGAATACACCGACTATGGTGGATTGATCTTTAACTCCTATATACTCCCCCCATTATTCCTAGAACCAGGTGACCTACGACTCCTTGACGTCGACAACCGAGTAGTCCTTCCAGTTGAAGCCCCCGTCCGTATAATAATTACATCCCAAGATGTCTTACACTCATGAGCTGTTCCCACATTAGGCCTAAAAACAGACGCAATCCCCGGGCGCCTGAACCAAACCACATTCACCGCCACACGACCAGGAGTATACTACGGCCAGTGCTCAGAAATCTGTGGAGCCAACCACAGTTTTATGCCCATTGTTCTAGAGCTAATCCCCCTAAAAATCTTTGAAATAGGACCCGTATTCGCCCTATAACCCTCTCATCCCTCTCCGAGCTCACTGTAAAGCTAACCTAGCGTTAACCTTTTAAGTTAAAGATTAAGAGTATCCTCTTTGCAGTGAAATGCCCCAGCTAAATACCACCGTATGGCCCACCATAATTGCCCCAATACTCCTCACACTATTTCTCATTACCCAACTAAAAGTTTTAAACACAAATTACCACCTACCCCCCTTACCAAAAACTATAAAAATAAAAAACTTCTGTAAACCCTGAGAACCAAAATGAACGAAAATTTATTCGCTTCATTCATTGCCCCCACAATCCTAGGCTTACCCGCCGCAGTATTAATTATCCTACTTCCCCCTCTACTGATCCCCACCTCCAAATATCTCATCAACAACCGACTGATTGCCACCCAACAGTGACTAATCCAACTAACCTCAAAACAAATAATAACTATACATAACGCCAAGGGACGAACCTGATCCCTTATGTTAATATGATTAATTATTTTTATTGCCACAACCAACCTCCTCGGACTCTTGCCCCACTCATTCACACCAACTACCCAGCTATCTATAAACCTGGCCATAGCCATCCCCCTGTGAGCAGGCGCAGTAACTACAGGCTTTCGCTCCAAGACTAAAAATGCCCTAGCCCACCTACTACCACAAGGCACCCCTACACCCCTTATCCCTATACTAGTCATCATTGAAACCATCAGCCTATTCATCCAACCAATAGCCCTAGCTGTACGCCTAACCGCTAACATCACTGCAGGTCACCTACTTATGCACCTAATCGGAAGCGCCACACTAGCAATATCAACTACCAATCTTCCCTCAACACTCATTATCTTTACAGTCCTAATTTTATTAACTATACTAGAAATCGCTGTCGCCCTCATCCAAGCCTACGTTTTCACACTTTTAGTGAGCCTCTACCTGCACGAGAACACATAATGATCCACCAATCACATGCCTATCACATAGTAAAACCCAGCCCATGACCCCTAACAGGGGCCCTCTCAGCCCTCCTAATAACCTCAGGCTTAGCCATATGATTCCACTTCCACTCTACAACCCTACTCATACTAGGCCTACTAACCAACATACTAACTATATACCAATGATGACGTGATGTAATGCGAGAAAGCACGTACCAAGGCCACCATACACTACCCGTCCAAAAAGGCTTACGATATGGAATGATCCTATTTATTACCTCAGAAGTCTTTTTCTTCGCAGGATTCTTCTGAGCTTTCTACCACTCCAGCCTAGCCCCTACCCCTCAACTAGGAGCACACTGACCCCCAACAGGCATCACCCCACTAAACCCCCTAGAAGTTCCACTTTTAAATACATCTGTACTGCTCGCATCAGGTGTCTCAATTACCTGAGCCCACCATAGCCTAATAGAAAATAACCGTAACCAAATAATTCAAGCACTACTTATCACAATTTTACTGGGCCTCTACTTCACCCTCCTACAAGCCTCAGAGTACTTTGAAGCCCCCTTTACCATTTCCGATGGTATCTATGGCTCAACATTTTTTGTAGCCACAGGCTTTCACGGGCTCCACGTCATCATTGGGTCAACTTTCCTCACTATCTGTCTTATTCGCCAACTAATATTTCACTTTACATCCAAACACCACTTCGGCTTCGAAGCCGCCGCTTGGTATTGGCACTTCGTAGATGTAGTCTGACTATTCCTATACGTCTCCATCTACTGATGAGGGTCCTACTCTTTTAGTATAATTAGTACCGTTAACTTCCAATTAACCAGTTTTGGTAGTACCCAAAAAAGAGTAATAAACTTCGCCCTGATCTTAATAACCAACACCCTTCTAGCCCTACTACTAATAATTATTACATTTTGACTACCGCAACTTAACAGCTACATAGAAAAAACTAACCCCTACGAATGTGGTTTCGACCCCGTATCCCCCGCCCGCATTCCTTTCTCCATAAAATTTTTCCTAGTAGCCATCACTTTCTTACTATTTGACCTAGAAATTGCCCTCCTATTGCCCCTGCCATGAGCCCTACAAACAACCAACTTACCACTAATAGTCATGTCATCCCTCTTATTAATCATTATCCTAACCCTAAGTCTAGCCTACGAATGACTGCAAAAAGGACTAGACTGGACCGAATTGGTACATAGTTTAAACAAAACGAATGATTTCGACTCATTAAATTATGATAATCATATTTACCAAATGCCCCTTATTTACATAAACATTATACTAGCATTTACCATCTCACTTCTAGGAATACTAGTGTACCGTTCACACCTAATATCCTCCCTACTATGCCTAGAAGGAATAATATTATCACTATTCATTATAGCTACTCTCATAACCCTCAATACCCACTTCCTCTTAGCTAACATTGTACCCATCACCATACTAGTCTTTGCTGCCTGTGAAGCAGCAGTAGGCCTAGCCCTACTAGTCTCAATCTCTAACACATATGGTCTTGACTATGTACAAAACCTAAACCTGCTCCAATGCTAAAACTAATCGCCCCAACAATTATACTACTACCGCTAACATGACTCTCCAAAAAACATATAATTTGAATCAACACAACCACCCACAGCCTAATCATCAGCATCATTCCCCTACTATTTTTTAACCAAATTAATAACAATCTATTTAGTTACTCCCTATCTTTTTCCTCCGACCCCCTAACGACCCCCCTCCTAATATTAACTACCTGACTCCTACCCCTTACAATTATAGCAAGCCAGCGCCACCTATCCAACGAACCACTATCACGAAAAAAACTCTATCTCTCCATATTAATCTCCCTCCAAATCTCCTTAATCATAACATTCACAGCCACAGAACTAATCATATTCTATATCTTCTTCGAAGCCACACTTATCCCTACCCTAGTTATCATCACCCGATGAGGCAACCAACCCGAACGTCTAAACGCGGGTACATACTTCCTATTCTACACCCTAGTAGGATCCCTCCCCCTACTTATCGCATTAATCCACACTCACAACACCTTAGGCTCACTAAATATTCTATTACTCACCCTTACTGCCCAAGAACTACCTAACTCCTGAGCCAACAACTTAATATGACTGGCATACACAATAGCCTTTATAGTGAAAATACCACTTTACGGGCTCCACCTATGACTCCCTAAGGCCCATGTTGAGGCCCCCATTGCTGGCTCAATGATGCTCGCTGCAGTACTCTTAAAATTAGGTGGCTATGGCATAATACGCCTCATACTCATTCTTAACCCCCTAACAAAACACATAGCTTATCCTTTCCTCGCCCTATCTTTATGGGGTATAATCATAACAAGCTCCATCTCGCTACGGCAAACAGATTTAAAATCGCTCATTGCATACTCCTCAATTAGCCACATAGCCCTTGTAGTAGCAGCTATCCTTATCCAAACCCCCTGAAGCTTCACCGGCGCAGTTGTTCTTATAATTGCCCACGGACTTACATCATCATTATTATTCTGCCTAGCAAACTCAAACTACGAACGAACCCACAGCCGCATCATAATTCTCTCTCAAGGACTCCAAACCCTACTCCCACTAATAGCCCTTTGATGACTTCTGGCAAGCCTCGCCAACCTCGCCTTACCCCCCACCATTAACCTACTAGGAGAGCTCTCCGTACTAGTAACCACATTCTCCTGATCAAACACCACCCTTTTACTTACAGGATCTAACATACTAATTACAGCCCTGTACTCCCTTTATATATTTACCACAACACAATGAGGCCCACTCACACACCACATCACCAACATAAAACCCTCATTTACACGAGAAAACATCCTCATATTCATGCACCTATCCCCCATCCTCCTCCTATCCCTCAACCCCGATATTATCACCGGGTTTACCTCCTGTAAATATAGTTTAACCAAAACATCAGATTGTGAATCTGATAACAGAGGCTCACAACCCCTTATTTACCGAGAAAGCTCGTAAGAGCTGCTAACTCATACCCCCGTGCTTAACAACATGGCTTTCTCAACTTTTAAAGGATAACAGCTATCCATTGGTCTTAGGACCCAAAAATTTTGGTGCAACTCCAAATAAAAGTAATAACTATGTACGCTACCATAACCACCTTAGCCCTAACTTCCTTAATTCCCCCTATCCTTACCACCTTCATCAATCCTAACAAAAAAAGCTCATACCCCCATTACGTAAAATCTATCGTCGCATCCACCTTTATCATCAGCCTCTTCCCCACAACAATATTTCTATGCCTAGACCAAGAAGCTATTATCTCAAGCTGACACTGAGCAACAACCCAAACAATTCAACTCTCCCTAAGCTTTAAACTAGATTATTTCTCCATAATATTTATCCCTGTAGCACTGTTCGTCACATGATCCATCATAGAATTCTCACTATGATATATAAACTCAGACCCCAACATCAACCAATTCTTCAAATACCTGCTCATCTTTCTAATCACCATACTAATCCTAGTCACCGCTAATAACCTGTTTCAACTCTTTATCGGCTGAGAAGGTGTGGGAATTATATCTTTTCTACTCATTGGCTGATGATACGCTCGAACAGACGCCAACACAGCAGCCGTCCAAGCAATTCTATACAACCGTATTGGTGACATTGGTTTTATCCTAGCCCTAGCATGATTTCTCCTACACTCCAACTCATGAGACCCACAACAAATATCTCTCTTAAACACCAACCCTAACCTTATCCCACTTCTAGGTTTCCTCCTAGCAGCAGCAGGCAAATCAGCTCAACTAGGCCTCCACCCCTGACTCCCCTCGGCCATAGAAGGCCCCACCCCCGTCTCAGCCCTACTCCACTCAAGCACTATAGTCGTGGCAGGGGTCTTCCTACTCATCCGCTTCCGCCATTTAGCAGAAAACAACTCACTAGCTCAAACTCTTACACTATGCCTAGGCGCTATTACTACTCTATTCGCGGCAGTCTGCGCTCTCACACAAAATGATATCAAAAAAATCGTAGCCTTCTCCACTTCAAGCCAATTAGGGCTCATAGTAGCCACAATTGGCATCGGCCAGCCACACCTAGCATTTCTACACATCTGCACCCACGCTTTCTTTAAAGCCATATTATTTATATGCTCCGGATCCATTATCCATAACCTCAATAATGAGCAAGACATCCGAAAAATAGGAGGTCTGCTCAAAGCCATACCCCTTACTTCAACCTCCCTAGCCATTGGCAGCCTAGCACTAATAGGAATACCTTTTCTCACAGGCTTCTACTCCAAAGACCTCATCATCGAAACCGCAAACATATCACACACAAACGCCTGGGCCCTATCAATCATTCTCATCGCCACCTCTCTTACGAGTGCCTACAGCACTCGAATAATCCTTCTCACCCTGACAGGTCAACCTCGCTTCCCAACCTTTGCCAACATCAACGAAAACTACTCCACCCTATTAAATCCTATTAAACGCCTAACAATTGGAAGCCTGTTTGCAGGATTCTTCATCACCAACAACATCCTCCCTACATCCGTACCCCAAATGACAATCCCACTTTACTTAAAACTTACAGCTCTAAGCATCACTCTCCTAGGACTCCTGACAGCCCTAGACCTCAACTACCTCACCAACAAACTCAAAATAAAACACCCACCACACACATTTTACTTCTCCAACATACTCGGATTTTACCCCAACATCACACACCGCACAATTCCCTATCTAGGCCTTCTCATAAGTCAAAATCTACCCCTACTCCTCCTAGACCTAATTTGACTAGAAAAACTACTACCCAAAACAATCTCACAGCATCAAATCTCAGCCTCCATCACTACCTCTACCCAAAAAGGTTTGATCAAACTGTACTTCCTCTCTTTCTTCTTCCCTCTTCTTTTAATCCTTCTTCTAATCACATAACCTATTACCCCGAGCAATCTCAATCACAATATATACACCAACAAATAACGTCCAACCAGTAACCACTACCAATCAACGCCCATAATCATACAAAGCCCCCGCACCAATAGGATCTTCCCGAATTAACCCTGAACCTTCCCCCTCATAAATCATTCAACTCCCCACATTATTAAAATTCACCACAACCACCACCCCATCATACTCTTTCACCCACAACACCAGCCCCACCTCCATTGCTAACCCCACTAAGACACTCACCAAGACCTCAACCCCAGACCCCCACGCCTCAGGATACTCCCCAATGGCCATCGCTGTAGTATACCCAAAAACAACCATCATCCCCCCTAAATAAATTAAAAAAACCATTAAACCCATATAACCTCCCCCACAGTTTAAAATAATAGCACACCCAACCACACCACTAACAATCAACACTAAACCCCCATAAATAGGAGAAGGCTTAGAGGAAAACCCCACAAACCCCATTACTAAACCCACACTCAATAAAAATAAAACATATGTCATCATTCTCGCACGGACCACGACCGCGACTAATGATATGAAAAACCATCGTTGTACTTCAACTACAAGAACATC?AATGACCCCTATACGCAAAACTAACCCACTAGCAAAACTAATTAACCACTCATTCATTGACCTCCCTACCCCGTCCAACATCTCCACATGATGAAACTTCGGCTCACTCCTTGGTGCCTGCTTAATCCTTCAAATCACCACAGGGCTATTCCTAGCCATACACTACTCACCTGATGCCTCAACCGCCTTCTCATCAATTGCCCACATCACCCGAGATGTAAACTATGGCTGAACCATCCGCTACCTCCACGCTAACGGCGCCTCAATATTCTTCATTTGCCTCTTTCTACACATCGGACGGGGCCTATACTACGGCTCATTTCTCCACCAAGAAACCTGAAACATCGGCATCATCCTCCTACTCACAACCATAGCAGCAGCCTTCATAGGCTATGTCCTCCCATGAGGCCAAATATCCTTCTGAGGAGCCACAGTAATCACAAACTTGCTATCCGCCATCCCGTACATCGGAACAGACCTAGTCCAATGAGTTTGAGGTGGTTACTCAGTAGATAGCCCTACCCTTACACGATTCTTTACCTTCCACTTTATCCTACCCTTCATCATCACAGCCCTAACAACCCTCCATCTCCTATTTCTACACGAAACAGGATCAAACAACCCTCTAGGCATCCCCTCCCACTCTGACAAAATCACCTTCCACCCCTACTACACAATCAAAGACATCCTAGGCCTATTCCTCTTTCTCCTGACCTTGATAACATTAACACTATTCTCACCAGACCTCCTAGGAGACCCAGACAACTACACCTTAGCCAACCCCCTAAGCACCCCACCCCACATCAAACCCGAATGATATTTCCTATTTGCCTACGCAATTCTCCGATCTGTCCCCAATAAACTAGGAGGCGTCTTAGCTCTATTACTATCTATTCTCATCCTAGCAATAATTCCTATTCTCCACATATCCAAACAACAAAGCATAATATTCCGCCCATTAAGCCAACTACTCTACTGATTCCTAATCGCAGACCTCTTCACCCTAACCTGAATCGGAGGACAACCAGTAAGCTACCCCTTCATCACCATTGGGCAAGTAGCATCCGTACTATACTTCACGACAATCCTATTCCTGATACCAATCACATCCCTGATCGAAAACAAAATACTCAAATGAACCTGCCCTTGTAGTACAGACCAATACACCAGTCTTGTAAACCGGAAACGAAGCTCCTTCCAAGGGCATTCAGAGAAAAAGTCCTCGACTCCACCATCAGCACCCAAAGCTAATATTCTAATTTAAACTATTCTCTGTTCTTTATGGGGAGACAAATTTG?GGTACTACC??AGTATTAGCTAACCCATATAATTATCATGTATGTCGTGCATTACTGCCAGACACCATGAATAATGTACAGTACCATAAACGCCCAATCACCTGTAGCACAT????????????????????????????????????????????????????????????????CCCAACG???????????????????????????????????????????GAATACCAACTAACCCATCCCTCACAAAAAGTACA?TAACACATAAGATCATTTATCGCACATAGCACATCCCAGTTAAATCACCCTCGTCCCCACGGATGCCCCCCCTCAGATGGGAATCCCTTGAACACCATCCTCCGTGAAATCAATATCCCGCACAAG?AGTGC?ACTCTCCTCGCTCCGGGCCCATAACACTTGGGGGTAGCTAAAG?TGAACTGTATCCGGCATCTGGTTCCTACTTCAGGGTCATAACACCTAAAGCGCTTCACACGTTCCCCTTAAATAAGACATCACGATGGATCACAGGTCTATCACCCTATTAACCACTCACGGGAGCTCTCCATGCATTTGGTATTTTTGTCGGGGGGTGTGCACGCGATA?????GTGAGACGCTGGAACCCACCACATGTCGCA??????GTATCTGTCTTTGATTCCTGCCCCATGCTACCATTTATCGCACCTACGTTCAATATTACAGCCGAGCGCCAGTGTTC??ATGGTGTTAATTAATTCATGCTTGTTGGACATAAAACAACCAGCCTTCACACCAAAAACACAACAAAAA?????????????????TCCAACCCCCCCCCCCGC???????????????????????????????????????????????ACTAGAAAACAGCCCCACCAAACTCCAAATTTCATCTTTTGGCGGTATGCACTTTTAACAGTCA?CCCCTCAACTAACATAGTCAGAGTACAACCCCCGCCCGCCCTAGCAAC??????GCTGCTGATCCTATACCCCGAATTAACCAAACCCCAAAGACACCCC?ACACA?CCATCCTGCACCATGGCCAGGTACAGATGCTGTCGCAGCCAGAGCCGGAGCAGATGTTACCGCCAGAGACAAACAAGTCGCAGACGAAGGAGGCGGAGCTGCCAGACACAGAGGAGAGCCATGAGTAAGTGGGCCCAGCTGAGGGTGGGCTGGGGCTGGGGCTGGGAGCTCTCAGGGCCCAGCCTTCCTCTCACCACTTTTCTTGGTCTCACCAGGGTGCTGTCGCCGCAGGAACAGACTGAGACGTAGAAAACACTAATTGCACAGAATGGCACATCCACCAAACTCCTGCCTGAGAATGTTACCAGACTTCAAGATCCTCTTGCCACATCTTGAAAATGCCAC??????????????????????????????????????????????????????????????????????????????????????????????????????????????????????????????????????????????????????????????????????????????????????????????????????????????????????????????????????????????????????????????????????????????????????????????????????????????????????????????????????????????????????????????????????????????????????????????????????????????????????????????????????????????????????????????????????????????????????????????????????????????????????????????????????????????????????????????????????????????????????????????????????????????????????????????????????????????????????????????????????????????????????????????????????????????????????????????????????????????????????????????????????????????????????????AGTGTGCCTCTGTCCTTTGCCACAAACATGAGGTTCACATTCCCTCTCATGGCTATAGTCCTGGAAATTGCCATGATTGTTTTATTTGGATTATTTGTTGAGTATGAAACGGACCAGACTGTTCTCGAGCAGCTCAACATCACCAAGCCAACAGACATGGGCATATTCTTTGAGTTATATCCTCTGTTCCAAGATGTACATGTTATGATATTTGTTGGGTTTGGCTTCCTCATGACCTTCCTGAAGAAATATGGCTTCAGCAGTGTGGGTATCAACCTACTCGTTGCTGCTTTGGGCCTCCAGTGGGGCACTATTGTACAGGGAATCCTGCAAAGCCAGGGACAGAAATTTAACATTGGAATCAAAAACATGATAAATGCAGACTTCAGTGCAGCCACAGTTCTGATATCTTTTGGAGCTGTCCTGGGAAAAACGAGCCCCTCCCAAATGCTGATCATGACAATTTTAGAAATTGTTTTCTTTGCCCACAATGAATACCTGGTTAGTGAAATATTTAAGGCCTCTGACATTGGAGCATCAATGACGATCCATGCCTTTGGGGCCTACTTTGGCTTGGCTGTAGCAGGCATCTTGTATCGATCTGGACTGAGAAAGGGGCATAAAAATGAAGAGTCCGCATACTACTCAGACTTGTTTGCAATGATTGGGACTCTCTTTCTGTGGATGTTTTGGCCCAGCTTTAACTCAGCCATTGCTGAACCTGGAGAAAAACAGTGCAAGGCCATTGTAAACACGTACTTCTCTCTCGCTGCCTGTGTGCTCACAGCCTTTGCCTTCTCCAGCCTAGTGGAGCACCGAGGCAAGCTCAACATGGTTCACATTCAGAATGCCACCCTTGCTGGAGGAGTTGCTGTGGGCACTTGTGCGGATATGGCAATTCACCCATTTGGTTCTATGATTATTGGGAGCATTGCAGGAATGGTCTCTGTGCTTGGATACAAGTTCCTGACTCCACTTTTTACTACTAAACTGAGGATCCATGATACATGTGGGGTCCATAACCTCCACGGCTTACCTGGTGTAGTGGGAGGCCTTGCAGGCATTGTGGCAGTAGCAATGGGCGCCTCCAACACGTCTATGGCCATGCAGGCAGCTGCACTGGGTTCCTCTATCGGAACAGCAGTTGTTGGAGGTCTGATGACAGGTTTAATTCTAAAGTTGCCTCTCTGGGGACAGCCATCTGACCAGGACTGCTATGATGATTCTGTTTATTGGAAGGTCCCTAAGGCGAGATAACTTGACAATCAGTTCCATGGACATGATGACCACAGCCAGCTGGAACCTGAAGTCTAAACACCAATGGCTCTGGAGAAGTCTCTTGTCCTGCTCCCTCTGCTTGTCCTGATACTGCTGGTGCTGGGCTGCCTGGGCAAGGAATCCCGGGCCAAGAAATTCCAGCGGCAGCATATGGACTCAGACAGTTCCCCCAGCAGCAACTCCACCTACTGTAACCAAATGATGAGGCGCCGGAATATGACACAGGGGCGATGCAAACCAGTGAACACCTTTGTGCACGAGCCCCTGGTAGATGTCCAGAATGTCTGTTTCCAGGAAAAGGTCACCTGCAAGAACGGGCAGGGCAACTGCTACAAGAGCAACTCCAGCATGCACATCACAGACTGCCGCCTGACAAACGGCTCCAGGTACCCCAACTGTGCATACCGGACCAGCCCGAAGGAGAGACACATCATTGTGGCCTGTGAAGGGAACCCATATGTGCCAGTCCACTTCGATGCTTCTGTGGAGGACTCCACCTAAATGGTGCTATGCTTTCCTCTTCTTTTACTGCTGCTGGTTCTATGGGGACCAGTGTGTCCACTTCATGCTTGGCCTAAGCGTCTCACCAAGGCTCACTGGTTTGAAATTCAGCATATACAGCCAAGTCCTCTCCAATGCAACAGGGCAATGATTGGCATCAACAATTATACCCAGCACTGTAAGCATCAAAATACCTTTCTGCATGACTCTTTCCAGAATGTGGCTGCTGTCTGTGATTTGCTCAGCATTGTCTGCAAAAATCGTCGGCACAACTGCCACCAGAGCTCAAAGCCTGTCAACATGACTGACTGCAGACTCACTTCAGGAAAGTATCCCCAGTGCCGCTATAGTGCTGCTGCCCAGTACAAATTCTTCATTGTTGCCTGTGACCCCCCTCAGAAAAGCGACCCCCCCTACAAGTTGGTTCCTGTACACTTAGATAGTATTCTCTAAATGGCACCGGCCAGAGGAGGACGCTGCCCCCTGCTGCTGCTGCTTCTGGGGCTGTGGGTGGCAGAGGTCCTAGTCAGAGCCAAGCCCAAGGACATGACATCATCTCAGTGGTTTAAAACTCAGCATGTGCAGCCCAGCCCTCAAGCATGCAACTCAGCCTCAATAAGTACACAGAACGGTGCAAAGACCTCAACACCTTCCTGCACGAGCCCTTCTCCAGTGTGGCCATCACCTGCCAGACCCCCAACATAGCCTGCAAGAATAGCTGCAAAAACTG???????????????????????CCCTGACCATGAGTGAGCTCACCTCAGGGAAGTACCCAAACTGCAGGTACAAAGAGAAGCACCTGAACGCGCCTTACATAGTGGCCTGTGGCCCTCCACAACAGGGTGACCCAGGGTACCCACTTGTTCCTGTGCACTTGGATAAAGTTGTCTAAATGCAATCATACGCTTCTGCTATGTTAAGCGTATTCAACAGCGATGATTACAGTCCAGCTGTGCAACAGACTATTCCCGCTCACCGGAGAAGCTCTTCCTTCCTTTGCACTGAAAGCTGTAACTCTAAGTATCAGTGTGAAACGGGAGAAAACAGTAAAGGCAGCGTCCAGGATCGAGTGAAGCGACCCATGAACGCATTCATCGTGTGGTCTCGCGATCAGAGGCGCAAGATGGCTCTAGAGAATCCCAGAATGCGAAACTCAGAGATCAGCAAGCAGCTGGGATACCAGTGGAAAATGCTTACTGAAGCCGAAAAATGGCCATTCTTCCAGGAGGCACAGAAATTACAGGCCATGCACAGAGAGAAATACCCGAATTATAAGTATCGACCTCGTCGGAAGGCGAAGATGCTGCCGAAGAATTGCAGTTTGCTTCCCGCAGATCCCGCTTCGGTACTCTGCAGCGAAGTGCAAGACAACCGGTTGTACAGGGATGACTGTACGAAAGCCACACACTCAAGAATGGAGCACCAGCTAGGCCACTTACCGCCCATCAACGCAGCCAGCTCACCGCAGCAACGGGACCGCTACAGCCACTGGACAAAGCTGTAGATGTTGACTCTAACTCGCATCCGCACTGTGTCCTATGAAGTCAGGAGTACATTTCTGTTCATTTCAGTCCTGGAGTTTGCAGTGGGGTTTCTGACCAATGCCTTCGTTTTCTTGGTGAATTTTTGGGATGTAGTGAAGAGGCAGCCACTGAGCAACAGTGATTGTGTGCTGCTGTGTCTCAGCATCAGCCGGCTTTTCCTGCATGGACTGCTGTTCCTGAGTGCTATCCAGCTTACCCACTTCCAGAAGTTGAGTGAACCACTGAACCACAGCTACCAAGCCATCATCATGCTATGGATGATTGCAAACCAAGCCAACCTCTGGCTTGCTGCCTGCCTCAGCCTGCTTTACTGCTCCAAGCTCATCCGTTTCTCTCACACCTTCCTGATCTGCTTGGCAAGCTGGGTCTCCAGGAAGATCTCCCAGATGCTCCTGGGTATTATTCTTTGCTCCTGCATCTGCACTGTCCTCTGTGTTTGGTGCTTTTTTAGCAGACCTCACTTCACAGTCACAACTGTGCTATTCATGAATAACAATACAAGGCTCAACTGGCAGATTAAAGATCTCAACTTATTTTATTCCTTTCTCTTCTGCTATCTGTGGTCTGTGCCTCCTTTCCTATTGTTTCTGGTTTCTTCTGGGATGCTGACTGTCTCCCTGGGAAGGCACATGAGGACAATGAAGGTCTATATCAGAGACTCTCGTGACCCCAGCCTGGAGGCCCACATTAAAGCCCTCAAGTCTCTTGTCTCCTTTTTCTGCTTCTTTGTGATATCATCCTGTGCTGCCTTCATCTCTGTGCCCCTACTGATTCTGTGGCGCGACAAAATAGGGGTGATGGTTTGTGTTGGGATAATGGCAGCTTGTCCCTCTGGGCATGCAGCCGTCCTGATCTCAGGCAATGCCAAGTTGAGGAGAGCTGTGACAACCATTCTGCTCTGGGCTCAGAGCAGCCTGAAGGTAAGAGCCGACCACAAGGCAGATTCCCGGACACCGTGCTGAATGGGAGACCACCTGGACCTTCTCCTAGGAGTGGTGCTCATGGCCGGTCCTGTGTTTGGAATTCCTTCCTGCTCCTTTGATGGCCGAATAGCCTTTTATCGTTTCTGCAACCTCACCCAGGTCCCCCAGGTCCTCAACACCACTGAGAGGCTCCTGCTGAGCTTCAACTATATCAGGACAGTCACTGCTTCATCCTTCCCCTTTCTGGAACAGCTGCAGCTGCTAGAGCTCGGGAGCCAGTATACCCCCTTGACTATTGACAAGGAGGCCTTCAGAAACCTGCCCAACCTTAGAATCTTGGACCTGGGAAGTAGTAAGATATACTTCTTGCATCCAGATGCTTTTCAGGGACTGTTCCATCTGTTTGAACTTAGACTGTATTTCTGTGGTCTCTCTGATGCTGTATTAAAAGATGGTTATTTCAGAAATTTAAAGGCTTTAACTCGCTTGGATCTATCCAAAAATCAGATTCGTAGCCTTTACCTTCATCCTTCATTTGGGAAGTTGAATTCCTTAAAGTCCATAGATTTTTCCTCCAACCAAATATTCCTTGTATGTGAACATGAGCTCGAGCCCCTGCAAGGGAAAACGCTCTCCTTTTTTAGCCTCGCAGCTAATAGCTTGTATAGCAGAGTCTCAGTGGACTGGGGAAAATGTATGAACCCATTCAGAAACATGGTGCTGGAGATACTAGATGTTTCTGGAAATGGCTGGACAGTGGACATCACAGGAAACTTTAGCAATGCCATCAGCAAAAGCCAGGCCTTCTCTTTGATTCTTGCCCACCACATCATGGGTGCCGGGTTTGGCTTCCATAACATCAAAGATCCTGACCAGAGCACATTTGCTGGCCTGGCCAGAAGTTCAGTGAGACACCTGGATCTTTCACATGGGTTTGTCTTCTCCCTGAACTCACGAGTCTTTGAGACACTCAAGGATTTGAAGGTTCTGAACCTTGCCTACAACAAGATAAATAAGATTGCAGATGAAGCATTTTACGGACTTGACAACCTCCAAGTTCTCAATTTGTCATATAACCTTCTGGGGGAACTTTACAGTTCGAATTTCTATGGACTACCTAAGGTAGCCTACATTGATTTGCAAAAGAATCACATTGGAATAATTCAAGACCAAACATTCAAATTCCTGGAAAAATTACAGACCTTGGATCTCCGAGACAATGCTCTTACAACCATTCATTTTATTCCAAGCATACCCGATATCTTCTTGAGTGGCAATAAACTAGTGACTTTGCCAAAGATCAACCTTACAGCGAACCTCATCCACTTATCAGAAAACAGGCTAGAAAATCTAGATATTCTCTACTTTCTCCTACGGGTACCTCATCTCCAGATTCTCATTTTAAATCAAAATCGCTTATCCTCCTGTAGTGGAGATCAAACCCCTTCAGAGAATCCCAGCTTAGAACGGCTTTTCCTTGGAGAAAATATGTTGCAACTTGCCTGGGAAACTGAGCTCTGTTGGGATGTTTTTGAGGGACTTTCTCATCTTCAAGTTCTGTATTTGAATAATAACTATCTTAATTCCCTTCCGCCAGGAGTATTTAGCCATCTGACTGCATTAAGGGGACTAAGCCTCAACTCCAACAGGCTGACAGTTCTTTCTCACAATGATTTACCTGCTAATTTAGAGATCCTGGACATATCCAGGAACCAGCTCCTAGCTCCCGATCCTGATGTATTTGTATCACTTAGTGTCTTGGATATAACTCATAACAAGTTCATTTGTGAATGTGAACTTAGCACTTTTATCAATTGGCTTAATCACACCAATGTCACTATAGCTGGGCCTCCTGCAGACATATATTGTGTGTACCCTGACTCGCTTTCTGGGGTTTCCCTCTTCTCTCTTTCCACAGAAGGTTGTGATGAAGAGGAAGTCTTAAAGTCCCTGAAGTTCTCCCTTTTCATTGTATGCACTGTCACTCTGACTCTGTTCCTCATGACCATCCTCACAGTCACAAAGTTCCGGGGCTTCTGTTTTATCTGTTATAAGACAGCCCAGAGACTGGTGTTCAAGGACCATCCCCAGGGCACAGAACCTGATATGTACAAATATGATGCCTATTTGTGCTTCAGCAGCAAAGACTTCACATGGGTGCAGAATGCTTTGCTCAAACACCTGGACACTCAATACAATGACCAAAACAGATTCAACCTGTGCTTTGAAGAAAGAGACTTTGTCCCAGGAGAAAACCGCATTGCCAATGTCCAGGATGCCATCTGGAACAGTAGAAAGATCGTTTGTCTTGTGAGCAGACACTTCCTTAGAGATGGCTGGTGCCTTGAAGCCTTCAGTTATGCCCAGGGCAGGTGCTTATCTGACCTTAACAGTGCTCTCATCATGGTGGTGGTTGGGTCCTTGTCCCAGTACCAGTTGATGAAACATCAATCCATCAGAGGCTTTGTACAGAAACAGCAGTATTTGAGGTGGCCTGAGGATCTCCAGGATGTTGGCTGGTTTCTTCATAAACTCTCTCAACAGATACTAAAGAAAGAAAAAGAAAAGAAGAAAGACAATAACATTCCGTTGCAAACTGTAGCAACCATCTCCGTTGATGTGACAGTGGCTCCAAACAACATTTCATGTGCTGTCATTTCTGAAGATATGAGACAAGTGAGCTCTCCGAAACCACAGATAATATATGGGGCACAAGGGACAAGA??????TATCAGACATTTATGAATTTCAATTATTGTACGGGCATCCTGGGCTCTCAAAGTATCACATCAGGGAAACATTACTGGGAGGTAGACGTGTCCAAGAAAAGTGCTTGGATCCTGGGGGTATGTGCTGGCTTCCAACCTGATGCAACGTGTAATATTGAAAAAAATGAAAATTATCAACCTAAATATGGCTACTGGGTTATAGGGTTAGAGGAAGGAGTTAAATGCAGTGCTTTCCAGGATGGTTCCTTCCATACTCCTTCTGCTCCTTTCATTGTGCCCCTCTCTGTGATTATTTGTCCTGATCGTGTTGGAGTTTTCCTAGACTATGAGGCTTGCACTGTCTCATTCTTCAATATCACAAACCATGGATTTCTCATCTATAAGTTTTCTCACTGTTCTTTTTCTCAGCCTGTATTTCCATATTTAAATCCTAGAAAATGTAAAGTCCCCATGACTCTGTGCTCACCAAGCTCTTGATCAGGATTATCAGAGAAAAGTATCAGATTTTTTCCTGATACTTTGTATAAAATAAACAAACTGAAATTCAATAACATATAAGGAATTCTCTCTGGGCTCTGAAGACAATCTCTCTCTGCATATTGAGTTCTTCAAACATTGTAGCCTGTTTATGGTCTCTGAGAAGTAACTACCTTAAA??????????????????????????????????????????????????????????????????????????????????????????????????????????????????????????????????????????????????????????????????????????????????????????????????????????????????TAGGCCTATCCCACTGGTGGGATACAAGCCAATTCCAAGGAAAAGTCAGTCATGTGCTTTTCAGAGGATGAAAGCTTAAGATAAAGACTAAAAGTGTTTGATGCTGGAGGTGGGAGTGGTATTATATAGGTCTCAGCCAAGACATGTGATAATCACTGCAGTAGTAGCTGGAAAGAGAAGTCTGTGACTCCAATTAGCCAGTTCCAGCAGACCTTGTGAGGACTACAGGAAGAATGCTCCTGGCTGCTTTGTACTGCCTGCTGTGGAGTTTCCAGACCTCCGCTGGCCATTTCCCTAGAGCCTGTGTCTCCTCTAAGAACCTGATGGAGAAGGAATGCTGTCCACCGTGGAGCGGGGACAGGAGTCCCTGTGGCCAGCTTTCAGGCAGAGGTTCCTGTCAGAATATCCTTCTGTCCAATGCACCACTTGGGCCTCAATTTCCCTTCACAGGGGTGGATGACCGGGAGTCGTGGCCTTCCGTCTTTTATAATAGGACCTGCCAGTGCTCTGGCAACTTCATGGGATTCAACTGTGGAAACTGCAAGTTTGGCTTTTGGGGACCAAACTGCACAGAGAGACGACTCTTGGTGAGAAGAAACATCTTCGATTTGAGTGCCCCAGAGAAGGACAAATTTTTTGCCTACCTCACTTTAGCAAAGCATACCATCAGCTCAGACTACGTCATCCCCATAGGGACCTATGGCCAAATGAAAAATGGATCAACACCCATGTTTAACGACATCAATATTTATGACCTCTTTGTCTGGATGCATTATTATGTGTCAATGGATGCACTGCTTGGGGGATCTGAAATCTGGAGAGACATTGATTTTGCCCATGAAGCACCAGCTTTTCTGCCTTGGCATAGACTCTTCTTGTTGCGGTGGGAACAAGAAATCCAGAAGCTGACAGGAGATGAAAACTTCACTATTCCATATTGGGACTGGCGGGATGCAGAAAAGTGTGACATTTGCACAGATGAGTACATGGGAGGTCAGCACCCCACAAATCCTAACTTACTCAGCCCAGCATCATTCTTCTCCTCTTGGCAG??????????????????????????????????????????????????????????????????????????????????????????????????????????????????????????????????????????????????????????????????????????????????????????????????????????????????????????????????????????????????????????????????????????????????????????????????????????????????????????????????????????????????????????????????????????????????????????????????????????????????????????????????CCCAAGTCATTCATTCTGGAATCAAAGACCTCAAGGTCTTGAAAACAACACAGTCTGGATTTGAAGGTTTCATCAAGGACCAGTTCACTACCCTCCCTGAGGAGAAGGACTGATGCTTTGCCACCCAAGTGTACTGCAAGTGGCGCTACCACCAGTGCAGGGA???????????????????????????????????????????????????????????????????????????????????????????????????????????????????????????????????????????????????????????????????????????????????????????????????????????????????????????????????GACCAGCAAGGCAGAGAAGGCCATTGAATGTGATGAGTGTGGGAAGCATTTTTCTCATGCAGGGGCTTTGTTTACTCACAAAATGGTGCACAAGGAAAAAGGGGCCAACAAAATGCACAAGTGTAAATTCTGTGAATATGAGACAGCTGAACAGGGGTTATTGAATCGCCACCTCTTGGCAGTCCACAGCAAGAACTTTCCTCATATTTGTGTGGAGTGTGGTAAAGGTTTCCGACACCCGTCGGAACTCAAAAAGCACATGCGAATCCATACCGGCGAGAAGCCATACCAATGCCAGTACTGTGAATATAGGTCTGCAGACTCTTCTAACTTGAAAACACATATAAAAACAAAGCATAGTAAAGAGATGCCATTCAAGTGTGACATTTGTCTTCTG???????????????????????????????????????????????????????????????????????????????????????????????????????????????????????????????????????????????????????????????????????????????????????????????????????????????????????????????????????????????????????????????????????????????????????????????????????????????????????????????????????????????????????????????????????????????????????????????????????????????????????????????????????????????????????????????????????????????????????????????????????????????????????????????????????????????????????????????????????????????????????????????????
	Homo       ATGGTGATGGGCCTGGGCGTTTTGTTGTTGGTCTTCGTGCTGGGTCTGGGTCTGACCCCACCGACCCTGGCTCAGGATAACTCCAGGTACACACACTTCCTGACCCAGCACTATGATGCCAAACCACAGGGCCGGGATGACAGATACTGTGAAAGCATCATGAGGAGACGGGGCCTGACCTCACCCTGCAAAGACATCAACACATTTATTCATGGCAACAAGCGCAGCATCAAGGCCATCTGTGAAAACAAGAATGGAAACCCTCACAGAGAAAACCTAAGAATAAGCAAGTCTTCTTTCCAGGTCACCACTTGCAAGCTACATGGAGGTTCCCCCTGGCCTCCATGCCAGTACCGAGCCACAGCGGGGTTCAGAAACGTTGTTGTTGCTTGTGAAAATGGCTTACCTGTCCACTTGGATCAGTCAATTTTCCGTCCGTAAATGGATTATCAAGTGTCAAGTCCAATCTATGACATCAATTATTATACATCGGAGCCCTGCCAAAAAATCAATGTGAAGCAAATCGCAGCCCGCCTCCTGCCTCCGCTCTACTCACTGGTGTTCATCTTTGGTTTTGTGGGCAACATGCTGGTCATCCTCATCCTGATAAACTGCAAAAGGCTGAAGAGCATGACTGACATCTACCTGCTCAACCTGGCCATCTCTGACCTGTTTTTCCTTCTTACTGTCCCCTTCTGGGCTCACTATGCTGCCGCCCAGTGGGACTTTGGAAATACAATGTGTCAACTCTTGACAGGGCTCTATTTTATAGGCTTCTTCTCTGGAATCTTCTTCATCATCCTCCTGACAATCGATAGGTACCTGGCTGTCGTCCATGCTGTGTTTGCTTTAAAAGCCAGGACGGTCACCTTTGGGGTGGTGACAAGTGTGATCACTTGGGTGGTGGCTGTGTTTGCGTCTCTCCCAGGAATCATCTTTACCAGATCTCAAAAAGAAGGTCTTCATTACACCTGCAGCTCTCATTTTCCATACAGTCAGTATCAATTCTGGAAGAATTTCCAGACATTAAAGATAGTCATCTTGGGGCTGGTCCTGCCGCTGCTTGTCATGGTCATCTGCTACTCGGGAATCCTAAAAACTCTGCTTCGGTGTCGAAATGAGAAGAAGAGGCACAGGGCTGTGAGGCTTATCTTCACCATCATGATTGTTTATTTTCTCTTCTGGGCTCCCTACAACATTGTCCTTCTCCTGAACACCTTCCAGGAATTCTTTGGCCTGAATAATTGCAGTAGCTCTAACAGGTTGGACCAAGCTATGCAGGTGACAGAGACTCTTGGGATGACGCACTGCTGCATCAACCCCATCATCTATGCCTTTGTCGGGGAGAAGTTCAGAAACTACCTCTTAGTCTTCTTCCAAAAGCACATTGCCAAACGCTTCTGCAAATGCTGTTCTATTTTCCAGCAAGAGGCTCCCGAGCGAGCAAGCTCAGTTTACACCCGATCCACTGGGGAGCAGGAAATATCTGTGGGCTTGTGAATGTTGGGCCAGAGCATCCGGAGGTTCACAACCTCTGTGGTCCGTAGGAGCCACTATGAGGAGGGCCCTGGGAAGAATTTGCCATTTTCAGTGGAAAACAAGTGGTCGTTACTAGCTAAGATGTGTTTGTACTTTGGATCTGCATTTGCTACACCCTTCCTTGTAGTAAGACACCAACTGCTTAAAACATAAATGTCCGTCCTGACGCCGCTGCTGCTGCGGGGCTTGACAGGCTCGGCCCGGCGGCTCCCAGTGCCGCGCGCCAAGATCCATTCGTTGCCGCCGGAGGGGAAGCTTGGGATCATGGAATTGGCCGTTGGGCTTACCTCCTGCTTCGTGACCTTCCTCCTGCCAGCGGGCTGGATCCTGTCACACCTGGAGACCTACAGGAGGCCAGAGTGAATGGAGGGGATCAGTATATACACTTCAGATAACTACACCGAGGAAATGGGCTCAGGGGACTATGACTCCATGAAGGAACCCTGTTTCCGTGAAGAAAATGCTAATTTCAATAAAATCTTCCTGCCCACCATCTACTCCATCATCTTCTTAACTGGCATTGTGGGCAATGGATTGGTCATCCTGGTCATGGGTTACCAGAAGAAACTGAGAAGCATGACGGACAAGTACAGGCTGCACCTGTCAGTGGCCGACCTCCTCTTTGTCATCACGCTTCCCTTCTGGGCAGTTGATGCCGTGGCAAACTGGTACTTTGGGAACTTCCTATGCAAGGCAGTCCATGTCATCTACACAGTCAACCTCTACAGCAGTGTCCTCATCCTGGCCTTCATCAGTCTGGACCGCTACCTGGCCATCGTCCACGCCACCAACAGTCAGAGGCCAAGGAAGCTGTTGGCTGAAAAGGTGGTCTATGTTGGCGTCTGGATCCCTGCCCTCCTGCTGACTATTCCCGACTTCATCTTTGCCAACGTCAGTGAGGCAGATGACAGATATATCTGTGACCGCTTCTACCCCAATGACTTGTGGGTGGTTGTGTTCCAGTTTCAGCACATCATGGTTGGCCTTATCCTGCCTGGTATTGTCATCCTGTCCTGCTATTGCATTATCATCTCCAAGCTGTCACACTCCAAGGGCCACCAGAAGCGCAAGGCCCTCAAGACCACAGTCATCCTCATCCTGGCTTTCTTCGCCTGTTGGCTGCCTTACTACATTGGGATCAGCATCGACTCCTTCATCCTCCTGGAAATCATCAAGCAAGGGTGTGAGTTTGAGAACACTGTGCACAAGTGGATTTCCATCACCGAGGCCCTAGCTTTCTTCCACTGTTGTCTGAACCCCATCCTCTATGCTTTCCTTGGAGCCAAATTTAAAACCTCTGCCCAGCACGCACTCACCTCTGTGAGCAGAGGGTCCAGCCTCAAGATCCTCTCCAAAGGAAAGCGAGGTGGACATTCATCTGTTTCCACTGAGTCTGAGTCTTCAAGTTTTCACTCCAGCTAAGACTGTGGCCTTCCCCCAGATGTACCTAATGCCCAGCCAGCTTTGGAAGGCCGTACAAGTTTTCCCGAGGATACTGTAATAACGTACAAATGTGAAGAAAGCTTTGTGAAAATTCCTGGCGAGAAGGACTCAGTGATCTGCCTTAAGGGCAGTCAATGGTCAGATATTGAAGAGTTCTGCAATCGTAGCTGCGAGGTGCCAACAAGGCTAAATTCTGCATCCCTCAAACAGCCTTATATCACTCAGAATTATTTTCCAGTCGGTACTGTTGTGGAATATGAGTGCCGTCCAGGTTACAGAAGAGAACCTTCTCTATCACCAAAACTAACTTGCCTTCAGAATTTAAAATGGTCCACAGCAGTCGAATTTTGTAAAAAGAAATCATGCCCTAATCCGGGAGAAATACGAAATGGTCAGATTGATGTACCAGGTGGCATATTATTTGGTGCAACCATCTCCTTCTCATGTAACACAGGGTACAAATTATTTGGCTCGACTTCTAGTTTTTGTCTTATTTCAGGCAGCTCTGTCCAGTGGAGTGACCCGTTGCCAGAGTGCAGAGAAATTTATTGTCCAGCACCACCACAAATTGACAATGGAATAATTCAAGGGGAACGTGACCATTATGGATATAGACAGTCTGTAACGTATGCATGTAATAAAGGATTCACCATGATTGGAGAGCACTCTATTTATTGTACTGTGAATAATGATGAAGGAGAGTGGAGTGGCCCACCACCTGAATGCAGAGGAAAATCTCTAACTTCCAAGGTCCCACCAACAGTTCAGAAACCTACCACAGTAAATGTTCCAACTACAGAAGTCTCACCAACTTCTCAGAAAACCACCACACCAAATGCTCAAGCAACACGGAGTACACCTGTTTCCAGGACAACCAAGCATTTTCATGAAACAACCCCAAATAAAGGAAGTGGAACCACTTCAGGTACTACCCGTCTTCTATCTGGGCACACGTGTTTCACGTTGACAGGTTTGCTTGGGACGCTAGTAACCATGGGCTTGCTGACTTAGCCAAAGAAGAGTTAAGAAGAAAATACACACAAGTATACAGACTGTTCCTAGTTTCTTAGACTTATCTGCATATTGGATAAAATAAATGCAATTGTGCTCTTCATTTAGGATGCTTTCATTGTCTTTAAGATGTGTTAGGAATGTCAACAAAGGAGAAAAAAGGCAGTCCTGGAATCACATTCTTAGCACACCTACACCTCTTGAAAATAGAACAACTTATGAAAATATTTGTCTTTATTTTGGCTGCTCTCATTCTTCTTGCTCAAATTTTCCAAGCCAGGACAGCAATTCATAGAGCACTAATTAGTAAGAGAATGGAAGGTCACTGTGAAGCCGAATGTCTTACCTTTGAAGTAAAGATTGGGGGCTGTAGAGCTGAATTAGCACCATTTTGCTGCAAAAACAGAAAGAGATCCTCTTGATATCCTTACTAAGATTTTCCCAAATTACAGGCGCAGCCGGCTAGAAGGCATTCTACGGTTCTGCAAAGGGGATGTGGTCCAAGCCATTGAACAGGTTTTAAATGGCAAAGAACACAAGCCAGACAACAGGAACCTAGCAAACTCAGAAGAACTGGAAAACACAGCCTTTCAGAGAGCTTCAAGTTTTAGTCTTGCTGGAATTGGTTTTGGAACTCTAGGTAATAAATCAGCTTTCTCTCCTCTTCAAACTACTTCTGCTTCTTATGGAGGTGATTCAAGTCTCTACGGCGTAAATCCTAGAGTAGGTATCAGTCCATTAAGGCTGGCATATTCTTCTGCAGGAAGAGGGTTATCTGGTTTTATGTCACCCTACCTAACACCTGGGTTAGTACCAACCTTACCTTTTCGGCCAGCTTTGGATTATGCCTTTTCAGGGATGATTAGAGATTCTTCCTACCTTTCCAGTAAAGACTCAATAACTTGTGGCAGACTGTACTTCAAGATTTTTTCATCTCTAATTTTGTATCTGATATGGTGTCATTTCATAGACTCCTCGTTGTTTACCCCTGGACCCAGAGATTTTTTGACAGCTTTGGAAACCTGTCGTCTCCCTCTGCCATCCTGGGCAACCCCAAGGTCAAGGCCCATGGCAAGAAGGTGCTGACTTCCTTTGGAGATGCTATTAAAAACATGGACAACCTCAAGCCCGCCTTTGCTAAGCTGAGTGAGCTGCACTGTGACAAGCTGCATATGGTTCCAAAACTGTTCACTTCCCAAATTTGTCTGCTTCTTCTGTTGGGGCTTCTGGCTGTGGAGGGCTCACTCCATGTCAAACCTCCACAGTTTACCTGGGCTCAATGGTTTGAAACCCAGCACATCAATATGACCTCCCAGCAATGCACCAATGCAATGCAGGTCATTAACAATTATCAACGGCGATGCAAAAACCAAAATACTTTCCTTCTTACAACTTTTGCTAACGTAGTTAATGTTTGTGGTAACCCAAATATGACCTGTCCTAGTAACAAAACTCGCAAAAATTGTCACCACAGTGGAAGCCAGGTGCCTTTAATCCACTGTAACCTCACAACTCCAAGTCCACAGATTTCAAACTGCAGGTATGCGCAGACACCAGCAAACATGTTCTATATAGTTGCATGTGACAACAGAGATCAACGACGAGACCCTCCACAGTATCCGGTGGTTCCAGTTCACCTGGATAGAATCATCTAACAACCTGCAGAGGTGAGGTTAATTTGGGGGCTGTGACTCTAAAGATAAGGCAATTATTTCCCTGCTTCTGACACAGGGAAATGCTCCCTTCCTCACCAGATCTTATTTTGTTCAGACTTCACTGAGAAAACCACACTATTTAGTGCTAGGATGGAGACATTG?TGGGCAGGGAGGAGGCAGGGAAGGCTGAGGCACAGGGCTCAGCCTCAGCAGTAGGCAGGGAGGTGCATGCAGGTACTCTCTCCCACTTTT?CTCCCCCTGTTCAAATGGCCCCTAGTCCTCTCTAGAAGCAAGCCCAGCCATACCTAGATATGGAATATTTATCCTTCTTCATTATCAGGGGGTTTAAATTTGTTTTCTTAAATGCTTATCAAACACTCCCACAGAGTCAGGTTAGGAAGTAATTGGA?GGCCATCTAGGGATGGCTATTTTGCCATTAAGGTACAGCCAAGAAGTTGCCCTGAGTTTAGAGAGCCTTGGAGACCACGTTGCAACCAAATAAGTTCCCACCCTTGGTGATCCAAGCTCAGTCCCCTGCCACCTTCCCTAGTGTCTTGTACCATCTTCAGTGGGCAGAACTTGGCCAGAAAAAGGAGCCCAAAGGAAGGACAAGGCAGAGGAGGGTCAGCCTGGCCTGACATCTGACTTTGTTCCATGCCCTGGCCCCTTCTTGTCCCCAGGTGTGAAGGTTGTCACCCTTCACTACTTGGCCTGTGTATGTATATTAGAATGTTGGGAATGCACTGTGGCCCTGTCTCCCAGCCTGGGCTCAATGCTTATTTTCCTTGGATGAAAGAGCCAGAGACATACATTCTCTGACACACCTAAATTTGTAAGGCGGCAAAGCTGATGATACAAACACGGGGTGTGGGAGGGAATTGTAGCGATGCTGAGATACAGACAGAAGGGAGAGGGGATGCTGGCTGATGGCTGGAAGCAGCCTGCTGAGTCCCCAAGAGAACGCAAACGACCTTCTCTCCCTATCAAACTAAAGCAAAAACCAAGTCTTGGGAAAGAATTAATTTTAAAAAGAACTGGCAGCTCCTACAGAGACTTAGAAGAGGAGTGAGGATGCATTTCTTCCCAGTGGTCTCTGACTGCCTCAACTATCAGGAGGGTTCAAAGCCCACAACTGGAAGAAGAATGATTTCTTCCTTGTGCCCAGATTTACTGGGACATCCCTGATTCCTGAAAATCCTATAGCCCAGGCTATTCTTAAGTCTTTTGGGATTGTAGAGGGTACTGGAGTGAGGGTTGCAGGCAGGATAGGGATCAGACAAATAAAGCCACCTAGGCTGAGGGATACCCCTCACTCCTTCACTCCATATCACCAAGTGAGGAGAGGGCTAGTCTCTTTCCCCAGTGCCCCTTCCCCTGCCAAGGGTGAGCAGCTGCATACTAGAACCAGGCAGAATGTTTTGGGCAGCCACCCTCGTCGCCGCCTTCCAAGAAGCTCCTAGTCTAGCCACAGAGTCAGAAGGGGAAGCTTGGGCT???????????????????????????????????????????????????????????????????????????????????????????????????????????????????????????????????????????????????????????????????????????????????????????????????????????????????????????????????????????????????????????????????????????????????????????????????????????????????????????????????????????????????????????????????????????????????????????????????????????????????????????????????????????????????????????????????????????????????????????????????????????????????????????????????????????????????????????????????????????????????????????????????????????????????????????????????????????????????????????????????????????????????????????????????????????????????????????????????????????????????????????????????????????????????????????????????????????????????????????????????????????????????????????????????????????????????????????????????????????????????????????????????????????????????????????????????????????????????????????????????????????????????????????????????????????????????????????????????????????????????????????????????????????????????????????????????????????????????????????????????????????????????????????????????????????????????????????????????????????????????????????????????????????????????????????????????????????????????????????????????????????????????????????????????????????????????????????????????????????????????????????????????????????????????????????????????????????????????????????????????????????????????????????????????????????????????????????????????????????????????????????????????????????????????????????????????????????????????????????????????????????????????????????????????????????????????????????????????????????????????????????????????????????????????????????????????????????????????????????????????????????????????????????????????????????????????????????????????????????????????????????????????????????????????????????????????????????????????????????????????????????????????????????????????????????????????????????????????????????????????????????????????????????????????????????????????????????????????????????????????????????????????ATGAAATATACAAGTTATATCTTGGCTTTTCAGCTCTGCATCGTTTTGGGTTCTCTTGGCTGTTACTGCCAGGACCCATATGTAAAAGAAGCAGAAAACCTTAAGAAATATTTTAATGCAGGTCATTCAGATGTAGCGGATAATGGAACTCTTTTCTTAGGCATTTTGAAGAATTGGAAAGAGGAGAGTGACAGAAAAATAATGCAGAGCCAAATTGTCTCCTTTTACTTCAAACTTTTTAAAAACTTTAAAGATGACCAGAGCATCCAAAAGAGTGTGGAGACCATCAAGGAAGACATGAATGTCAAGTTTTTCAATAGCAACAAAAAGAAACGAGATGACTTCGAAAAGCTGACTAATTATTCGGTAACTGACTTGAATGTCCAACGCAAAGCAATACATGAACTCATCCAAGTGATGGCTGAACTGTCGCCAGCAGCTAAAACAGGGAAGCGAAAAAGGAGTCAGATGTTTCGAGGTCGAAGAGCATCCCAGTAACATCCCCGACCAGCCCCAAGGTCTTCCCGCTGAGCCTCTGCAGCACCCAGCCAGATAACGTGGTCATCGCCTGCCTGGTCCAGGGCTTCTTCCCCCAGGAGCCACTCAGTGTGACCTGGAGCGAAAGCGGACAGGGCGTGACCGCCAGAAACTTCCCACCCAGCCAGGATGCCTCCGGGGACCTGTACACCACGAGCAGCCAGCTGACCCTGCCGGCCACACAGTGCCTAGCCGGCAAGTCCGTGACATGCCACGTGAAGCACTACACGAATCCCAGCCAGGATGTGACTGTGCCCTGCCCAGGTACCCCGTCCCCATCTCCCTCATGCTGCCACCCCCGACTGTCACTGCACCGACCGGCCCTCGAGGACCTGCTCTTAGGTTCAGAAGCGAACCTCACGTGCACACTGACCGGCCTGAGAGATGCCTCAGGTGTCACCTTCACCTGGACGCCCTCAAGTGGGAAGAGCGCTGTTCAAGGACCACCTGAGCGTGACCTCTGTGGCTGCTACAGCGTGTCCAGTGTCCTGCCGGGCTGTGCCGAGCCATGGAACCATGGGAAGACCTTCACTTGCACTGCTGCCTACCCCGAGTCCAAGACCCCGCTAACCGCCACCCTCTCAAAATCCGGAAACACATTCCGGCCCGAGGTCCACCTGCTGCCGCCGCCGTCGGAGGAGCTGGCCCTGAACGAGCTGGTGACGCTGACGTGCCTGGCACGCGGCTTCAGCCCCAAGGACGTGCTGGTTCGCTGGCTGCAGGGGTCACAGGAGCTGCCCCGCGAGAAGTACCTGACTTGGGCATCCCGGCAGGAGCCCAGCCAGGGCACCACCACCTTCGCTGTGACCAGCATACTGCGCGTGGCAGCCGAGGACTGGAAGAAGGGGGACACCTTCTCCTGCATGGTGGGCCACGAGGCCCTGCCGCTGGCCTTCACACAGAAGACCATCGACCGCTTGGCGGGTAAACCCACCCATGTCAATGTGTCTGTTGAACATGGAGAGTGACAGCTTTGAAGATTTCTGGAAAGGTGAAGATCTTAGTAATTACAGTTACAGCTCTACCCTGCCCCCTTTTCTACTAGATGCCGCCCCATGTGAACCAGAATCCCTGGAAATCAACAAGTATTTTGTGGTCATTATCTATGCCCTGGTATTCCTGCTGAGCCTGCTGGGAAACTCCCTCGTGATGCTGGTCATCTTATACAGCAGGGTCGGCCGCTCCGTCACTGATGTCTACCTGCTGAACCTAGCCTTGGCCGACCTACTCTTTGCCCTGACCTTGCCCATCTGGGCCGCCTCCAAGGTGAATGGCTGGATTTTTGGCACATTCCTGTGCAAGGTGGTCTCACTCCTGAAGGAAGTCAACTTCTATAGTGGCATCCTGCTACTGGCCTGCATCAGTGTGGACCGTTACCTGGCCATTGTCCATGCCACACGCACACTGACCCAGAAGCGCTACTTGGTCAAATTCATATGTCTCAGCATCTGGGGTCTGTCCTTGCTCCTGGCCCTGCCTGTCTTACTTTTCCGAAGGACCGTCTACTCTCCAATGTTAGCCCAGCCTGCTATGAGGACATGGGCAACAATACAGCAAACTGGCGGATGCTGTTACGGATCCTGCCCCAGTCCTTTGGCTTCATCGTGCCACTGCTGATCATGCTGTTCTGCTACGGATTCACCCTGCGTACGCTGTTTAAGGCCCACATGGGGCAGAAGCACCGGGCCATGCGGGTCATCTTTGCTGTCGTCCTCATCTTCCTGCTCTGCTGGCTGCCCTACAACCTGGTCCTGCTGGCAGACACCCTCATGAGGACCCAGGTGATCCAGGAGACCTGTGAGCGCCGCAATCACATCGACCGGGCTCTGGATGCCACCGAGATTCTGGGCATCCTTCACAGCTGCCTCAACCCCCTCATCTACGCCTTCATTGGCCAGAAGTTTCGCCATGGACTCCTCAAGATTCTAGCTATACATGGCTTGATCAGCAAGGACTCCCTGCCCAAAGACAGCAGGCCTTCCTTTGTTGGCTCTTCTTCAGGGCACACTTCCACTACTCTCTAAGAATGAAGGCTCTCATTGTTCTGGGGCTTGTCCTCCTTTCTGTTACGGTCCAGGGCAAGGTCTTTGAAAGGTGTGAGTTGGCCAGAACTCTGAAAAGATTGGGAATGGATGGCTACAGGGGAATCAGCCTAGCAAACTGGATGTGTTTGGCCAAATGGGAGAGTGGTTACAACACACGAGCTACAAACTACAATGCTGGAGACAGAAGCACTGATTATGGGATATTTCAGATCAATAGCCGCTACTGGTGTAATGATGGCAAAACCCCAGGAGCAGTTAATGCCTGTCATTTATCCTGCAGTGCTTTGCTGCAAGATAACATCGCTGATGCTGTAGCTTGTGCAAAGAGGGTTGTCCGTGATCCACAAGGCATTAGAGCATGGGTGGCATGGAGAAATCGTTGTCAAAACAGAGATGTCCGTCAGTATGTTCAAGGTTGTGGAGTGTAAATGGCTGTGCAGGGATCCCAGAGAAGACTTCTGGGCTCCCTCAACTCCACCCCCACAGCCATCCCCCAGCTGGGGCTGGCTGCCAACCAGACAGGAGCCCGGTGCCTGGAGGTGTCCATCTCTGACGGGCTCTTCCTCAGCCTGGGGCTGGTGAGCTTGGTGGAGAACGCGCTGGTGGTGGCCACCATCGCCAAGAACCGGAACCTGCACTCACCCATGTACTGCTTCATCTGCTGCCTGGCCTTGTCGGACCTGCTGGTGAGCGGGAGCAACGTGCTGGAGACGGCCGTCATCCTCCTGCTGGAGGCCGGTGCACTGGTGGCCCGGGCTGCGGTGCTGCAGCAGCTGGACAATGTCATTGACGTGATCACCTGCAGCTCCATGCTGTCCAGCCTCTGCTTCCTGGGCGCCATCGCCGTGGACCGCTACATCTCCATCTTCTACGCACTGCGCTACCACAGCATCGTGACCCTGCCGCGGGCGCGGCGAGCCGTTGCGGCCATCTGGGTGGCCAGTGTCGTCTTCAGCACGCTCTTCATCGCCTACTACGACCACGTGGCCGTCCTGCTGTGCCTCGTGGTCTTCTTCCTGGCTATGCTGGTGCTCATGGCCGTGCTGTACGTCCACATGCTGGCCCGGGCCTGCCAGCACGCCCAGGGCATCGCCCGGCTCCACAAGAGGCAGCGCCCGGTCCACCAGGGCTTTGGCCTTAAAGGCGCTGTCACCCTCACCATCCTGCTGGGCATTTTCTTCCTCTGCTGGGGCCCCTTCTTCCTGCATCTCACACTCATCGTCCTCTGCCCCGAGCACCCCACGTGCGGCTGCATCTTCAAGAACTTCAACCTCTTTCTCGCCCTCATCATCTGCAATGCCATCATCGACCCCCTCATCTACGCCTTCCACAGCCAGGAGCTCCGCAGGACGCTCAAGGAGGTGCTGACATGCTCCTGGTGATTACTGGGAGGTGGAGGTTGGAGACAAGACAGCATGGATCCTGGGAGCCTGCAAGACATCCATAAGCAGGAAAGGGAACATGACTCTGTCGCCAGAGAATGGCTACTGGGTGGTGATAATGATGAAGGAAAATGAGTACCAGGCGTCCAGCGTTCCCCCGACCCGCCTGCTAATAAAGGAGCCTCCCAAGCGTGTGGGCATCTTCGTGGACTACAGAGTTGGAAGCATCTCCTTTTACAATGTGACAGCCAGATCCCACATCTATACATTCGCCAGCTGCTCTTTCTCTGGGCCCCTTCAACCTATCTTCAGCCCTGGGACACGTGATGGAGGGAAGAACACAGCTCCTCTGACTATCTGTCCAGTGGGTGGTCAGGGGCCTGACTGAATGCCCAACACTGCATCTCTCTTCCTGCTTCTGGCCTTGTATCTTGCATT??CACACTCAATAGTCACGGAATGCCGACTAGGTGCTAGCTGCTATGGGAAATGCAA?AAATAACAAAATAGTTACTGTGCCCACGGAGCCTACCCGATTATAGCAGAGGTAAGTTAGGAACGAACATGTTAGTCAATCCGGTGAAGACATGTACTGATGACACACCATGGATTTCAGAGGAGGAAGTACGGAGTCGTTGCATAATCCGCCCCTGGTGGGTGGCACTCTCAGGTGCTCCTGAACAGAAGATTTGGTTTATGTAGCTTA??CCTCCTCAAAGCAATACACTGAAAATGTTTAGACGGGCTCACACACCCCATAAACAAATAGGTTTGGTCCTAGCCTTTCTATTAGCTCTTAGTAAGATTACACATGCAAGCATCCCCGTTCCAGTGAGTTCACCCTCTAAATCACCACGATCAAAAGGGACAAGCATCAAGCACGCCAATGCAGCTCAAAACGCTTAGCCTAGCCACACCCCCACGGGAAACAGCAGTGATTAACCTTTAGCAATAAACGAAAGTTTAACTAAGCTATACTAACCCAGGGTTGGTCAATTTCGTGCCAGCCACCGCGGTCACACGATTAACCCAAGTCAATAGAAGCCGGCGTAAAGAGTGTTTTAGACCCTCCCCAATAAAGCTAAAACTCACCTGAGTTGTAAAACTCCAGTTGACACAAAATAGACTACGAAAGTGGCTTTAACATATCTGAACACACAATAGCTAAGACCCAAACTGGGATTAGATACCCCACTATGCTTAGCCCTAAACCTCAACAGTTAAATCAACAAAACTGCTCGCCAGAACACTACGAGCCACAGCTTAAAACTCAAAGGACCTGGCGGTGCTTCATACCCTCTAGAGGAGCCTGTTCTGTAATCGATAAACCCCGATCAACCTCACCACCTCTTGCTCAGCCTATATACCGCCATCTTCAGCAAACCCTGATGAAGGCTACAAAGTAAGCGCAAGTACCCA????CGTAAAGACGTTAGGTCAAGGTGTAGCCCATGAGGTGGCAAAAATGGGCTACATTTTCTACCCCAGAAAA??CTACGATAGCCCTTATGAAACTTAAGGGTCGAAGGTGGATTTAGCAGTAAACTGAGAGTAGAGTGCTTAGTTGAACAGGGCCCTGAAGCGCGTACACACCGCCCGTCACCCTCCTCAAGTATACTTCAAAGGACATTTAACTAAAACCCCTAGCATTTATATAGAGGAGACAAGTCGTAACATGGTAAGTGTACTGGAAAGTGCACTTGGACGAACCAGAGTGTAGCTTAACACAAAGCACCCAACTTACACTTAGGAGATTTAACTTAACTTGACCGCTCTGAGCTAAACCTAGCCCCAAACCCACTCCACCTTACTACCAGA??CAACCTTA?GCCAAACCATTTACCCAAATAAAGTATAGGCGATAGAAATTGAAACCTGGCGCAATAGATATAGTACCGCAAGGGAAAGATGAAAAATTTAACCAAGCATAATATAGCAAGGACTAACCCCTATACCTTCTGCATAATGAATTAACTAGAAATAACTTTGCAAGGAGAGCCAAAGCTAAGACCCCCGAAACCAGACGAGCTACCTAAGAACAGCTAAAAGAGCACACCCGTCTATGTAGCAAAATAGTGGGAAGATTTATAGGTAGAGGCGACAAACCTACCGAGCCTGGTGATAGCTGGTTGTCCAAGATAGAATCTTAGTTCAACTTTAAATTTGCCCACAGAACCCTCTA?????AATCCCCTTGTAAATTTAACTGTTAGTCCAAAGAGGAACAGCTCTTTGGACACTAGGAAAAACCTTGTAGAGAGAGTAAAAAATTTAACACCCATAGTAGGCCTAAAAGCAGCCACCAATTAAGAAAGCGTTCAAGCTCAACACCCACTACCTAAAAAATCCCAAACATATAACTGAACTCCTCACACCCAATTGGACCAATCTATCACCCTATAGAAGAACTAATGTTAGTATAAGTAACATGAAAACATTCTCCTCC????GCATAAGCCTGCGTCAGATCAAAACTGAACTGACAATTAACAGCCCAATATCTACAATCACCAACAAGTCATTATTACCCTCACTGTCAACCCAACACAGGCATGCTCATAAGGAAAGGTTAAAAAAAGTAAAAGGAACTCGGCAAACCTTACCCCGCCTGTTTACCAAAAACATCACCTCTAGCATCACCAGTATTAGAGGCACCGCCTGCCCAGTGACACATGTTTAACGGCCGCGGTACCCTAACCGTGCAAAGGTAGCATAATCACTTGTTCCTTAAATAGGGACCTGTATGAATGGCTCCACGAGGGTTCAGCTGTCTCTTACTTTTAACCAGTGAAATTGACCTGCCCGTGAAGAGGCGGGCATGACACAGCAAGACGAGAAGACCCTATGGAGCTTTAATTTATTAATGCAAACAGTACCTA?ACAAACCCACAGGTCCT?AAACTACCAAACCTGCATTAAAAATTTCGGTTGGGGCGACCTCGGAGCAGAACCCAACCTCCGAGCAGTACATGCTAAGACTTCACCAGTCAAAGCGAACTACTATACTCAATTGATCCAATAACTTGACCAACGGAACAAGTTACCCTAGGGATAACAGCGCAATCCTATTCTAGAGTCCATATCAACAATAGGGTTTACGACCTCGATGTTGGATCAGGACATCCCGATGGTGCAGCCGCTATTAAAGGTTCGTTTGTTCAACGATTAAAGTCCTACGTGATCTGAGTTCAGACCGGAGTAATCCAGGTCGGTTTCTATCTACTTCAAATTCCTCCCTGTACGAAAGGACAAGAGAAATAAGGCCTACTTCACAAAGCGCCTTCCCC?CGTAAATGATATCATCTCAACTTAGTATTATACC?CACA?CCCACCCAAGAACAGGGTTTGTTAAGATGGCAGAGCCCGGTAATCGCATAAAACTTAAAACTTTACAGTCAGAGGTTCAATTCCTCTTCTTAACAACATACCCATGGCCAACCTCCTACTCCTCATTGTACCCATTCTAATCGCAATGGCATTCCTAATGCTTACCGAACGAAAAATTCTAGGCTATATACAACTACGCAAAGGCCCCAACGTTGTAGGCCCCTACGGGCTACTACAACCCTTCGCTGACGCCATAAAACTCTTCACCAAAGAGCCCCTAAAACCCGCCACATCTACCATCACCCTCTACATCACCGCCCCGACCTTAGCTCTCACCATCGCTCTTCTACTATGAACCCCCCTCCCCATACCCAACCCCCTGGTCAACCTCAACCTAGGCCTCCTATTTATTCTAGCCACCTCTAGCCTAGCCGTTTACTCAATCCTCTGATCAGGGTGAGCATCAAACTCAAACTACGCCCTGATCGGCGCACTGCGAGCAGTAGCCCAAACAATCTCATATGAAGTCACCCTAGCCATCATTCTACTATCAACATTACTAATAAGTGGCTCCTTTAACCTCTCCACCCTTATCACAACACAAGAACACCTCTGATTACTCCTGCCATCATGACCCTTGGCCATAATATGATTTATCTCCACACTAGCAGAGACCAACCGAACCCCCTTCGACCTTGCCGAAGGGGAGTCCGAACTAGTCTCAGGCTTCAACATCGAATACGCCGCAGGCCCCTTCGCCCTATTCTTCATAGCCGAATACACAAACATTATTATAATAAACACCCTCACCACTACAATCTTCCTAGGAACAACATATGACGCACTCTCCCCTGAACTCTACACAACATATTTTGTCACCAAGACCCTACTTCTAACCTCCCTGTTCTTATGAATTCGAACAGCATACCCCCGATTCCGCTACGACCAACTCATACACCTCCTATGAAAAAACTTCCTACCACTCACCCTAGCATTACTTATATGATATGTCTCCATACCCATTACAATCTCCAGCATTCCCCCTCAAACCTAGAAATATGTCTGATAAAAGAGTTACTTTGATAGAGTAAATAATAGGAGCTTAAACCCCCTTATTTCTAGGACTATGAGAATCGAACCCATCCCTGAGAATCCAAAATTCTCCGTGCCACCTATCACACCCCATCCTAAAGTAAGGTCAGCTAAATAAGCTATCGGGCCCATACCCCGAAAATGTTGGTTATACCCTTCCCGTACTAATTAATCCCCTGGCCCAACCCGTCATCTACTCTACCATCTTTGCAGGCACACTCATCACAGCGCTAAGCTCGCACTGATTTTTTACCTGAGTAGGCCTAGAAATAAACATGCTAGCTTTTATTCCAGTTCTAACCAAAAAAATAAACCCTCGTTCCACAGAAGCTGCCATCAAGTATTTCCTCACGCAAGCAACCGCATCCATAATCCTTCTAATAGCTATCCTCTTCAACAATATACTCTCCGGACAATG???AACCATAACCAATACTACCAATCAATACTCATCATTAATAATCATAATGGCTATAGCAATAAAACTAGGAATAGCCCCCTTTCACTTCTGAGTCCCAGAGGTTACCCAAGGCACCCCTCTGACATCCGGCCTGCTTCTTCTCACATGACAAAAACTAGCCCCCATCTCAATCATATACCAAATCTCTCCCTCACTAAACGTAAGCCTTCTCCTCACTCTCTCAATCTTATCCATCATAGCAGGCAGTTGAGGTGGATTAAACCAAACCCAGCTACGCAAAATCTTAGCATACTCCTCAATTACCCACATAGGATGAATAATAGCAGTTCTACCGTACAACCCTAACATAACCATTCTTAATTTAACTATTTATATTATCCTAACTACTACCGCATTCCTACTACTCAACTTAAACTCCAGCACCACGACCCTACTACTATCTCGCACCTGAAACAAGCTAACATGACTAACACCCTTAATTCCATCCACCCTCCTCTCCCTAGGAGGCCTGCCCCCGCTAACCGGCTTTTTGCCCAAATGGGCCATTATCGAAGAATTCACAAAAAACAATAGCCTCATCATCCCCACCATCATAGCCACCATCACCCTCCTTAACCTCTACTTCTACCTACGCCTAATCTACTCCACCTCAATCACACTACTCCCCATATCTAACAACGTAAAAATAAAATGACAGTTTGAACATACAAAACCCACCCCATTCCTCCCCACACTCATCGCCCTTACCACGCTACTCCTACCTATCTCCCCTTTTATACTAATAATCTTATAGAAATTTAGGTTAAATAAGACCAAGAGCCTTCAAAGCCCTCAGTAAGTTGCAATACTTAATTTCTGCAACAGCTAAGGACTGCAAAACCCCACTCTGCATCAACTGAACGCAAATCAGCCACTTTAATTAAGCTAAGCCCTTACTAGACCAATGGGACTTAAACCCACAAACACTTAGTTAACAGCTAAGCACCCTAATCAACTGGCTTCAATCTACTTCTCCCGCCGCCGGGAAAAAAGGCGGGAGAAGCCCCGGCAG??GTTTGAAGCTGCTTCTTCGAATTTGCAATTCAATATGAAAATCACCTCGGAGCTGGTAAAAAGAGGCCTA?ACCCCTGTCTTTAGATTTACAGTCCAATGCTTACTCAGCCATTTTACC????CCCCCACTGATGTTCGCCGACCGTTGACTATTCTCTACAAACCACAAAGACATTGGAACACTATACCTATTATTCGGCGCATGAGCTGGAGTCCTAGGCACAGCTCTAAGCCTCCTTATTCGAGCCGAGCTGGGCCAGCCAGGCAACCTTCTAGGTAACGACCACATCTACAACGTTATCGTCACAGCCCATGCATTTGTAATAATCTTCTTCATAGTAATACCCATCATAATCGGAGGCTTTGGCAACTGACTAGTTCCCCTAATAATCGGTGCCCCCGATATGGCGTTTCCCCGCATAAACAACATAAGCTTCTGACTCTTACCTCCCTCTCTCCTACTCCTGCTCGCATCTGCTATAGTGGAGGCCGGAGCAGGAACAGGTTGAACAGTCTACCCTCCCTTAGCAGGGAACTACTCCCACCCTGGAGCCTCCGTAGACCTAACCATCTTCTCCTTACACCTAGCAGGTGTCTCCTCTATCTTAGGGGCCATCAATTTCATCACAACAATTATCAATATAAAACCCCCTGCCATAACCCAATACCAAACGCCCCTCTTCGTCTGATCCGTCCTAATCACAGCAGTCCTACTTCTCCTATCTCTCCCAGTCCTAGCTGCTGGCATCACTATACTACTAACAGACCGCAACCTCAACACCACCTTCTTCGACCCCGCCGGAGGAGGAGACCCCATTCTATACCAACACCTATTCTGATTTTTCGGTCACCCTGAAGTTTATATTCTTATCCTACCAGGCTTCGGAATAATCTCCCATATTGTAACTTACTACTCCGGAAAAAAAGAACCATTTGGATACATAGGTATGGTCTGAGCTATGATATCAATTGGCTTCCTAGGGTTTATCGTGTGAGCACACCATATATTTACAGTAGGAATAGACGTAGACACACGAGCATATTTCACCTCCGCTACCATAATCATCGCTATCCCCACCGGCGTCAAAGTATTTAGCTGACTCGCCACACTCCACGGAAGCAATATGAAATGATCTGCTGCAGTGCTCTGAGCCCTAGGATTCATCTTTCTTTTCACCGTAGGTGGCCTGACTGGCATTGTATTAGCAAACTCATCACTAGACATCGTACTACACGACACGTACTACGTTGTAGCTCACTTCCACTATGTCCTATCAATAGGAGCTGTATTTGCCATCATAGGAGGCTTCATTCACTGATTTCCCCTATTCTCAGGCTACACCCTAGACCAAACCTACGCCAAAATCCATTTCACTATCATATTCATCGGCGTAAATCTAACTTTCTTCCCACAACACTTTCTCGGCCTATCCGGAATGCCCCGACGTTACTCGGACTACCCCGATGCATACACCACATGAAACATCCTATCATCTGTAGGCTCATTCATTTCTCTAACAGCAGTAATATTAATAATTTTCATGATTTGAGAAGCCTTCGCTTCGAAGCGAAAAGTCCTAATAGTAGAAGAACCCTCCATAAACCTGGAGTGACTATATGGATGCCCCCCACCCTACCACACATTCGAAGAACCCGTATACATAAAACTAGACAAAAAAGGAAGGAATCGAACCCCCCAAAGCTGGTTTCAAGCCAACCCCATGGCCTCCATGACTTTTTCAAAAAGGTATTAGAAAAACCATTTCATAACTTTGTCAAAGTTAAATTATAGGCTAAATCCTATATATCTTA?ATGGCACATGCAGCGCAAGTAGGTCTACAAGACGCTACTTCCCCTATCATAGAAGAGCTTATCACCTTTCATGATCACGCCCTCATAATCATTTTCCTTATCTGCTTCCTAGTCCTGTATGCCCTTTTCCTAACACTCACAACAAAACTAACTAATACTAACATCTCAGACGCTCAGGAAATAGAAACCGTCTGAACTATCCTGCCCGCCATCATCCTAGTCCTCATCGCCCTCCCATCCCTACGCATCCTTTACATAACAGACGAGGTCAACGATCCCTCCCTTACCATCAAATCAATTGGCCACCAATGGTACTGAACCTACGAGTACACCGACTACGGCGGACTAATCTTCAACTCCTACATACTTCCCCCATTATTCCTAGAACCAGGCGACCTGCGACTCCTTGACGTTGACAATCGAGTAGTACTCCCGATTGAAGCCCCCATTCGTATAATAATTACATCACAAGACGTCTTGCACTCATGAGCTGTCCCCACATTAGGCTTAAAAACAGATGCAATTCCCGGACGTCTAAACCAAACCACTTTCACCGCTACACGACCGGGGGTATACTACGGTCAATGCTCTGAAATCTGTGGAGCAAACCACAGTTTCATGCCCATCGTCCTAGAATTAATTCCCCTAAAAATCTTTGAAATAGGGCCCGTATTTACCCTATAGCCCCTCTACCCCCTCT?GAGCCCACTGTAAAGCTAACTTAGCATTAACCTTTTAAGTTAAAGATTAAGAGAACCCTCTTTACAGTGAAATGCCCCAACTAAATACTACCGTATGGCCCACCATAATTACCCCCATACTCCTTACACTATTCCTCATCACCCAACTAAAAATATTAAACACAAACTACCACCTACCTCCCTCACCAAAGCCCATAAAAATAAAAAATTATAACAAACCCTGAGAACCAAAATGAACGAAAATCTGTTCGCTTCATTCATTGCCCCCACAATCCTAGGCCTACCCGCCGCAGTACTGATCATTCTATTTCCCCCTCTATTGATCCCCACCTCCAAATATCTCATCAACAACCGACTAATCACCACCCAACAATGACTAATCAAACTAACCTCAAAACAAATGATAGCCATACACAACACTAAAGGACGAACCTGATCTCTTATACTAGTATCCTTAATCATTTTTATTGCCACAACTAACCTCCTCGGACTCCTGCCTCACTCATTTACACCAACCACCCAACTATCTATAAACCTAGCCATGGCCATCCCCTTATGAGCGGGCGCAGTGATTATAGGCTTTCGCTCTAAGATTAAAAATGCCCTAGCCCACTTCTTACCACAAGGCACACCTACACCCCTTATCCCCATACTAGTTATTATCGAAACCATCAGCCTACTCATTCAACCAATAGCCCTGGCCGTACGCCTAACCGCTAACATTACTGCAGGCCACCTACTCATGCACCTAATTGGAAGCGCCACCCTAGCAATATCAACCATTAACCTTCCCTCTACACTTATCATCTTCACAATTCTAATTCTACTGACTATCCTAGAAATCGCTGTCGCCTTAATCCAAGCCTACGTTTTCACACTTCTAGTAAGCCTCTACCTGCACGACAACACATAATGACCCACCAATCACATGCCTATCATATAGTAAAACCCAGCCCATGACCCCTAACAGGGGCCCTCTCAGCCCTCCTAATGACCTCCGGCCTAGCCATGTGATTTCACTTCCACTCCATAACGCTCCTCATACTAGGCCTACTAACCAACACACTAACCATATACCAATGGTGGCGCGATGTAACACGAGAAAGCACATACCAAGGCCACCACACACCACCTGTCCAAAAAGGCCTTCGATACGGGATAATCCTATTTATTACCTCAGAAGTTTTTTTCTTCGCAGGATTTTTCTGAGCCTTTTACCACTCCAGCCTAGCCCCTACCCCCCAACTAGGAGGGCACTGGCCCCCAACAGGCATCACCCCGCTAAATCCCCTAGAAGTCCCACTCCTAAACACATCCGTATTACTCGCATCAGGAGTATCAATCACCTGAGCTCACCATAGTCTAATAGAAAACAACCGAAACCAAATAATTCAAGCACTGCTTATTACAATTTTACTGGGTCTCTATTTTACCCTCCTACAAGCCTCAGAGTACTTCGAGTCTCCCTTCACCATTTCCGACGGCATCTACGGCTCAACATTTTTTGTAGCCACAGGCTTCCACGGACTTCACGTCATTATTGGCTCAACTTTCCTCACTATCTGCTTCATCCGCCAACTAATATTTCACTTTACATCCAAACATCACTTTGGCTTCGAAGCCGCCGCCTGATACTGGCATTTTGTAGATGTGGTTTGACTATTTCTGTATGTCTCCATCTATTGATGAGGGTCTTACTCTTTTAGTATAAATAGTACCGTTAACTTCCAATTAACTAGTTTTGACAACATTCAAAAAAGAGTAATAAACTTCGCCTTAATTTTAATAATCAACACCCTCCTAGCCTTACTACTAATAATTATTACATTTTGACTACCACAACTCAACGGCTACATAGAAAAATCCACCCCTTACGAGTGCGGCTTCGACCCTATATCCCCCGCCCGCGTCCCTTTCTCCATAAAATTCTTCTTAGTAGCTATTACCTTCTTATTATTTGATCTAGAAATTGCCCTCCTTTTACCCCTACCATGAGCCCTACAAACAACTAACCTGCCACTAATAGTTATGTCATCCCTCTTATTAATCATCATCCTAGCCCTAAGTCTGGCCTATGAGTGACTACAAAAAGGATTAGACTGAGCCGAATTGGTATATAGTTTAAACAAAACGAATGATTTCGACTCATTAAATTATGATAATCATATTTACCAAATGCCCCTCATTTACATAAATATTATACTAGCATTTACCATCTCACTTCTAGGAATACTAGTATATCGCTCACACCTCATATCCTCCCTACTATGCCTAGAAGGAATAATACTATCGCTGTTCATTATAGCTACTCTCATAACCCTCAACACCCACTCCCTCTTAGCCAATATTGTGCCTATTGCCATACTAGTCTTTGCCGCCTGCGAAGCAGCGGTGGGCCTAGCCCTACTAGTCTCAATCTCCAACACATATGGCCTAGACTACGTACATAACCTAAACCTACTCCAATGCTAAAACTAATCGTCCCAACAATTATATTACTACCACTGACATGACTTTCCAAAAAGCACATAATTTGAATCAACACAACCACCCACAGCCTAATTATTAGCATCATCCCCCTACTATTTTTTAACCAAATCAACAACAACCTATTTAGCTGTTCCCCAACCTTTTCCTCCGACCCCCTAACAACCCCCCTCCTAATACTAACTACCTGACTCCTACCCCTCACAATCATGGCAAGCCAACGCCACTTATCCAGCGAACCACTATCACGAAAAAAACTCTACCTCTCTATACTAATCTCCCTACAAATCTCCTTAATTATAACATTCACAGCCACAGAACTAATCATATTTTATATCTTCTTCGAAACCACACTTATCCCCACCTTGGCTATCATCACCCGATGAGGCAACCAGCCAGAACGCCTGAACGCAGGCACATACTTCCTATTCTACACCCTAGTAGGCTCCCTTCCCCTACTCATCGCACTAATTTACACTCACAACACCCTAGGCTCACTAAACATTCTACTACTCACTCTCACTGCCCAAGAACTATCAAACTCCTGAGCCAACAACTTAATATGACTAGCTTACACAATAGCTTTTATAGTAAAGATACCTCTTTACGGACTCCACTTATGACTCCCTAAAGCCCATGTCGAAGCCCCCATCGCTGGGTCAATAGTACTTGCCGCAGTACTCTTAAAACTAGGCGGCTATGGTATAATACGCCTCACACTCATTCTCAACCCCCTGACAAAACACATAGCCTACCCCTTCCTTGTACTATCCCTATGAGGCATAATTATAACAAGCTCCATCTGCCTACGACAAACAGACCTAAAATCGCTCATTGCATACTCTTCAATCAGCCACATAGCCCTCGTAGTAACAGCCATTCTCATCCAAACCCCCTGAAGCTTCACCGGCGCAGTCATTCTCATAATCGCCCACGGACTCACATCCTCATTACTATTCTGCCTAGCAAACTCAAACTACGAACGCACTCACAGTCGCATCATAATCCTCTCTCAAGGACTTCAAACTCTACTCCCACTAATAGCTTTTTGATGACTTCTAGCAAGCCTCGCTAACCTCGCCTTACCCCCCACTATTAACCTACTGGGAGAACTCTCTGTGCTAGTAACCACGTTCTCCTGATCAAATATCACTCTCCTACTTACAGGACTCAACATACTAGTCACAGCCCTATACTCCCTCTACATATTTACCACAACACAATGGGGCTCACTCACCCACCACATTAACAACATAAAACCCTCATTCACACGAGAAAACACCCTCATGTTCATACACCTATCCCCCATTCTCCTCCTATCCCTCAACCCCGACATCATTACCGGGTTTTCCTCTTGTAAATATAGTTTAACCAAAACATCAGATTGTGAATCTGACAACAGAGGCTTACGACCCCTTATTTACCGAGAAAGCTCACAAGAACTGCTAACTCATGCCCCCATGTCTAACAACATGGCTTTCTCAACTTTTAAAGGATAACAGCTATCCATTGGTCTTAGGCCCCAAAAATTTTGGTGCAACTCCAAATAAAAGTAATAACCATGCACACTACTATAACCACCCTAACCCTGACTTCCCTAATTCCCCCCATCCTTACCACCCTCGTTAACCCTAACAAAAAAAACTCATACCCCCATTATGTAAAATCCATTGTCGCATCCACCTTTATTATCAGTCTCTTCCCCACAACAATATTCATGTGCCTAGACCAAGAAGTTATTATCTCGAACTGACACTGAGCCACAACCCAAACAACCCAGCTCTCCCTAAGCTTCAAACTAGACTACTTCTCCATAATATTCATCCCTGTAGCATTGTTCGTTACATGGTCCATCATAGAATTCTCACTGTGATATATAAACTCAGACCCAAACATTAATCAGTTCTTCAAATATCTACTCATTTTCCTAATTACCATACTAATCTTAGTTACCGCTAACAACCTATTCCAACTGTTCATCGGCTGAGAGGGCGTAGGAATTATATCCTTCTTGCTCATCAGTTGATGATACGCCCGAGCAGATGCCAACACAGCAGCCATTCAAGCAGTCCTATACAACCGTATCGGCGATATCGGTTTCATCCTCGCCTTAGCATGATTTATCCTACACTCCAACTCATGAGACCCACAACAAATAGCCCTTCTAAACGCTAATCCAAGCCTCACCCCACTACTAGGCCTCCTCCTAGCAGCAGCAGGCAAATCAGCCCAATTAGGTCTCCACCCCTGACTCCCCTCAGCCATAGAAGGCCCCACCCCAGTCTCAGCCCTACTCCACTCAAGCACTATAGTTGTAGCAGGAATCTTCTTACTCATCCGCTTCCACCCCCTAGCAGAAAATAGCCCACTAATCCAAACTCTAACACTATGCTTAGGCGCTATCACCACTCTGTTCGCAGCAGTCTGCGCCCTTACACAAAATGACATCAAAAAAATCGTAGCCTTCTCCACTTCAAGTCAACTAGGACTCATAATAGTTACAATCGGCATCAACCAACCACACCTAGCATTCCTGCACATCTGTACCCACGCCTTCTTCAAAGCCATACTATTTATGTGCTCCGGGTCCATCATCCACAACCTTAACAATGAACAAGATATTCGAAAAATAGGAGGACTACTCAAAACCATACCTCTCACTTCAACCTCCCTCACCATTGGCAGCCTAGCATTAGCAGGAATACCTTTCCTCACAGGTTTCTACTCCAAAGACCACATCATCGAAACCGCAAACATATCATACACAAACGCCTGAGCCCTATCTATTACTCTCATCGCTACCTCCCTGACAAGCGCCTATAGCACTCGAATAATTCTTCTCACCCTAACAGGTCAACCTCGCTTCCCCACCCTTACTAACATTAACGAAAATAACCCCACCCTACTAAACCCCATTAAACGCCTGGCAGCCGGAAGCCTATTCGCAGGATTTCTCATTACTAACAACATTTCCCCCGCATCCCCCTTCCAAACAACAATCCCCCTCTACCTAAAACTCACAGCCCTCGCTGTCACTTTCCTAGGACTTCTAACAGCCCTAGACCTCAACTACCTAACCAACAAACTTAAAATAAAATCCCCACTATGCACATTTTATTTCTCCAACATACTCGGATTCTACCCTAGCATCACACACCGCACAATCCCCTATCTAGGCCTTCTTACGAGCCAAAACCTGCCCCTACTCCTCCTAGACCTAACCTGACTAGAAAAGCTATTACCTAAAACAATTTCACAGCACCAAATCTCCACCTCCATCATCACCTCAACCCAAAAAGGCATAATTAAACTTTACTTCCTCTCTTTCTTCTTCCCACTCATCCTAACCCTACTCCTAATCACATAACCTATTCCCCCGAGCAATCTCAATTACAATATATACACCAACAAACAATGTTCAACCAGTAACCACTACTAATCAACGCCCATAATCATACAAAGCCCCCGCACCAATAGGATCCTCCCGAATCAACCCTGACCCCTCTCCTTCATAAATTATTCAGCTTCCTACACTATTAAAGTTTACCACAACCACCACCCCATCATACTCTTTCACCCACAGCACCAATCCTACCTCCATCGCTAACCCCACTAAAACACTCACCAAGACCTCAACCCCTGACCCCCATGCCTCAGGATACTCCTCAATAGCCATCGCTGTAGTATATCCAAAGACAACCATCATTCCCCCTAAATAAATTAAAAAAACTATTAAACCCATATAACCTCCCCCAAAATTCAGAATAATAACACACCCGACCACACCGCTAACAATCAGTACTAAACCCCCATAAATAGGAGAAGGCTTAGAAGAAAACCCCACAAACCCCATTACTAAACCCACACTCAACAGAAACAAAGCATACATCATTATTCTCGCACGGACTACAACCACGACCAATGATATGAAAAACCATCGTTGTATTTCAACTACAAGAACACC?AATGACCCCAATACGCAAAATTAACCCCCTAATAAAATTAATTAACCACTCATTCATCGACCTCCCCACCCCATCCAACATCTCCGCATGATGAAACTTCGGCTCACTCCTTGGCGCCTGCCTGATCCTCCAAATCACCACAGGACTATTCCTAGCCATACACTACTCACCAGACGCCTCAACCGCCTTTTCATCAATCGCCCACATCACTCGAGACGTAAATTATGGCTGAATCATCCGCTACCTTCACGCCAATGGCGCCTCAATATTCTTTATCTGCCTCTTCCTACACATCGGGCGAGGCCTATATTACGGATCATTTCTCTACTCAGAAACCTGAAACATCGGCATTATCCTCCTGCTTGCAACTATAGCAACAGCCTTCATAGGCTATGTCCTCCCGTGAGGCCAAATATCATTCTGAGGGGCCACAGTAATTACAAACTTACTATCCGCCATCCCATACATTGGGACAGACCTAGTTCAATGAATCTGAGGAGGCTACTCAGTAGACAGTCCCACCCTCACACGATTCTTTACCTTTCACTTCATCTTACCCTTCATTATTGCAGCCCTAGCAGCACTCCACCTCCTATTCTTGCACGAAACGGGATCAAACAACCCCCTAGGAATCACCTCCCATTCCGATAAAATCACCTTCCACCCTTACTACACAATCAAAGACGCCCTCGGCTTACTTCTCTTCCTTCTCTCCTTAATGACATTAACACTATTCTCACCAGACCTCCTAGGCGACCCAGACAATTATACCCTAGCCAACCCCTTAAACACCCCTCCCCACATCAAGCCCGAATGATATTTCCTATTCGCCTACACAATTCTCCGATCCGTCCCTAACAAACTAGGAGGCGTCCTTGCCCTATTACTATCCATCCTCATCCTAGCAATAATCCCCATCCTCCATATATCCAAACAACAAAGCATAATATTTCGCCCACTAAGCCAATCACTTTATTGACTCCTAGCCGCAGACCTCCTCATTCTAACCTGAATCGGAGGACAACCAGTAAGCTACCCTTTTACCATCATTGGACAAGTAGCATCCGTACTATACTTCACAACAATCCTAATCCTAATACCAACTATCTCCCTAATTGAAAACAAAATACTCAAATGGGCCTGTCCTTGTAGTATAAACTAATACACCAGTCTTGTAAACCGGAGACGAAACTTTTTCCAAGGACAATCAGAGAAAAAGTCTTTAACTCCACCATTAGCACCCAAAGCTAAGATTCTAATTTAAACTATTCTCTGTTCTTTATGGGGAAGCAGATTTG?GGTACCACCCAAGTATTGACTCACCCATACAACCGCTATGTATTTCGTACATTACTGCCAGCCACCATGAATATTGTACGGTACCATAAATACTTGACCACCTGTAGTACATAAAAACCCA?ACCCACATCAAACCCCCCCCCCCCATGCTTACAAGCAAGTACAGCAAT?CAACCTTCAACTATCACACATCAACTGCAACTCCA??AAGCCACCCCTCACCCACGGATACCAACAAACCTACCCACCCTTAACAGTACA?TAGTACATAAAGTCATTTACCGTACATAGCACATTACAGTCAA??ATCCCTTCTCGTCATGGATGACCCCCCTCAGATAGGGGTCCCTTGACCACCATCCTCCGTGAAATCAATATCCCGCACAAG?AGTGCTACTCTCCTCGCTCCGGGCCCATAACACTTGGGGGTAGCTAAAG?TGAACTGTATCCGACATCTGGTTCCTACTTCAGGGCCATAAAGCCTAAAT?AGCCCACACGTTCCCCTTAAATAAGACATCACGATG??????????????????????????????????????????????????????????????????????????????????????????????????????????????????????????????????????????????????????????????????????????????????????????????????????????????????????????????????????????????????????????????????????????????????????????????????????????????????????????????????????????????????????????????????????????????????????????????????????????????????????????????????????????????????????????????????????????????????????????????????????????????????????????????????????????????CCATCCTGCACCATGGCCAGGTACAGATGCTGTCGCAGCCAGAGCCGGAGCAGATATTACCGCCAGAGACAAAGAAGTCGCAGACGAAGGAGGCGGAGCTGCCAGACACGGAGGAGAGCCATGAGTAAGTGGGCCCAGCTGAGGGTGGGCTGGGGCTGAGGCTGGGAGCTCTCAGGGCCCAGCCTTCCTCTCACCACTTTTCTTGGTCTCACCAGGGTGCTGCCGCCCCAGGTACAGACCGAGATGTAGAAGACACTAATTGCACAAAATAGCACATCCACCAAACTCCTGCCTGAGAATGTTACCAGACTTCAAGATCCTCTTGCCACATCTTGAAAATGCCACATGGCGAACCTTGGCTGCTGGATGCTGGTTCTCTTTGTGGCCACATGGAGTGACCTGGGCCTCTGCAAGAAGCGCCCGAAGCCTGGAGGATGGAACACTGGGGGCAGCCGATACCCGGGGCAGGGCAGCCCTGGAGGCAACCGCTACCCACCTCAGGGCGGTGGTGGCTGGGGGCAGCCTCATGGTGGTGGCTGGGGGCAGCCTCATGGTGGTGGCTGGGGGCAGCCCCATGGTGGTGGCTGGGGACAGCCTCATGGTGGTGGCTGGGGTCAAGGAGGTGGCACCCACAGTCAGTGGAACAAGCCGAGTAAGCCAAAAACCAACATGAAGCACATGGCTGGTGCTGCAGCAGCTGGGGCAGTGGTGGGGGGCCTTGGCGGCTACATGCTGGGAAGTGCCATGAGCAGGCCCATCATACATTTCGGCAGTGACTATGAGGACCGTTACTATCGTGAAAACATGCACCGTTACCCCAACCAAGTGTACTACAGGCCCATGGATGAGTACAGCAACCAGAACAACTTTGTGCACGACTGCGTCAATATCACAATCAAGCAGCACACGGTCACCACAACCACCAAGGGGGAGAACTTCACCGAGACCGACGTTAAGATGATGGAGCGCGTGGTTGAGCAGATGTGTATCACCCAGTACGAGAGGGAATCTCAGGCCTATTACCAGAGAGGATCGAGCATGGTCCTCTTCTCCTCTCCACCTGTGATCCTCCTGATCTCTTTCCTCATCTTCCTGATAGTGGGATGAAGTGTGCCTCTGTCCTTTGCCACAAACATGAGGTTCACATTCCCTCTCATGGCTATAGTCCTGGAAATTGCCATGATTGTTTTATTTGGATTATTTGTTGAGTATGAAACGGACCAGACTGTTCTCGAGCAGCTCAACATCACCAAGCCAACAGACATGGGCATATTCTTTGAGTTATATCCTCTGTTCCAAGATGTACATGTTATGATATTTGTTGGGTTTGGCTTCCTCATGACCTTCCTGAAGAAATATGGCTTCAGCAGTGTGGGTATCAACCTACTCGTTGCTGCTTTGGGCCTCCAGTGGGGCACTATTGTACAGGGAATCCTGCAAAGCCAGGGACAGAAATTTAACATTGGAATCAAAAACATGATAAATGCAGACTTCAGTGCAGCCACAGTTCTGATATCTTTTGGAGCTGTCCTGGGAAAAACGAGCCCCACCCAAATGCTGATCATGACAATTTTAGAAATTGTTTTCTTTGCCCACAATGAATACCTGGTTAGTGAAATATTTAAGGCCTCTGACATTGGAGCATCAATGACGATCCATGCCTTTGGGGCCTACTTTGGCTTGGCTGTAGCAGGCATCTTGTATCGATCTGGACTGAGAAAGGGGCATGAAAATGAAGAGTCCGCATACTACTCAGACTTGTTTGCAATGATTGGGACTCTCTTTCTGTGGATGTTTTGGCCCAGCTTTAACTCGGCCATTGCTGAACCTGGAGACAAACAGTGCAGGGCCATTGTAAACACGTACTTCTCTCTCGCTGCCTGTGTGCTCACAGCCTTTGCCTTCTCCAGCCTAGTGGAGCACCGAGGCAAGCTCAACATGGTTCACATTCAGAATGCCACCCTTGCTGGAGGAGTTGCTGTGGGCACTTGTGCGGATATGGCAATTCACCCATTTGGTTCTATGATTATTGGGAGCATTGCAGGAATGGTCTCTGTGCTTGGATACAAGTTCCTGACTCCACTTTTTACTACTAAACTGAGGATCCATGATACATGTGGGGTCCATAACCTCCACGGCTTACCTGGTGTAGTGGGAGGCCTTGCAGGCATTGTGGCAGTAGCAATGGGCGCCTCCAACACGTCTATGGCCATGCAGGCAGCTGCACTGGGTTCCTCTATCGGAACAGCAGTTGTTGGAGGTCTGATGACAGGTTTAATTCTAAAGTTGCCTCTCTGGGGACAGCCATCTGACCAGAACTGCTATGATGATTCTGTTTATTGGAAGGTCCCTAAGACGAGATAACTTGACAATCAGTTCCATGGACATGGTGACCACAGCCAGCTGGAACCTGAAGTCTAAACACCAATGGCTCTGGAGAAGTCTCTTGTCCGGCTCCTTCTGCTTGTCCTGATACTGCTGGTGCTGGGCTGCCTGGGCAAGGAATCCCGGGCCAAGAAATTCCAGCGGCAGCATATGGACTCAGACAGTTCCCCCAGCAGCAGCTCCACCTACTGTAACCAAATGATGAGGCGCCGGAATATGACACAGGGGCGGTGCAAACCAGTGAACACCTTTGTGCACGAGCCCCTGGTAGATGTCCAGAATGTCTGTTTCCAGGAAAAGGTCACCTGCAAGAACGGGCAGGGCAACTGCTACAAGAGCAACTCCAGCATGCACATCACAGACTGCCGCCTGACAAACGGCTCCAGGTACCCCAACTGTGCATACCGGACCAGCCCGAAGGAGAGACACATCATTGTGGCCTGTGAAGGGAGCCCATATGTGCCAGTCCACTTTGATGCTTCTGTGGAGGACTCTACCTAAATGGTGCTATGCTTTCCTCTTCTTTTACTGCTGCTGGTTCTATGGGGACCAGTGTGTCCACTTCATGCTTGGCCTAAGCGTCTCACCAAGGCTCACTGGTTTGAAATTCAGCATATACAGCCAAGTCCTCTCCAATGCAACAGGGCAATGAGTGGCATCAACAATTATACCCAGCACTGTAAGCATCAAAATACCTTTCTGCATGACTCTTTCCAGAATGTGGCTGCTGTCTGTGATTTGCTCAGCATTGTCTGCAAAAATCGTCGGCACAACTGCCACCAGAGCTCAAAGCCTGTCAACATGACTGACTGCAGACTCACTTCAGGAAAGTATCCCCAGTGCCGCTATAGTGCTGCTGCCCAGTACAAATTCTTCATTGTTGCCTGTGACCCCCCTCAGAAGAGCGATCCCCCCTACAAGTTGGTTCCTGTACACTTAGATAGTATTCTCTAAATGGCACCGGCCAGAGCAGGATGCTGCCCCCTGCTGCTGCTGCTTCTGGGGCTGTGGGTGGCAGAGGTCCTAGTCAGAGCCAAGCCCAAGGACATGACATCATCTCAGTGGTTTAAAACTCAGCATGTGCAGCCCAGCCCTCAAGCATGCAACTCAGCCTCAATAAGTACACAGAACGGTGCAAAGACCTCAACACCTTCCTGCACGAGCCCTTCTCCAGTGTGGCCATCACCTGCCAGACCCCCAACATAGCCTGCAAGAATAGCTGTAAAAACTGCCACCAGAGCCACGGGCCCATGTCCCTGACCATGGGTGAGCTCACCTCAGGGAAGTACCCAAACTGCAGGTACAAAGAGAAGCACCTGAACACACCTTACATAGTGGCCTGTGACCCTCCACAACAGGGTGACCCAGGGTACCCACTTGTTCCTGTGCACTTGGATAAAGTTGTCTAAATGCAATCATATGCTTCTGCTATGTTAAGCGTATTCAACAGCGATGATTACAGTCCAGCTGTGCAAGAGAATATTCCCGCTCTCCGGAGAAGCTCTTCCTTCCTTTGCACTGAAAGCTGTAACTCTAAGTATCAGTGTGAAACGGGAGAAAACAGTAAAGGCAACGTCCAGGATAGAGTGAAGCGACCCATGAACGCATTCATCGTGTGGTCTCGCGATCAGAGGCGCAAGATGGCTCTAGAGAATCCCAGAATGCGAAACTCAGAGATCAGCAAGCAGCTGGGATACCAGTGGAAAATGCTTACTGAAGCCGAAAAATGGCCATTCTTCCAGGAGGCACAGAAATTACAGGCCATGCACAGAGAGAAATACCCGAATTATAAGTATCGACCTCGTCGGAAGGCGAAGATGCTGCCGAAGAATTGCAGTTTGCTTCCCGCAGATCCCGCTTCGGTACTCTGCAGCGAAGTGCAAGACAACAGGTTGTACAGGGATGACTGTACGAAAGCCACACACTCAAGAATGGAGCACCAGCTAGGCCACTTACCGCCCATCAACGCAGCCAGCTCACCGCAGCAACGGGACCGCTACAGCCACTGGACAAAGCTGTAGATGTTGACTCTAACTCGCATCCGCACTGTGTCCTATGAAGTCAGGAGTACATTTCTGTTCATTTCAGTCCTGGAGTTTGCAGTGGGGTTTCTGACCAATGCCTTCGTTTTCTTGGTGAATTTTTGGGATGTAGTGAAGAGGCAGGCACTGAGCAACAGTGATTGTGTGCTGCTGTGTCTCAGCATCAGCCGGCTTTTCCTGCATGGACTGCTGTTCCTGAGTGCTATCCAGCTTACCCACTTCCAGAAGTTGAGTGAACCACTGAACCACAGCTACCAAGCCATCATCATGCTATGGATGATTGCAAACCAAGCCAACCTCTGGCTTGCTGCCTGCCTCAGCCTGCTTTACTGCTCCAAGCTCATCCGTTTCTCTCACACCTTCCTGATCTGCTTGGCAAGCTGGGTCTCCAGGAAGATCTCCCAGATGCTCCTGGGTATTATTCTTTGCTCCTGCATCTGCACTGTCCTCTGTGTTTGGTGCTTTTTTAGCAGACCTCACTTCACAGTCACAACTGTGCTATTCATGAATAACAATACAAGGCTCAACTGGCAGATTAAAGATCTCAATTTATTTTATTCCTTTCTCTTCTGCTATCTGTGGTCTGTGCCTCCTTTCCTATTGTTTCTGGTTTCTTCTGGGATGCTGACTGTCTCCCTGGGAAGGCACATGAGGACAATGAAGGTCTATACCAGAAACTCTCGTGACCCCAGCCTGGAGGCCCACATTAAAGCCCTCAAGTCTCTTGTCTCCTTTTTCTGCTTCTTTGTGATATCATCCTGTGTTGCCTTCATCTCTGTGCCCCTACTGATTCTGTGGCGCGACAAAATAGGGGTGATGGTTTGTGTTGGGATAATGGCAGCTTGTCCCTCTGGGCATGCAGCCATCCTGATCTCAGGCAATGCCAAGTTGAGGAGAGCTGTGATGACCATTCTGCTCTGGGCTCAGAGCAGCCTGAAGGTAAGAGCCGACCACAAGGCAGATTCCCGGACACTGTGCTGAATGGGAGACCACCTGGACCTTCTCCTAGGAGTGGTGCTCATGGCCGGTCCTGTGTTTGGAATTCCTTCCTGCTCCTTTGATGGCCGAATAGCCTTTTATCGTTTCTGCAACCTCACCCAGGTCCCCCAGGTCCTCAACACCACTGAGAGGCTCCTGCTGAGCTTCAACTATATCAGGACAGTCACTGCTTCATCCTTCCCCTTTCTGGAACAGCTGCAGCTGCTGGAGCTCGGGAGCCAGTATACCCCCTTGACTATTGACAAGGAGGCCTTCAGAAACCTGCCCAACCTTAGAATCTTGGACCTGGGAAGTAGTAAGATATACTTCTTGCATCCAGATGCTTTTCAGGGACTGTTCCATCTGTTTGAACTTAGACTGTATTTCTGTGGTCTCTCTGATGCTGTATTGAAAGATGGTTATTTCAGAAATTTAAAGGCTTTAACTCGCTTGGATCTATCCAAAAATCAGATTCGTAGCCTTTACCTTCATCCTTCATTTGGGAAGTTGAATTCCTTAAAGTCCATAGATTTTTCCTCCAACCAAATATTCCTTGTATGTGAACATGAGCTCGAGCCCCTACAAGGGAAAACGCTCTCCTTTTTTAGCCTCGCAGCTAATAGCTTGTATAGCAGAGTCTCAGTGGACTGGGGAAAATGTATGAACCCATTCAGAAACATGGTGCTGGAGATACTAGATGTTTCTGGAAATGGCTGGACAGTGGACATCACAGGAAACTTTAGCAATGCCATCAGCAAAAGCCAGGCCTTCTCTTTGATTCTTGCCCACCACATCATGGGTGCCGGGTTTGGCTTCCATAACATCAAAGATCCTGACCAGAACACATTTGCTGGCCTGGCCAGAAGTTCAGTGAGACACCTGGATCTTTCACATGGGTTTGTCTTCTCCCTGAACTCACGAGTCTTTGAGACACTCAAGGATTTGAAGGTTCTGAACCTTGCCTACAACAAGATAAATAAGATTGCAGATGAAGCATTTTACGGACTTGACAACCTCCAAGTTCTCAATTTGTCATATAACCTTCTGGGGGAACTTTACAGTTCGAATTTCTATGGACTACCTAAGGTAGCCTACATTGATTTGCAAAAGAATCACATTGCAATAATTCAAGACCAAACATTCAAATTCCTGGAAAAATTACAGACCTTGGATCTCCGAGACAATGCTCTTACAACCATTCATTTTATTCCAAGCATACCCGATATCTTCTTGAGTGGCAATAAACTAGTGACTTTGCCAAAGATCAACCTTACAGCGAACCTCATCCACTTATCAGAAAACAGGCTAGAAAATCTAGATATTCTCTACTTTCTCCTACGGGTACCTCATCTCCAGATTCTCATTTTAAATCAAAATCGCTTCTCCTCCTGTAGTGGAGATCAAACCCCTTCAGAGAATCCCAGCTTAGAACAGCTTTTCCTTGGAGAAAATATGTTGCAACTTGCCTGGGAAACTGAGCTCTGTTGGGATGTTTTTGAGGGACTTTCTCATCTTCAAGTTCTGTATTTGAATCATAACTATCTTAATTCCCTTCCACCAGGAGTATTTAGCCATCTGACTGCATTAAGGGGACTAAGCCTCAACTCCAACAGGCTGACAGTTCTTTCTCACAATGATTTACCTGCTAATTTAGAGATCCTGGACATATCCAGGAACCAGCTCCTAGCTCCTAATCCTGATGTATTTGTATCACTTAGTGTCTTGGATATAACTCATAACAAGTTCATTTGTGAATGTGAACTTAGCACTTTTATCAATTGGCTTAATCACACCAATGTCACTATAGCTGGGCCTCCTGCAGACATATATTGTGTGTACCCTGACTCGTTCTCTGGGGTTTCCCTCTTCTCTCTTTCCACGGAAGGTTGTGATGAAGAGGAAGTCTTAAAGTCCCTAAAGTTCTCCCTTTTCATTGTATGCACTGTCACTCTGACTCTGTTCCTCATGACCATCCTCACAGTCACAAAGTTCCGGGGCTTCTGTTTTATCTGTTATAAGACAGCCCAGAGACTGGTGTTCAAGGACCATCCCCAGGGCACAGAACCTGATATGTACAAATATGATGCCTATTTGTGCTTCAGCAGCAAAGACTTCACATGGGTGCAGAATGCTTTGCTCAAACACCTGGACACTCAATACAGTGACCAAAACAGATTCAACCTGTGCTTTGAAGAAAGAGACTTTGTCCCAGGAGAAAACCGCATTGCCAATATCCAGGATGCCATCTGGAACAGTAGAAAGATCGTTTGTCTTGTGAGCAGACACTTCCTTAGAGATGGCTGGTGCCTTGAAGCCTTCAGTTATGCCCAGGGCAGGTGCTTATCTGACCTTAACAGTGCTCTCATCATGGTGGTGGTTGGGTCCTTGTCCCAGTACCAGTTGATGAAACATCAATCCATCAGAGGCTTTGTACAGAAACAGCAGTATTTGAGGTGGCCTGAGGATCTCCAGGATGTTGGCTGGTTTCTTCATAAACTCTCTCAACAGATACTAAAGAAAGAAAAAGAAAAGAAGAAAGACAATAACATTCCGTTGCAAACTGTAGCAACCATCTCCGGTAAGGAG?????????????????????????????????????????????????????????????????????????????????????????????????????????????????????????????????????????????????????????????????????????????????????????????????????????????????????????????????????????????????????????????????????????????????????????????????????????????????????????????????????????????????????????????????????????????????????????????????????????????????????????????????????????????????????????????????????????????????????????????????????????????????????????????????????????????????????????????????????????????????????????????????????????TCAGGATTATCAGAGAAAAGTATCAGATTTTTTTCTGATACGTTGTATAAAATAAACAAACTGAAATTCAATAACATATAAGGAATTCTGTCTGGG??CTGAAGACAATCTCTCTCTGCATATTGAGTTCTTCAAACATTGTAGCCTCTTTATGGTCTCTGAGAAATAACTACCTTAAACCCATAATCTTTAATACTTCCTAAACTTTCTTAATAAGAGAAGCTCTATTCCTGACACTACCTCTCATTTGCAAGGTCAAATCATCATTAGTTTTGTAGTCTATTAACTGGGTTTGCTTAGGTCAGGCATTATTATTACTAACCTTATTGTTAATATTCTAACCATAAGAATTAAACTATTAATGGTGAATAGAGTTTTTCACTTTAACATAGGCCTATCCCACTGGTGGGATACGAGCCAATTCGAAAGAAAAGTCAGTCATGTGCTTTTCAGAGGATGAAAGCTTAAGATAAAGACTAAAAGTGTTTGATGCTGGAGGTGGGAGTGGTATTATATAGGTCTCAGCCAAGACATGTGATAATCACTGTAGTAGTAGCTGGAAAGAGAAATCTGTGACTCCAATTAGCCAGTTCCTGCAGACCTTGTGAGGACTAGAGGAAGAATGCTCCTGGCTGTTTTGTACTGCCTGCTGTGGAGTTTCCAGACCTCCGCTGGCCATTTCCCTAGAGCCTGTGTCTCCTCTAAGAACCTGATGGAGAAGGAATGCTGTCCACCGTGGAGCGGGGACAGGAGTCCCTGTGGCCAGCTTTCAGGCAGAGGTTCCTGTCAGAATATCCTTCTGTCCAATGCACCACTTGGGCCTCAATTTCCCTTCACAGGGGTGGATGACCGGGAGTCGTGGCCTTCCGTCTTTTATAATAGGACCTGCCAGTGCTCTGGCAACTTCATGGGATTCAACTGTGGAAACTGCAAGTTTGGCTTTTGGGGACCAAACTGCACAGAGAGACGACTCTTGGTGAGAAGAAACATCTTCGATTTGAGTGCCCCAGAGAAGGACAAATTTTTTGCCTACCTCACTTTAGCAAAGCATACCATCAGCTCAGACTATGTCATCCCCATAGGGACCTATGGCCAAATGAAAAATGGATCAACACCCATGTTTAACGACATCAATATTTATGACCTCTTTGTCTGGATGCATTATTATGTGTCAATGGATGCACTGCTTGGGGGATCTGAAATCTGGAGAGACATTGATTTTGCCCATGAAGCACCAGCTTTTCTGCCTTGGCATAGACTCTTCTTGTTGCGGTGGGAACAAGAAATCCAGAAGCTGACAGGAGATGAAAACTTCACTATTCCATATTGGGACTGGCGGGATGCAGAAAAGTGTGACATTTGCACAGATGAGTACATGGGAGGTCAGCACCCCACAAATCCTAACTTACTCAGCCCAGCATCATTCTTCTCCTCTTGGCAG?????????????????????????????????????????????????????????????????????????????????????????????????????????????????????????????????????????????????????????????????????????????????????????????????????????????????????????????????????????????????????????????????????????TTTCTACTTGAAAC???????????????????????????????????????????????????????????????????????????????????????????????????????????????????????????????????????GGACCCCAAGTCATTCATTCTGGAATCAAAGACCTCAAGGTCTTGAAAACAACACAGTCTGGATTTGAAGGTTTCATCAAGGACCAGTTCACTACCCTCCCTGAGGTGAAGGACTGATGCTTTGCCACCCAAGTGTACTGCAAGTGGCGCTACCACCAGTGCAGGGATGTGGACTTCAAGGCTACCTGGCAATAATTATTGGCCCTGATGGTCATCCTTTGACTGTCTATCCTTGCATGATTTGTGGGAAGAAGTTTAAGTCGAGGGGTTTTTTGAAAAGACACATGAAAAACCATCCTGAACACCTTGCCAAGAAGAAGTACCACTGTACTGACTGTGATTACACTACCAATAAGAAGATAAGTTTACATAACCACCTGGAGAGCCACAAGCTGACCAGCAAGGCAGAGAAGGCCATTGAATGTGATGAGTGTGGGAAGCATTTTTCTCATGCAGGGGCTTTGTTTACTCACAAAATGGTGCATAAGGAAAAAGGGGCCAACAAAATGCACAAGTGTAAATTCTGTGAATATGAGACAGCTGAACAGGGGTTATTGAATCGCCACCTCTTGGCAGTCCACAGCAAGAACTTTCCTCATATTTGTGTGGAGTGTGGTAAAGGTTTCCGACACCCGTCGGAACTGAGAAAGCACATGCGAATCCATACCGGCGAGAAGCCATACCAATGCCAGTACTGTGAATATAGGTCTGCAGACTCTTCTAACTTGAAAACACATATAAAAACAAAGCATAGTAAAGAGATGCCATTCAAGTGTGACATTTGTCTTCTGACTTTCTCAGATACCAAAGAAGTGCAGCAACATACTCTTGTCCACCAAGAAAGCAAAACACATCAGTGTTTGCATTGCGACCACAAGAGTTCAAACTCAAGTGATTTGAAACGACATGTAATTTCAGTTCATACGAAAGACTATCCTCATAAGTGTGAGATGTGCGAGAAAGGCTTTCACAGGCCTTCAGAACTTAAGAAACATGTGGCTGTCCACAAAGGTAAAAAAATGCACCAATGTAGACATTGTGACTTTAAGATTGCAGACCCATTTGTTCTAAGTCGCCATATTCTCTCAGTTCACACAAAGGATCTTCCATTTAGGTGTAAGAGATGTAGAAAGGGATTTAGGCAACAAAATGAGCTTAAAAAGCATATGAAGACACACAGTGGCAGGAAAGTATATCAGTGTGAGTACTGTGAGTATAGCACTACAGATGCCTCAGGCTTTAAACGGCACGTTATTTCCATTCATACAAAAGACTATCCTCATCGGTGTGAGTACTGCAAGAAAGGCTTCCGAAGACCTTCAGAAAAGAACCAGCACATAATGAGACACCATAAAGAAGTTGGTCTGCCC
	Pan        ATGGTGATGGGCCTGGGCGTTTTGTTGTTGGTCTTCGTGCTGGGTCTGGGTCTGACCCCACCGACCCTGGCTCAGGATAACTCCAGGTACACACACTTCCTGACCCAGCACTATGATGCCAAACCACAGGGCCGGGATCACAGATACTGTGAAAGCATCATGAGGAGACGGGGCCTGACCTCACCCTGCAAAGACATCAACACATTTATTCATGGCAACAAGCGCAGCATCAAGGCCATCTGTGAAAACAAGAATGGAAACCCTCACAGAGAAAACCTAAGAATAAGCAAGTCTTCTTTCCAGGTCACCACTTGCAAGCTACATGGAGGGTCCCCCTGGCCTCCATGCCAGTACCGAGCCACAGCGGGGTTCAGAAACGTTGTTGTTGCTTGTGAAAATGGCTTACCTGTCCACTTGGATCAGTCAATTTTCCGTCCG???ATGGATTATCAAGTGTCAAGTCCAATCTATGACATCGATTATTATACATCGGAGCCCTGCCAAAAAATCAATGTGAAGCAAATTGCAGCCCGCCTCCTGCCTCCGCTCTACTCACTGGTGTTCATCTTTGGTTTTGTGGGCAACATGCTGGTCATCCTCATCCTGATAAACTGCAAAAGGCTGAAGAGCATGACTGATATCTACCTGCTCAACCTGGCCATCTCTGACCTGTTTTTCCTTCTTACTGTCCCCTTCTGGGCTCACTATGCTGCTGCCCAGTGGGACTTTGGAAATACAATGTGTCAACTCTTGACAGGGCTCTATTTTATAGGCTTCTTCTCTGGAATCTTCTTCATCATCCTCCTGACAATCGATAGGTACCTGGCTATCGTCCATGCTGTGTTTGCTTTAAAAGCCAGGACGGTCACCTTTGGGGTGGTGACAAGTGTGATCACTTGGGTGGTGGCTGTGTTTGCGTCTCTCCCAGGAATCATCTTTACCAGATCTCAAAAAGAAGGTCTTCATTACACCTGCAGCTCTCATTTTCCGTACAGTCAGTATCAATTCTGGAAGAATTTCCAGACATTAAAGATAGTCATCTTGGGGCTGGTCCTGCCGCTGCTTGTCATGGTCATCTGCTACTCAGGAATCCTAAAAACTCTGCTTCGGTGTCGAAATGAGAAGAAGAGGCACAGGGCTGTGAGGCTTATCTTCACCATCATGATTGTTTATTTTCTCTTCTGGGCTCCCTACAACATTGTCCTTCTCCTGAACACCTTCCAGGAATTCTTTGGCCTGAATAATTGCAGTAGCTCTAACAGGTTGGACCAAGCTATGCAGGTGACAGAGACTCTTGGGATGACGCACTGCTGCATCAACCCCATCATCTATGCCTTTGTCGGGGAGAAGTTCAGAAACTACCTCTTAGTCTTCTTCCAAAAGCACATTGCCAAACGCTTCTGCAAATGCTGTTCTATTTTCCAGCAAGAGGCTCCCGAGCGAGCAAGCTCAGTTTACACCCGATCCACTGGGGAGCAGGAAATATCTGTGGGCTTGTGAATGTTGGGCCAGAGCATCCGGAGGTTCACAACCTCTGTGGTCCGTAGGAGCCACTATGAGGAGGGCCCTGGGAAGAATTTGCCATTTTCAGTGGAAAACAAGTGGTCGTTACTAGCTAAGATGTGTTTGTACTTTGGATCTGCATTTGCTACACCCTTCCTTGTAGTAAGACACCAACTGCTTAAAACATAAATGTCCGTCCTGACGCCGCTGCTGCTGCGGGGCTTGACAGGCTCGGCCCGGCGGCTCCCAGTGCCGCGCGCCAAGATCCATTCGTTGCCGCCGGAGGAGAAGCTTGGGATCATGGAATTGGCCGTTGGGCTTACCTCCTGTTTCGTGACCTTCCTCCTGCCAGCGGGCTGGATCCTGTCACACCTGGAGACGTACAGGAGGCCAGAGTGAATGGAGGGGATCAGTATATACACTTCAGATAACTACACCGAGGAAATGGGCTCAGGGGACTATGACTCCATGAAGGAACCCTGTTTCCGTGAAGAAAATGCTAATTTCAATAAAATCTTCCTGCCCACCATCTACTCCATCATCTTCTTGACTGGCATTGTGGGCAATGGATTGGTCATCCTGGTCATGGGTTACCAGAAGAAACTGAGAAGCATGACGGACAAGTACAGGCTGCACCTGTCAGTGGCCGACCTCCTCTTTGTCATCACGCTTCCCTTCTGGGCAGTTGATGCCGTGGCAAACTGGTACTTTGGGAACTTCCTATGCAAGGCAGTCCATGTCATCTACACAGTCAACCTCTACAGCAGTGTCCTCATCCTGGCCTTCATCAGTCTGGACCGCTACCTGGCCATCGTCCACGCCACCAACAGTCAGAGGCCAAGGAAGCTGTTGGCTGAAAAGGTGGTCTATGTTGGCGTCTGGATCCCTGCCCTCCTGCTTACTATTCCCGACTTCATCTTTGCCAACGTCAGTGAGGCAGATGACAGATATATCTGTGACCGCTTCTACCCCAATGACTTGTGGGTGGTTGTGTTCCAGTTTCAGCACATCATGGTTGGCCTTATCCTGCCTGGTATTGTCATCCTGTCCTGCTATTGCATTATCATCTCCAAGCTGTCACACTCCAAGGGCCACCAGAAGCGCAAGGCCCTCAAGACCACAGTCATCCTCATCCTGGCTTTCTTCGCCTGTTGGCTGCCTTACTACATTGGGATCAGCATCGACTCCTTCATCCTCCTGGAAATCATCAAGCAAGGGTGTGAGTTTGAGAACACTGTGCACAAGTGGATTTCCATCACCGAGGCCCTAGCTTTCTTCCACTGTTGTCTGAACCCCATCCTCTATGCTTTCCTTGGAGCCAAATTTAAAACCTCTGCCCAGCACGCACTCACCTCTGTGAGCAGAGGGTCCAGCCTCAAGATCCTCTCCAAAGGAAAGCGAGGTGGACATTCATCTGTTTCCACTGAGTCTGAGTCTTCAAGTTTTCACTCCAGCTAAGACTGTGGCCTTCCCCCAGAGGTACCTAATGCCCAGCCAGCTTTGGAAGGCCGTACAAGTTTTCCCGAGGATACCGTAATAACGTACAAATGTGAAGAAAGCTTTGTGAAAATTCCTGGCGAGAAGGACTCAGTGATCTGCCTTAAGGGCAGTCAATGGTCAGATATTGAAGAGTTCTGCAATCGTAGCTGCGAGGTGCCAACCAGGCTAAATTCTGCATCCCTCAAACAGCCTTATATCACTCAGAATTATTTTCCAGTCGGTACTGTTGTGGAATATGAGTGCCGTCCAGGTTACAGAAGAGAACCTTCTCTATCAACAAAACTAACTTGCCTTCAGAATTTAAAATGGTCCACAGCAGTCGAATTTTGTAAAAAGAAATCATGCCCTAATCCGGGAGAAATACGAAATGGTCAGATTGATGTACCAGATGGCATATTATTTGGTGCAACCATCTCCTTCTCATGTAACACAGGGTACAAATTATTTGGCTCGACTTCTAGTTTTTGTCTTATTTCAGGCAGCTCTGTCCAGTGGAGTGACCCGTTGCCAGAGTGCAGAGAAATTCATTGTCCAGCACCACCACAAATTGACAATGGAATAATTCAAGGGGAACGTGACCATTATGGATATAGACAGTCTGTAACGTATGCATGTAATAAAGGATTCACCATGATTGGAGAGCACTCTATTTATTGTACTGTGAATAACGATGAAGGAGAGTGGAGTGGCCCACCACCTGAATGCAGAGGAAAATCTCTAACTTCCAAGGTCCCACCAACAGTTCAGAAACCTACCACAGTAAATGTTCCAACTACAGAAGTCTCACCAACTTCTCAGAAAACCACCACACCAAATGCTCAAGCAACACGGAGTACACCTGTTTCCAGGACAACCAAGCATTTTCATGAAACAACCCCAAATAAAGGAAGTGGAACCACTTCAGGTACTACCCGTCTTCTATCTGGGCACACGTGTTTCACATTGACAGGTTTGCTTGGGATGCTAGTAACCGTGGGCTTGCTGACTTAGCCAAAGAAGAGTTAAGAAGAAAATACACACAAGTATACGGACTGTTCCTAGTTTCTTAGACTTATCTGCATATTGGATAAAATAAATGCTATTGTGCTCTTCATTTAGGATGCTTTCATTGTCTTTAAGATGTGTTAGGAATGTCAACAAAGGAGAAAAAAGGCAGTCCTGGAATCACATTCTTAGCACACCTACACCTCTTGAAAATAGAACAACTTATGAAAATATTTTTCTTTATTTTTGCTGCTCTCATTCTTCTTGCTCAAATTTTCCAAGCCAGGACAGCAATTCATAGAGCACTAATTAGTAAGAGAATGGAAGGTCACTGTGAAGCCGAATGTCTTACCTTTGAAGTAAAGACTGGGGGCTGTAGAGCTGAATTAGCACCATTTTGCTGCAAAAACAGAAAGAGATCCTCTTGATATCCTTACTAAGATTTTCCCAAATTACAGGCGCAGCCGGCTAGAAGGCATTCTACAGTTCTGCAAAGGGGATGTGGTCCAAGCCATTGAACAGGTTTTAAATGGCAAAGAACACAAGCCAGACAACAGGAACCTAGCAAACTCAGAAGAACTGGAAAACACAGCCTTTCAGAGAGCTTCAAGTTTTAGTCTTGCTGGAATTGGTTTTGGAACTCTAGGTAATAAATCAGCTTTCTCTCCTCTTCAAACTACTTCTGCTTCTTATGGAGGTGATTCAAATCTCTACGGCGTAAATCCTAGAATAGGTATCAGTCCATTAAGGCTGGCATATTCTTCTGCAGGAAGAGGGTTATCTGGTTTTATGTCACCCTACCTAACACCTGGGTTAGTACCCACCTTACCTTTTCGGCCAGCTTTGGATTATGCCTTTACAGGGATGATTAGAGATT???????????????????????????????????????????????????AGATTTTTTCGTCTCTAATTTTGTATCTGATATGGTGTCATTTCATAGACTCCTCGTTGTTTACCCCTGGACCCAGAGATTTTTTGACAGCTTTGGAAACCTGTCGTCTCCCTCTGCCATCCTGGGCAACCCCAAGGTCAAGGCCCATGGCAAGAAGGTGCTGACTTCCTTTGGAGATGCTATTAAAAACATGGACAACCTCAAGCCCGCCTTTGCTAAGCTGAGTGAGCTGCACTGTGACAAGCTGCATATGGTTCCAAAACTGTTCACTTCCCAAATTTGTCTGCTTCTTCTGTTGGGGCTTCTGGCTGTGGAGGGCTCACTCCATGTCAAACCTCCACAGTTTACCTGGGCTCAATGGTTTGAAACCCAGCACATCAATATGACATCCCAGCAATGCACCAATGCAATGCAGGTCATTAACAATTATCAACGGCGATGCAAAAACCAAAATACTTTCCTTCTTACAACTTTTGCTAACGTAGTTAATGTTTGTGGTAACCCAAATATGACCTGTCCTAGTAACAAAACTCGCAAAAATTGTCATCAAAGTGGAAGCCAGGTGCCTTTAATCCACTGTAACCTCACAACTCCAAGTCCACAGATTTCAAACTGCAGGTATGCGCAGACACCAGCAAACATGTTCTATATAGTTGCATGTGACAACAGAGATCAACGACGGGACCCTCCACAGTATCCGGTGGTTCCAGTTCACCTGGATAGAATCATCTAACAACCTGCAGAGGTGAGGTTAATTTGGGGGCTGTGACTCTAAAGATAAGGCAATTATTTCCCTGCTTCTGACACAGGGAAATGCTCCCTTCCTCACCAGATCTTATTTTGTTCAGACTTCACTGAGAAAACCACACTATTTAGTGCTAGGATGGAGACATTG?TGGGCAGGGAGGAGGCAGGGAAGGCTGAGGCCCAGGGCTCAGCCTCAGCAGTAGGCAGGGAGGTGCATGCAGGTACTCTCTCCCACTTTC?CCCCCCCTGTTCAAATGGCCCCTAGTCCTCTCTAGAAGCAAGCCCAGCCATACCTAGATATGGAAT?????????????????????????????????????????????????????????????????????????????????????????????????????????????????????????????????????????????????????????????????????????????????????????????????????????????????????????????????????????????????????????????????????????????????????????????????????????????????????????????????????????????????????????????????????????????????????????????????????????????????????????????????????????????????????????????????????????????????????????????????????????????????????????????????????????????????????????????????????????????????????????????????????????????????????????????????????????????????????????????????????????????????????????????????????????????????????????????????????????????????????????????????????????????????????????????????????????????????????????????????????????????????????????????????????????????????????????????????????????????????????????????????????????????????????????????????????????????????????????????????????????????????????????????????????????????????????????????????????????????????????????????????????????????????????????????????????????????????????????????????????????????????????????????????????????????????????????????????????????????????????????????????????????????????????????????????????????????????????????????????????????????????????????????????????????????????????????????????????????????????????????????????????????????????????????????????????????????????????????????????????????????????????????????????????????????????????????????????????????????????????????????????????????????????????????????????????????????????????????????????????????????????????????????????????????????????????????????????????????????????????????????????????????????????????????????????????????????????????????????????????????????????????????????????????????????????????????????????????????????????????????????????????????????????????????????????????????????????????????????????????????????????????????????????????????????????????????????????????????????????????????????????????????????????????????????????????????????????????????????????????????????????????????????????????????????????????????????????????????????????????????????????????????????????????????????????????????????????????????????????????????????????????????????????????????????????????????????????????????????????????????????????????????????????????????????????????????????????????????????????????????????????????????????????????????????????????????????????????????????????????????????????????????????????????????????????????????????????????????????????????????????????????????????????????????????????????????????????????????????????????????????????????????????????????????????????????????????????????????????????????????????????????????????????????????????????????????????????????????????????????????????????????????????????????????????????????????????????????????????????????????????????????????????????????????????????????????????????????????????????????????????????????????????????????????????????????????????????????????????????????????????????????????????????????????????????????????????????????????????????????????????????????????????????????????????????????????????????????????????????????????????????????????????????????????????????????????????????????????????????????????????????????????????????????????????????????????????????CAGGACCCATATGTAAAAGAAGCAGAAAACCTTAAGAAATATTTTAATGCAGGTCATTCAGATGTAGCAGATAATGGAACTCTTTTCTTAGGCATTTTGAAGAATTGGAAAGAGGAGAGTGACAGAAAAATAATGCAGAGCCAAATTGTCTCCTTTTACTTCAAACTTTTTAAAAACTTTAAAGATGACCAGAGCATCCAAAAGAGTGTGGAGACCATCAAGGAAGACATGAATGTCAAGTTTTTCAATAGCAACAAAAAGAAACGAGATGACTTCGAAAAGCTGACTAATTATTCGGTAACTGACTTGAATGTCCAACGCAAGGCAATACATGAACTCATCCAAGTGATGGCTGAACTGTCGCCAGCAGTTAAAACGGGGAAGCGAAAAAGGAGTCAGATGTTTCGAGGTCGAAGAGCATCCCAG???CATCCCCGACCAGCCCCAAGGTCTTCCCGCTGAGCCTCGACAGCAACCCCCAAGATAACGTGGTCGTCGCCTGCCTGGTCCAGGGCTTCTTCCCCCAGGAGCCACTCAGTGTGACCTGGAGCGAAAGCGGACAGGGCGTGACCGCCACAAACTTCCCGCCCAGCCAGGATGCCTCCGGGGACCTGTACACCACGAGCAGCCAGCTGACCCTGCCGGCCACACAGTGCCTAGCCGGCAAGTCCGTGACATGCCACGTGAAGCACTACACGAATCCCAGCCAGGATGTGACTGTGCCCTGCCGAGGTACCCCGTCCCCATCTCCCTCCTGCTGCCACCCCCGACTGTTGCTGCACCGACCGGCCCTTGAGGACCTGCTCTTAGGTTCAGAAGCGAACCTCACGTGCACACTGACCGGCCTGAGAGATGCCTCAGGTGCCACCTTCACCTGGTCGCCCTCAAGTGGGAAGAGCGCTGTTCAAGGACCACCTGAGCGTGACCTCTGTGGCTGCTACAGCGTGTCCAGTGTCCTGCCCGGCTGTGCCGAGCCATGGAACCATGGGGAGACCTTCACCTGCACTGCTGCCTACCCCGAGTCCAAGACCCCGCTAACCGCCAACATCACAAAATCCGGAAACACGTTCCGGCCCGAGGTCCACCTGCTGCCGCCGCCGTCGGAGGAGCTGGCCCTGAACGAGCTGGTGACGCTGACGTGCCTGGCACGCGGCTTCAGCCCCAAGGACGTGCTGGTTCGCTGGCTGCAGGGGTCACAGGAGCTGCCCCGCGAGAAGTACCTGACTTGGGCATCCCGGCAGGAGCCCAGCCAGGGCACCACCACCTTCGCTGTGACCAGCATACTGCGCGTGGCAGCTGAGGACTGGAAGAAAGGGGACACCTTCTCCTGCATGGTGGGCCACGAGGCCCTGCCGCTGGCCTTCACACAGAAGACCATCGACCGCCTGGCGGGTAAACCCACCCATGTCAATGTGTCTGTTG???ATGGAGAGTGACAGCTTTGAAGATTTCTGGAAAGGTGAAGATCTTAGTAATTACAGTTACAGCTCTACCCTGCCCCCTTTTCTACTAGATGCCGCCCCATGTGAACCAGAATCCCTGGAAATCAACAAGTATTTTGTGGTCATTATCTATGCCCTGGTATTCCTGCTGAGCCTGCTGGGAAACTCCCTCGTGATGCTGGTCATCTTATACAGCAGGGTCGGCCGCTCCGTCACTGATGTCTACCTGCTGAACCTAGCCTTGGCCGACCTACTCTTTGCCCTGACCTTGCCCATCTGGGCCGCCTCCAAGGTGAATGGCTGGATTTTTGGCACATTCCTGTGCAAGGTGGTCTCACTCCTGAAGGAAGTCAACTTCTATAGTGGCATCCTGCTACTGGCCTGCATCAGTGTGGACCGTTACCTGGCCATTGTCCATGCCACACGCACACTGACCCAGAAGCGCTACTTGGTCAAATTCATATGTCTCAGCATCTGGGGTCTGTCCTTGCTCCTGGCCCTGCCTGTCTTGCTTTTCCGAAGGACCGTCTACTCTCCAATGTTAGCCCAGCCTGCTATGAGGACATGGGCAACAATACAGCAAACTGGCGGATGCTGTTACGGATCCTGCCCCAGTCCTTTGGCTTCATCGTGCCGCTGCTGATCATGCTGTTCTGCTATGGATTCACCCTGCGTACATTGTTTAAGGCCCACATGGGGCAGAAGCACCGGGCCATGCGGGTCATCTTTGCTGTTGTCCTCATCTTCCTGCTTTGCTGGCTGCCCTACAACCTGGTCCTGCTGGCAGACACCCTCATGAGGACCCAGGTGATCCAGGAGACCTGTGAGCGCCGCAATCACATCGACCGGGCTCTGGATGCCACCGAGATTCTGGGCATCCTTCACAGCTGCCTCAACCCCCTCATCTACGCCTTCATTGGCCAGAAGTTTCGCCATGGACTCCTCAAGATTCTAGCTATACATGGCTTGATCAGCAAGGACTCCCTGCCCAAAGACAGCAGGCCTTCCTTTGTTGGCTCTTCTTCAGGGCACACTTCCACTACTCTCTAA??ATGAAGGCTCTCATTGTTCTGGGGCTTGTCCTCCTTTCTGTTACCGTCCAGGGCAAGGTCTTTGAAAGGTGTGAGTTGGCCAGAACTCTGAAAAGATTGGGAATGGATGGCTACAGGGGAATCAGCCTAGCAAACTGGATGTGTTTGGCCAAATGGGAGAGTGGTTATAACACACGAGCTACAAACTACAATGCTGGAGACAGAAGCACTGATTATGGGATATTTCAGATCAATAGCCGCTACTGGTGTAATGATGGCAAAACCCCAGGAGCAGTTAATGCCTGTCATTTATCCTGCAGTGCTTTGCTGCAAGATAACATCGCTGATGCTGTAGCTTGTGCAAAGAGGGTTGTCCGTGATCCACAAGGCATTAGAGCATGGGTGGCATGGAGAAATCGTTGTCAAAACAGAGATGTCCGTCAGTATGTTCAAGGTTGTGGAGTATAAATGGCTGTGCAGGGATCCCAGAGAAGACTCCTGGGCTCCCTCAACTCCACCCCCACAGCCATCCCCCAGCTGGGGCTGGCTGCCAACCAGACAGGAGCCCGGTGCCTGGAGGTGTCCATCCCTGACGGGCTCTTCCTCAGCCTGGGGCTGGTGAGCTTGGTGGAGAACATGCTGGTGGTGGCCACCATCGCCAAGAACCGGAACCTGCACTCACCCATGTACTGCTTCATCTGCTGCCTGGCCCTGTCGGACCTGCTGGTGAGTGGGAGCAACGTGCTGGAGACGGCCGTCATCCTCCTGCTGGAGGCCGGTGCACTGGTGGCCCGGGCTGCGGTGCTGCAGCAGGTGGACAATGTCATTGACGTGATCACCTGCAGCTCCATGCTGTCCAGCCTCTGCTTCCTGGGCGCCATCGCCGTGGACCGCTACATCTCCATCTTCTACGCACTGCGCTACCACAGCATCGTGACCCTGCCGCGGGCGCGGCGAGCCATCGCGGCCATCTGGGTGGCCAGTGTCCTCTTCAGCACGCTCTTCATCGCCTACTGCGACCACACGGCCGTCCTGCTGTGCCTCGTGGTCTTCTTCCTGGCTGTGCTGGTGCTCATGGCGGTGCTGTACGTCCACATGCTGGCCCGGGCCTGCCAGCACGCCCAGGGCATCGCCCGCCTCCACAAGAGGCAGCGCCCGGTCCACCAGGGCTTTGGCCTTAAAGGCGCTGTCACCCTCACCATCCTGCTGGGCATTTTCTTCCTCTGCTGGGGCCCCTTCTTCCTGCATCTCACACTCATCGTCCTCTGCCCCGAGCACCCCACGTGCGGCTGCATCTTCAAGAACTTCAACCTCTTTCTCGCCCTCATCATCTGCAATGCCATCATCGACCCCCTCATCTACGCCTTCCACAGCCAGGAGCTCCGCAGGACGCTCAAGGAGGTGCTGACGTGCTCCTGGTGATTACTGGGAGGTGGAGGTCGGAGACAAGACAGCATGGATCCTGGGAGCCTGCAAGACATCCATAAGCAGGAAAGGGAACATGACTCTGTCACCAGAGAATGGCTACTGGGTGGTGATAATGATGAAGGAAAATGAGTACCAGGCGTCCAGCGTTCCCCCAACCCGCCTGCTAATAAAGGAGCCTCCCAAGCGTGTGGGCATCTTCGTGGACTACGGAGTTGGAAGCATCTCCTTTTACAATGTGACAGCCAGATCCCACATCTATACATTCGCCAGCTGCTGTTTCTCTGGGCCCCTTCAACCTATCTTCAGCCCTGGGACACGTGATGGAGGGAAGAACACAGCTCCTCTG????????????????????????????????????????????????????????????????????????????????????????????????????????????????????????????????????????????????????????????????????????????????????????????????????????????????????????????????????????????????????????????????????????????????????????????????????????????????????????????????????????????????????GTTTATGTAGCTTA??CCCCCTCAAAGCAATACACTGAAAATGTTTCGACGGGTTTACACACCCCATAAACAAACAGGTTTGGTCCTAGCCTTTCTATTAGCTCTTAGTAAGATTACACATGCAAGCATCCCCGCCCC?GTGAG?TCACCCTCTAAATCGCCATGATCAAAAGGAACAAGTATCAAGCACGCCAATGCAGCTCAAAACGCTTAGCCTAGCCACACCCCCACGGGAGACAGCAGTGATAAACCTTTAGCAATAAACGAAAGTTTAACTAAGCCATACTAACCCAGGGTTGGTCAATTTCGTGCTAGCCACCGCGGTCATACGATTAACCCAAGTCAATAGAAACCGGCGTAAAGAGTGTTTTAGACACCCCCCCATAAAGCTAAAATTCACCTGAGTTGTAAAACTCCAGCTGATACAAAATAAACTACGAAAGTGGCTTTAACACATCTGAATACACAATAGCTAAGACCCAAACTGGGATTAGATACCCCACTATGCTTAGCCCTAAACTTCAACAGTTAAATTAACAAAACTGCTCGCCAGAACACTACGAGCCACAGCTTAAAACTCAAAGGACCTGGCGGTGCTTCATACCCTCTAGAGGAGCCTGTTCTGTAATCGATAAACCCCGATCAACCTCACCGCCTCTTGCTCAGCCTATATACCGCCATCTTCAGCAAACCCTGATGAAGGTTACAAAGTAAGCACAAGTACCCA????CGTAAAGACGTTAGGTCAAGGTGTAGCCTATGAGGTGGCAAAAATGGGCTACATTTTCTACCCCAGAAAA??TTACGATAACCCTTATGAAACCTAAGGGTCAAAGGTGGATTTAGCAGTAAACTAAGAGTAGAGTGCTTAGTTGAACAGGGCCCTGAAGCGCGTACACACCGCCCGTCACCCTCCTCAAGTATACTTCAAAGGATACTTAACTAAACCCCCTAGTATTTATATAGAGGAGATAAGTCGTAACATGGTAAGTGTACTGGAAAGTGCACTTGGACGAACCAGAGTGTAGCTTAACATAAAGCACCCAACTTACACTTAGGAGATTTAACTCAACTTGACCACTCTGAGCCAAACCTAGCCCCAAACCCCCTCCACCCTACTACCAAA??CAACCTTA?ACCAAACCATTTACCCAAATAAAGTATAGGCGATAGAAATTGTAAACCGGCGCAATAGACATAGTACCGCAAGGGAAAGATGAAAAATTTACCCAAGCATAATACAGCAAGGACTAACCCCTGTACCTTTTGCATAATGAATTAACTAGAAATAACTTTGCAAAGAGAACCAAAGCTAAGACCCCCGAAACCAGACGAGCTACCTAAGAACAGCTAAAAGAGCACACCCGTCTATGTAGCAAAATAGTGGGAAGATTTATAGGTAGAGGCGACAAACCTACCGAGCCTGGTGATAGCTGGTTGTCCAAGATAGAATCTTAGTTCAACTTTAAATTTACCTACAGAACCCTCTA?????AATCCCCTTGTAAACTTAACTGTTAGTCCAAAGAGGAACAGCTCTTTAGACACTAGGAAAAACCTTGTAAAGAGAGTAAAAAATTTAACACCCATAGTAGGCCTAAAAGCAGCCACCAATTAAGAAAGCGTTCAAGCTCAACACCCACAACCTTAAAGATCCCAAACATACAACCGAACTCCTTACACCCAATTGGACCAATCTATTACCCCATAGAAGAACTAATGTTAGTATAAGTAACATGAAAACATTCTCCTCC????GCATAAGCCTACATCAGACCAAAATTAAACTGACAATTAACAGCCTAATATCTACAATCACCAACAAGCCATTATTACCCCCGCTGTTAACCCAACACAGGCATGCCCACAAGGAAAGGTTAAAAAAAGTAAAAGGAACTCGGCAAATCTTACCCCGCCTGTTTACCAAAAACATCACCTCTAGCATTACCAGTATTAGAGGCACCGCCTGCCCGGTGACATATGTTTAACGGCCGCGGTACCCTAACCGTGCAAAGGTAGCATAATCACTTGTTCCTTAAATAGGGACTTGTATGAATGGCTCCACGAGGGTTTAGCTGTCTCTTACTTTCAACCAGTGAAATTGACCTACCCGTGAAGAGGCGGGCATAACATAACAAGACGAGAAGACCCTATGGAGCTTTAATTCATTAATGCAAACAATACTTA?ACAAACCTACAGGTCCT?AAACTATTAAACCTGCATTAAAAATTTCGGTTGGGGCGACCTCGGAGCACAACCCAACCTCCGAGCAATACATGCTAAGACCTCACCAGTCAAAGCGAATTACTACATCCAATTGATCCAATGACTTGACCAACGGAACAAGTTACCCTAGGGATAACAGCGCAATCCTATTCCAGAGTCCATATCAACAATAGGGTTTACGACCTCGATGTTGGATCAGGACATCCCGATGGTGCAGCCGCTATTAAAGGTTCGTTTGTTCAACGATTAAAGTCCTACGTGATCTGAGTTCAGACCGGAGTAATCCAGGTCGGTTTCTATCTGTTCTAAATTTCTCCCTGTACGAAAGGACAAGAGAAATGAGGCCTACTTCACAAAGCGCCTTCCCC?AATAAATGATATTATCTCAATTTAGCGCCATGCC?AACA?CCCACTCAAGAACAGAGTTTGTTAAGATGGCAGAGCCCGGTAATTGCATAAAACTTAAAACTTTACAATCAGAGGTTCAATTCCTCTTCTTGACAACACACCCATGACCAACCTCCTACTCCTCATTGTACCCATCCTAATCGCAATAGCATTCCTAATGCTAACCGAACGAAAAATTCTAGGCTACATACAACTACGCAAAGGTCCCAACATTGTAGGTCCTTACGGGCTATTACAGCCCTTCGCTGACGCCATAAAACTCTTCACTAAAGAACCCTTAAAACCCTCCACTTCAACCATTACCCTCTACATCACCGCCCCAACCCTAGCCCTCACCATTGCCCTCTTACTATGAACCCCCCTCCCCATACCCAACCCCCTAGTCAATCTTAACTTAGGCCTCCTATTTATTCTAGCCACCTCCAGCCTAGCCGTTTACTCAATCCTCTGATCAGGGTGAGCATCAAACTCGAACTACGCCTTAATCGGTGCACTACGAGCAGTAGCCCAAACAATCTCATACGAAGTCACTCTAGCCATTATCCTACTGTCAACGCTACTAATAAGTGGCTCCTTCAATCTCTCTACCCTTGTCACAACACAAGAGCACCTCTGACTAATCCTGCCAACATGACCCCTGGCCATAATATGATTTATCTCTACACTAGCAGAGACCAACCGAACTCCCTTCGACCTTACTGAAGGAGAATCTGAACTAGTCTCAGGCTTTAATATCGAGTATGCCGCAGGCCCCTTTGCCCTATTTTTCATAGCCGAATACATAAACATTATTATAATAAACACCCTCACTGCTACAATCTTCCTAGGAGCAACATACAATACTCACTCCCCTGAACTCTACACGACATATTTTGTCACCAAAGCTCTACTTCTAACCTCCCTGTTCCTATGAATTCGAACAGCATATCCCCGATTTCGCTACGACCAGCTCATACACCTCCTATGAAAAAACTTCCTACCACTCACCCTAGCATCACTCATGTGATATATCTCCATACCCACTACAATCTCCAGCATCCCCCCTCAAACCTAGAAATATGTCTGATAAAAGAATTACTTTGATAGAGTAAATAATAGGAGTTCAAATCCCCTTATTTCTAGGACTATAAGAATCGAACTCATCCCTGAGAATCCAAAATTCTCCGTGCCACCTATCACACCCCATCCTAAAGTAAGGTCAGCTAAATAAGCTATCGGGCCCATACCCCGAAAATGTTGGTTACACCCTTCCCGTACTAATTAATCCCCTAGCCCAACCCATCATCTACTCTACCATCCTTACAGGCACGCTCATTACAGCGCTAAGCTCACACTGATTTTTCACCTGAGTAGGCCTAGAAATAAATATACTAGCTTTTATCCCAATCCTAACCAAAAAAATAAGCCCCCGCTCCACAGAAGCCGCCATCAAATACTTTCTCACACAAGCAACTGCGTCCATAATTCTCCTGATAGCTATCCTCTCCAACAGCATACTCTCCGGACAATG???AACCATAACCAATACTACCAATCAATACTCATCATTAATAATTATAATAGCAATGGCAATAAAACTAGGAATAGCCCCCTTTCACTTTTGAGTTCCAGAAGTTACCCAAGGCACCCCCCTAATATCCGGCCTACTCCTCCTCACATGACAAAAATTAGCCCCTATTTCAATTATATACCAAATCTCCTCATCACTGAACGTAAACCTTCTCCTCACCCTTTCAATCTTGTCCATTATAGCAGGCAGCTGAGGCGGACTAAACCAAACCCAACTACGCAAAATCCTAGCATACTCCTCAATCACCCACATAGGCTGAATAATAGCAGTCCTACCATATAACCCTAACATAACCATTCTTAATTTAACCATTTACATCATCCTAACTACTACCGCATTTCTGCTACTCAACTTAAACTCCAGCACCACAACCCTACTACTATCTCGCACCTGAAACAAGCTAACATGATTAACTCCCCTAATTCCATCCACCCTCCTCTCCCTAGGAGGCCTACCCCCACTAACTGGCTTCTTACCCAAATGAGTTATCATCGAAGAATTCACAAAAAATAATAGCCTCATCATCCCCACCATCATAGCCATCATCACTCTCCTTAACCTCTATTTCTACCTACGCCTAATCTACTCCACCTCAATTACACTACTTCCCATATCTAATAACGTAAAAATAAAATGACAATTCGAACATACAAAACCCACCCCCTTCCTCCCTACACTCATCACCCTTACCACACTGCTTCTACCCATCTCCCCCTTCATACTAATAATCTTATAGAAATTTAGGTTAAGCAAGACCAAGAGCCTTCAAAGCCCTCAGCAAGTTACAATACTTAATTTCTGCAACAACTAAGGACTGCAAAACCCCACTCTGCATCAACTGAACGCAAATCAGCCACTTTAATTAAGCTAAGCCCTTACTAGATTAATGGGACTTAAACCCACAAACATTTAGTTAACAGCTAAACACCCTAATCAACTGGCTTCAATCTACTTCTCCCGCCGCAAGAAAAAAAGGCGGGAGAAGCCCCGGCAG??GTTTGAAGCTGCTTCTTCGAATTTGCAATTCAATATGAAAATCACCTCAGAGCTGGTAAAAAGAGGCTTA?ACCCCTGTCTTTAGATTTACAGTCCAATGCTTACTCAGCCATTTTACC?????CCCTACTGATGTTCACCGACCGCTGACTATTCTCTACAAACCACAAAGATATTGGAACACTATACCTACTATTCGGTGCATGAGCTGGAGTCCTGGGCACAGCCCTAAGTCTCCTTATTCGGGCTGAACTAGGCCAACCAGGCAACCTCCTAGGTAATGACCACATCTACAATGTCATCGTCACAGCCCATGCATTCGTAATAATCTTCTTCATAGTAATGCCTATTATAATCGGAGGCTTTGGCAACTGGCTAGTTCCCTTGATAATTGGTGCCCCCGACATGGCATTCCCCCGCATAAACAACATAAGCTTCTGGCTCCTGCCCCCTTCTCTCCTACTTCTACTTGCATCTGCCATAGTAGAAGCCGGCGCGGGAACAGGTTGAACAGTCTACCCTCCCTTAGCGGGAAACTACTCGCATCCTGGAGCCTCCGTAGACCTAACCATCTTCTCCTTACATCTGGCAGGCATCTCCTCTATCCTAGGAGCCATTAACTTCATCACAACAATTATTAATATAAAACCTCCTGCCATGACCCAATACCAAACACCCCTCTTCGTCTGATCCGTCCTAATCACAGCAGTCTTACTTCTCCTATCCCTCCCAGTCCTAGCTGCTGGCATCACCATACTATTGACAGATCGTAACCTCAACACTACCTTCTTCGACCCAGCCGGGGGAGGAGACCCTATTCTATATCAACACTTATTCTGATTTTTTGGCCACCCCGAAGTTTATATTCTTATCCTACCAGGCTTCGGAATAATTTCCCACATTGTAACTTATTACTCCGGAAAAAAAGAACCATTTGGATATATAGGCATGGTTTGAGCTATAATATCAATTGGCTTCCTAGGGTTTATCGTGTGAGCACACCATATATTTACAGTAGGGATAGACGTAGACACCCGAGCCTATTTCACCTCCGCTACCATAATCATTGCTATTCCTACCGGCGTCAAAGTATTCAGCTGACTCGCTACACTTCACGGAAGCAATATGAAATGATCTGCCGCAGTACTCTGAGCCCTAGGGTTTATCTTTCTCTTCACCGTAGGTGGCCTAACCGGCATTGTACTAGCAAACTCATCATTAGACATCGTGCTACACGACACATACTACGTCGTAGCCCACTTCCACTACGTTCTATCAATAGGAGCTGTATTCGCCATCATAGGAGGCTTCATTCACTGATTCCCCCTATTCTCAGGCTATACCCTAGACCAAACCTATGCCAAAATCCAATTTGCCATCATGTTCATTGGCGTAAACCTAACCTTCTTCCCACAGCACTTCCTTGGCCTATCTGGGATGCCCCGACGTTACTCGGACTACCCCGATGCATACACCACATGAAATGTCCTATCATCCGTAGGCTCATTTATCTCCCTGACAGCAGTAATATTAATAATTTTCATGATTTGAGAAGCCTTTGCTTCAAAACGAAAAGTCCTAATAGTAGAAGAGCCCTCCGCAAACCTGGAATGACTATATGGATGCCCCCCACCCTACCACACATTCGAAGAACCCGTATACATAAAACTAGACAAAAAAGGAAGGAATCGAACCCCCTAAAGCTGGTTTCAAGCCAACCCCATGACCTCCATGACTTTTTCAAAAAGATATTAGAAAAACTATTTCATAACTTTGTCAAAGTTAAATTACAGGTTAACCCCCGTATATCTTA?ATGGCACATGCAGCGCAAGTAGGTCTACAAGATGCTACTTCCCCTATCATAGAAGAACTTATTATCTTTCACGACCATGCCCTCATAATTATCTTTCTCATCTGCTTTCTAGTCCTATACGCCCTTTTCCTAACACTCACAACAAAACTAACTAATACTAGTATTTCAGACGCCCAGGAAATAGAAACCGTCTGAACTATCCTGCCCGCCATCATCCTAGTCCTTATTGCCCTACCATCCCTGCGTATCCTTTACATAACAGACGAGGTCAACGACCCCTCCTTTACTATTAAATCAATCGGCCATCAATGATATTGAACCTACGAATACACCGACTACGGCGGGCTAATCTTCAACTCCTACATACTCCCCCCATTATTTCTAGAACCAGGTGATCTACGACTCCTTGACGTTGATAACCGAGTGGTCCTCCCAGTTGAAGCCCCCGTTCGTATAATAATTACATCACAAGATGTTCTACACTCATGAGCTGTTCCCACATTAGGCCTAAAAACAGACGCAATTCCCGGACGCCTAAACCAAACCACTTTCACCGCCACACGACCAGGAGTATACTACGGCCAATGCTCAGAAATCTGTGGAGCAAACCACAGTTTTATACCCATCGTCCTAGAATTAATCCCTCTAAAAATCTTTGAAATAGGACCCGTATTCACTCTATAGCTTCTCTACCCCTCTCCGAGCTCACTGTAAAGCTAACCTAGCATTAACCTTTTAAGTTAAAGATTAAGAGGACCCTCTTTACAGTGAAATGCCCCAACTAAATACCGCCGTATGACCCACCATAATTACCCCCATACTCCTGACACTATTTCTCGTCACCCAACTAAAAATATTAAATTCAAATTACCATCTACCCCCCTCACCAAAACCCATAAAAATAAAAAACTACAATAAACCCTGAGAACCAAAATGAACGAAAATCTATTCGCTTCATTCGCTGCCCCCACAATCCTAGGCTTACCCGCCGCAGTACTAATCATTCTATTCCCCCCTCTACTGGTCCCCACTTCTAAACATCTCATCAACAACCGACTAATTACCACCCAACAATGACTAATTCAACTGACCTCAAAACAAATAATAACTATACACAGCACTAAAGGACGAACCTGATCTCTCATACTAGTATCCTTAATCATTTTTATTACCACAACCAATCTTCTTGGGCTTCTACCCCACTCATTCACACCAACCACCCAACTATCTATAAACCTAGCCATGGCTATCCCCCTATGAGCAGGCGCAGTAGTCATAGGCTTTCGCTTTAAGACTAAAAATGCCCTAGCCCACTTCTTACCGCAAGGCACACCTACACCCCTTATCCCCATACTAGTTATCATCGAAACTATTAGCCTACTCATTCAACCAATAGCCTTAGCCGTACGTCTAACCGCTAACATTACTGCAGGCCACCTACTCATGCACCTAATTGGAAGCGCCACACTAGCATTATCAACTATCAATCTACCCTATGCACTCATTATCTTCACAATTCTAATCCTACTGACTATTCTAGAGATCGCCGTCGCCTTAATCCAAGCCTACGTTTTTACACTTCTAGTGAGCCTCTACCTGCACGACAACACATAATGACCCACCAATCACATGCCTACCACATAGTAAAACCCAGCCCATGACCCCTAACAGGGGCCCTCTCGGCCCTCCTAATAACCTCCGGCCTGGCCATATGATTCCACTTCTACTCCACAACACTACTCACACTAGGCTTACTAACTAACACATTGACCATATATCAATGATGACGCGATGTTATACGAGAAGGCACATACCAAGGCCACCACACACCACCCGTCCAAAAAGGTCTCCGATATGGGATAATTCTTTTTATTACCTCAGAAGTTTTTTTCTTTGCAGGATTTTTTTGAGCTTTCTACCACTCCAGCCTAGCCCCTACCCCCCAGCTAGGAGGACACTGGCCCCCAACAGGTATTACCCCACTAAATCCCCTAGAAGTCCCACTCCTAAACACATCTGTATTACTCGCATCAGGAGTATCAATTACTTGAGCCCATCACAGCTTAATAGAAAATAACCGAAACCAAATAATTCAAGCACTGCTTATTACGATTCTACTAGGTCTTTATTTTACCCTCCTACAAGCCTCAGAATATTTCGAATCCCCTTTTACCATTTCCGATGGCATCTACGGCTCAACATTCTTTGTAGCCACAGGCTTCCACGGACTCCACGTCATTATTGGATCAACTTTCCTCACTATCTGCCTCATCCGCCAACTAATATTTCACTTCACATCCAAACATCACTTCGGCTTTCAAGCCGCCGCCTGATACTGACACTTCGTAGATGTAGTCTGACTATTTCTATATGTCTCTATTTACTGATGAGGATCTTACTCTTTTAGTATAAGTAGTACCGTTAACTTCCAATTAACTAGTTTTGACAACATTCAAAAAAGAGTAATAAACTTCGTCCTAATTTTAATAACCAATACCCTTCTAGCCCTACTACTGATAATTATCACATTCTGACTACCACAACTCAACAGCTACATAGAAAAATCTACCCCTTACGAATGTGGCTTCGACCCTATATCCCCCGCCCGCGTCCCCTTCTCCATAAAATTTTTCCTAGTAGCCATCACCTTCCTATTATTTGACCTAGAAATTGCCCTCCTATTGCCCTTACCTTGAGCCCTACAAACGGCCAACCTACCACTAATAGTCACATCATCCCTCTTATTAATTACTATCCTAGCCCTAAGCCTCGCCTACGAATGATTACAAAAAGGGTTAGACTGAACCGAATTGGTATATAGTTTAAATAAAACGAATGATTTCGACTCATTAAATTATGATAATCATATTTACCAAATGCCCCTTATTTATATAAATATTATACTAGCATTTACCATCTCACTTCTAGGAATACTAGTATATCGCTCACACCTAATATCTTCCCTACTATGCCTAGAAGGAATAATACTATCACTGTTCATCATAGCCACCCTCATAACCCTCAATACTCACTCCCTCTTAGCCAATATTGTACCCATCACCATACTAGTCTTTGCTGCCTGCGAAGCAGCAGTAGGTCTAGCACTACTAGTTTCAATCTCTAACACATATGGCTTAGACTACGTACATAACCTAAACCTACTCCAATGCTAAAACTAATCATCCCGACAATTATATTACTACCACTAACATGATTCTCTAAAAAACGTATAATTTGAATCAACACAACCACTCACAGCCTAATTATCAGCACCATTCCCTTACTATTTTTTAACCAAATTAACAACAACCTATTCAGCTGTTCCCTGCCCTTCTCCTCCGACCCCTTAACAACTCCCCTCCTAATATTAACTGCTTGACTTCTACCCCTCACAATCATAGCAAGCCAGCGCCACCTATCCAACGAACCACTATCACGAAAAAAACTCTACCTCTCCATGCTAATTTCCCTCCAAATCTCCTTAATTATAACATTCTCGGCCACAGAGCTAATTATATTTTATATCTTCTTCGAAACCACACTTATCCCCACCCTGGCTATCATCACCCGATGGGGTAACCAACCAGAACGCCTGAACGCAGGTACATACTTCCTATTCTATACCCTAGTAGGCTCCCTCCCCCTACTCATCGCACTAATCTATACCCACAACACCCTAGGCTCACTAAATATCCTATTACTCACTCTTACAACCCAAGAACTATCAAACACCTGAGCCAACAACTTAATATGACTAGCGTACACGATGGCTTTCATGGTAAAAATACCCCTTTACGGACTCCACCTATGACTCCCTAAAGCCCATGTCGAAGCCCCTATTGCCGGGTCAATGGTACTTGCTGCAGTACTCTTAAAATTAGGTGGCTATGGCATAATACGCCTCACACTCATCCTCAACCCCCTAACAAAACATATAGCCTATCCCTTCCTCATGTTGTCCTTATGAGGTATAATCATAACAAGCTCCATCTGCCTGCGACAAACAGACCTAAAATCGCTCATTGCATACCCTTCAGTCAGCCACATAGCCCTCGTAGTAACAGCCATTCTCATCCAAACCCCCTGAAGCTTCACCGGCGCAATTATCCTCATAATCGCCCACGGACTTACATCCTCATTATTATCCTGCCTAGCAAACTCAAATTATGAACGCACCCACAGTCGCATCATAATTCTCTCCCAAGGACTTCAAACTCTACTCCCACTAATAGCCTTTTGATGACTCCTGGCAAGCCTCGCTAACCTCGCCCTACCCCCTACCATTAATCTCCTAGGGGAACTCTCCGTGCTAGTAACCTCATTCTCCTGATCAAATACCACTCTCCTACTCACAGGATTCAACATACTAATCACAGCCCTGTACTCCCTCTACATGTTTACCACAACACAATGAGGCTCACTCACCCACCACATTAATAGCATAAAGCCCTCATTCACACGAGAAAACACTCTCATATTTTTACACCTATCCCCCATCCTCCTTCTATCCCTCAATCCTGATATCATCACTGGATTCACCTCCTGTAAATATAGTTTAACCAAAACATCAGATTGTGAATCTGACAACAGAGGCTCACGACCCCTTATTTACCGAGAAAGCTTATAAGAACTGCTAACTCGTATTCCCATGCCTAACAACATGGCTTTCTCAACTTTTAAAGGATAACAGTTATCCATTGGTCTTAGGCCCCAAAAATTTTGGTGCAACTCCAAATAAAAGTAATAACCATGTATGCTACCATAACCACCTTAGCCCTAACTTCCTTAATTCCCCCCATCCTCGGCGCCCTCATTAACCCTAACAAAAAAAACTCATACCCCCATTACGTGAAATCCATTATCGCATCCACCTTTATCATTAGCCTTTTCCCCACAACAATATTCATATGCCTAGACCAAGAAACTATTATCTCGAACTGACACTGAGCAACAACCCAAACAACCCAACTCTCCCTGAGCTTTAAACTAGACTATTTCTCCATAACATTTATCCCCGTAGCACTGTTCGTTACATGATCCATCATAGAATTCTCACTATGATATATAGACTCAGACCCCAACATCAACCAATTCTTCAAATACTTACTTATCTTCCTAATTACTATACTAATCCTAGTCACCGCTAACAACCTATTCCAACTCTTCATCGGCTGAGAAGGCGTAGGAATTATATCCTTTCTACTCATTAGCTGATGGTACGCCCGAACAGATGCCAACACAGCAGCCATCCAAGCAATCCTATATAACCGTATCGGTGATATTGGTTTTGTCCTAGCCCTAGCATGATTTCTCCTACACTCCAACTCATGAGATCCACAACAAATAATCCTCCTAAGTACTAATACAGACCTTACTCCACTACTAGGCTTCCTCCTAGCAGCAGCAGGCAAATCAGCTCAACTAGGCCTTCACCCCTGACTCCCCTCAGCCATAGAAGGCCCTACCCCTGTTTCAGCCCTACTCCACTCAAGCACCATAGTCGTAGCAGGAATCTTCCTACTCATCCGCTTCTACCCCCTAGCAGAGAATAACCCACTAATCCAAACTCTCACGCTATGCCTAGGCGCTATCACCACCCTATTCGCAGCAGTCTGCGCCCTCACACAAAATGACATCAAAAAAATCGTGGCCTTCTCCACTTCAAGCCAACTAGGACTCATAATAGTTACAATCGGTATCAACCAACCACACCTAGCATTCCTTCACATCTGCACCCACGCTTTCTTCAAAGCCATACTATTCATATGCTCCGGATCCATTATTCACAACCTCAATAATGAGCAAGACATTCGAAAAATAGGAGGATTACTCAAAACCATACCCCTCACTTCAACCTCCCTCACCATTGGGAGCCTAGCATTAGCAGGAATACCCTTCCTCACAGGTTTCTACTCCAAAGACCTCATCATCGAAACCGCTAACATATCATACACAAACGCCTGAGCCCTATCTATTACTCTCATCGCCACCTCTCTGACAAGCGCCTACAGCACCCGAATAATCCTCCTCACCCTAACAGGTCAACCTCGCTTCCCAACCCTCACCAACATTAACGAAAACAACCCCACTCTGTTAAATCCCATTAAACGCCTAACCATTGGAAGCTTATTTGCAGGATTTCTCATTACCAACAACATTCTCCCCATATCTACTCCCCAAGTGACAATTCCCCTTTACTTAAAACTTACAGCCCTAGGCGTTACTTCCCTAGGACTTCTAACAGCCCTAGACCTCAATTACCTAACCAGCAAGCTCAAAATAAAATCCCCACTATATACATTTCACTTCTCTAATATACTCGGATTCTACCCTAACATTATACACCGCTCGATCCCCTATCTAGGCCTTCTTACAAGCCAAAACCTACCCCTACTTCTTCTAGACCTGACCTGACTAGAGAAACTATTACCTAAAACAATTTCACAGTACCAAATCTCCGCTTCCATTACCACCTCAACCCAAAAAGGCATGATCAAACTTTATTTCCTCTCTTTTTTCTTCCCTCTCATCTTAACCTTACTCCTAATCACATAACCTATTCCCCCGAGCAATCTCAATCACAATGTATACACCAACAAACAATGTCCAACCAGTAACTACTACTAACCAACGCCCATAATCATATAAGGCCCCCGCACCAATAGGATCCTCCCGAATCAGCCCTGGCCCCTCCCCTTCATAAATTATTCAACTTCCCACGCTATTAAAATTTACCACAACCACCATCCCATCATACCCTTTTACCCATAACACTAATCCTACCTCCATCGCCAGTCCTACTAAAACACTAACCAAAACCTCAACCCCTGACCCCCATGCCTCAGGATACTCCTCAATAGCCATAGCCGTAGTATACCCAAAAACAACCATTATTCCCCCCAAATAAATTAAAAAAACCATTAAACCTATATAACCTCCCCCATAATTCAAAATGATGGCACACCCAACTACACCACTAACAATCAATACTAAACCCCCATAAATGGGAGAAGGCTTAGAAGAAAACCCCACAAACCCTATCACTAAACTCACACTCAATAAAAATAAAGCATATGTCATTATTCTCGCACGGACTACAACCACGACCAATGATATGAAAAACCATCGTTGTATTTCAACTACAAGAACACC?AATGACCCCGACACGCAAAATTAACCCACTAATAAAATTAATTAATCACTCATTTATCGACCTCCCCACCCCATCCAACATTTCCGCATGATGGAACTTCGGCTCACTTCTCGGCGCCTGCCTAATCCTTCAAATTACCACAGGATTATTCCTAGCTATACACTACTCACCAGACGCCTCAACCGCCTTCTCGTCGATCGCCCACATCACCCGAGACGTAAACTATGGTTGGATCATCCGCTACCTCCACGCTAACGGCGCCTCAATATTTTTTATCTGCCTCTTCCTACACATCGGCCGAGGTCTATATTACGGCTCATTTCTCTACCTAGAAACCTGAAACATTGGCATTATCCTCTTGCTCACAACCATAGCAACAGCCTTTATGGGCTATGTCCTCCCATGAGGCCAAATATCCTTCTGAGGAGCCACAGTAATTACAAACCTACTGTCCGCTATCCCATACATCGGAACAGACCTGGTCCAGTGAGTCTGAGGAGGCTACTCAGTAGACAGCCCTACCCTTACACGATTCTTCACCTTCCACTTTATCTTACCCTTCATCATCACAGCCCTAACAACACTTCATCTCCTATTCTTACACGAAACAGGATCAAATAACCCCCTAGGAATCACCTCCCACTCCGACAAAATTACCTTCCACCCCTACTACACAATCAAAGATATCCTTGGCTTATTCCTTTTCCTCCTTATCCTAATGACATTAACACTATTCTCACCAGGCCTCCTAGGCGATCCAGACAACTATACCCTAGCTAACCCCCTAAACACCCCACCCCACATTAAACCCGAGTGATACTTTCTATTTGCCTACACAATCCTCCGATCCATCCCCAACAAACTAGGAGGCGTCCTCGCCCTACTACTATCTATCCTAATCCTAACAGCAATCCCTGTCCTCCACACATCCAAACAACAAAGCATAATATTTCGCCCACTAAGCCAACTGCTTTACTGACTCCTAGCCACAGACCTCCTCATCCTAACCTGAATCGGAGGACAACCAGTAAGCTACCCCTTCATCACCATCGGACAAATAGCATCCGTATTATACTTCACAACAATCCTAATCCTAATACCAATCGCCTCTCTAATCGAAAACAAAATACTTGAATGAACCTGCCCTTGTAGTATAAACTAATACACCGGTCTTGTAAACCGGAAACGAAATTTCTTCCAAGGACAATCAGAGAAAAAGTAATTAACTTCACCATCAGCACCCAAAGCTAAGATTCTAATTTAAACTATTCTCTGTTCTTTATGGGGAAGCAAATTTA?GGTACCACCTAAGTACTGGCTCATTCATACAACCGCTATGTATTTCGTACATTACTGCCAGCCACCATGAATATCGTACAGTACCAT?ATCACCCAACTACCTATAGTACATAAAAT?CCACTCCCACATCAAA?ACCTTCACTCCATGCTTACAAGCACGCACAACAAT?CAACTCCCAACTGTCGAACATAAAACACAATTCCA??ACGACACCCCTCCCCCACCGATACCAACAGACCTATCTCCCCTTGACAGAACA?TAGTACATACAACCATACACCGTACATAGCACATTACAGTCAA??ACCCCTCCTCGCCACGGATGCTCCCCCTCAGATAGGAATCCCTTGGTCACCATCCTCCGTGAAATCAATATCCCGCACAAG?AGTG??ACTCTCCTCGCTCCGGGCCCATAACATCTGGGGGTAGCTAAAG?TGAACTGTATCCGACATCTGGTTCCTACCTCAGGGCCATGAAGTTCAAAAGCTCCCACACGTTCCCCTTAAATAAGACATCACGATGGATCACAGGTCTATCACCCTATTAACCAGTCACGGGAGCCTTCCATGCATTTGGTATTTTCTCTGGGGGGTGTGCACGCGATAGCATTGCGAAACGCTGGCCCCCACCCTATGTCGCA??????GTATCTGTCTTTGATTCCTGCCCCATTGTATTATTTATCGCACCTACGTTCAATATTACGACCTAGCATCCTACTAA??AGTGTGTTGATTAATTAATGCTTGCAGGACATAACAACAGCAGTTTCCACACCAACATCATAACAAAAAAT???????????TCCCACAAACCCCCCCTTCCCCCCGGCCACAGCACTCAAACAAATCTCTGCCAAACCCCAAAAACAAAACCCAGACGCCAGCCTAGCCAGACTTCAAATTTCATCTTTAGGCGGTATGCACTTTTAACAGTCA?CCCCTCAATTAACATGCCCTCAACTCCCATTCTACTAGCCCCAGCAACGTAACCGCTGCTAACCCCATACCCTGAACCAACCAAACCCCAAAGACACCCCTACACA?CCATCCTACACCATGGCCAGGTACAGATGCTGTCGCAGCCAGAGCCGGAGCAGATGTTACCGCCAGAGACAAAGAAGTCGCAGACGAAAGAGGCAGAGCTGCCAGACACAGAGGAGAGCCATGAGTAAGTGGGCCCAGCTGAGGGTGGGCTGGGGCTGGGGCTGGGAGCTCTCAGGGCCCAGCCTTCCTCTCACCACTTTTTTTGGTCTCACCAGGGTGCTGCCGCCGCAGGTCCAGAATGAGACGTAGAAGACACTAATTGCACAGAATAGCA??TCCACCAAACTCCTGCCTGAGAATGTTACCAGACTTCAAGATCCTCTTGCCACATCTTGAAAATGCCACATGGCAAACCTTGGCTGCTGGATGCTAGTTCTCTTTGTGGCCACATGGAGTGACCTGGGCCTCTGCAAGAAGCGCCCGAAGCCTGGAGGATGGAACACTGGGGGCAGCCGATACCCGGGGCAGGGCAGCCCTGGAGGCAACCGCTACCCACCTCAGGGCGGTGGTGGCTGGGGGCAGCCTCATGGTGGTGGCTGGGGGCAGCCTCATGGTGGTGGCTGGGGGCAGCCCCATGGTGGTGGCTGGGGACAGCCTCATGGTGGTGGCTGGGGTCAAGGAGGTGGCACCCACAGTCAGTGGAACAAGCCGAGTAAGCCAAAAACCAACATGAAGCACATGGCTGGTGCTGCAGCAGCTGGGGCAGTGGTGGGGGGCCTTGGCGGCTACATGCTGGGAAGTGCCATGAGCAGGCCCATCATACATTTTGGCAGTGACTATGAGGACCGTTACTATCGTGAAAACATGCACCGTTACCCCAACCAAGTGTACTACAGGCCCATGGATCAGTACAGCAGCCAGAACAACTTTGTGCACGACTGCGTCAATATCACGATCAAGCAGCACACGGTCACCACAACCACCAAGGGGGAGAACTTCACCGAGACCGACGTTAAGATGATGGAGCGCGTGGTTGAGCAGATGTGTATCACCCAGTACGAGAGGGAATCTCAGGCCTATTACCAGAGAGGATCGAGCATGGTCCTCTTCTCCTCTCCACCTGTGATCCTCCTGATCTCTTTCCTCATCTTCCTGATAGTGGGATGAAGTGTGCCTCTGTCCTTTGCCACAAACATGAGGTTCACATTCCCTCTCATGGCTATAGTCCTGGAAATTGCCATGATTGTTTTATTTGGATTATTTGTTGAGTATGAAACGGACCAGACTGTTCTCGAGCAGCTCAACATCACCACGCCAACAGACATGGGCACATTCTTTGAGTTATATCCTCTGTTCCAAGACGTACATGTTATGATATTTGTTGGGTTTGGCTTCCTCATGACCTTCCTGAAGAAATATGGCTTCAGCAGTGTGGGTATCAACCTACTCATTGCTGCTTTGGGCCTCCAGTGGGGCACTATTGTACAGGGAATCCTGCAAAGCCAGGGACAGAAATTTAACATTGGAATCAAAAACATGATAAATGCAGACTTCAGTGCAGCCACAGTTCTGATATCTTTTGGAGCTGTCCTGGGAAAAACGAGCCCCACCCAAATGCTGATCATGACAATTTTAGAAATTGTTTTCTTTGCCCACAATGAATACCTGGTTAGTGAAATATTTAAGGCCTCTGACATTGGAGCATCAATGACGATCCATGCCTTTGGGGCCTACTTTGGCTTGGCTGTAGCAGGCATCTTGTATCGATCTGGACTGAGAAAGGGGCATGACAATGAAGAGTCCGCATACTACTCAGACTTGTTTGCAATGATTGGGACTCTCTTTCTGTGGATGTTTTGGCCCAGCTTTAACTCGGCCATTGCTGAACCTGGAGAAAAACAGGGCAGGGCCATTGTAAACACATACTTCTCTCTCGCTGCCTGTGTGCTCACAGCCTTTGCCTTCTCCAGCCTAGTGGAGCACCGAGGCAAGCTCAACATGGTTCACATTCAGAATGCCACCCTTGCTGGAGGAGTTGCTGTGGGCACTTGTGCGGATATGGCAATTCACCCATTTGGTTCTATGATTATTGGGAGCATTGCAGGAATGGTCTCTGTGCTTGGATACAAGTTCCTGACTCCACTTTTTACTACTAAACTGAGGATCCATGATACATGTGGGGTCCATAACCTCCACGGCTTACCTGGTGTAGTGGGAGGCCTTGCAGGCATTGTGGCAGTAGCAATGGGCGCCTCCAACACGTCTATGGCCATGCAGGCAGCTGCACTGGGTTCCTCTATCGGAACAGCAGTTGTTGGAGGTCTGATGACAGGTTTAATTCTAAAGTTGCCTCTCTGGGGACAGCCATCTGACCAGAACTGCTATGATGATTCTGTTTATTGGAAGGTCCCTAAGGCGAGATAACTTGACAATCAGTTCCATGGACATGGTGACCACAGCCAGCTGGAACCTGAAGTCTAAACACCAATGGCTCTGGAGAAGTCTCTTGTCCTGCTCCCTCTGCTTGTCCTGATACTGCTGGTGCTGGGCTGCCTGGGCAAGGAATCCCGGGCCAAGAAATTCCAGCGGCAGCATGTGGACTCAGACAGTTCCCCCAGCAGCAGCTCCACCTACTGTAACCAAATGATGAGGCGCCGGAATATGACACAGGGGCGGTGCAAACCAGTGAACACCTTTGTGCACGAGCCCCTGGTAGATGTCCAGAATGTCTGTTTCCAGGAAAAGGTCACCTGCAAGAACGGGCAGGGCAACTGCTACAAGAGCAACTCCAGCATGCGCATCACAGACTGCCGCCTGACAAACGGCTCCAGGTACCCCAACTGTGCATACCGGACCAGCCCGAAGGAGAGACACATCATTGTGGCCTGTGAAGGGAGCCCGTATGTGCCGGTCCACTTCGATGCTTCTGTGGAGGACTCCACCTAA?????????????????????????????????????????????????????????????????????????????????????????????????????????????????????????????????????????????????????????????????????????????????????????????????????????????????????????????????????????????????????????????????????????????????????????????????????????????????????????????????????????????????????????????????????????????????????????????????????????????????????????????????????????????????????????????????????ATGGCACCGGCCAGAGCAGGATGCTGCCCCCTGCTGCTGCTGCTTCTGGGACTGTGGGTGGCAGAGGTCCTAGTCAGTGCCAAGCCCAAGGACATGACATCATCTCAGTGGTTTAAAACTCAGCATGTGCAGCCCGGCCCTCAAGCATGCAACTCAGCCTCAATAAGTACACAGAACGGTGCAAAGACCTCAACACCTTCCTGCACGAGCCCTTCTCCAGTGTGGCCATCACCTGCCAGACCCCCAACATAGCCTGCAAGAATAGCTGTAAAAACTGCCATCAGAGCCACGGGCCCATGTCCCTGACCATGGGTGAGCTCACCTCAGGGAAGTACCCAAACTGCAGGTACAAAGAGAAGCACCTGAACACACCTTACATGGTGGCCTGTGACCCTCCACAACAGGGTGACCCAGGGTACCCACTTGTTCCTGTGCACTTGGATAAAGTTGTCTAAATGCAATCATATGCTTCTGCTATGTTAAGCGTATTCAACAGCGATGATTACAGTCCAGCTGTGCAACAGAATATTCCCGCTCTCCGGAGAAGCTCTTCCTTCCTTTGCACTGAAAGCTATAACTCTAAGTATCAGCGTGAAACGGGAGAAAACAGTAAAGATAGCGTCCAGGATAGAGTGAAGCGACCCATGAACGCATTCTTCGTGTGGTCTCGCGATCAGAGGCGCAAGATGGCTCTAGAGAATCCCAGAATGCGAAACTCAGAGATCAGCAAGCAGCTGGGATACCAGTGGAAAATGCTTACTGAAGCCGAAAAATGGCCATTCTTCCAGGAGGCACAGAAATTACAGGCCATGCACAGAGAGAAATACCCGAATTATAAGTATCGACCTCGTCGGAAGGCGAACATGCTGCCGAAGAATTGCAGTTTGCTTCCCGCAGATCCCGCTTCGGTACTCTGCAGCGAAGTGCAAGACAACAGGTTGTACAGGGATGACTGTACGAAAGCCACACACTCAAGAATGGAGCACCAGCTAGGCCACTTACCGCCCATCAACGCAGCCAGCTCACCGCAGCAACGGGACCGCTACAGCCACTGGACAAAGCTGTAGATGTTGACTCTAACTCGCATCCACACTGTGTCCTATGAAGTCAGGAGTACATTTCTGTTCATTTCAGTCCTGGAGTTTGCAGTGGGGTTTCTGACCAATGCCTTCGTTTTCTTGGTGAATTTTTGGGATGTAGTGAAGAGGCAGCCACTGAGCAACAGTGATTGTGTGCTGCTGTGTCTCAGCATCAGCCGGCTTTTCCTGCATGGACTGCTGTTCCTGAGTGCTATCCAGCTTACCCACTTCCAGAAGTTGAGTGAACCACTGAACCACAGCTACCAAGCCATCATCATGCTATGGATGATTGCAAACCAAGCCAACCTCTGGCTTGCTGCCTGCCTCAGCCTGCTTTACTGCTCCAAGCTCATCCGTTTCTCTCACACCTTCCTGATCTGCTTGGCAAGCTGGGTCTCCAGGAAGATCTCCCAGATGCTCCTGGGTATTATTCTTTGCTCCTGCATCTGCACTGTCCTCTGTGTTTGGTGCTTTTTTAGCAGACCTCACTTCACAGTCACAACTGTGCTATTCATGAATAACAATACAAGGCTCAACTGGCAGATTAAAGATCTCAACTTATTTTATTCCTTTCTCTTCTGCTATCTGTGGTCTGTGCCTCCTTTCCTATTGTTTCTGGTTTCTTCTGGGATGCTGACTGTCTCCCTGGGAAGGCACATGAGGACAATGAAGGTCTATACCAGAGACTCTCGTGACCCCAGCCTGGAGGCCCACATTAAGGCCCTCAAGTCTCTTGTCTCCTTTTTCTGCTTCTTTGTGATATCATCCTGTGCTGCCTTCATCTCTGTGCCCCTACTGATTCTGTGGCGTGACAAAATAGGGGTGATGGTTTGTGTTGGGATAATGGCAGCTTGTCCCTCTGGGCATGCAGCCGTCCTGATCTCAGGCAATGCCAAGTTGAGGAGAGCTGTGACGACCATTCTGCTCTGGGCTCAGAGCAGCCTGAAGGTAAGAGCCGACCACAAGGCAGATTCCCGGACACTGTGCTGAATGGGAGACCACCTGGACCTTCTCCTAGGAGTGGTGCTCATGGCCGGTCCTGTGTTTGGAATTCCTTCCTGCTCCTTTGATGGCAGAATAGCCTTTTATCGTTTCTGCAGCCTCACCCAGGTCCCCCAGGTCCTCAACACCACTGAGAGGCTCCTGCTGAGCTTCAACTATATCAGGACAGTCACTGCTTCATCCTTCCCCTTTCTGGAACAGCTGCAGCTGCTGGAGCTCGGGAGCCAGTATACCCCCTTGACTATTGACAAGGAGGCCTTCAGAAACCTGCCCAACCTTAGAATCTTGGACCTGGGAAGTAGTAAGATACACTTCTTGCATCCAGATGCTTTTCAGGGACTGTTCCATCTGTTTGAACTTAGACTGTATTTCTGTGGTCTCTCTGATGCTGTATTAAAAGATGGTTATTTCAGAAATTTAAAGGCTTTAACTCGCTTGGATCTATCCAAAAATCAGATTCGTAGCCTTTACCTTCATCCTTCATTTGGGAAGTTGAATTCCTTAAAGTCCATAGATTTTTCCTCCAACCAAATATTCCTTGTATGTGAACATGAGCTCGAGCCCCTGCAAGGGAAAACGCTCTCCTTTTTTAGCCTCGCAGCTAATAGCTTGTATAGCAGAGTCTCAGTGGACTGGGGAAAATGTATGAACCCATTCAGAAACATGGTGCTGGAGATACTAGATGTTTCTGGAAATGGCTGGACAGTGGACATCACAGGAAACTTTAGCAATGCCATCAGCAAAAGCCAGGCCTTCTCTTTGATTCTTGCCCACCACATCATGGGTGCCGGGTTTGGCTTCCATAACATCAAAGATCCTGACCAGAACACATTTGCTGGCCTGGCCAGAAGTTCAGTGAGACACCTGGATCTTTCACATGGGTTTGTCTTCTCCCTGAACTCACGAGTCTTTGAGACACTCAAGGATTTGAAGGTTCTGAACCTTGCCTACAACAAGATAAATAAGATTGCAGATGAAGCATTTTACGGACTTGACAACCTCCAAGTTCTCAATTTGTCATATAACCTTCTGGGGGAACTTTACAGTTCGAATTTCTATGGACTACCTAAGGTAGCCTACATTGATTTGCAAAAGAATCACATTGGAATAATTCAAGACCAAACATTCAAATTCCTGGAAAAATTACAGACCTTGGATCTCCGAGACAATGCTCTTACAACCATTCATTTTATTCCAAGCATACCTGATATCTTCTTGAGTGGCAATAAACTAGTGACTTTGCCAAAGATCAACCTTACAGCGAACCTCATCTACTTATCAGAAAACAGGCTAGAAAATCTAGATATTCTCTACTTTCTCCTACGGGTACCTCATCTCCGGATTCTCATTTTAAATCAAAATCGCTTATCCTCCTGTAGTGGAGATCAAACCCCTTCAGAGAATCCCAGCTTAGAACAGCTTTTCCTTGGAGAAAATATGTTGCAACTTGCCTGGGAAACTGAGCTCTGTTGGGATGTTTTTGAGGGACTTTCTCATCTTCAAGTTCTGTATTTGAATCATAACTATCTTAATTCCCTTCCACCAGGAGTATTTAGCCATCTGACTGCATTAAGGAGACTAAGGCTCAACTCCAACAGGCTGACAGTTCTTTCTCACAATGATTTACCTGCTAATTTAGAGATCCTGGACATATCCAGGAACCAGCTCCTAGCTCCCGATCCTGATGTATTTGTATCACTTAGTGTCTTGGATATAACTCATAACAAGTTCATTTGTGAATGTGAACTTAGCACTTTTATCAAGTGGCTTAATCACACCAATGTCACTATAGCTGGGCCTCCTGCAGACATATATTGTGTGTACCCTGACTCACTCTCTGGGGTTTCCCTCTTCTCTCTTTCCACGGAAGGTTGTGATGAAGAGGAAGTCTTAAAGTCCCTAAAGTTCTCCCTTTTCATTGTATGCACTGTCACTCTGACTCTATTCCTCATGACCATCCTCACAGTCACAAAGTTCCGGGGCTTCTGTTTTATCTGTTATAAGACAGCCCAGAGACTGGTGTTCAAGGACCATCCCCAGGGCACAGAACCTGATATGTACAAATATGATGCCTATTTGTGCTTCAGCAGCAAAGACTTCACATGGGTGCAGAATGCTTTGCTCAAACACCTGGACACTCAATACAGTGACGAAAACAGATTCAACCTGTGCTTTGAAGAAAGAGACTTTGTCCCAGGAGAAAACCGCATTGCCAATATCCAGGATGCCATCTGGAACAGTAGAAAGATTGTTTGTCTTGTGAGCAGACACTTCCTTAGAGATGGCTGGTGCCTTGAAGCCTTCAGTTATGCCCAGGGCAGGTGCTTATCTGACCTTAACAGTGCTCTCATTATGGTGGTGGTTGGGTCCTTGTCCCAGTACCAGTTGATGAAACATCAATCCATCAGAGGCTTTGTACAGAAACAGCAGTATTTGAGGTGGCCTGAGGATCTCCAGGATGTTGGCTGGTTTCTTCATAAACTCTCTCAACAGATACTAAAGAAAGAAAAAGAAAAGAAGAAAGACAATAACATTCCGTTGCAAACTGTAGCAACCATCTCCGTTGATGTGACAGTGGCTCCAAACAACATTTCATGTGCTGTCATTTCTGAAGATATGAGACAAGTGAGCTCTCCGAAACCACAGATAATATATGGGGCACGAGGGACAAGA??????TATCAGACATTTATGAATTTCAATTATTGTACTGGCATCCTGGGCTCTCAAAGTATCACATCAGGGAAACATTACTGGGAGGTAGACGTGTCCAAGAAAAGTGCTTGGATCCTGGGGGTATGTGCTGGCTTCCAACCTGATGCAATGTGTAATATTGAAAAAAATGAAAATTATCAACCTAAATATGGCTACTGGGTTATAGGGTTAGAGGAAGGAGTTAAATGTAGTGCTTTCCAGGATGGTTCCTTCCATACTCCTTCTGCTCCTTTCATTGTGCCCCTCTCTGTGATTATTTGTCCTGATCGTGTTGGAGTTTTCCTAGACTATGAGGCTTGCACTGTCTCATTCTTCAATATCACAAACCATGGATTTCTCATCTATAAGTTTTCTCACTGTTCTTTTTCTCAGCCTGTATTTCCATATTTAAATCCTAGAAAATGTGGAGTCCCCATGACTCTGTGCTCACCAAGCTCTTGA???????????????????????????????????????????????????????????????????????????????????????????????????????????????????????????????????????????????????????????????????????????????????????????????????????????????????????????????????????????????????????????????????????????????????????????????????????????????????????????????????????????????????????????????????????????????????????????????????????????????????????????????????????????????????????????????????????????????????????????????????????????????????????????????????????????????????????????????????????????????????????????????????????????????????????????????????????????????????????????????????????????????????????????????????????????????????????????????????????????????????????????????????????????????????????????????????????????????????????????????????????????????????????????????????????????????????????????????????????????????????????????????????????????????????????????????????????????????????????????????????????????????????????????????????????????????????????????????????????????????????????????????????????????????????????????????????????????????????????????????????????????????????????????????????????????????????????????????????????????????????????????????????????????????????????????????????????????????????????????????????????????????????????????????????????????????????????????????????????????????????????????????????????????????????????????????????????????????????????????????????????????????????????????????????????????????????????????????????????????????????????????????????????????????????????????????????????????????????????????????????????????????????????????????????????????????????????????????????????????????????????????????????????????????????????????????????????????????????????????????????????????????????????????????????????????????????????????????????????????????????????????????????CCCAAGTCATTCATTCTGGAATCAAAGACCTCAAGGTCTTGAAAACAACACAGTCTGGATTTGAAGGTTTCATCAAGGACCAGTTCACTACCCTCCCTGAGGTGAAGGACTGATGCTTTGCCACCCAAGTGTACTGCAAGTGACGCTACCACCAGTGCAGGGA???????????????????????????????????????????????????????????????????????????????????????????????????????????????????????????????????????????????????????????????????????????????????????????????????????????????????????????????????GACCAGCAAGGCAGAGAAGGCCATTGAATGTGATGAGTGTGGGAAGCATTTTTCTCATGCAGGGGCTTTGTTTACTCACAAAATGGTGCATAAGGAAAAAGGGGCCAACAAAATGCACAAGTGTAAATTCTGTGAATATGAGACAGCTGAACAGGGGTTATTGAATCGCCACCTCTTGGCAGTCCACAGCAAGAACTTTCCTCATATTTGTGTGGAGTGTGGTAAAGGTTTCCGACACCCGTCGGAACTCAAAAAGCACATGCGAATCCATACCGGCGAGAAGCCATACCAATGCCAGTACTGTGAATATAGGTCTGCAGACTCTTCTAACTTGAAAACACATATAAAAACAAAGCATAGTAAAGAGATGCCATTCAAGTGTGACATTTGTCTTCTG???????????????????????????????????????????????????????????????????????????????????????????????????????????????????????????????????????????????????????????????????????????????????????????????????????????????????????????????????????????????????????????????????????????????????????????????????????????????????????????????????????????????????????????????????????????????????????????????????????????????????????????????????????????????????????????????????????????????????????????????????????????????????????????????????????????????????????????????????????????????????????????????????
	Pongo      ATGGTGATGGGCCTGGGCGTTTTGTTGTTGGTCTTCATGCTGGGTCTGGGTCTGACCCCACCAACCCTGGCTCAGGATAACTCCAGGTACACAGACTTCCTGGCCCAGCACTATGATCCCAAACCACAGGGCCGGGATGACAGATACTGTGAAAGCATCATGAGGAGACGGGGCCTGACCTCACCCTGCAAAGGCATCAACACATTTATTCATGGCAGCAAGCGCAGCATCAAGGCCATCTGTGAAAACAAGAATGGAAACCCTCACAGAGAAAACCTAAGAATAAGCAAGTCTTCTTTCCAGGTCACCACTTGCAAGCTACATGGAGGGTCCCCCTGGCCTCCATGCCACTACCGAGCCACAGCAGACTTCAGAAACATTGTTGTTGCTTGTGAAAATGGCTTACCTGTCCACTTGGATCAGTCAATTTTCCGTCTGTAAATGGATTATCAAGTGTCAAGTCCAACCTATGACATCGATTATTATACATCGGAGCCCTGCCAAAAAATCAATGTGAAGCAAATCGCAGCCCGCCTCCTGCCTCCGCTCTACTCACTGGTGTTCATCTTTGGTTTTGTGGGCAACATGCTGGTCATCCTCATCTTGATAAACTGCAAAAGGCTGAAGAGCATGACTGACATCTACCTGCTCAACCTGGCCATCTCTGACCTGTTTTTCCTTCTTACTGTCCCCTTCTGGGCTCACTATGCTGCTGCCCAGTGGGACTTTGGAAATACAATGTGTCAACTCTTGACAGGGCTCTATTTTATAGGCTTCTTCTCTGGCATCTTCTTCATCATCCTCCTGACAATCGATAGGTACCTGGCTATCGTCCATGCTGTATTTGCTTTAAAAGCCAGGACGGTCACCTTTGGGGTGGTGACAAGTGTGATCACTTGGGTGGTGGCTGTGTTTGCATCTCTCCCAGGAATCATCTTTACCAGATCTCAAAAAGAAGGTCTTCATTACACCTGCAGCTCTCATTTTCCATACAGTCAGTATCAATTCTGGAAGAATTTCCAGACATTAAAGATAGTCATCTTGGGACTGGTCCTGCCATTGCTTGTCATGGTCATCTGCTACTCAGGAATCCTAAAAACTCTGCTTCGGTGTCGAAACGAGAAGAAGAGGCACAGGGCTGTGAGGCTTATCTTCACCATCATGATTGTTTATTTTCTCTTCTGGGCTCCCTACAACATTGTCCTTCTCCTGAACACCTTCCAGGAATTCTTTGGCCTGAATAATTGCAGTAGCTCTAACAGGTTGGACCAAGCCATGCAGGTGACAGAGACTCTTGGGATGACGCACTGCTGCATCAACCCCATCATCTATGCCTTTGTCGGGGAGAAGTTCAGAAACTACCTCTTAGTCTTCTTCCAAAAGCACATTGCCAAACGCTTCTGCAAATGCTGTTCTATTTTCCAGCAAGAGGCTCCCGAGCGAGCAAGCTCAGTTTACACCCGATCCACTGGGGAGCAGGAAATATCTGTGGGCTTGTGAATGTTGGGCCAGAGCATCCGGAGGTTCACAACCTCTGTGGTCCGTAGGAGCCACTATGAGGAGGGCCCTGGGAAGAATTTGCCGTTTTCAGTGGAAAACAAGTGGTCCTTACTAGCTAAGATGTGTTTGTACTTTGGATCTGCATTTGCTACACCCTTTCTTATAGTAAGACACCAACTGCTTAAAACATAAATGTCCGTCCTGACGCCGCTGCTGCTGCGGGGCTTGACAGGCTCGGCCCGGCGGCTCCCAGTGCCGCGCGCCAAGATCCATTCGTTGCCGCCGGAGGAGAAGCTTGGGATCATGGAATTGGCCGTTGGGCTTACCTCCTGCTTCGTGACCTTCCTCCTGCCAGCGGGCTGGATCCTGTCACACCTGGAGACCTACAGGAGGCCGGAGTGA???????????????ATATACACTTCAGATAACTACACCGAGGAAATGGGCTCAGGGGACTATGACTCCATAAAGGAACCCTGCTTCCGTGAAGAAAATGCTAATTTCAATAAGATCTTCCTGCCCACCATCTACTCCATCATCTTCTTGACTGGCATTGTGGGCAATGGATTGGTCATCCTGGTCATGGGTTACCAGAAGAAACTGAGAAGCATGACGGACAAGTACAGGCTGCACCTGTCAGTGGCCGACCTCCTCTTTGTCATCACGCTTCCCTTCTGGGCAGTTGATGCCGTGGCAAACTGGTACTTTGGGAACTTCCTATGCAAGGCAGTCCATGTCATCTACACAGTCAACCTCTACAGCAGTGTCCTCATCCTGGCCTTCATCAGTCTGGACCGCTACCTGGCCATCGTCCACGCCACCAACAGTCAGAGGCCAAGGAAGCTGTTGGCTGAAAAGGTGGTCTATGTTGGCGTCTGGATCCCTGCCCTCCTGCTGACTATTCCCGACTTCATCTTTGCCAACGTCAGTGAGGCAGATGACAGATATATCTGTGACCGCTTCTACCCCAATGACTTGTGGGTGGTTGTGTTCCAGTTTCAGCACATCATGGTTGGCCTTATCCTGCCTGGTATTGTCATCCTGTCCTGCTATTGCATTATCATCTCCAAGCTGTCACACTCCAAGGGCCACCAGAAGCGCAAGGCCCTCAAGACCACAGTCATCCTCATCCTGGCTTTCTTCGCCTGCTGGCTGCCTTACTACATTGGGATCAGCATCGACTCCTTCATCCTCCTGGAAATCATCAAGCAAGGGTGTGAGTTTGAGAACACTGTGCACAAGTGGATTTCCATCACCGAGGCCCTAGCTTTCTTCCACTGTTGTCTGAACCCCATCCTCTATGCTTTCCTTGGAGCCAAATTTAAAACCTCTGCCCAGCATGCACTCACCTCTGTGAGCAGAGGGTCCAGCCTCAAGATCCTCTCCAAAGGAAAGCGAGGTGGACATTCATCTGTTTCCACTGAGTCTGAGTCTTCAAGTTTTCACTCCAGCTAA??????????????????????????????????????????????????????????????????????????????????????????????????????????????????????????????????????????????????????????????????????????????????????????????????????????????????????????????????????????????????????????????????????????????????????????????????????????????????????????????????????????????????????????????????????????????????????????????????????????????????????????????????????????????????????????????????????????????????????????????????????????????????????????????????????????????????????????????????????????????????????????????????????????????????????????????????????????????????????????????????????????????????????????????????????????????????????????????????????????????????????????????????????????????????????????????????????????????????????????????????????????????????????????????????????????????????????????????????????????????????????????????????????????????????????????????????????????????????????????????????????????????????????????????????????????????????????????????????????????????????????????????????????????????????????????????????????????????????????????????????????????????????????????????????????????????????????????????????????????????????????????????????????????????????????????????????ATGAAAATATTTTTCTTTATTTTTGCTGCTCTCATTCTTCTTGCTCAAATTTTCCAAGCCAGGACAGCAATTCATAGAGCACTAATTTGTAAGAGAATGGAAGGTCACTGTGAAGCTGAATGTCTTACCTTTGAAGTAAAGATTGGGGGCTGTAGAGCTGAATTAGCACCATTTTGCTGCAAAAACAGA??GAGATCCTCTTGATATCCTTACTAAGATTTTCCCAAATTACAGGCGCAGCCGGCTAGAAGGCATTCTACAGTTCTGCAAAGGGGATGTGGTACAAGCCATTGAACAGGTTTTAAATGGCAAAGAACACAAGCCAGACAACAGGAACCTAGCAAACTCAGAAGAACTGGAAAACACAAACATTCAGAGAGCTTCAAGTTTTAGTCTTGCTGGAATTGGTTTTGGAACTCTAGGTAATAAATCAGCTTTCTCTCCTCTTCAGACTACTTCTGCTTCTTATGGAGGTGATTCAAATGTCTACAGCTTAAATCCTAGAGTAGGTATCAGTCCATTAAGGCTCGCATATTCTTCTGCAGGAAGAGGGTTATCTGGTTTTATGTCACCATACCTAACACCTGGGTTAGTACCCACCTTGCCTTTTCGGCCAGCTTTGGATTATGCGTTTTCAGGGATGATTAGAGATTCTTCCTACCTTTCCAGTAAAGA?????????????????????????????AGATTTTTTAATCTCTAATTTTGTATCTGATATGGTGTCATTTCATAGGCTCCTCGTTGTTTACCCCTGGACCCAGAGATTTTTTGACAGCTTTGGAAACCTGTCATCTCCCTCTGCCATCCTGGGCAACCCCAAGGTCAAGGCCCATGGCAAGAAGGTGCTGACTTCCTTTGGAGATGCTATTAAAAACATGGACAACCTCAAGACCACCTTTGCTAAGCTGAGTGAGCTGCACTGTGACAAGCTGCATATGGTTCCAAAACTGTTCACTTCTCAAATTTCCCTGCTTCTTCTGTTGGGGCTTCTGGCTGTGGACGGCTCACTCCATGTCAAACCTCCACAGTTTACCTGGGCTCAATGGTTTGAAACCCAGCACATCAATATGACCTCCCAGCAATGCAACAATGCAATGCAGGTCATTAACAATTTTCAACGGCGTTGCAAAAACCAAAATACTTTTCTGCGTACAACTTTTGCTAATGTAGTTAATGTTTGTGGTAACCCAAATATAACCTGTCCTAGTAACAGAAGTCGCAACAATTGTCATCATAGTGGAGTCCAGGTGCCTTTAATCCACTGTAACCTCACAACTCCAAGTCCACAGATTTCAAACTGCAGGTATGCGCAGACACCAGCAAACATGTTCTATATAGTTGCATGTGACAACAGGGATCCACGACGGGACCCTCCACAGTATCCGGTGGTTCCAGTTCACCTGGATAGAATCATCTAACAACCTGCAGAGGTGAGGTTAATTTGGGGGCTGTGGCTCTAAAGATAAGGCAATTATTTTCCTGCTTCTGACACAGCGAAATGCTCCCTTCCTCACCAGATCTTATTTTGTTCAGACTTCACCGAGAAAACCACACTATTTAGTGCTAGGATGGAGACATTG?TGGGCAGGGAGGGGGCAGGGAAGTCTGAGGCCCAGGGCTCAGCCTCAGCAGTAGGGAGGGAGGTGCATGCAAGTACTCTCTCCCACTTTT?CTCCCCCTATTCAAATGGCCCCTAGTCCTCTCTAGAAGCAAGCCCAGCCATACCTAGATTTGGAAT?????????????????????????????????????????????????????????????????????????????????????????????????????????????????????????????????????????????????????????????????????????????????????????????????????????????????????????????????????????????????????????????????????????????????????????????????????????????????????????????????????????????????????????????????????????????????????????????????????????????????????????????????????????????????????????????????????????????????????????????????????????????????????????????????????????????????????????????????????????????????????????????????????????????????????????????????????????????????????????????????????????????????????????????????????????????????????????????????????????????????????????????????????????????????????????????????????????????????????????????????????????????????????????????????????????????????????????????????????????????????????????????????????????????????????????????????????????????????????????????????????????????????????????????????????????????????????????????????????????????????????????????????????????????????????????????????????????????????????????????????????????????????????????????????????????????????????????????????????????????????????????????????????????????????????????????????????????????????????????????????????????????????????????????????????????????????????????????????????????????????????????????????????????????????????????????????????????????????????????????????????????????????????????????????????????????????????????????????????????????????????????????????????????????????????????????????????????????????????????????????????????????????????????????????????????????????????????????????????????????????????????????????????????????????????????????????????????????????????????????????????????????????????????????????????????????????????????????????????????????????????????????????????????????????????????????????????????????????????????????????????????????????????????????????????????????????????????????????????????????????????????????????????????????????????????????????????????????????????????????????????????????????????????????????????????????????????????????????????????????????????????????????????????????????????????????????????????????????????????????????????????????????????????????????????????????????????????????????????????????????????????????????????????????????????????????????????????????????????????????????????????????????????????????????????????????????????????????????????????????????????????????????????????????????????????????????????????????????????????????????????????????????????????????????????????????????????????????????????????????????????????????????????????????????????????????????????????????????????????????????????????????????????????????????????????????????????????????????????????????????????????????????????????????????????????????????????????????????????????????????????????????????????????????????????????????????????????????????????????????????????????????????????????????????????????????????????????????????????????????????????????????????????????????????????????????????????????????????????????????????????????????????????????????????????????????????????????????????????????????????????????????????????????????????????????????????????????????????????????????????????????????????????????????????????????????????????????????????CAGGACCCATATGTAAAAGAAGCAGAAAACCTTAAGAAATATTTTAACGCAGGTGATTCAGATGTAGCGGATAATGGAACTCTTTTCTTAGGCATTTTGAAGAATTGGAAAGAGGAGAGTGACAGAAAAATAATGCAGAGCCAAATTGTCTCCTTTTACTTCAAACTTTTTAAAAACTTTAAAGATGACCAGAGCATCCAAAAGAGTGTGGAGACCATCAAGGAAGACATGAATGTCAAGTTTTTCAATAGCAACAAAAAGAAACGGGATGACTTCGAAAAGCTGACTAATTATTCGGTAACTGACTTGAACGTCCAACGCAAAGCAATACATGAACTCATCCAAGTGATGGCTGAACTGTCGCCAGCAGCTAAAACAGGGAAGCGGAAAAGGAGTCAGATGTTTCGAGGTCGAAGAGCATCCCAG???????????????????????????????????????????????????????????????????????????????????????????????????????????????????????????????????????????????????????????????????????????????????????????????????????????????????????????????????????????????????????????????????????????????????????????????????????????????????????????????????????????????????????????????????????????????????????????????????????????????????????????????????????????????????????????????????????????????????????????????????????????????????????????????????????????????????????????????????????????????????????????????????????????????????????????????????????????????????????????????????????????????????????????????????????????????????????????????????????????????????????????????????????????????????????????????????????????????????????????????????????????????????????????????????????????????????????????????????????????????????????????????????????????????????????????????????????????????????????????????????????????????????????????????????????ATGGAGAGTGACAGCTTTGAAGATTTCTTGAAAGGTGAAGATTTTAGTAATTACAGTTACAGCTCTGACCTGCCCCCTTTTCTACTAGATGCCGCCCCATGTGAACCAGAATCCCTGGAAATCAACAAGTATTTTGTGGTCATTATCTATGTCCTGGTATTCCTGCTGAGCCTGCTGGGAAACTCCCTCGTGATGCTGGTCATCTTATACAGCAGGGT?GGCCGCTCTGTCACTGATGTCTACCTGCTGAACCTGGCCTTGGCCGACCTACTCTTTGCCCTGACCTTGCCCATCTGGGCCGCCTCCAAGGTGACTGGCTGGATTTTTGGCACATTCCTGTGCAAGGTGGTCTCACTCCTGAAGGAAGTCAACTTCTATAGTGGCATCCTGCTACTGGCCTGCATCAGTGTGGACCGTTACCTGGCCATTGTCCATGCCACACGCACACTGACCCAGAAGCGCTACTTGGTCAAGTTCATATGTCTCAGCATCTGGGGTCTGTCCTTGCTCCTGGCCCTGCCTGTCTTAATTTTCCGAAAGACCATCTACCCCCCTATGTTAGCCCAGTCTGCTATGAGGACATGGGCAACAATACAGCAAACTGGCGGATGCTGTTACGGATCCTGCCCCAGTCCTTTGGCTTCATCGTGCCGCTGCTGATCATGCTGTTCTGCTACGGATTCACCCTGCGTACGCTGTTTAAGGCCCATATGGGGCAGAAGCACCGGGCCATGCGGGTCATCTTTGCTGTCGTCCTCATCTTCCTGCTTTGCTGGCTGCCCTACAACCTAGTCCTGCTGGCAGACACCCTCATGAGGACCTGGGTGATCCAGGAGACCTGTGAGCGTCGCAATGACATCGACCGGGCTCTGGAGGCCACCGAGATTCTGGGCATCCTTCACAGCTGCCTCAACCCCCTCATCTATGCCTTCATTGGCCAGAAGTTTCGCCATGGACTCCTCAAGATTCTAGCTATACATGGCTTGATCAGCAAGGACTCCCTGCCCAAAGACAGCAGGCCTTCCTTTGTTGGCTCTTCTTCAGGGCACACTTCCACTACTCTCTAA?????????????????????????????????????????????????????????????????????????????????????????????????????????????????????????????????????????????????????????????????????????????????????????????????????????????????????????????????????????????????????????????????????????????????????????????????????????????????????????????????????????????????????????????????????????????????????????????????????????????????????????????????????????????????????????????????ATGGCTGTGCAGGGATCCCAGAGAAGACTCCTGGGCTCCCTCAACTCCACCCCCACAGCCATCCCCCAGCTGGGGCTGGCTGCCAACCAGACAGGAGCCTGGTGCCTGGAGGTGTCCATACCTGACGGGCTCTTCCTCAGCCTGGGGCTGGTGAGCTTGGTGGAGAACGTGCTGGTGGTGGCCACCATCGCCAAGAACCGGAACCTGCACTCACCCATGTACTGCTTCATCTGCTGCCTGGCCCTGTCGGACCTGCTGGTGAGCGGGGGCAACGTGCTGGAGACGGCCGTCATCCTCCTGCTGGAGGCCGGTGCGCTGGCGGCCCGGGCTGCCGTGGTGCAGCAGCTGGACAATGTCATTGATGTGATCACCTGCAGCTCCATGCTGTCCAGCCTCTGCTTCCTGGGTGCCATCGCCGTGGACCGCTACATCTCCATCTTCTACGCGCTGCGCTACCACAGCATCGTGACGCTGCCGCGGGCACGGCGAGCCATCGCGGCCATCTGGGTGGCCAGTGTCCTCTTCAGCACGCTCTTCATTGCCTACTACGACCACGCGGCCGTCCTGCTGTGCCTTGTGGTCTTTTTCCTGGCCATGCTGGTGCTCATGGCCGTGCTGTACGTCCACATGCTGGCCCGGGCCTGCCAGCACGCCCAGGGCATCGCCCGGCTCCACAAGAGGCAGCGCCCGGTCCACCAAGGCTTTGGCCTTAAAGGCGCTGTCACCCTCACCATCCTGCTGGGCATTTTCTTCCTCTGCTGGGGCCCCTTCTTTCTGCATCTCACACTCATCGTCCTCTGCCCCCAGCACCCCACGTGCAGCTGCATCTTCAAGAACTTCAACCTCTTTCTCGCCCTCATCATCTGCAATGCCATCATCGACCCCCTCATCTACGCCTTCCGCAGCCAGGAGCTCCGCAGGACGCTCAAGGAGGTGCTGACATGCTCCTGGTGATTACTGGGAGGTGGAGGTCAGAGACAAAACAACATGGATCCTGGGAGCCTGCAAGACATCCATAAGCAGGAAAGGGAACATGACTCTGTCGCCAGAGAATGGCTACTGGGTGGTGATAATGATGAACGAAAATGAGTACCAGGCGTCCAGCGTTCCCCCGACCCGCCTGCTAATAAAGGAGCCTCCCAAGCGTGTGGGCATCTTCGTGGACTACAGAGTTGGAAGCATCTCCTTTTACAACGTGACAGCCAGATCCCACATGTATACATTCACAAGCTGCTCTTTCTCTGGGCCCCTTCAACCTATCTTTGGCCCTGGGACACGTGATGGAGGGAAGAACACAGCTCCTCTG????????????????????????????????????????????????????????????????????????????????????????????????????????????????????????????????????????????????????????????????????????????????????????????????????????????????????????????????????????????????????????????????????????????????????????????????????????????????????????????????????????????????????GTTTATGTAGCTTA?TTCTATCCAAAGCAATGCACTGAAAATGTCTCGACGGGCCCACACGCCCCATAAACAAATAGGTTTGGTCCTAGCCTTTCTATTAGCTCTTAGTGAGGTTACACATGCAAGCATCCCCGCCCCAGTGAG?TCGCCCTCCAAGTCACTCTGACTAAGAGGAGCAAGCATCAAGCACGCCAGCGCAGCTCAAGACGCTCAGCCTAGCCACACCCCCACGGGAGACAGCAGTGATAAGTCTTTAGCAATAAACGAAAGTTCAACTAAGCTACACTAACCCAGGGTTGGTCAACTTCGTGCCAGCCACCGCGGTCACACGATTAGCCCAAGTTAATAGAGATCGGCGTAGAGAGTGTTTTAGATTCTCCCCAATAAAGCTAAAATTTACCTGAGTTGTAAAACTTAAGCTAATACAAAATAAACTACGAAAGTGGCTTTAATATATCTGAACACACAATAGCTAAGGCCCAAACTGGGATTAGATACCCCACTATGCTTAGCCCTAAACTTTAACAGTTAAATCAACAAAACTGCTCGCCAGAACACTACGAGCCACAGCTTAAAACTCAAAGGACCTGGCGGTGCTTCATACCCTCTAGAGGAGCCTGTTCTGTAATCGATAAACCCCGATCAACCTCACCACCCCTTGCTCAGCCTATATACCGCCATCTTCAGCAAACCCTGATGAAGGCCACGAAGTAAGCGCAAGCATCCA????CATAAAGACGTTAGGTCAAGGTGTAGCCCATGGAGTGGCAAAAATGGGCTACATTTTCTACTTCAGAAAA??CTACGATAGCCCTCATGAAACCTGAGGGTCGAAGGTGGATTTAGCAGTAAACTAAGAGTAGAGTGCTTAGTTGAACAGGGCCCTGAAGCGCGTACACACCGCCCGTCACCCTCTTCAAGTATATTTCAGGGACTACCTAACTAAAACCCCCAGCATCTATATAGAGGAGGCAAGTCGTAACATGGTAAGCGTACTGGAAAGTGCGCTTGGACGAACCAGAGGGTAGCTTAACACAAAGCACCCGGCTTACACCTGGGAGATTTAATTCAACCTGGCCCCTCTGAGCTAACCCTAGCCCCAAACCCAACCCACCCTACTACCAAC??CAACCCTA?ACCAAACCATTCACCCAAACAAAGTATAGGCGATAGAAATTACAATCCGGCGCAATAGACACAGTACCGTAAGGGAAAGATGAAAAAACCAACCAAGCACAACATAGCAAGGACTAACCCCTGTACCTTTTGCATAATGAATTAACTAGAAACAACTTTGCAAGGAGAGCCAAAGCCAAGACCCCCGAAACCAGACGAGCTACCCATAAACAGCTAAAAGAGCACACCCGTCTATGTAGCAAAATAGTGGGAAGATTTATGGGTAGAGGCGACAAACCTACCGAGCCTGGTGATAGCTGGTTGTCCAAGACAGAATCTTAGTTCAACTTTAAATTTACTTACAGAA??CCCCT?????AATCCCCTCGTAAATTTAATTGCTAGTCTAAAGAGGAACAGCTCTTTAGACACTAGGAAAAACCTTAAAAAGAGAGTAAAAAACACAACACCCATAGTGGGCCCAAAAGCAGCCATCAATTAAGAAAGCGTTCAAGCTCGACACCTAAACACCAAAAAATACCAAACACAAAACTGAACTCCTTACTCCCCATTGGACTAATCTATTGCCCCATAGAAGAAACAATGTTAGTATAAGTAACATGAAGATATTCTCCCCC????GCATAAGTCTACGTCAGACCGAAATCACACTGACAATTAACGGTCCAATATGCATAGTTACAAATAAACTATTATTTTTCCCCCCGTTAATCCAACACAGGCATGCCTATAAGGAAAGGTTAAAAAAAGTAAAAGGAACTCGGCAAATCTCACCCCGCCTGTTTACCAAAAACATCACCTCTAGCATTACCAGTATTAGAGGCACCGCCTGCCCGGTGACATACGTTTAACGGCCGCGGTACCCTGACCGTGCAAAGGTAGCATAATCACTTGTTCCTTAAATGGGGACTTGTATGAATGGCTTCACGAGGGTTCGACTGTCTCTTACTTTTAACCAGTGAAATTGACCTGCCCGTGAAGAGGCGGGCATAACATAACAAGACGAGAAGACCCTATGGAGCTTCAATTTACCAGTGCAAATAACATACA?ACAAGCCCACAGGCCCT?AAATCACCAAACCTGCACTGAAGATTTCGGTTGGGGCGACCTCGGAGCACAACCCAACCTCCGAGAAACACATGTTAAGACCTCACAAGTCAAAACGAACTTCCACACACAATTGATCCAACAACTTGACCAACGGAACAAGTTACCCTAGGGATAACAGCGCAATCCTGTTCTAGAGTCCATATCAACAACAGGGTTTACGACCTCGATGTTGGATCAGGACATCCTAATGGTGCAGCCGCTATTAAAGGTTCGTTTGTTCAACGATTAAAGTCCTACGTGATCTGAGTTCAGACCGGAGCAATCCAGGTCGGTTTCTATCTATTTCACATTTCTCCCTGTACGAAAGGACAAGAGAAATGGGGCCTACTTCACAAAGCGCCTTTCCCAAACAAATGATATCATCTCAATTTAACACCACACC?AACA?CCCACCCAAGAAAAGGGCTTGTTAAGATGGCAGAGCCCGGTAACTGCATAAAATTTAAAGCTTTACAGTCAGAGGTTCAACTCCTCTTCTTAACAATATGCCCATAATCAACCTCCTACTCCTCATTATATCCATCCTAATCGCCATAGCATTTCTAATGCTAACCGAACGAAAAATCCTAGGCCACACACAACTACGCAAAGGGCCCAACATTGTGGGCCCCTACGGCTTACTACAACCCTTTGCCGACGCCCTAAAACTATTCACCAAAGAACCCCTAAAACCCTCCACATCAACCATCACCCTTTACATTATTTCCCCCGCCCTAGCCCTTACCATTGCCCTCCTACTATGAACCCCCCTCCCTATGCCCATCCCCCTAATCAACCTCAACTTAGGCCTCCTATTTATCCTAGCCGCGTCAAGCCTAACCGTCTACTCCATCCTCTGATCAGGATGAGCATCTAACTCAAACTACGCCCTAATCGGCGCATTGCGGGCGGTAGCCCAAACGATCTCATACGAAATTACCCTAGCCCTTATCCTGTTATCAGTACTACTAATAAGCGGCTCTTTTAACCTCTCCGCCCTCATCACAACACAAGAACACTCATGACTACTTCTACCATCATGACCTCTAGCCCTAATATGATTTATTTCAACACTAGCAGAAACCAACCGAGCCCCCTTCGACCTCACCGAAGGAGAATCCGAACTAGTTTCGGGCTTTAACACTGAATACGCCGCAGGTCCATTCGCCCTATTCTTCATAGCCGAATATACAAACATTATCTTAATAAACGCCCTCACCACTATAATTTTCCTAGGAACAACATTCAACATCCACTCCCCAGAACTCTACACAACCCTCTTCACCATCAAAACCCTACTCCTAACCTCCCTATTCCTATGAATTCGATCAACATACCCCCGATTCCGCTACGACCAACTCATGCACCTTCTATGAAAAAATTTCCTGCCACTCACCCTAGCACTACTAATATGACACATCTCCGTACCCATTGCAACCTCCGGCATTCCCCCACAAACCTAGAAATATGTCTGACAAAAGAGTTACTTTGATAGAGTAAAAAATAGAGGTCTAAATCCCCTTATTTCTAGGATTATGGGAGTTGAACCCACCCCTGAGAATCCAAAATTCTCCGTGCCACCCATCACACCCTATCCTAAAGTAAGGTCAGCTAAATAAGCTATCGGGCCCATACCCCGAAAATGTTGGTTATACCCTTCCCGTACTAATTAACCCCTTGGCCCAACCCATCATTTACCCCACCATCTTCACAGGCACGCTCATTACAGCACTGAGCTCCCACTGATTCTTTGCCTGACTGGGACTAGAAATAAATATACTCGCTTTCATCCCAGTCCTAACCAAAAAAACAAGCCCCCGCTCCACAGAAGCCGCCATTAAATATTTCCTCACACAGGCAACCGCATCCATAATCCTCCTGATAGCCATCCTCTACAACAACATACTTTCCGGACAGTG???AACCACAACCAACACCACCAACCCATATTCATCTCTAATAATCGTAACCGCCCTAGCAATGAAGCTAGGAATAGCCCCCTTCCACTTTTGAGTCCCAGAAGTCACCCAAGGAGTCCCCCTGACATCCGGCTTACTCCTCCTTACATGACAAAAATTAGCCCCCATTTCAATTATATACCAAATATCTTCATCGGTAGACACAAACATCCTCCTCACCCTCTCAATTCTATCTATCCTAGTAGGCGGCTGAGGCGGACTAAACCAAACCCAACTACGCAAAATCCTGGCATACTCCTCAATCACCCATATAGGATGAATAATAGCAGTACTACCATATAACCCAGACATCACTATCCTCAACCTAATCATCTACATCATCCTGACAACTACCGCATTCCTAATCCTCGACTTAAACTCTAGTGTCACAATCCTAATATTAACCCGCACCTGGAACAAGCTGACATGACTAATACCCTTAATCCCATCAACCTTATTATCCCTAGGGGGCCTGCCACCACTAACCGGCTTCCTGCCCAAATGAGCCATCATTGAAGAATTTGCAAAAAATGGCAATCTCATTACCCCCACAATCATGGCTATTATCACCCTCCTCAACCTCTACTTCTACGTACGCCTAATCTACGCCACCTCAATCACACTACTCCCCATATCTAACAACGCAAAAATGAAATGACAGTTCGAAAACACAAAACCCACCCCTCTTCTCCCCACACTCACCATTCTTACCACCCTACTCCTACCTATCTCCCCTCTCATCCTATCTATCTCATAGAAATTTAGGTTA?ACAAGACCAAGAGCCTTCAAAGCCCTCAGCAAGTCACAGCACTTAATTTCTGTAACA?CTAAGGACTGCAAAGCCCCGCTCTGCATCAACTGAACGCAAACCAGCCACTTTAATTAAGCTAAGCCCTCCCTAGACCGATGGGACTTAAACCCACAAACATTTAGTTAACAGCTAAACACCCTAATCAATTGGCTTCAGTCCACTTCTCCCGCCGCGGGG?AAAAAGGCGGGAGAAGCCCCGGCAG??GCTTAAAGCTGCTCCTTCGAATTTGCAATTCAACATGACAATCACCTCGGGGCTGGTAAAAAGAGGTCTA?ACCCCTGTTCTTAGATTTACAGCCTAATGCCTACTCGGCCATTTTACCTTTTTCTCCACTAATGTTCGCCGACCGCTGGCTATTCTCCACGAACCACAAAGACATCGGGACACTATACCTGTTATTCGGCGCATGGGCTGGAGTCCTAGGCACTGCCCTAAGCCTCCTCATTCGAGCTGAACTGGGCCAACCCGGCAACCTTCTAGGCAATGACCATATCTACAATGTCATCGTCACAGCTCATGCATTCGTAATAATTTTCTTTATAGTCATACCCATTATAATTGGAGGCTTTGGCAACTGACTAGTGCCCCTAATAATCGGCGCCCCCGATATAGCATTCCCGCGCATAAATAATATAAGCTTCTGACTCCTCCCCCCCTCCTTTCTCCTACTGCTCGCTTCTGCTACAGTAGAGGCTGGCGCAGGAACAGGCTGAACAGTCTATCCGCCCCTAGCAGGAAACTACTCTCACCCAGGAGCCTCTGTAGACTTAACAATCTTCTCTTTACACCTAGCAGGCATTTCCTCTATCCTAGGAGCTATCAATTTCATCACAACAATTATTAATATAAAACCCCCTGCAATATCCCAATACCAAACCCCCCTCTTCGTCTGATCAGTCTTGATCACAGCAGTCCTACTTCTCCTTTCCCTCCCAGTCCTAGCCGCTGGCATCACCATACTACTAACAGATCGCAACCTAAACACCACATTCTTTGACCCAGCCGGAGGTGGAGATCCCATCCTATATCAGCACCTATTCTGATTTTTTGGCCACCCTGAAGTCTACATTCTCATCCTGCCGGGTTTCGGCATAATCTCCCACATCGTAACACACTATTCCGGAAAAGAAGAGCCATTTGGGTACATAGGCATAGTCTGAGCCATAGTCTCAATTGGCTTCCTGGGCTTTATCGTATGGGCCCACCACATATTCACAGTAGGAATAGACGTGGACACACGAGCCTACTTCACCTCCGCTACCATAATCATTGCCATCCCCACCGGCGTCAAAGTATTTAGCTGACTCGCTACACTCCACGGAAGCAACACTAAATGATCTGCCGCAATCCTCTGAGCCTTAGGATTCATTTTCCTCTTCACCGTAGGCGGCCTAACAGGCATCGTACTAGCAAACTCATCACTAGACATTGTATTACACGATACATACTACGTTGTAGCCCACTTTCATTACGTCCTATCAATAGGAGCTGTATTCGCCATCATGGGAGGCTTCATCCACTGGTTCCCACTATTCTCAGGCTACACCTTAGACCAGACCTATGCTAAAATTCACTTCATCACCATATTTATCGGCGTAAATTTAACTTTCTTCCCACAACATTTCCTCGGCCTGTCAGGCATACCCCGACGCTACTCCGACTACCCCGACGCGTACACCACCTGAAATATTTTATCATCCGCAGGCTCATTTATCTCCCTAACAGCAGTCATACTAATAATTTTCATAATTTGAGAAGCCTTCGCCTCAAAACGAAAAGTCCCAATAGTTGAACAACCCTCCACAAGCCTAGAGTGATTGTACGGATGCCCCCCACCCTACCACACATTTGAAGAACCCGTCTATATAAAACAGAACAAAAAAGGAAGGAATCGAACCTCCTAAAGCTGGTTTCAAGCCAACCCCACAACCTCCATGACTTTTTCAA?GAGATACTAGAAAAACCATTTCATGACTTTGTCAAAGTTAAGTTACAGGCCAAACCCTGTGTATCTTA?ATGGCGCACGCAGCACAGGTAGGTTTACAAGACGCTACCTCTCCTATCATAGAAGAATTGGTCATCTTTCACGACCACGCCCTCATAATCATTTTCCTAATCTGCTTCCTAGTCCTGTACGCCCTATTCCTAACACTCACAACAAAACTCACCAACACCAGCATCTCAGACGCCCAAGAGATAGAGACTATTTGAACTATCCTACCGGCCATCATCCTAATTCTAATCGCCCTCCCATCCCTACGCATCCTCTACTTAACAGACGAGATCAACGACCCTTCCTTCACCATCAAATCAATCGGTCATCAATGATACTGAACCTACGAGTACACTGACTACGGTGGATTGATCTTCAACTCTTACATGCTCCCACCACTATTCCTAGAACCAGGCGACCTTCGACTCCTCGACGTCGACAACCGAGTAGTCCTCCCAGTCGAAGCTCCCGTTCGCATAATAATCACATCCCAAGACGTCTTACACTCATGAACTGTACCCTCACTAGGCCTGAAAACGGACGCAATCCCCGGACGCCTAAACCAAACCACATTCACTGCCACGCGACCAGGAGTGTACTATGGCCAATGCTCAGAAATCTGTGGAGCTAACCACAGCTTTATGCCTATCGTCCTAGAACTAATCCCCCTAAAAATCTTCGAAATAGGGCCCGTATTCACTTTATAACCATCCTACCCCCTTTCAGGCCCACTGCAAAGCTAATCTAGCATTAACCTTTTAAGTTAAAGACTAAGAGAATCCTCTTTGCAGTGAAATGCCCCAACTAAATACCACCACATGGCCCACCATCATCACCCCAATACTCCTTGCACTATTCCTCATCACTCAACTAAAACTACTAAACTCACACCTCCACCCACCCACCCCACCAAAATTCACTAAACCAAAACTCCACGCCAAACCCTGAGGACCAAAATGAACGAAAGTCTATTTACCCCATTCATTACCCCCACAGTACTAGGCCTCCCCGCCGCAGTACTAGTCATCTTATTTCCCCCCTTACTGATCCCCACCTCCAAACATCTCATCAACAACCGACTAATTATTATCCAACAATGACTAATCCGACTCATCCTAAAACAAATAATAACCACCCATAACGCTAAAGGACGAACTTGATCCCTCATACTAACGTCCCTAATCATTTTCATCGCCTCAACCAACCTCCTAGGACTCCTCCCCTACTCATTTACACCAACCACCCAACTATCCATAAATTTAGCTATAGCAATTCCCTTATGAGCAAGCACGGTAGCTATGGGCCTTCGCTTCAAAGCCAAAATTACCCTAACCCACCTCTTACCACAAGGTACCCCCACACCTCTCATCCCTATACTAATTATTATTGAAACCGTCAGCCTTTTCATTCAACCACTAGCCTTAGCCGTACGCCTAACTGCTAACATCACTGCAGGCCACCTACTCATGCACCTAATCGGAAGCTCTGCACTAGCTATACTAGCCATCAACCTCCCCCTAACCCTCATCACCCTTACAATCTTAACCCTGCTAACAATCCTGGAGACTGCCATCGCCCTAATTCAAGCCTACGTCTTCACACTTCTAGTAAGCCTCTACCTGCACGACAACTCATAATGGCCCATCAATCACACGCCTACCACATAGTAAAACCTAGCCCATGACCCCTAACAGGAGCTCTCTCAGCCCTCCTAACAACATCTGGCCTAACCATGTGATTCCACTTCCACTCCACAACCCTACTATTAACAGGCCTACTAACCAATGCACTAACCATATACCAATGGTGACGAGATGTAGTGCGAGAAAGCACATACCAAGGCCACCACACACTACCCGTCCAAAAAGGCCTCCGATATGGAATAATCCTATTCATCACTTCAGAAGTCTTTTTCTTCGCCGGATTCTTCTGAGCATTCTACCACTCCAGCCTAGCCCCCACCCCTCAACTTGGAGGACACTGACCCCCAACAGGCATTATCCCCCTCAACCCCCTAGAAGTCCCACTCCTAAACACATCCGTACTACTCGCATCAGGAGTCTCAATTACCTGAGCCCATCACAGCCTGATGGAAAATAATCGAACCCAAATAATTCAAGCACTACTCATCACAATCTTACTAGGCATCTACTTCACTCTCCTTCAGGCTTCAGAATACATTGAAGCTCCTTTCACCATCTCTGACGGCATCTACGGCTCAACATTCTTCATAGCCACGGGATTCCACGGCCTCCACGTCATTATCGGATCAACTTTCCTCACTGTATGCCTAGCCCGCCAGCTATTATTCCACTTCACATCCAAACATCACTTTGGCTTTGAGGCCGCCGCCTGATACTGGCACTTTGTAGACGTAGTCTGACTGTTTCTGTACGTCTCCATCTACTGATGAGGTTCCTACTCTTTTAGTATAAACAGTACCGTTAACTTCCAATTAACTAGTTTTGACAACGCCCAAAAAAGAGTAATTAACTTCGTCCTAGCTCTAACAGTCAACACCCTCCTAGCCCTGCTACTAATAACCATCACATTCTGACTACCACAACTCTACCCCTACATAGAAAAATCCGACCCATACGAATGTGGATTTGACCCCGCATACCCCGCTCGCATTCCTTTCTCCATAAAATTTTTCTTAGTAGCCATCACCTTCCTACTATTCGACCTAGAAATCGCCCTGCTACTACCCCTGCCATGGGCCCTACAAACAACCAACTTACCACTAATAACTACATCATCACTTATATTAATTATCATCCTAGCCCTAGGCCTAACTTACGAATGATCACAAAAAGGATTAGACTGAGCCGAATTGGTAAATAGTTTAAACAAAACAAATGATTTCGACTCATTAAATTATGACAGCCATATTTACCAAATGCCCCTTATCTACATAAATATCACACTAGCATTCACCATATCACTCCTAGGCATACTAGTCTACCGCTCACACCTAATATCTTCTCTACTATGTCTAGAAGGAATAATATTATCATTGTTCATTATAATTACTCTCATAACCCTCAACACCCACTCTCTCCTAGCTAACATCATACCCATCACCATGCTAGTCTTCGCTGCCTGCGAAGCAGCAGTAGGCCTCGCCCTACTAGCCTCAATCTCCAATACATACGGCCTAGACTACGTCAACAACCTAAACCTACTTCAATGCTAAAACTAATTATCCCAACAATCATACTGCTGCCCCTAACATGACTCTCCAAAACGCACATAATCTGAATCAACACCACCACCCACAGCCTAATCATCAGCTCCATCCCCCTACTATTCCTCAATCAAACCAACAGCAACCTGTACAGCTACTCCCTTCTTTTCTCCTCCGACCCCTTATCAACCCCCCTTCTAATACTAACAACCTGACTCCTACCCCTCATAATTATAGCAAGCCAACACCATCTATCCAACGAACCCCCATCACGAAAAAAATTATACCTCACCATACTAATCTCTCTTCAAATCTCCCTAATCATAACATTCACAGCCACAGAGCTAATTATATTTTATATCCTCTTCGAAACCACTCTCATCCCCACCCTAGTCATTATCACCCGCTGAGGCAACCAGCCAGAGCGCTTAAATGCAGGCACATACTTTCTATTCTACACACTAGTAGGCTCCCTCCCCCTACTCATTGCCCTAATCCACACCTACAACACCCTAGGCTCGCTTAACATTGTATTACTAACTCTCACCGCCCGGGAGCTAACAGACTCCTGATCCAACAGCCTAATATGACTAGCGTACACAATAGCTTTCATAGTAAAAATACCCCTCTACGGACTACACCTATGACTCCCTAAAGCCCATGTAGAAGCCCCCATTGCCGGCTCAATAGTACTCGCCGCAGTGCTCTTAAAACTAGGTGGTTACGGTATAATACGCCTTATCCCCATTCTCAATCCCCTAACTAAACACATAGCCTACCCCTTTATCATACTATCCCTATGAGGCATAATCATAACAAGCTCCATCTGCTTACGACAAACCGACCTAAAATCACTCATCGCATACTCCTCAGTCAGCCACATAGCGCTTGTTGTAGCAGCTATCCTCATTCAAACCCCCTGAAGCTTCACCGGCGCAACCACCCTCATAATTGCCCATGGACTCACATCCTCCCTACTGTTCTGCCTAGCAAACTCAAACTACGAACGAACCCACAGCCGCATCATAATCCTCTCTCAAGGCCTTCAAACTCTACTCCCCCTAATAGCCCTCTGATGACTTCTAGCAAGCCTCACTAACCTTGCCCTACCACCCACCATCAACCTACTAGGAGAACTCTCCGTACTAATAGCCATATTCTCTTGATCTAACATCACCATCCTACTAACAGGACTCAACATACTAATCACAACCCTATACTCTCTCTATATATTCACCACAACACAACGAGGTACACCCACACATCACACCAACAACATAAAACCTTCTTTCACACGTGAAAACACCCTCATGCTCATACACCTATCCCCCATTCTCCTCTTGTCCCTCAACCCCAGCATCATCGCTGGATTCGCCTACTGTAAATATAGTTTAACCAAAACATCAGATTGTGAATCTAATAATAG?GGCCCACAACCCCTTATTTACCGAGAAAGCTCACAAGAACTGCTAACTCTCAC?CCCATGTGTAACAACATGGCTTTCTCAACTTTTAAAGGATAACAGCTATCCCTTGGTCTTAGGACCCAAAAATTTTGGTGCAACTCCAAATAAAAGTAACAGCCATGTTTACCACCATAACTGCCCTCACCTTGACTTCCCTAATCCCCCCCATTACCGCTACCCTCATTAACCCCAACAAAAAAAACTCATACCCCCACTATGTAAAAACTGCCATCGCATCCGCCTTTACTATCAGCCTTATCCCAACAACAATATTTATCTGCCTAGGACAAGAAACCATCGTCACAAACTGATGCTGAACAACCACCCAGACACTACAACTCTCACTAAGCTTCAAACTTGACTACTTCTCCATAACATTCCTCCCCGTAGCACTACTCATCACTTGATCCATTATAGAATTTTCACTATGGTATATAGCCTCAGACCCAAACATCAACCAATTTCTCAAATTCCTCCTTATTTTCCTAATCACCATAATTATCCTAGTCACTGCCAATAACCTACTCCAACTCTTCATCGGCTGAGAGGGCGTAGGGATCATATCCTTCCTGCTCATTAGTTGATGATACGCCCGAACAGACGCCAACACGGCAGCTATTCAAGCAATCCTATACAATCGTATCGGCGATATTGGCTTCATCCTGGCTCTAGCATGATTCCTCCTACACTCCAACTCATGGGAACTACAACAAGTATTCCTCCTAAACAATAACCCTAACCTCCTCCCACTACTAGGACTCCTCCTAGCCGCAGCTGGCAAATCAGCCCAACTAGGCCTTCACCCCTGACTACCCTCAGCCATAGAAGGCCCAACCCCCGTCTCAGCCCTACTTCACTCAAGCACCATGGTCGTGGCTGGGGTCTTCCTACTCATCCGCTTTCACCCATTAACAGAAAACAGCCCACATATCCAAACCCTTACACTATGCTTAGGGGCCATCACCACCCTGTTCGCAGCAATCTGCGCCCTCACACAAAACGACATTAAGAAAATCGTAGCTTTCTCCACCTCAAGTCAACTAGGACTTATAATGGTCACAATTGGCATTAACCAGCCACACCTGGCACTCCTCCACATCTGCACCCACGCCTTCTTCAAAGCCCTTTTATTCATATGTTCTGGGTCCATCATCCACAACCTCAACAATGAGCAAGACATCCGAAAAATAGGAGGACTACTCAAAACCATACCCCTAACCTCAACCTCCCTCACTATCAGCAGCCTAGCCCTCGCAGGAATACCCTTCCTCTCAGGCTTCTACTCCAAAGACCTCATTATCGAGACCGCAAACATATCCTATACCAACACCTGAGCCCTGTCTATCACTCTCATCGCCACCTCCTTAACAGGCGCCTACAGCACTCGAATAATCCTCCACACCCTTACAAGCAAACCCCACTTCCCAACCCCAATCTCTATCAATGAAAACAACCCCACTCTACTTAAACCCATCAAGCGCCTTATGCTAGGAAGCCTATTCGCAGGATTCCTAATCACCAACAACATCCCCCCTATATCCCTGCCCCAAGTAACAACCCCCCCTTACCTAAAACTCGCAGCTCTAGCTGCCACCCTCCTAGGTCTCCTAGTAGCCCTAGACTTAAACTACCTAGCCAACAAACTCAAGACAAAAACCCCTCCACCCACATTCTATTTCTCCATCATACTCGGATTCTACCCTAGCATCATCCACCGCATAATCCCCCACCTAAGCCTTCTCATAAGCCAAAACTTATCCCTACTCCTACTAGACCTAACCTGACTAAAAAAACTAATACCCAAAACAATCTCACAACACCAAACCTCAGCCTCCATCACTATTTCAACCCAAAAAGGTTTAATCAAACTCTACTTCCTCTCTTTCCTCATCCCACTCCTCCTAATCCTCCTTATAATCTCATAACCTATTACCCCGAGCAATCTCAATTACAACATAAACACCAACAAATAACGTTCAACCAGTAACCACCACCAACCAACGCCCATAATCATATAAAGCCCCCGCACCAATAGGATCCTCCCGAATCAACCCCGACCCTTCCCCTTCATAAATTATCCAGCTCCCCACGCTATTAAAATTCACCACTACCACCACTCCATCATACTCTTTTACCCACAACACCAGCCCCACTTCCATCACTAATCCCACCAGAACACTCACCAATACCTCAACCCCTGACCCCCATGCCTCAGGATATTCCTCAATAGCTATTGCCGTAGTATACCCAAAAACAACCATCATACCCCCTAAATAAATTAAAAAAACCATTAAACCCATATAACCTCCCCCACAATTTAAAATAACTGCACACCCAACCGCACCACTAATAATCAACACTAAACCCCCATAAATAGGAGAGGGCTTAGAAGAAAACCCCACGAACCCTATCACTAAAATTACACTCAACAGAAACAAAGCATATGTCATTGTTCTCGCATAGACTGTGACTATGACCAATGGTATGAAAAAACATCGTTGTACCTCAACTACAAGAACACT?AATGACCTCAACACGTAAAACCAACCCACTAATAAAATTAATCAACCACTCACTTATCGACCTCCCCACCCCATCAAACATCTCCGCATGATGGAACTTCGGCTCACTCCTAGGCGCCTGCTTAATCATCCAAATCACCACTGGACTATTCCTAGCTATACATTATTCACCAGACGCCTCCACTGCCTTTTCATCAATCGCCCACATCACTCGAGATGTAAACTACGGCTGAATAATTCGCCACCTCCACGCTAACGGCGCCTCAATATTCTTTATCTGCCTCTTCTTACATATCGGCCGAGGCCTATACTATGGCTCATTCACCCACCTAGAAACCTGAAACATCGGCATCATCCTACTATTTACAACTATAATAACAGCCTTCATAGGTTACGTCCTCCCATGAGGCCAAATATCCTTCTGAGGAGCCACAGTAATCACAAATCTACTGTCCGCCATCCCATACATTGGAACAGACCTGGTCCAATGAGTCTGAGGTGGCTACTCAGTAAATAGCCCCACTCTAACACGATTCTTCACCCTACACTTCATACTACCCTTCATTATTACAGCCCTAACAACTCTACACCTCTTATTCCTACACGAAACAGGATCAAATAACCCCCTGGGAATCCCCTCCCATTCCGACAAAATCACCTTCCACCCCTACTACACAATCAAAGACATCCTAGGCCTACTCCTTTTTCTCCTCGCCCTAATAACACTAACACTACTCTCACCAGACCTCCTAAGCGACCCAGACAACTACACCTTAGCTAACCCCCTAAGCACCCCACCCCACATTAAACCCGAATGATATTTCCTATTCGCCTACGCAATCCTACGATCCGTCCCCAACAAACTAGGAGGTGTAATAGCCCTCATACTATCCATCCTAATCCTAACAACAATCCCTGCCCTTCACATGTCCAAGCAACAGAGCATAACATTTCGCCCATTGAGCCAATTCCTATATTGACTTTTAATCGCCGACCTTCTAATTCTCACCTGAATTGGAGGGCAACCAGTAAGCTACCCCTTCATCACCATTAGCCAAGTAGCATCCACATTGTACTTCACTACTATCCTTCTACTTATACCAGCCTCTTCCCTGATCGAAAACCACATACTCAAATGAACCTGCCCCTGTAGTACAAATAAGTACACCAGCCTTGTAACCTGAAAATGAAGCCTCTTCCATGGGCAATCAGAGAAAAAGCACTTAACTTCACCGTCAGCCCCCAAAGCCAACATTCTAATTTAAACTACTCTCTGTTCTTTATGGGGGACCAGATTTG?GGTGCCACCCCAGTACTGACCCATTTCTACGGC??CTATGTATTTCGTACATTCCTGCTAGCCAACATGAATATCACCCAACACAACAATCGCTTAACCAACTATAATGCATACAAAACTCCAACCACACTCGA??CCTCCACACCCCGCTTACAAGCAAGTACCCCCCCATGCCCCCCCACCCAAACACATACACCGATCTCTCC??ACATAACCCCTCAACCCCGCATATCAACAGACCAAACAAACCTTAA?AGTACA?TAGCACATACTATC?CTAACCGCACATAGCACATCCCGTTAA???AACCCTGCTCATCACGGATGCCCCCCCTCAGTTAGTAATCCCTTACTCACCATCCTCCGTGAAATCAATATCCCGCACAAG?AGTGCTACTCCCCTCGCTCCGGGCCCATAAAACCTGGGGGTAGCTAAAG?TGAGCTGTATCCGGCATCTGGTTCTTACTTCAGGGCCATAAAACCCAAGATCGCCCACACGTTCCCCTTAAATAAGACATCACGATGGATCACAGGCCTATCACCCTATTAATCACTCACGGGAGCTCTCCATGCATCTGGTATTTTTTCGGGGGGGGATGCACGCGATAGCATCGCGGGCCGCTGGAACCCACCCTATGTCGCA??????GGATCTGTCTTTGATTCCTACCTCATGCCATTATTAATCGCGCCTATATCCAATATCCTAGCCCCACCCCAGTGTT?TGAAGCTGCTATTTAATTTATGCTAG?AGGACATAAAATTACCAAACCCTACCCCATCAACCCAACAAAA??????????????????????????????????????????????????????????????????????????????????????????????????????????TCCAATTTTTATCTTTAGGCTATGTGCACTTTCAACAGGCA?CCCCTCAACTAACACAATCTCATCCCACCCACCAACCCCCCCCCCCCCTTCCTCGCTACTACCCCCACACCCCAGACCAACCCAACCCAAAAGACACCCC?GCACG?CCATCCTGCACCATGGCCAGGTACAGATGCTGTCGCAGCCAGAGCCAGAGCAGATGTTGCCGCCGGAGACAAAGATGTCACAGACGAAGGAGGCGTTGCTGCCAGACACGGAGGAGGGCCATGAGTAAGTGGGCCCAGCTGAGGGTGGGCTGGGGCTGGGGCTGGGGGCTCTCAGGGCCCAGCCTTCCTCTCACCACTTTTCTTGGTCTCACCAGGGTGCTGCCGCCGCAGGTACAGACTGAGATGTAGAAGACACTAATTGCACAAAATAGCACATCCACCAAACTCCTGCCTGAGAATTTTACCAGACTTCAAGACCCTCTTGCCACATCTTGAAAATGCCACATGGCGAACCTTGGCTGCTGGATGCTGGTTCTCTTTGTGGCCACATGGAGTAACCTGGGCCTCTGCAAGAAGCGCCCAAAGCCTGGAGGATGGAACACTGGGGGCAGCCGATACCCGGGGCAGGGCAGCCCTGGAGGCAACCGCTACCCACCTCAGGGCGGTGGTGGCTGGGGGCAGCCTCATGGTGGTGGCTGGGGGCAGCCTCATGGTGGTGGCTGGGGGCAGCCCCATGGTGGTGGCTGGGGGCAGCCTCATGGTGGTGGCTGGGGTCAAGGAGGTGGTACCCACAGTCAGTGGAACAAGCCCAGTAAGCCAAAAACCAACATGAAGCACATGGCTGGTGCTGCAGCAGCTGGGGCAGTGGTGGGGGGCCTTGGTGGCTACATGCTGGGAAGTGCCATGAGCAGGCCCATCATACATTTTGGCAATGACTATGAGGACCGTTACTATCGTGAAAACATGTACCGTTACCCCAACCAAGTGTACTACAGGCCCGTGGATCAGTACAGCAACCAGAACAACTTTGTGCACGACTGCGTCAATATCACAATCAAGCAGCACACAGTCACCACAACCACCAAAGGGGAGAACTTCACCGAGACCGACGTTAAGATGATGGAGCGTGTGGTTGAGCAGATGTGTATCACGCAGTACGAGAGGGAATCTCAGGCCTATTACCAGAGAGGATCGAGCATGGTCCTCTTCTCCTCCCCACCTGTGATCCTCCTGATCTCTTTCCTCATCTTCCTAATAGTGGGATGAAGTGTGCCTCTGTCCTTTGCCACAAACATGAGGTTCAACTTCCCTCTCATGGCCATAGTCCTGGAAATTGCCATGATTGTTTTATTTGGATTATTTGTTGAGTATGAAATGGACCAGACTGTTCTCGAGCAGCTCAGCATCACCAAGTCAACAGACATGGGCACATTCTTTGAGTTATATCCTCTGTTCCAAGATGTACATGTTATGATATTTGTTGGGTTTGGCTTCCTCATGAGCTTCCTGAAGAAATATGGCTTCAGCAGTGTGGGTATCAACCTACTCATTGCTGCTTTGGGCCTCCAGTGGGGCACTATTGTACAGGGAATCCTGCACAGCCAGGGACAGAAATTTAACATTGGAATCAAAAACATGATAAATGCAGACTTCAGTGCAGCCACAGTTCTGATATCTTTTGGAGCTGTCCTGGGTAAAACGAGCCCCACCCAGATGCTGATCATGACAATTATAGAAATTGCTTTTTTTGCTGGCAATGAATATCTGGTTGGTGAAATATTTAAGGCCTCTGACATTGGAGCATCAATGACGATCCATGCCTTTGGGGCCTACTTTGGCTTAGCTGTAGCAGGCATCTTGTATCGATCTGGACTGAGAAGGAGGCATAAAAATGAAGAGTCCGCATACTACTCAGACTTGTTTGCAATGATTGGGACTCTCTTTCTATGGATGTTTTGGCCCAGCTTTAACTCGGCCATTGCTGAACCTGGAGACAAACAGTGCAGGGCCATTGTAAACACGTACTTCTCTCTCGCTGCCTGTGTGCTCACAGCCTTTGCCTTCTCCAGCCTAGTGGAGCACCGAGGCAAGCTCAACATGGTTCACATTCAGAATGCCACCCTTGCTGGAGGAGTTGCTGTGGGCACTTGTGCTGATATGGCAATTCACCCATTTGGTTCTATGATCATTGGGAGCATTGCAGGAATGGTCTCTGTGTTTGGATACAAGTTCCTGACTCCACTTTTTACTACTAAACTGAGGATCCATGATACATGTGGGGTCCATAACCTCCACGGCTTACCTGGTGTAGTGGGAGGCCTTGCAGGCATTGTGGCAGTAGCAATGGGTGCCTCCAACACGTCTATGGCCATGCAGGCAGCTGCACTGGGTTCCTCTATCGGAACAGCAGTTGTTGGAGGTCTGATTACAGGTTTAATTCTAAAGTTGCCTTTCTGGGGACAGCCATCTGACCAGAACTGCTATGATGATTCTGTTTATTGGGAGGTCCCTAGGTTGAGAGAATCTGGCAATTATTTCCAAGGACATGGTGACCACAGCCAGCTGGAACCTGAAGTCTAAACACCAATGGCTCTGGAGAAATCTCTTGTCCTGCTCCCTCTGCTTGTCCTGATACTGCTGGTGCTGGGCTGCCTGGGCAAGGAATCCCGGGCCAAGAAATTCCAGCGGCAGCACATGGACTCAGGCAGTTCCCCCAACAGCAACTCCACCTACTGCAACCAAATGATGAGGCGCCGGAATATGACACAGGGGCGGTGCAAACCAGTGAACACCTTTGTGCACGAGCCCCTGGTAGATGTCCAGAATGTCTGTTTCCAGGAAAAGGTCACCTGCAAGAACGGGCAGGGCAACTGCTACAAGAGCAACTCCAGCATGCACATCACAGACTGCCGCCTGACACACGGCTCCAGGTACCCCAACTGTGCATACCGGACCAGCACGAAGGAGAGACACATCATTGTGGCCTGTGAAGGGAGCCCATATGTGCCAGTCCACTTCGATGCTTCTGTGGAGGACTCCACCTAAATGGTGCTATGCTTTCCTCTTCTTTTACTGTTGCTCGTTCTATGGGGACCAGTGTGTCCACTTCATGCTTGGCCTAAGCGTCTCACCAAGGCTCACTGGTTTGAAATTCAGCATATACAGCCAAGTCCTCTCCAATGCAACAGGGCAATGAGTGGCATCAACAATTATACCCAGCACTGTAAGCATCAAAATACCTTTCTGCATGACTCTTTCCAGAATGTGGCTGCTGTCTGTGATTTGCTCAGCATTGTCTGCAAAAATCGTAGGCACAACTGCCACCAGAGCTCAAAGCCTGTCAACATGACTGACTGCAGACTCATTTCAGGAAAGTATCCCCAGTGCCGCTATAGTGCTGCTGCCCAGTACAAATTCTTCATTGTTGCCTGTGATCCACCTCAGAAGAGCGACCCCCGCTACAAGTTGGTTCCTGTACACTTAGATAGTATTCTCTAAATGGCACCGGCCAGAGCAGGATGCTGCGCCCTGCTGCTGCTGCTTCTGGGGCTGTGGGTGGCAGAGATCCCAGTCAGTGCCAAGCCCAAGGACATGACATCATCTCAGTGGCTTAAAACTCAGCATATGCAGCCCAGCCCTCAAGCATGCAACTCAGCCTCAATAAGTACACAGAACAGTGCAAAGACCTCAACACCTTCCTGCATGAGCTCTTCTCCAGTGTGGCCACCACCTGCCAGACCCCCAACATAGCCTGCAAGAATAGCCGTAAAAACTGCCACCAGAGCCACGGGCCCATGTCCCTGACCATGTGTGAGCTCACCTCAGGGAAGTACCCAAACTGCAGGTACAAAGAGAAGCACCTGAACGCACCTTACATAGCGGCCTGTGACCCTCCACAACAGGGTGACCCAGGGTACCCACTTGTTCCTGTGCACTTGGATAAAGTTGTCTAAATGCAATCATATGCTTCTGCTATGTTAAGCGTATTCAACAGTGATGATTACAGTCCAGCTGTGCAACAGAATATTCCCGCTCTCCGGAGAAGCTCTTCCTTCATTTGCACTGAAAGCTATAACTCTAAGTATCAGTGTGAAACGGGAGAAAACAGTAAAGGCAGCGTCCAGGATAGAGTGAAGCGACCCATGAACGCATTCATCGTGTGGTCTCGCGATCAGAGGCGCAAGATGGCTCTAGAGAATCCCAAAATGCGAAACTCAGAGATCAGCAAGCAGCTGGGATACCAGTGGAAAATGCTTACTGAAGCCGAAAAATGGCCATTCTTCCAGGAGGCACAGAAACTACAGGCCATGCATAGAGAGAAATACCCGAATTATAAGTATCGACCTCGTCGGAAGGCGAAGATGCTGCAGAAGAGTTGCAGTTCGCTTCCCGCAGATCCCGCTTCGGTACTCTGCAGCGAAGTGCAAGACAACAGGTTGTACAGGGATGACTGTACGAAAGCCACACACTCAAGACTGGAGCACCAGCTAGGCCACTTACCGCCCATCAACACAGCCAGCTCACCGCAGCAACGGGACCGCTACAGCCACTCGACAGAGCTGTACATGTTGACTCTAACTCGCATCTGCGCTGTGTCCTATGAAGTCAGGAGTACATTTCTGTTCATTTCAGTCCTGGAGTTTGCAGTGGGGTTTCTGACCAATGCCTTCATTTTCTTGGTGAATTTTTGGGACGTAGTGAAGAGGCAGCCACTGAGCAACAGTGATTGTGTGCTGCTGTGTCTCAGCATCAGCCGGCTTTTCCTGCATGGACTGCTGTTCCTGAGTGCTATCCAGCTTACCCACTTCCAGAAGTTGAGTGAACCACTGAACCACAGCTACCAAGCCATCATCATGCTAT?GATAATTGCAA?CCAAGCCAACCTCTGGCTTGCTGCCTGCCTCAGCCTGCTTTACTGCTCCAAGCTCATCCGTTTCTCTCACACCTTCCTGATCTGCTTGGCAAGCTGGGTCTCCAGGAAGATCTCCCAGATGC?CCTGGGTATTATTCTTTGCTCCTGCATCTGCACTGTCCTCTGTGTTTGGTGCTTTTTTAGCAGACCTCACTTCACAGTCACAACTTTTCTATTCATGAATAACAATACAAGGCTCAACTGGCAGATTAAAGATCTCAACTTATTTTATTCCTTTCTCTTCTGCTATCTGTGGTCTGTGCCTCCTTTCCTATTGTTTCTGGTTTCTTCTGGGATGCTGACTGTCTCCCTGGGAAGGCACATGAGGACAATGAAGGTCTATACCAGAGACTCTCGTGACCCCAGCCTGGAGGCCCACATTAAAGCCCTCAAGTCTCTTGTCTCCTTTTTCTGCTTCTTTGTGATATCATCCTGTGCTGCCTTCATCTCAGTGCCCCTACTGATTCTGTGGCGCAACAAAATAGG?GTGATGGTTTGTGTTGGGATAATGGCAGCTTGTCCCTCTGGGCATGCAGCTGTCCTGATCTCAGGCAATGCCA??TTGAGGAGAGCTGTGACAACCATTCTGCTCTGGGCTCAGAGCAGC?TGAAGGTAAGAGCC?ACCACAAGGCAGATTCCCGGACACTGTGCTGAATGGGAGACCACCTAGACCTTCTCCTAGGAGTGGTGCTCATGGCCAGTCCTGTGTTTGGAATTCCTTCCTGCTCCTTTGATGGCCAAATAGCCTTTTATCGTTTCTGCAACCTCACCCAGGTCCCCCAGGTCCTCAACACCACTGAGAGGCTCCTGCTGAGCTTCAACTATATCAGGACAGTCACTGCTTCATCCTTCCCCTTTCTGGAACAGCTGCAGCTGCTGGAGCTCGGGAGCCAGTATACCCCCTTAAGTATTGACAAGGAGGCCTTCAGAAACCTGCCCAACCTTAGAATCCTGGACCTGGGAAGTAGTAAGATATACTTCTTGCATCCAGATGCTTTTCAGGGACTGTTCCATCTGTTTGAACTTAGACTGTATTTCTGTGGTCTCTCTGATGCTGTATTAAAAGATGGTTATTTCAGAAATTTAAAGGCTTTAACTCGCTTGGATCTATCCAAAAATCAGATTCGTAGCCTTTACCTTCATCCTTCATTTGGGAAGTTGAATTCCTTAAAGTCCATAGATTTTTCCTCCAACCAAATATTCCTTGTATGTGAACATGAGCTCGAGCCCCTGCAAGGGAAAACACTCTCCTTTTTTAGCCTCGCAGCTAATAACTTGTATAGCAGAGTCTCAGTGGACTGGGGAAAATGTATGAACCCATTCAGAAACATGGTGCTGCAGACACTAGATGTTTCTGGAAATGGCTGGACAGTGGACATCACAGGAAACTTTAGCAATGCCATCAGCAAAAGCCAGGCCTTCTCTTTGATTCTTGCCCACCACATCATGGGTGCTGGGTTTGGCTTCCATAACATCAAAGATCCTGACCAGAACACATTTGCTGGCCTGGCCAGAAGTTCAGTGAGACACTTGGATCTTTCACATGGGTTTATCTTCTCCCTGAACTCACGTGTCTTTGAGACACTCAAGGATTTGAAGGTTCTGAACCTTGCCTACAACAAGATAAATAAGATTGCAGATGAAGCATTTTACGGACTTGACAACCTCCAAGTTCTCAATTTGTCATATAACCTTCTGGGGGAACTTTACAGTTCGAATTTCTATGGACTACCTAAGGTAGCCTACATTGATTTGCAAAAGAATCACATTGGAATAATTCAAGACCAAACTTTCAAATTCCTGGAAAAATTACAGACCTTGGATCTCCGAGACAATGCTCTTACAACCATTCATTTTATTCCAAGCATACCTGATATCTTCTTGAGTGGCAATAAACTAGTGACTTTGCCAAAGATCAACCTTACAGCCAACTTCATCCACTTATCAGAAAACAGGCTAGAAAATCTAGATATTCTCTACTTTCTCCTACGGGTACCTCATCTCCAGATTCTCATTTTAAATCAAAATCGCTTATCCTCCTGTAGTGGAGATCAAACCCCTTCAGAGAATCCCAGCTTAGAACAGCTTTTCCTTGGAGAAAATATGTTGCAACTTGCCTGGGAAACTGAGCTCTGTTGGGATGTTTTTGAAGGACTGTCTCATCTTCAAGTTCTGTATTTGAATAATAACTATCTTAATTCCCTTCCACCAGGAGTATTTAGCCATCTGACTGCATTAAGGGGACTAAGCCTCAACTCCAACAGGCTGACAGTTCTTTCTCACAATGATTTACCTGCTAATTTAGAGATCCTGGACATATCCAGGAACCAGCTCCTAGCTCCCGATCCTGATGTATTTGTATCACTTAGTGTCTTGGATATAACTCATAACAAGTTCATTTGTGAATGTGAACTTAGCACTTTTATCAATTGGCTTAATCACACCAATGTCACTATAGCTGGGCCTCCTGCAGACATATATTGTGTGTACCCTGACTCGCTCTCTGGGGTTTCCCTCTTCTCTCTTTCCACAGAAGGTTGTGATGAAGAGAAAGTCTTAAAGTCCCTAAAGTTCTCCCTTTTCATTGTATGCACTGTCACTCTGACTCTGTTCCTCATGACCATCCTCACAGTCACAAAGTGCCGGGGCTTCTGTTTTATTTGTTATAAGACAGCCCAGAGACTGGTGTTCAAGGACCATCCCCAGGGCATAGAACCTGATATGTACAAATATGATGCCTATTTGTGCTTCAGCAGCAAAGATTTCACATGGGTGCAGAATGCTTTGCTCAAACACCTGGATACTCAATACAGTGACCAAAACAGATTTAACCTGTGCTTTGAAGAAAGAGACTTTGTCCCAGGAGAAAACCGCATTGCCAATATCCAGGATGCCATCTGGAACAGTAGAAAGATTGTTTGTCTTGTGAGCAGACATTTCCTTAGCGATGGCTGGTGCCTTGAAGCCTTCAGTTATGCCCAGGGCAGGTGCTTATCTGACCTTAACAGTGCTCTCATCATGGTGGTGGTTGGGTCCTTGTCCCAGTACCAGCTGATGAAACATCAGTCCATCAGAGGCTTTGTACAGAAACAGCAGTACTTGAGGTGGCCTGAGGATCTCCAGGATGTTGACTGGTTTCTTCATAAACTCTCTCAACAGATACTAAAGAAAGAAAAAGAAAAGAAGAAAGACAATAACATTCCGTTGCAAACTGTAGCAACCATCTCCGTTGATGTGACAGTGGCTCCAAACGACATTTCATATGCTGTCATTTCTGAAGATATGAGACAAGTGAGCTGTCCGGAACCACAGATAATATATGGGGCACAAGGGACAACA??????TATCAGACATATGTGAATTTCAGTTATTGTACTGGCATCCTGGGCTCTCAAAGTATCACGTCAGGGAAACATTACTGGGAGGTAGACGTGTCCAAGAAAAGTGCTTGGATCCTGGGGGTATGTGCTGGCTTCCAACCTGATGCAATGTATAATATTGAACAAAATGAAAATTATCAACCTCAATATGGCTACTGGGTTATAGGGTTAGAGGAAGGAGTTAAATGTAGTGCTTTCCAGGATGGTTCCTTCCATAATCCTTCTGCTCCTTTCATTGTGCCCCTCTCTGTGATTATTTGTCCTGATCGTGTTGGAGTTTTCCTAGACTATGAGGCTTGCACTGTCTCATTCTTCAATATCACAAACCATGGATTTCTCATCTATAAGTTTTCTCACTGTTCTTTTTCTCAGCCTGTATTTCCATATTTAAATCCTAGAAAATGTAGAGTCCCCATGACTCTGTGCTCACCAAGCTCTTGA????????????????????????????????????????????????????????????????AATTCAATAACATATAAGGAATTATCTCTGGGCTCTGAAGACACTCTCTCTCTGCATATTGAGTTCTTCAAACATTGTAGCCTGTTTATGGTCTCTGAGAAATAACCACCTTAAGCCCATAATCTTTAATACTTCCTAAACTTTCTTAATAAGAGAAGCTCTATTCCTGACACTACCTCTCATTTGCAAGTTCAAATCATCATTAGTTTTATAGTCTATTAACTGGGTTTGCTTAGGTCAGGCATTATTAT???TAATCTTATTGTTAATATTCTAACAATAAGAATTAAACTATTAATGGTGAATAGAGATTTTCACTTTAACATAGGCCTATCCCACTGGTGGGATACGAGCCAATTCCAAAGAAAAGTCAGTCATGTGTTTTTCAGAGGATGAAAGCTTAAGATAAAGACT?AAAGTGTTTGATGCTGGAGGTGGGAGTGGTATTATATAGGTCTCAGCCAAGACATGTGATAATCACTGTAGGAATAGCTGGAAAGAGAAGTCTGTGACTCCAATTAGCCAGTTCCAGCAGACCTTGTGAGGACTAGAGGAAGAATGCTCCTGGCTGCTTTGTACTGCCTGCTGTGGAGTTTCCAGACCTCCGCTGGCCATTTCCCTCGAGCCTGTGTCTCCTCTAAGAACCTGATGGAGAAGGAATGCTGCCCACCATGGAACGGGGACAGGAGTCCCTGTGGCCAGCTTTCAGGCAGAGGTTCCTGTCAGAATATCCTTCTGTCCAATGCACCACTTGGGCCTCAATTTCCCTTCACAGGGGTGGATGACCGGGAGTCGTGGCCTTCCGTCTTTTATAATAGGACCTGCCAGTGCTCTGGCAACTTCATGGGATTCAACTGTGGAAACTGCAAGTTTGGCTTTTGGGGACCAAACTGCACAGAGAGACGACTCTTGGTGAGAAGAAACATCTTTGATTTGAGTGCCCCAGAGAAGGACAAATTTTTTGCCTACCTCACTTTAGCAAAGCATACCATCAGCTCAGACTATGTCATCCCCATAGGGACCTACGGCCAAATGAAAAATGGATCAACACCCATGTTTAACGACATCAATATTTATGACCTCTTTGTCTGGATGCATTATTATGTGTCAATGGATGCACTGCTTGGGGGATCTGAAATCTGGAGAGACATTGATTTTGCCCATGAAGCACCAGCTTTTCTGCCTTGGCATAGACTCTTCTTGTTGCGGTTGGAACAAGAAATCCAGATGCTGACAGGAGATGAAAACTTCACTATTCCATATTGGGACTGGCGGGATGCAGAAAAGTGTGACATTTGCACAGATGAGTACATGGGAGGTCAGCACCCCACAAATCCTAACTTACTCAGCCCAGCATCATTCTTCTCCTCTTGGCAG??????????????????????????????????????????????????????????????????????????????????????????????????????????????????????????????????????????????????????????????????????????????????????????????????????????????????????????????????????????????????????????????????????????????????????????????????????????????????????????????????????????????????????????????????????????????????????????????????????????????????????????????????CCCAAGTCATTCATTCTGGAATCAAAGACCTCAAGGTCTTGAAAACAACATAGTCTCGATGTGACGGTTTCATCAAGGACCAGTTCACTACCCTCCCTGAGGTGAAGGACCGATGCTTTGCCACCCAAGTGTACTGCAAGTGGCGCTACCACCAGTGCAGGGA??????????????????????CAATAATTATTGGCCCTGATGGTCATCCTTTGACTGTCTATCCTTGCATGATTTGTGGGAAGAAGTTTAAGTCGAGAGGTTTTTTGAAAAGACACATGAAAAACCATCCTGAACACCTTGCCAAGAAGAAGTACCACTGTACTGACTGTGATTACACTACCAACAAGAAGATAAGTTTACATAACCACCTGGAGAGCCACAAGCTGACCAGCAAGGCAGAGAAGGCCATTGAATGTGATGAGTGTGGGAAGCATTTTTCTCATGCGGGGGCTTTGTTTACTCACAAAATGGTGCATAAGGAAAAAGGGGCTGACAAAATGCACAAGTGTAAATTCTGTGAATACGAGACAGCTGAACAGGGGTTATTGAATCGCCACCTCTTGGCAGTCCACAGCAAGAACTTTCCTCATATTTGTGTGGAGTGTGGAAAAGGCTTCCGACACCCGTCGGAACTCAAAAAGCACATGCGAATCCATACCGGCGAGAAGCCATACCAATGCCAGTACTGTGAATATAGGTCTGCAGACTCTTCTAACTTGAAAACACATATAAAAACAAAGCATAGTAAAGAGATGCCATTCAAGTGTGACATTTGTCTTCTGACTTTCTCAGATACCAAAGAAGTGCAGCACCATACTCTTGTCCACCAAGAAAGCAAAACACATCAGTGTTTGCATTGCGACCACAAGAGTTCAAACTCAAGTGATTTGAAACGACATGTAATTTCAGTTCATACGAAAGACTATCCTCATAAGTGTGAGATGTGCGAGAAAGGCTTTCACAGGCCTTCAGAACTCAAGAAACATGTGGCTGTCCACAAAGGTAAAAAAATGCACCAATGTAGACATTGTGACTTTAAGATTGCAGACCCATTTGTTCTAAGTCGCCATATTCTCTCAGTTCACACAAAGGATCTTCCGTTTAGGTGTAAGAGATGTAGAAAGGGATTTAGGCAACAAAATGAGCTTAAAAAGCATATGAAGACACACAGCGGCAGGAAAGTATATCAGTGTGAGTACTGTGAGTATAGCACTACAGATGCCTCAGGCTTTAAACGGCACGTTATTTCCATTCATACAAAAGACTATCCTCATCGGTGTGAGTACTGCAAGAAAGGCTTCCGAAGACCTTCAGAAAAGAACCAGCACATAATGCGACATCATAAAGAAGTTGGCCTGCCC
	Hylobates  ?????????????????????????????????????????????????????????????????????????????????????????????????????????????????????????????????????????????????????????????????????????????????????????????????????????????????????????????????????????????????????????????????????????????????????????????????????????????????????????????????????????????????????????????????????????????????????????????????????????????????????????????????????????????????????????ATGGATTATCAAGTGTCAAGTCCAACCTATGACATCGATTATGATACATCGGAGCCCTGCCAAAAAATCAATGTGAAGCAAATCGCAGCCCGCCTCCTGCCTCCACTCTACTCACTGGTGTTCATCTTTGGTTTTGTGGGCAACATGCTGGTCATCCTCGTCCTGATAAACTGCAAAAGGCTGAAGAGCATGACTGACATCTACCTGCTCAACCTGGCCATCTCTGACCTGTTTTTCCTTCTTACTGTCCCCTTCTGGGCTCACTACGCTGCTGCCCAGTGGGACTTTGGAAATACAATGTGTCAACTCTTGACAGGGCTCTATTTTATAGGCTTCTTCTCTGGAATCTTCTTCATCATCCTCCTGACAATCGATAGATACCTAGCTATCGTCCATGCTGTGTTTGCTTTAAAAGCCAGGACGGTCACCTTTGGGGTAGTGACAAGTGTGATCACTTGGGTGGTGGCTGTGTTTGCATCTCTCCCAGGAATCATCTTTACCAGATCTCAAAAAGAAGGTCTTCATTACACCTGCAGCTCTCATTTTCCATACAGTCAGTATCAATTCTGGAAGAATTTCCAGACATTAAAGATAGTCATCTTGGGGCTGGTCCTGCCGCTGCTTGTCATGGTCATCTGCTACTCGGGAATCCTAAAAACTCTGCTTCGGTGTCGAAACGAGAAGAAGAGGCACAGGGCTGTGAGGCTTATCTTCACCATCATGATTGTTTATTTTCTCTTCTGGGCTCCCTACAACATTGTCCTTCTCCTGAACACCTTCCAGGAATTCTTTGGCCTGAATAATTGCAGTAGCTCTAACAGGTTGGACCAAGCCATGCAGGTGACAGAGACTCTTGGGATGACGCACTGCTGCATCAACCCCATCATCTATGCCTTTGTTGGGGAGAAGTTCAGAAACTACCTCTTAGTCTTCTTCCAAAAGCATATTGCCAAACACTTCTGCAAATGCTGTTCTATTTTCCAGCAAGAGGCTCCCGAGCGAGCAAGCTCAGTTTACACTCGATCCACTGGGGAGCAGGAAATATCGGTGGGCTTGTGA????????????????????????????????????????????????????????????????????????????????????????????????????????????????????????????????????????????????????????????????????????????????????????????????ATGTCCGTCCTGACGCCGCTGCTGCTGCGGGGCTTGACAGGCTCAGCCCGGCGGCTCCCAGTGCCGCGCGCCAAGATCCATTCGTTGCCGCCGGAGGAGAAGCTTGGGATCATG???????????????????????????????????????????????????????????????????????????????????????????????????????????????ATATACACTTCAGATAACTACACGGAGGAAATGGGCTCAGGGGACTATGACTCCATAAAGGAACCCTGCTTCCGTGAAGAAAATGCTAATTTCAATAAGATCTTCCTGCCCACCATCTACTCCATCATCTTCTTGACTGGCATTGTGGGCAATGGATTGGTCATCCTGGTCATGGGTTACCAGAAGAAACTGAGAAGCATGACGGACAAGTACAGGCTGCACCTGTCAGTGGCCGACCTCCTCTTTGTCATCACGCTTCCCTTCTGGGCAGTTGATGCCGTGGCAAACTGGTACTTTGGGAACTTCCTATGCAAGGCAGTCCATGTCATCTACACAGTCAACCTCTACAGCAGTGTCCTCATCCTGGCCTTCATCAGTCTGGACCGCTACCTGGCCATCGTCCACGCCACCAACAGTCAGAGGCCAAGGAAGCTGTTGGCTGAAAAGGTGGTCTATGTTGGCGTCTGGATCCCTGCCCTCCTGCTAACTATTCCCGACTTCATCTTTGGCAACGTCAGTGAGGCAGATGACAGATATATCTGTGACCGCTTTTACCCCAATGACTTGTGGGTGGTTGTGTTCCAGTTTCAGCACATCATGGTTGGCCTTATCCTGCCTGGTATCGTCATCCTGTCCTGCTATTGCATTATCATCTCCAAGCTGTCACACTCCAAGGGCCACCAGAAGCGCAAGGCCCTCAAGACCACAGTCATCCTCATTCTGGCTTTCTTCGCCTGCTGGCTGCCTTACTACATTGGGATCAGCATCGACTCCTTCATCCTCCTGGAAATCATCAAGCAAGGGTGTGAGTTTGAGAACACTGTGCACAAGTGGATTTCCATCACCGAGGCCCTAGCTTTCTTCCACTGTTGTCTGAACCCCATCCTCTATGCTTTCCTTGGAGCCAAATTTAAAACCTCTGCCCAGCACGCACTCACCTCTGTGAGCAGAGGGTCCAGCCTCAAGATCCTCTCCAAAGGAAAGCGAGGTGGACATTCATCTGTTTCCACTGAGTCTGAGTCTTCAAGTTTTCACTCCAGCTAA??????????????????????????????????????????????????????????????????????????????????????????????????????????????????????????????????????????????????????????????????????????????????????????????????????????????????????????????????????????????????????????????????????????????????????????????????????????????????????????????????????????????????????????????????????????????????????????????????????????????????????????????????????????????????????????????????????????????????????????????????????????????????????????????????????????????????????????????????????????????????????????????????????????????????????????????????????????????????????????????????????????????????????????????????????????????????????????????????????????????????????????????????????????????????????????????????????????????????????????????????????????????????????????????????????????????????????????????????????????????????????????????????????????????????????????????????????????????????????????????????????????????????????????????????????????????????????????????????????????????????????????????????????????????????????????????????????????????????????????????????????????????????????????????????????????????????????????????????????????????????????????????????????????????????????????????????ATGAAAATATTTTTCTTTATTTTTGCTGCTCTCATTCTTCTTGCTCAAATTTTCCAAGCCAGGACAGCAATTCACAGAGCACTAATTTGTAAGAGAATGGAAGGTCACTGTGAAGCTGAATGTCTTACCTTTGAAGTAAAGATTGGGGGCTGTAGAGCTGAATTAGCACCATTTTGCTGCAAAAACAGAAAGAGATCCTCTTGATATCCTTACTAAGATTTTCCCAAATTACAGGCGCAGCCGGCTAGAAGGCATTCTACAGTTCTGCAAAGGGGATGTGGTCCAAGCCATTGAACAGGTTTTAAATGGCAAAGAACACAAGCCAGACAACAGGAACCTAGCAAACTCAGAAGAACTGGAAAACACAGCCTTTCAGAGAGCTTCAAGTTTTAATCTTGCTGGAATTGGTTTTGGAACTCTAGGTAATAAATCAGCTTTCTCTCCTCTTCAAACTACTTCTGCTTCTTATGGAGGTGATTCAAATCTCTACAGCTTAAATCCTAGAGTAGCTATCAGTCCATTAAGGCTGGCATATTCTTCTGCAGGAAGAGGGTTATCTGGTTTTATGTCACCCTACCTAACACCTGGGTTAGTACCCACCTTGCCTTTTCGGCCAGCTTTGGATTATGCCTTTTCAGGGATGATTAGAGATTCTTCCTACCTTTCCAGTAAAG??????????????????????????????AGATTTTTTCATCTCTAATTTTGTATCTGATATGGTGTCATTTCATAGGCTCCTCGTTGTTTACCCCTGGACCCAGAGATTTTTTGACAGCTTTGGAAACCTGTCGTCTCCCTCTGCCATCCTGGGCAACCCCAAGGTCAAGGCCCATGGCAAGAAGGTGCTGACTTCCTTTGGAGATGCTATTAAAAACATGGACAACCTCAAGACCACCTTTGCTAAGCTGAGTGAGCTGCACTGTGACAAGCTGCATATGGTTCCAAAACTGTTCACTTCCCAAATTTGTCTGCTTCTTCTGTTGGGGCTTATGGGTGTGGAGGGCTCACTCCATGCCAAACCCCAACAGTTTACCTGGGCTCAGTGGTTTGAAATCCAGCACATCAATATGACCTCCCAGCAATGCACCAATGCAATGCGGGTCATTAACAATTATCAACGGCGATGCAAAAACCAAAATACTTTTCTTCGTACCACTTTTGCTAATGTAGTTAATGTTTGTGGTAACCCAAATATGACATGTCCTAGTAACAAAACTCGCAAAAATTGTCATCAAAGTGGAAGCCAGGTGCCTTTAATCCACTGTAACCTCACAACTCCAAGTCCACAGATTTCAAACTGCGGGTATGCGCAGACACCAGCAAACATGTTCTATATAGTTGCATGTGACAACAGAGATCAACGACGGGACCCTCCACAGTATCCAGTAGTTCCGGTTCACCTGGATAGAATCATCTAACAACCTGCAGAGGTGAGGTTAATTTGGGGGCTGTGACTCTAAAGATAAGGCAATTATTTTCCTGCTTCTGACACAGGGAAATGCTCCCTTCCTCACCAGATCTTATTTAGTTCAGACTTCACCGAGAAAACCACACTATTTAGTGCTAGGATGGAGACATTG?TGGGCAGGGAGGAGGCAGGGGAGGCTGAGGCCCAGGGCTCAGCCTCAGCAGTAGGGAGGGAGGTGCATGCAAGTACTCTCTCCCACTTTT?CTCCCCCTGTTCAAACGGCCCCTAGTCCTCTCTAGAAGCAAGCCCAACCATACCTAGATTTAGAATATTTATCCTTCTCCATTATCAGGGGG???????????????????????????????????????????????????????????????????????????????????????????????????????????????????????????????????????????????????????????????????????????????????????????????????????????????????????????????????????????????????????????????????????????????????????????????????????????????????????????????????????????????????????????????????????????????????????????????????????????????????????????????????????????????????????????????????????????????????????????????????????????????????????????????????????????????????????????????????????????????????????????????????????????????????????????????????????????????????????????????????????????????????????????????????????????????????????????????????????????????????????????????????????????????????????????????????????????????????????????????????????????????????????????????????????????????????????????????????????????????????????????????????????????????????????????????????????????????????????????????????????????????????????????????????????????????????????????????????????????????????????????????????????????????????????????????????????????????????????????????????????????????????????????????????????????????????????????????????????????????????????????????????????????????????????????????????????????????????????????????????????????????????????????????????????????????????????????????????????????????????????????????????????????????????????????????????????????????????????????????????????????????????????????????????????????????????????????????????????????????????????????????????????????????????????????????????????????????????????????????????????????????????????????????????????????????????????????????????????????????????????????????????????????????????????????????????????????????????????????????????????????????????????????????????????????????????????????????????????????????????????????????????????????????????????????????????????????????????????????????????????????????????????????????????????????????????????????????????????????????????????????????????????????????????????????????????????????????????????????????????????????????????????????????????????????????????????????????????????????????????????????????????????????????????????????????????????????????????????????????????????????????????????????????????????????????????????????????????????????????????????????????????????????????????????????????????????????????????????????????????????????????????????????????????????????????????????????????????????????????????????????????????????????????????????????????????????????????????????????????????????????????????????????????????????????????????????????????????????????????????????????????????????????????????????????????????????????????????????????????????????????????????????????????????????????????????????????????????????????????????????????????????????????????????????????????????????????????????????????????????????????????????????????????????????????????????????????????????????????????????????????????????????????????????????????????????????????????????????????????????????????????????????????????????????????????????????????????????????????????????????????????????????????????????????????????????????????????????????????????????????????????????????????????????????????????????????????????????????????????????????????????????????????????????????CAGGACCCATATGTAAAAGAAGCAGAAAACCTTAAGAAATATTTTAATGCAGGTGATTCAGATGTAGCGAATAATGGAACTCTTTTCTTAGGCATTTTGAAGAATTGGAAAGAGGAGAGTGACAGAAAAATAATGCAGAGCCAAATTGTCTCCTTTTACTTCAAACTTTTTAAAAACTTTAAAGATGACCAGAGCATCCAAAAGAGTGTGGAGACCATCAAGGAAGACATGAATGTCAAGTTTTTCAATAGCAACAAAAAGAAACGGGATGACTTCGAAAAGCTGACTAATTATTCGGTAACTGACTTGAATGTCCAACGCAAAGCTATACATGAACTCATCCAAGTGATGGCTGAACTGTCGCCAGCAGCTAAAACAGGGAAGCGAAAAAGGAGTCAGATGTTTCGAGGTCGAAGAGCATCCCAG???CATCCCCGACCAGCCCCAAGGTCTTCCCGCTGAGCCTCTGCAGCACCCAGCCAGATAACGTGGTCGTCGCCTGCCTGGTCCAGGGCTTCTTCCCCCAGGAGCCGCTCAGTGTGACCTGGAGTGAAAGCGGACAGGGCGTGACCGCCACAAACTTCCCGCCCAGTCAGGATGCCTCCGGGGGCCTGTACACCACGAGCAGCCAGCTGACCCTACCGGCCACAGAGTGCCTGGCCGGCAAATCCGTGACATGCCACGTGGAGCACTACACGAATCCCAGCCAGGATGTGACTGTGCCCTGCAGAGGTACCCCATCCCCACCTCACCCATGCTGCCAGCCCCGACTGTCACTGCACCGACCAGCCCTCGAGGACCTGCTCCTGGGTTCAGAAGCGAACCTCACATGCACACTGACCGGCCTGAGAGATGCCTCAGGTGTCACCTTCACCTGGACGCCCTCAAGTGGGAAGAACGCTGTTCAAGGACCATCTGAGCGTGACCTCTGTGGCTGCTACAGCGTGTCCAGTATCCTGCCCGGCTGTGCCGAGCCATGGAACCATGGGAAGACCTTCACCTGCACTGCTGCCCAGCCCGAGTCTGAGACCCAGCTAACTGCCACCCTCTCAAAATCCGGAAACACGTTCCGGCCCGAGGTCCACCTGCTGCCGCCGCCGTCGGAGGAGCTGGCCCTGAACGAGCTGGTGACGCTGACGTGCCTGGCGCGCGGCTTCAGCCCCGAGGATGTGCTGGTTCGCTGGCTGCAGGGGTCACAAGAGCTGCCCCGTGAGAAGTACCTGACTTGGGCATCCCGGCAGGAGCCCAGCCAGGGCACCACCACCTTCGCTGTGACCAGCATACTGCGCGTGGCAGCCGAGGACTGGAAGAAGGGGGACACCTTCTCCTGCATGGTGGGCCACGAGGCCCTGCCGCTGGCCTTCACACAGAAGACCATCGACCGCCTGGCGGGTAAACCCACCCACGTCAATGTGTCTGTGG????????????????????????????????????????????????????????????????????????????????????????????????????????????????????????????????????????????????????????????????????????????????????????????????????????????????????????????????????????????????????????????????????????????????????????????????????????????????????????????????????????????????????????????????????????????????????????????????????????????????????????????????????????????????????????????????????????????????????????????????????????????????????????????????????????????????????????????????????????????????????????????????????????????????????????????????????????????????????????????????????????????????????????????????????????????????????????????????????????????????????????????????????????????????????????????????????????????????????????????????????????????????????????????????????????????????????????????????????????????????????????????????????????????????????????????????????????????????????????????????????????????????????????????????????????????????????????????????????????????????????????????????????????????????ATGAAGGCTCTCATTATTCTGGGGCTTGTCCTCCTTTCTGTTATGGTCCAGGCCAAGGTCTTTGAAAGGTGTGAGTTGGCCAGAACTCTGAAAAGATTGGGAATGGATGGCTACAGGGGAATCAGCCTAGCAAACTGGATGTGTTTGGCCAAATGGGAGAGTGGTTATAACACACGAGCTACAAACTACAATCCTGGAGACAGAAGCACTGATTATGGGATATTTCAGATCAATAGCCGCTACTGGTGTAATGATGGCAAAACCCCAGGAGCAGTTAATGCCTGTCATTTATCCTGCAATGCTTTGCTGCAAGATAACATCGCCGATGCTGTAGCTTGTGCAAAGAGGGTTGTCCGCGATCCACAAGGCATTAGAGCATGGGTGGCATGGAGAAATCGTTGTCAAAACAGAGATCTCCGTCAGTATATTCAAGGTTGTGGAGTATAAATGGCTGTGCAGGGATTTCAGAGAAGACTCCTGGGCTCCCTCAACTCCACCCCCACAGCCATCCCCCAGCTGGGGCTGGCTGCCAACCAGACAGGAGCCCGGTGCCTGGAGGTGTCCATCCCTGACGGGCTCTTCCTCAGCCTGGGGCTGGTGAGCTTGGTGGAGAACGTGCTGGTGGTGGCCACCATCGCCAAGAACCGGAACCTGCACTCACCCACGTACTGCTTCATCTGCTGCCTGGCCCTGTCGGACCTGCTGGTGAGCGGGGGCAACGTGCTGGAGACGGTCGTCATCCTCCTGCTGGAGGCCAGTGCACTGGCGGCCCGGGCTGCCGTGGTGCAGCCGCTGGACAATGTCATTGACGTGATCACCTGTAGCTCCATGGTGTCCAGCCTCTGCTTCCTGGGCGCCATCGCCATGGACCGCTACGTCTCCATCTTCTACGCGCTGCGCTACCACAGCATCGTGACACTGCCGCGGGCGCGGCAAGCCATCGCGGCCATCTGGGTGGCCAGCGTCCTCTTCAGCACGCTCTTCATTGCCTACTACGACCACGCGGCTGTCCTGCTGTGCCTTGTGGTCTTCTTCCTGGCCATGCTGGTGCTCATGGCCGTGCTGTACGTCCACATGCTGGCCCGGGCCTGCCAGCACGCCCAGGGCATTGCCCGGCTCCACAAGAGGCAGCGCCCGCTCCACCAGGGCTTCGGCCTGAAAGGCGCTGTCACCCTCACCATCCTGCTGGGCATTTTCTTCCTCTGCTGGGGCCCCTTCTTCCTGCATCTCACACTCATTGTCCTCTGCCCCCAGCACCCCACGTGCAGCTGCATCTTCAAGAACTTCAACCTCTTCCTCACCCTCATCATCTGCAACGCCATCATCGACCCCCTCATCTACGCCTTCCGCAGGCAGGAGCTCCGCAGGACGCTCAAGGAGGGGCTGACGTGCTCCTGGTGA????????????????????????????????????????????????????????????????????????????????????????????????????????????????????????????????????????????????????????????????????????????????????????????????????????????????????????????????????????????????????????????????????????????????????????????????????????????????????????????????????????????????????????????????????????????????????????????????????????????????????????????????????????????????????????????????????????????????????????????????????????????????????????????????????????????????????????????????????????????????????????????????????????????????????????????????????????????????????????????????????????????????????????????????????????????????????GTTTATGTAGCTTA??ACTACCCAAAGCAAAACACTGAAAATGTCGAGAC?GGCTCACCCGCCCCATAAACAAATAGGTTTGGTCCTAGCCTTTCTATTAGCCCCTGGCAAGATTACACATGCAAGCATCCCCGCCCCGGTGAAATCGCCCTTCAAATCACCGTGATCAAAAGGAGCAGGTATCAAGCACGCTAATGCAGCTCAAAACACCCTGCCTAGCCACACCCCCACGGGAGACAGCAGTGATAAACCTTTAGCAATAAACGAAAGTTTAACTAAGCTATGCCAACCCAGGGTTGGTCAACTTCGTGCCAGCCACCGCGGTCATACGATTAACCCCAGTTAATAGAGCCCGGCGTAAAGAGTGTTTTAGATGCTCCCTAATAAAGCTAAGCTCCATCCAAGTCGTAAAACTCTGGCTGCTATAAAATAAACTACGAAAGTGGCTTTAACACCTCTGAATACACAATAGCTGAGACCCAAACTGGGATTAGATACCCCACTATGCTCAGCCCTAAACTTCAACAGTCAAATCAACAAGACTGCTCGCCAGAACACTACGAGCAACAGCTTAAAAATCAAAGGACCTGGCGGTGCTTCACACCCCCTAGAGGAGCCTGTCCTATAATCGATAAACCCCGTTCAACCTCACCATCTCTTGCTCAGCCTATATACCGCCATCTTCAGCAAACCCTGACAAAGGCTATAAAGTAAGCACAAACACCCA????CATAAAGACGTTAGGTCAAGGTGTAGCCCATGAGATGGGAAAGATGGGCTACATTTTCTATGCCAGAAAA??CCACGATAACCCTCATGAAACTTGAGGGTCGAAGGAGGATTTAGCAGTAAATTAAGAATAGAGTGCTTAGTTGAACAAGGCCCTGAAGCGCGTACACACCGCCCGTCACCCTCCTCAAGCATATTTCAAGGAACCCCTAACTAAATACTCCAGCATCTATGTAGAGGAGACAAGTCGTAACATGGTAAGTGTACTGGAAAGTGCACTTGGACAAACCAAGGTGTAGCTTAACACAAAGCACCCGGCTTACACCCGGGAGATTTAATT?AACTTGACCACCCTGAGCCAACCCTAGCCCCAAATCACCCCAACCCTACTATCAAG??TAACATCA?ACCAAACCATTTACCCGTACAAAGTATAGGCGATAGAAATTACAACCTGGCGCAATAGATACAGTACCGCAAGGGAAAGATGAAAAA?CCGACCAAGCACAAAACAGCAAAGATAAACCCCTGTACCTTCTGCATAATGAATTAACTAGACACAACTTAGCAAGGAGGCCCAAAGCTAAGAGCCCCGAAACCAGACGAGCTACCTAAGAACCGCTGAAAGAGCACACCCGTCTATGTAGCAAAATAGTGGGAAGATTCATAGGTAGAGGTGACAAGCCTACCGAGCCTGGCGATAGCTGGTTGTCCAAGACAGAATCTTAGTTCAACTTTAAATCTACCCGTAGAA?CCCCTA?????AATCTTCTTGTAAATTTAACTGTTAGTCTAAAGAGGAACAGCTCTTTAGACTCTAGGAAAAACCTTATAAAGAGAGTAAAAAGTGTAAACCCCATAGTTGGCCTAAAAGCAGCCACCAATTAAGAAAGCGTTCAAGCTCAACACCACCTATCCAACAAATCCCAAACACACAACTGAACTCCTTCCACCACATTGGACCAATCTATCATTTTATAGAAGAAATAATGTTAGTATAAGTAACATGAAAACATTCTCCCCC????GCATAAACCTATATCAGACCAAAACTTCGCTGACAGTTAACAGCCCAATATCTAAAACCACTGATAAACCATTATTGCCCACACTGTCAACCCAACATAGGCATGCCCACAAGGAAAGGTTAAAAAAAGTAAAAGGAACTCGGCAAACACTACCCCGCCTGTTTACCAAAAACATCACCTCTAGCATTACCAGTATTAGAGGCACCGCCTGCCCAGTGACACATGTTCAACGGCCGCGGTACCCTAACCGTGCAAAGGTAGCATAATCACTTGTTCCTTAAATGGGGACTTGTATGAATGGCTCCACGAGGGTTCAGCTGTCTCTTACTTTCAACCAGTGAAATTGACCTGTCCGTGAAGAGGCGGACATAACCTAACAAGACGAGAAGACCCTATGGAGCTTTAGTCTATCAATGCAAACAACATTCA?ATAAACCAACAGGTCAT?AAATTACCAAACCTGCATCGAAGACTTCGGTTGGGGCGACCTCGGAGCATAGACTAACCTCCGAGCAGTATATGCTAAGACCACACCAGTCAAAACGAAACTCCATGTGCAATTGACCCAATAACTTGATCAACGGAACAAGTTACCCTAGGGATAACAGCGCAATCCTATTCTAGAGTCCATATCAACAATAGGGTTTACGACCTCGATGTTGGATCAGGACATCCCGATGGTGCAGCCGCTATCAAAGGTTCGTTTGTTCAACGATTAAAGTCCTACGTGATCTGAGTTCAGACCGGAGTAATCCAGGTCGGTTTCTATCTGTTCTATATTTCTCCCTGTACGAAAGGACAAGAGAAATAGGGCCCACTTCGCAAAGCGCCCTCCCTCCTTGGATGATATTATCTCAATCCA?CAACATGCC?CAAA?CCCGCTCAAGAACAGAGCCTGTTAAGATGGCAGAGCCCGGCAATTGCATAAAACTTAAGACTTTATAATCAGAGGTTCAATCCCTCTTCTTAACAGCATGCCCATAATCAACCTCCTGCTCCTCATCCTACCCACCCTAATCGCCATAGCATTCCTAATGTTAACCGAACGAAAAATCCTAGGCTACACACAACTACGCAAAGGCCCCAACATCGTAGGCCCCTATGGCCTACTACAGCCTTTCGCCGACGCAATAAAGCTCTTCACCAAAGAACCCCTAAAACCATCTACATCAACCACCGCCCTCTATATCATCGCCCCAACCTTAGCCCTTACCATTGCCCTCCTACTATGAACCCCCCTCCCCATACCCAACCCCCTAATCAACCTCAACTTGGGCCTCCTATTTATCCTGGCTACATCTAGCCTAACCGTCTACTCCATCCTATGATCAGGATGAGCATCAAACTCTAACTACGCCCTAATCGGCGCACTGCGAGCAGTAGCCCAAACAATTTCATATGAAGTCACTTCGGCCATTATCTTACTATCAGTACTACTTATGAGCGGCTCATTTAACCTCTCCACCCTCATTACAACACAAGAGCACATCTGACTGCTCCTACCAACATGGCCCCTAGCTATAATATGATTTATCTCTACATTAGCAGAAACCAATCGAACCCCCTTCGACCTCACCGAAGGAGAGTCAGAATTAGTCTCAGGATTCAATACCGAATATGCTGCCGGCCCATTCGCCCTATTCTTCATAGCCGAATATGTAAACATCATTATGATAAACGCCCTAACCACCATAATCTTCCTAGGTACCACACACAACGCCCACCGCCCAGAACTTTACACCACATGCTTCACCATCAAAACCCTACTCTTAACCTCCCTATTTCTATGAATCCGAACAACATACCCCCGATTCCGCTACGACCAACTCATGTACCTCCTATGAAAAAACTTCTTACCACTCACCCTAACACTACTAATATGATATATTTCTCTATCCACCATAATTGCCAGCATTCCCCCACAGACCTAGAAATACGTCTGACGAAAGAGTTACTTTGATAGAGTAAATAATAGGGGTTTAAATCCCCTTATTTCTAGAACCATAGGAGTCGAACCCATCCCTGAGAACCCAAAACTCTCCGTGCCACCCGTCGCACCCTGTTCTA?AGTAAGGTCAGCTAAATAAGCTATCGGGCCCATACCCCGAAAATGTTGGTTATACCCTTCCCGTACTAATTAATCCCCTAGCTCAACCCATCATCTACTCCACCATTTTCGCAGGTACACTCATTACCGCATCAAGCTCACACTGATTCCTCACCTGGGTGGGATTAGAAATAAACATACTAGCCTTCATCCCAGTTCTGACAAAAAAAATAAATCCCCGCTCCACAGAAGCTGCTATCAAATATTTCCTCGTACAAGCAACCGCATCCATAATTCTCATAATAGCCATTCTCTCCAACAACCTACTTTCCGGGCAGTG???AACTATAGCCAACATCACCAACCAATATTCATCAACAATAATATTAATAGCCCTGGCTATAAAACTGGGAATAGCCCCCTTTCACTTCTGGGTCCCAGAAGTCACCCAGGGAACTACCCTTATATCCGGCCTACTCCTCCTCACATGACAAAAACTGGCCCCTATCTCAATCATATACCAAATCTTCCCAGTGGTAAACGTAAACATCCTCCTCGCCTTTTCAATCTTATCTATCATGGTAGGCAGCTGAGGCGGACTGAACCAAACCCAACTACGCAAAATTCTAGCATACTCCTCAATCACCCACGTAGGCTGAATAATGGCCGTACTACCATACAACCCAGACATCACCATCTTCAACCTAATCATCTACATCGTGCTAACAACCACCGCATTCCTAGCACTCAACCTGAATTCCAGCACCACAACCCTACTATTATCTCGCTCTTGAAACAAACTAACCTGATTACTGCCCCTAATCCCATCCACCCTATTATCACTAGGAGGCCTACCCCCACTAACCGGATTCCTACCCAAATGACTCGTAATTGAAGAACTCACAAAGAACGGAACACTCATTATCCCAACTGCCATAGCCATCATCACCCTTATCAACCTATACTTCTACATACGCCTAATCTACTCCACCTCAATCACGCTGCTTCCCACATCCAACAACGTAAAAATAAAGTGACAGTTTGAAAACACAAAACCCACATTTCTCCTCCCCACACTTATGACCCTCACCACTCTCCTCCTACCAATCGCCCCACTTACATTCCCCACCCCATAGAAATTTAGGTTAAACAAGACCAAGAGCCTTCAAAGCCCTCAGTAAGTTACAAAACTTAATTTCTGCAACACCCAAGGACTGCAAAG?CCCACTTTGCATCAACCGAACGCAAATCAGTCACTTTAATTAAGCTAAGCCCTTACTAGATCGATGGGACTTAAACCCACAAAAATTTAGTTAACAGCTAAACACCCTAGACAACTGGCTTCAATCTACTTCTCCCGCCGCGGGAAAAAAAGGCGGGAGAAGCCCCGGCAG??GATTGAAGCTGCTCCTTTGAATTTGCAATTCAACGTGAAAACCACTTCGGGACTGGCAAAAAGAGGTTCC?ACCTCTGTCCTTAGATTTACAGTCTAATGCTTACTCAGCCATTTTACC?????TTCTACTAATGTTCGCCGACCGCTGGTTATTCTCCACAAACCATAAAGATATTGGAACACTATACTTACTATTTGGCGCATGGGCCGGGGTTCTGGGCACGGCCTTAAGCCTCCTCATTCGAGCCGAACTGGGTCAACCCGGCAATCTCCTAGGCAATGACCATATCTATAACGTCATTGTAACGGCCCACGCATTCGTCATAATCTTCTTCATAGTAATACCCATCATAATTGGGGGCTTTGGCAACTGGCTCGTCCCTCTGATAATCGGCGCTCCCGATATGGCATTCCCTCGTATAAATAACATAAGCTTCTGACTTCTTCCCCCCTCATTCCTACTGCTGCTTGCCTCCGCTATAGTAGAAGCCGGCGCCGGAACAGGATGAACGGTCTACCCTCCGCTGGCAGGAAACTACTCCCACCCAGGAGCCTCTGTCGACCTAACCATTTTTTCTCTACACCTGGCCGGAGTATCATCTATCCTAGGGGCTATTAACTTCATTACCACAATCATCAACATAAAACCCCCAGCCATATCCCAATACCAAACACCCCTCTTTGTCTGATCCGTCCTAATTACAGCCGTCCTACTCCTCCTCTCCCTACCAGTCCTAGCCGCCGGCATTACTATACTACTAACGGACCGCAACCTCAACACTACTTTCTTTGACCCCGCTGGAGGAGGAGACCCTATCCTATATCAACACCTATTCTGATTCTTCGGTCACCCCGAAGTTTATATTCTCATCCTACCAGGCTTCGGAATGATCTCACATATCGTAACACACTACTCAGGAAAAAAAGAACCGTTCGGATATATAGGCATAGTCTGAGCCATAATATCAATTGGCTTCCTAGGTTTCATTGTCTGAGCCCACCATATATTCACAGTAGGTATGGACGTAGACACACGAGCCTATTTCACCTCTGCCACCATAATTATCGCCATCCCCACCGGCGTCAAGGTATTTAGCTGACTCGCCACACTCCATGGAAGCGACACCAAATGGTCCGCCGCAGTGCTCTGAGCCCTAGGCTTCATCTTTCTCTTCACGGTAGGAGGCTTGACTGGCATCGTACTGGCAAACTCATCACTGGATATTGTACTTCACGATACATATTATGTCGTAGCCCACTTCCACTACGTCTTATCCATAGGAGCCGTATTCGCCATCATAGGAGGCTTCGTCCACTGATTCCCCTTATTCTCGGGCTACACTTTAGATCAAACCTACGCCAAAATTCACTTTGCCATTATATTTGTTGGGGTAAACTTAACCTTCTTCCCACAACACTTCCTTGGCCTCTCCGGAATACCACGACGTTACTCTGACTACCCCGATGCATACACTACCTGAAATATCCTATCCTCTGTAGGCTCATTTATTTCCCTAACAGCAGTAATACTGATAATTTTTATAATCTGAGAAGCCTTCGCTTCAAAACGAAAAATTCTAATAATCGAACAACCCTCCACCAACCTAGAATGGCTGTACGGATGCCCGCCGCCCTATCACACATTCGAAGAGCCCGTCTATATAAAGCTAGACAAAAAAGGAAGGAATCGAACCCCCTAAAACTGGTTTCAAGCCAGCCCCATAACCTCTATGACTTTTTCAAAAAGATATTAGAAAAACTATTTCATAACTTTGTCAAAGTTAAGTTACAGGTCAAACCCCGTATATCTTA?ATGGCACATGCAACTCAAGTAGGCCTACAAGACGCTACATCCCCTATCATAGAAGAACTAATCTCTTTCCACGACCACGCCCTTATAATCATCTTCCTCATCAGCTTCCTAGTCCTATATGCCCTCTTCCTAACACTCACAACAAAACTAACCAACACTAACATTACGGATGCCCAAGAAATAGAAACCGTCTGAACAATCCTGCCTGCTATTATTCTAGTCCTAATCGCCCTCCCGTCCCTCCGCATCCTTTACCTGACAGACGAGATCAACGACCCCTCCTTTACTATCAAAGCAATCGGCCATCAATGATACTGGGCCTACGAATATACAGACTACGGTGGGCTGATCTTTAATTCTTACATGCTTCCACCATTATTTCTAGAACCAGGGGATCTCCGACTCCTTGAAGTCGATAACCGAGTGGTTCTTCCAATTGAAGCCCCTGTCCGTATAATAATTACATCACAAGACGTCCTACACTCATGAACTGTCCCCTCCCTGGGTCTAAAAACAGACGCCATCCCAGGGCGCCTAAACCAAACCACATTCACCGCTACACGCCCAGGGGTATATTACGGCCAATGCTCAGAGATCTGTGGGGCCAACCATAGCTTTATACCAATTGTCCTAGAACTAATTCCCTTAAAAATCTTTGAAATAGGGCCTGTATTCACTCTATAGCCCCTCCCCGCCTCCCCAATTTCACTGTAGAGCTAAATTAGCATTAACCTTTTAAGTTAAAGACTAAGAGGACCCTCTTTACAGTGAAATGCCCCAATTAAACACCACCGTGTGACCTACAATCATCATATCAATACTCCTCGCACTATTCCTCCTTATACAGCTGAAAACACTAAATACACACTACCACCCACCCGCCTCCCCAAAACTCACGAACATTAAACCTCATAATAATCCCTGAGAACACAAATGAACGAAAATCTATTCACTTCATTCGCTACCCCCACAATTCTAGGCTTACCCGCCGCAGTACCAATTATTCTATTTCCCTCCCTATTAATCCCTACTTCCAAATACCTCATCAACAACCGACTAATTACCACCCAACAGTGACTAATTCAACTGACCTTAAAGCAAATAATAACGATACATAATACTAAAGGACGAACCTGATCCCTCATGCTAATCTCCCTAATTACCTTTATTGCCACAACCAACCTCCTTGGCCTCCTACCCCACTCATTCACACCAACTACCCAACTATCCATAAACCTGGCCATAGCAATCCCCCTATGAGCAGGCACAGTAGCCACAGGCTTCCGCCTTAAGGCCAAAAATACCCTTGCCCACCTTCTACCCCAGGGCACACCCACCCCTCTCATTCCAATATTAATTATCATCGAAACCATTAGCCTATTTATCCAACCCGTAGCCCTTGCTGTACGACTAACTGCAAATATTACAGCAGGTCACCTACTAATACACCTGATCGGAGCAGCCACAATAGCCTTATCAACTATTAGCCTACCCGCAACCCCCATCATCTTCACAGTCTTAACTCTACTAACAACCCTCGAAATTGCCGTAGCTCTAATCCAAGCATACGTCTTCACACTCCTGGTGAGCCTCTACCTGCACGACAACACGTAATGACCCACCAATCCCACGCCTACCATATAGTAAAACCCAGCCCTTGGCCTCTGACAGGGGCTCTCTCAGCCCTCCTACTAACATCCGGCCTAGCCATATGATTCCACTTCCACTCCACCACTCTACTAACACTAAGCATACTGACTAACGCGCTAACCATATTCCAATGGTGGCGCGACGTAGTGCGAGAAGGCACATACCAAGGCCACCACACAATACCTGTCCAAAAAGGGCTTCGCTACGGAATAGTCTTATTTATTACCTCAGAAATCTTCTTCTTTGCTGGATTTTTTTGAGCATTCTACCATTCCAGCCTAGCCCCCACCCCCCAACTAGGAGGACACTGACCCCCAACGGGCATCACCCCACTCAACCCTCTAGAAGTCCCACTCCTAAACACCTCAGTACTGCTCGCATCAGGAGTTTCAATCACCTGAGCCCACCACAGCCTAATAGAAAACAATCGAAATCAAATAATCCAAGCGCTACTTATCACAATCCTGCTAGGCATCTACTTTACCCTCCTGCAAATCTCAGAATATTTTGAAGCCCCTTTCACCATCTCCGACGGCATTTATGGCTCCACATTCTTTGTAGCCACGGGCTTCCACGGGCTCCATGTCATTATCGGATCAACATTCCTCACCATCTGCCTTATCCGCCAACTACTATTCCACTTCACATCTAAACACCACTTCGGCTTCGAAGCCGCCGCTTGATATTGACATTTCGTAGATGTGGTTTGACTGTTCCTATATGTCTCCATCTACTGATGAGGATCCTACTCTTTTAGTATAAACAGTACTGTTAACTTCCAATTAACCAGCTTCGATAACGCTCGAAAAAGAGTAATGAATCTGGCATTAGCCCTAATAATTAATACACTCCTAGCCCTACTACTAATGACTATTACATTCTGACTACCACAGCTCAACACCTACATAGAAAAAACCAACCCCTACGAATGCGGATTTGACCCACTATCCCCCGCCCGCATTCCATTTTCCATAAAATTCTTCCTGGTCGCAATCACTTTTCTACTATTTGATCTAGAAATCGCTCTACTACTACCCCTACCGTGAGCCCTACAAACAACAAACCCCTCACTGACAATCGCATCATCACTCACATTAATCACCATTTTAATCCTAAGCTTGGCTTACGAATGATCACAAAAAGGGCTAGACTGGGTCGAATTGGTAAGTAGTTTAAGCAAAACAAATGATTTCGACTCATTAAATTATGGCAACCATACTTATCAAATGCCCCTCATCTACATAAATATCACACTGGCATTCGCTATCTCACTCCTAGGCATACTAATCTACCGTTCACACCTCATATCCTCCCTACTATGCCTGGAGGGAATAATATTATCATTATTCATCATGAGTACCCTTATAGCCTTAAACACACACTCCCTCCTAATCAACATTATGCCTGTCGTTCTGTTAGTCTTTGCTGCCTGCGAAGCGGCAGTAGGCCTAGCCTTACTAGTCTCAATCTCTAACACATACGGCCTAGACCACATCCACAACCTAAACCTACTCCAATGCTAAAGCTAATTATCCCCACCACTATACTATTACCCCTGACATGACTATCTAAAAAACACATAATCTGAATTAACACAACCACCCACAGTCTAATTATCAGCCCCATCCCGCTATTATTCTTTAACCAGGCCAACAACAACCTATTTACCTACTCCCTATCCTTTTCCTCCGACCCCTTAACCACACCCCTCCTAATGTTGACAACCTGACTGCTCCCCCTAATAATCATAGCAAGCCAACACCACCTATCCAACGAACCCCCTCTACGAAAAAAACTCTACCTATCTATATTAATTATCCTCCAAGTCTCACTAATTATAACATTCACCGCCACTGAACTAATAATATTCTACGTCCTCTTTGAAACTACACTCATCCCCACTCTAGTTATCATTACTCGATGGGGTAACCAACCGGAACGCCTAAACGCAGGCTCATACTTTCTATTCTACACCCTAGTAGGCTCCCTCCCCCTACTCATTGCACTTATCCACACCCACAACACCCTAGGCTCACTAAACATTATATTACTAACCCTCTCCTCCCAAAACCTAACAGATTCTTGATCCAATAATCTCATATGACTAGCATACATAATAGCTTTCATAGTAAAAATACCCCTTTACGGACTTCACCTCTGACTCCCCAAAGCCCATGTTGAAGCCCCCATCGCTGGCTCAATAGTACTCGCCGCAGTACTCCTAAAACTAGGCGGCTACGGCATAATACGGCTCACCCTCATTCTTAGCCCACTGACAAAACACATAGCCTACCCCTTCTTAATACTATCCCTGTGAGGCATGATCATAACAAGCTCCATCTGCCTACGACAAACAGACCTAAAATCCCTCATCGCATACTCCTCCGTAAGCCACATAGCCCTTGTAATTACAGCTATCCTTATTCAAACCCCCTGAAGCTTTACAGGTGCAACCGTCCTCATAATCGCCCACGGACTAACCTCTTCCCTGCTATTCTGCCTTGCAAACTCAAACTACGAACGAACTCACAGCCGCATCATAATCCTATCTCGAGGGCTCCAAGCCTTACTCCCACTGATAGCCTTCTGATGACTCGCAGCAAGCCTCGCTAACCTCGCCCTACCCCCCACTATTAACCTCCTAGGTGAACTCTTCGTACTAATGGCCTCCTTCTCCTGGGCAAACACTACTATTACACTCACCGGGCTCAACGTACTAATCACGGCCCTATACTCTCTTTACATATTTATCATAACACAACGAGGCACACTTACACACCACATTAAAAACATAAAACCCTCACTCACACGAGAAAACATATTAATACTTATGCACCTCTTCCCCCTCCTCCTCCTAACCCTCAACCCTAACATCATTACTGGCTTTACTCCCTGTAAACATAGTTTAATCAAAACATTAGATTGTGAATCTAACAATAGAGGCTCGAAACCTCTTGCTTACCGAGAAAGCCCACAAGAACTGCTAACTCACTATCCCATGTATAACAACATGGCTTTCTCAACTTTTAAAGGATAACAGCTATCCATTGGTCTTAGGACCCAAAAATTTTGGTGCAACTCCAAATAAAAGTAATAGCAATGTACACCACCATAGCCATTCTAACGCTAACCTCCCTAATTCCCCCCATTACAGCCACCCTTATTAACCCCAATAAAAAGAACTTATACCCGCACTACGTAAAAATGACCATTGCCTCTACCTTTATAATCAGCCTATTTCCCACAATAATATTCATGTGCACAGACCAAGAAACCATTATTTCAAACTGACACTGAACTGCAACCCAAACGCTAGAACTCTCCCTAAGCTTCAAACTAGACTACTTCTCCATAATATTCATCCCCATCGCACTATTCGTCACCTGATCCATTATAGAATTCTCACTATGATACATACACTCAGACCCAAACATCAACCAGTTCTTCAAATATTTACTCATCTTCCTCACCACAATACTAATCCTAGTTACCGCCAACAACCTGTTTCAACTCTTCATCGGCTGAGAAGGCGTAGGAATCATATCCTTTCTCCTAATTGGCTGATGACACGCCCGAGAAGAGGCTAACACCGCAGCCATCCAGGCAATCCTATACAACCGCATCGGCGACATCGGCTTTATTCTAGCCCTAGCATGATTTCTCCTCCACACCAACTCGTGAGAACCACAACAAATAATCCTCCTAAACTCCAACCCCAACTTTCTTCCACTGGCAGGCCTTCTTCTAGCGGCACGGGGAAAATCAGCCCAACTTGGGCTACACCCCTGACTTCCTTCAGCCATAGAAGGCCCGACCCCTGTCTCAGCCCTACTCCATTCAAGCACCATAGTCGTAGCCGGAGTTTTCCTACTCATCCGCTTCCACCCTCTAACAGAAAACAACCAACTAATCCAAACCCTTACACTATGCTTAGGTGCTATCACCACCCTATTCACAGCAATCTGTGCCCTAACACAAAACGATATCAAAAAAATCGTAGCATTCTCTACCTCCAGCCAACTAGGCCTAATGGTGGTCACAATTGGCATCAACCAACCATACCTAGCATTCTTACATATCTGCACCCATGCCTTCTTCAAAGCCATGCTATTCATATGTTCTGGATCCATTATTCATAACCTTAACAATGAACAGGACATCCGAAAAATAGGAGGCCTGTTTAAAACGCTGCCCCTCACCTCAACCTCCTTAACCATCGGTAGCCTCGCACTTACAGGAATGCCCTTCCTTACAGGCTTCTACTCCAAAGATCTTATTATCGAAACTGCAAACATATCATACACCAACGCCTGAGCCCTATCCACAACTCTCATTGCCACTTCCCTAACAAGCGCCTACAGCACCCGAATAATTCTCCTCACCCTAACAAACCGACCCCGCTTCCCAACCCTAACCAACATCAACGAGAACAACCCCACCCTACTAAACCCCATCAAACGCCTAACAATCGGAAGCCTCCTAGCAGGCTTTCTCATCATTAACAGCATTCCCCCTACCTCCCCTTCCCAAACGACAATCCCACTCTACCTAAAACTAACAGCCTTAAGCATCACCCTCCTAGGCTTCCTAACAGCTTTTGACCTTCATCTCTTGACCAACAAACTTAAAATAAAAAACCCCTCACACACATTCCATTTCTCCAACATACTAGGATTCTACCCCAACACCATCCACCGCACCATCCCCTACGCAAGTCTTACCATAAGCCAAAACCTAGCATCACTCCTACTAGACCTAGCCTGACTAGAAAAACTAATACCCAAAACCATCTCACACCACCAAATCTCTGCCTCCGTCACTATTTCTTCTCAAAAAGGCATAATCAAGCTCTACTCCCTCTCCCTTCTAATCCCACTTTCCCTAACCCTCCTTCTAATCATATAACCTATTACCTCGGGCAATCTCGATTACAATATATACGCCAACAAGCAATGTCCACCCAGTAACCACTACCAATCACCGCCCATAATCATACAAGGCACCCGCACCAATAGAATCCTCCCGAATTAAACCCGACCCCTCCCCCTCATAAATCACCCAGCTCCCCATGTTATCAAAATTCAACACCATCACCAACCCGTCATATTCCTTCGCCCATAGAACCAACGCTACCTCCATTACAAACCCCACTAAAACACCCACCAGGACCTCAACCCCTGACCCCCATGCCTCAGGATACTCCTCAATAGCCATCGCAGTAGTATACCCAAAAACAACCATCATACCCCCCAGATAAATTAAAAAAACTATCAAACCCAAATACCCCCCTCCACAATTCAAAATAACAGCACACCCCACCACACCACTAACAACCAACACCAAGCCCCCATAAATAGGGGAAGGTTTGGACGAAAATCCAACAAACCCCACTACTAAAATTACACTTAACAAAAGCAAAGTATATGTCATCATTCTCGCATGGACTACAACCACGACCAATGATACGAAAAACCATCGTTGTATTTCAACTACAAGAACACC?AATGACCCCCCTGCGCAAAACTAACCCACTAATAAAACTAATCAACCACTCACTTATCGACCTTCCAGCCCCATCCAACATTTCTATATGATGAAACTTTGGTTCACTCCTAGGCGCCTGCTTGATCCTCCAGATCATCACAGGATTATTTTTAGCCATACACTACACACCAGATGCCTCCACAGCTTTCTCATCAGTAGCTCACATCACCCGAGACGTAAACTACGGCTGAATCATCCGCTACCTTCACGCCAACGGTGCCTCAATATTTTTTATCTGCCTATTCCTACACATCGGCCGAGGCCTATACTACGGTTCATTCCTTTACCTAGAAACCTGAAATATTGGCATTATCCTCCTACTCGCAACCATAGCAACAGCCTTCATGGGCTATGTCCTCCCATGAGGCCAAATATCCTTTTGAGGGGCCACAGTAATCACAAACCTACTATCCGCCGTCCCATACATCGGAACAGATCTAGTCCAATGGGTCTGAGGCGGCTACTCAGTAGATAACGCCACACTCACACGCTTTTTCACCTTTCACTTCATCCTACCTTTCATTATCACGGCCCTAGCAGCCCTGCACCTTCTATTCCTACACGAGACAGGATCAAACAATCCCTTAGGCATCTCCTCCCAACCAGACAAAATCGCCTTCCACCCCTACTATACAATCAAAGACATCCTAGGACTATTTCTCCTCCTCCTCATACTAATAAGCCTAGTACTATTCTCACCCGACCTCCTAGGCGACCCGAGCAACTATACCCAGGCTAATCCCCTAAACACCCCTCCCCACATCAAACCCGAATGATACTTTTTATTCGCATACGCAATTCTACGGTCCGTCCCTAATAAATTGGGAGGCGTACTAGCCCTCCTACTATCAATCCTCATCCTAGCAATAATCCCCGCACTCCACACAGCTAAACAGCAAAGCATGATATTTCGCCCACTAAGCCAGCTCACGTACTGACTCCTAGTAATAAACTTACTGATTCTCACATGAATCGGAGGACAACCGGTAAGCTACCCATTTATCACCATTGGACAAGTGGCATCCGCACTATACTTCACCACAATCCTAGTACTTATACCAGCCGCCTCCCTAATCGAAAACAAAATACTCAAATGAACCTGCCCTTGTAGTATAAGCCAATACACCGGTCTTGTAAGCCGGAACTGAAATTCCTTCCAAGGACACTCAGAGAAAAAGTACTTAACTTCACCCTCAGCACCCAAAGCTAAAATTCTAACTTAAACTATTCTCTGTATTCTATGTGGAAGCCATTTTG?GGTACAACCCCAGTACTAACCCACTTCTACAACT?CTATGTACTTCGTACATTACTGCCAGTCCCCATGCATATTGTACAGTACTATAATCACTTAAGTAACTGTAGTACATTACCCACCAAACGTACATACAA?ACGACCCCAACATGCTTACAAGCAAGCACCAGCACATCTTGACCAACTGTAGAGCATCCACTTCACTCTCACGACATAAAC??????????AGCAACCAGTAAAGATAGTCCATCTAAAGGGCA???TGATGCACTCATTCATTCACCGCACATACAAACTCCCTACCA???CACTCAACTCACCATACACAACCTATTTCACATGGAAGTTTCCCGCCCAGCATCCTCCGTGAAATCAGCAACCCGCACAAG?AGTACTACTCCCCTCGCTCCGGGCTTACAACACCTGGGGGTAGCTACAG?TGAGCTGTATCCGGCATCTGGTTCTTACCTCCCGGCCATAAAGCCTAAAATCGCCCATACGTTCCCCTTAAATAAGACATCACGATGGATCACGGGTCTATCACCCTATTAACCAGTCACGGGAGCTCTCCATGCATTTGGTATCTTTTTACGGGGGCGTGCACGCGATAGCATTGCGAAACGCTGGAGCCCACCCTATGTCGCA??????GTATCTGTCTTTGATACCTATCCCATCCCATTGTTGATCGCGCCTACATTCCATATTCCAGCCGAGCATCAATCCACTAAAGGTGCTAATTAATTCATGCTTGTTGGACATAGCAATAACCAACCACACTCCCTCAACGGAATGAGAAAA???????TTCACTCCGCAAACCCCCCCACACCCCCCCCCA???????????????CCTTTGCCAAACCCCAAAAACAAAAACCCCAGTGAGCC??????????????AGACCCATCTTTTGGCGGTACACGCCTTTAACAGCCACCCCCTCAACTAACACA?????ATTTTTTTTTCTTCTTTTCCCTCCCAC??????ACTACTACTCCCTTACCTCAAACCAGCCTATCCCCAAAGAGTCCCC???????CCATCCTGCACCATGGCCAGGTACAGATGCTGTCGCAGCCAGAGCCGGAGCAGATGTTACCGCCGGGGACAAAGAAGTCGCAGACGAAGGAGGCGGAGCTGCCAGACACGCAGGAGAGCCATGAGTAAGTGGG?CCGGCTGAGGGTGGGCTGGGGCTGGGGCG??????TCTCATGGCCCAGCCTTCCTCTCACCACTTTTCTTGGTCTCACCAGGGTGCTGCCGCCCCAGGTACAGGCTGAGACGTAGAAGACACTAATTGCACAAAATAGCACATCCACCAAACTCCTGCCTGAGAATTTTACCAGACTTCAAGACTCTCTTGCCACATCTTGAAAATGCCACATGGCGAACCTTGGCTGCTGGATGCTGGTTCTCTTTGTGGCCACATGGAGTGACCTGGGCCTCTGCAAGAAGCGCCCGAAGCCTGGAGGATGGAACACTGGGGGCAGCCGATACCCGGGGCAGGGCAGCCCTGGAGGCAACCGATACCCACCTCAGGGCGGTGGCGGCTGGGGGCAGCCTCATGGTGGTGGCTGGGGGCAGCCTCATGGTGGTGGCTGGGGGCAGCCCCATGGTGGTGGCTGGGGACAGCCTCATGGCGGTGGCTGGGGTCAAGGAGGCGGCACCCACAGTCAGTGGAACAAGCCCAGTAAGCCAAAAACCAACATGAAGCACATGGCTGGTGCTGCAGCAGCTGGGGCAGTGGTGGGGGGCCTTGGTGGCTACATGCTGGGAAGTGCCATGAGCAGGCCCATCATACATTTTGGCAGTGACTATGAGGACCGTTACTATCGTGAAAACATGCACCGCTACCCCAACCAAGTGTACTATAGGCCCATGGATCAGTACAGCAGCCAGAACAACTTTGTGCACGACTGCGTCAATATCACAATCAAGCAGCACACGGTCACCACAACCACCAAAGGGGAGAACTTCACCGAGACTGACGTTAAGATGATGGAGCGCGTGGTTGAGCAGATGTGTATCACCCAGTACGAGAGGGAATCTCAGGCCTATTACCAGAGAGGATCGAGCATGGTCCTCTTCTCGTCCCCACCTGTGATCCTCCTGATCTCTTTCCTCATCTTCCTGATAGTGGGATGAAGTGTGCCTCTGTCCTTTGCCACAAACATGAGGTTCAAATTCCCTCTCATGGCCATAGTCCTGGAAATTGCCATGATTGTTTTATTTGGATTATTTGTTGAGTATGAAACGGACCAGACTGTTCTCGAGCAGCTCAACATCACCAAGTCAACAGACATGGGCACATTCTTTGAGTTATATCCTCTGTTCCAAGATGTACATGTTATGATATTTGTTGGGTTTGGCTTCCTCATGACCTTCCTGAAGAAATATGGCTTCAGCAGTGTGGGTATCAACCTACTCGTTGCTGCTTTGGGCCTCCAGTGGGGCACTATTGTACAGGGAATCCTGCACAGCCAGGGACAGAAATTTAACATTGGAATCAAAAACATGATAAATGCAGACTTCAGTGCAGCCACAGTTCTGATATCTTTTGGAGCTGTCCTGGGAAAAACGAGCCCCACCCAAATGCTGATCATGACAATTTTAGAAATTGCTTTCTTTGCCGGCAATGAATATCTGGTTGGTGAAATATTTAAGGCCTCTGACATTGGAGCATCAATGACGATCCATGCCTTTGGGGCCTACTTTGGCTTGGCTGTAGCAGGCATCTTGTATCGATCTGGACTGAGAAGGGGGCATAAAAATGAAGAGTCCACATACTGCTCAGACTTGTTTGCAATGATTGGGACTCTCTTTCTGTGGGTGTTTTGGCCCAGCTTTAACTCGGCCATTGCTGAACCTGGAGACAAACAGTGCAGGGCCATTGTAAACACGTACTTCTCTCTCGCTGCCTGTGTGCTCACAGCCTTTGCCTTCTCCAGCCTAGTGGAGCACCGAGGCAAGCTCAACATGGTTCACATTCAGAATGCCACCCTTGCTGGAGGAGTTGCTGTGGGCACTTGTGCGGATATGGCAATTCACCCATTCGGTTCTATGATCATTGGGAGCATTGCAGGAATGGTCTCTGTGTTTGGATACAAGTTCCTGACTCCACTTTTTACTACTAAACTGAGGATCCATGATACATGTGGGGTCCATAACCTCCACGGCTTACCTGGTGTAGTAGGAGGCCTTGCAGGCATTGTGGCAGTAGCAATGGGCGCCTCCAACATGTCTATGGCCATGCAGGCAGCTGCACTGGGTTCCTCTATCGGAACAGCAGTTGTTGGAGGTCTGATTACAGGTTTAATTCTAAAGTTGCCTTTCTGGGGACAGCCAACTGACCAGAACTGCTATGATGATTCTGTTTATTGGGAGGTCCCTAGGGTCAGAGAACTTGACAATCCATACTATGGACATGGTGACCACAGCCAGCTGGAACCTGAAGTCTAAACACCAATGGCTCTGGAGAAGTCTCTTGTCCTGCTCCCCCTGTTTGTCCTGATGCTGCTGGTGCTGGGCTGCCTGGGCAAGGAATCCCGGGCCAAGAAATTCCAGCGGCAGCACATGGACTCAGACAGTTCCCCCAGCAGCAACTCCACCTACTGCAACCAAATGATGAGGCGCCGGAATATGACACAGGGGCGGTGCAAACCAGTGAACACCTTTGTGCACGAGCCCCTGGTAGATGTCCAGAATGTCTGCTTCCAGGAAAAGGTCACCTGCAAGAACGGGCAGGCCAACTGCTACAAGAGCAACTCCAGCATGCACATCACAGACTGCCGCCTGACAAACGGCTCCAGGTACCCCAACTGTGCATACCGGACCAGCCCGAAGGAGAGACACATCATTGTGGCCTGTGAAGGGAGCCCATATGTGCCAGTCCACTTCGACGCTTCTGTGGAAGACTCCACCTAA????????????????????????????????????????????????????????????????????????????????????????????????????????????????????????????????????????????????????????????????????????????????????????????????????????????????????????????????????????????????????????????????????????????????????????????????????????????????????????????????????????????????????????????????????????????????????????????????????????????????????????????????????????????????????????????????????????????????????????????????????????????????????????????????????????????????????????????????????????????????????????????????????????????????????????????????????????????????????????????????????????????????????????????????????????????????????????????????????????????????????????????????????????????????????????????????????????????????????????????????????????????????????????????????????????????????????????????????????????????????????????????????????????????ATGCAATCATATGCTTCTGCTATGTTAAGCGTATTCAACAGTGATTATTACAGTCCAGCTGTGCAACAGAATACTCCCGCTCTCCGGAGAAGCTCTTCCTTCATTTGCACTGAAAGCTGTAACTCTAAGTATCCGTGTGAAACGGGAGAAAACAGTAAAGTCAGCGTCCAGGATAGAGTGAAGCGACCCATGAACGCATTCATCGTGTGGTCTCGCGATCAGAGGCGCAAGATGGCTCTAGAGAATCCCAAAATGCGAAACTCAGAAATCAGCAAGCAGCTGGGATACCGGTGGAAAATGCTTACTGAAGCCGAAAAATGGCCATTCTTCCAGGAGGCACAGAAACTACAGGCCATGCACAGAGAGAAATACCCAAATTATAAGTATCGACCTCGTCGGAAGGCGAAGATGCTGCAGAAGAGTTGCAGTTTGCTTCCTGCAGATTCGGCTTCGGTACTCTGCAGCAAAGTGCAAGACAACAGGTTGTACAGGGATGACTGTACAAAAGCCACACACTCAAGAATGGAGCACCAGCTAGGCCACTTACCGCCCATCAACACAGCCAGCTCACCGCAGCAACAGGACCACTACAGCCACTCGACAAAGCTGTAGATGTT?ACTCTAACTCGCATCTGCACTGTGTCCTATGAAGTCAGGAGTACATTTCTGTTCATTTCAGTCCTGGAGTTTGCAGTAGGGTTTCTGACCAATGCCTTCATTTTCTTGGTGAATTTTTGGGACGTAGTGAAGAGGCAGCCACTGAGCAACAGTGATTGTGTGCTGCTGTGTCTCAGCATCAGCCGGCTTTTCCTGCATGGACTGCTGTTCCTGAGTGCTATCCAGCTTACCCACTTCCAGAAGTTGAGTGAACCACTGAACCACAGCTACCATGCCATCATCATGCTATGGATGATTGCAAACCAAGCCAACCTCTGGCTTGCCACCTGCCTCAGCCTGCTTTACTGTTCCAAGCTCATCCGTTCCTCTCACACCTTCCTGATCTGCTTGGCAAGCTGGGTCTCCAGGAAGATCTGCCAGATGCTCCTGGGTATTATTCTTTGCTCCTGCATCTGCACTGTCCTCTGCGTTTGGTGCTATTTTAGCAGACCTCACTTCACAGTCACAACTGTGCTATTCACGAATAACAATACAAGGCTCAACTGGCAGATTAAAGATCTCAACTTATTTTATTCTTTTCTCTTCTGCTATCTGTGGTCTGTGCCTCCTTTCCTATTGTTTCTGGTTTCTTCTGGGATGCTGACTGTCTCCCTGGGAAGGCACATGAGGACAATGAAGGTCTATACCAGAGACTTCCGTGACCCCAGCCTGGAGGCCCACATTAAAGCCCTCAAGTCTCTTGTCTCCTTTTTCTGCTTCTTTGTGATATCATCCTGTGCTGCCTTCATCTCAGTGCCCCTACTGATTCTGTGGCGCGACAAAATAGGGGTAATGGTTTGTGTTGGGATAATGGCAGCTTGTCCCTCTGGGCATGCAGCCATCCTGATCTCAGGCAATGCCAAGTTGAGGAGAGCTGTGACAACCATTCTGCTCTGGGCTCAGAGCAGTCTGAAGGTAAGAGCCGACCACAAGGCAGATTCCCGGACACTGTGCTGAATGGGACACCACCTGGACCTTCTCCTAGGAGTGGTGCTCGTGGCCAGTCCTGTGTTTGGAATTCCTTCCTGCTCTTTTGATGGCCGAGTAGCCTTTTACCGTTTCTGCAACCTCACCCAGGTCCCCCAGGTCCTCAACACCACTGAGAGGCTCCTGCTGAGCTTCAACTATATCAGGACAGTCACTGCTTCATCCTTCCCCTTTCTGGAACAGCTGCTGCTGCTGGAGCTCGGGAGCCAGTATACCCCCTTGACTATTGACAAGGAGGCCTTCAGAAACCTGCCCAACCTTAGAATCTTGGACCTGGGAAATAGTAAGATATACTTCTTGCATCCAGATGCTTTTCAGGGACTGTTCCATCTGTTTGAACTTAGACTGTATTTCTGTGGTCTCTCCGATGCTGTGTTAAAAGATGGTTATTTCAGAAATTTAAAGTCTTTAACTCGCTTGGATCTATCCAAAAATCAGATCCGTAGCCTTTACCTTCATCCTTCATTTGGGAAGTTGAATTCCTTAAAGTCCATAGATTTTTCCTCCAACCAAATATTCCTTGTATGTGAACATGACCTCGAGCCCCTGCAAGGGAAAACGCTCTCCTTTTTTAGCCTCGCAGCTAATAACTTGTATAGCAGAGTCTCAGTGGACTGGGGAAAATGTATGAACCCATTCAGAAACATGGTGCTGGAGACGCTAGATGTTTCTGGAAATGGCTGGACAGTGGACATCACAGGAAACTTTAGCAATGCCATCAGCAAAAGCCAGGCCTTCTCTTTGATTCTTGCCCACCACATCATGGGTGCCGGGTTTGGCTTCCATAACATCAAAGATCCTGACCAGAACACATTTGCTGGCCTGGCCAGAAGTTCAGTGAGACGCCTGGATCTTTCACATGGGTTTATCTTCTCCCTGAACTCGCGAGTCTTTGAGACACTCCAGGATTTGAAGGTTCTGAACCTTGCCTACAACAAGATAAATAAGATTGCAGATAAAGCATTTTATGGACTTGACAACCTCCAAGTTCTCAATTTGTCGTATAACCTTCTGGGGGAACTTTACAGTGCCAATTTCTATGGATTACCTAAGGTAGCATACATTGATTTGCAAAAGAATCACATCGGAATAATTCAAGACCAAACATTCAAATTCCTGGAAAAATTACAGACCTTGGATCTCCGAGACAATGCTCTTACAACCATTCATTTTATTCCGAGCATACCTGATATCTTCTTGAGTGGCAATAAACTAGTGACTTTGCCAAAGATCAACCTTACAGCCAACTTCATCCACTTATCAGAAAACAGGCTAGAAAATCTAGATATTCTCTACTTTCTCCTACGGGTACCTCATCTCCAGATTCTCATTTTAAATCAAAATCGCTTATCCTCTTGTGGTGGAGATCAAACCCCTTCAGAGAATCCCAGCTTAGAACAGCTTTTCCTTGGAGAAAATATGTTGCAACTTGCCTGGGAAACTGCGCTCTGTTGGAATGTTTTTGAGGGACTTTCTCATCTTCAAGTTCTGTATTTGAATAATAACTATCTTAATTCCCTTCCACCGGGAGTATTTAGCCATCTGACTGCATTAAGGGGACTAAGCCTCAACTCCAACAGGCTGACAGTTCTTTCTCACAATGATTTACCTGCTAATTTAGAGATCCTGGACATATCCAGGAACCAGCTCCTAGCTCCCAATCCTGATGTATTTGTATCACTTAGTGTCTTGGATATAACTCATAACAAGTTCATTTGTGAATGTGAACTTAGCACTTTTATCAATTGGCTTAATCACACCAATGTCACTATAGCTGGGCCTCCTGCAGACATATATTGTGTGTACCCTGACTCGCTCTCTGGGGTTTCCCTCTTCTCTCTTTCCACGGAAGGTTGTGATGAAGAGGAAGTCTTAAAGTCCCTAAAGTTCTCCCTTTTCATTGTATGCACTGTCACTCTGACTCTGTTCCTCATGACCATCCTCACAGTCACGAAGTTCCGGGGCTTCTGTTTTATCTGTTATGAGACAGCCCAGAGACTGGTGTTCAAGGACCATCCCCAGGGCACAGAACCTGATATGTACAAATATGATGCCTATTTGTGCTTCAGCAGCAAAGACTTCGCATGGGTGCACAATGCTTTGCTCAAACACCTGGACACTCAATACAGTGACCAAAACAGATTTAACCTGTGCTTTGAAGAAAGAGACTTTGTCCCAGGAGAAAACCACATTGCCAATATCCAGGATGCCATCTGGAACAGTAGAAAGATTGTTTGTCTTGTGAGCAGACACTTCCTTAGAGATGGCTGGTGCCTTGAAGCCTTCAGTTATGCCCAGGGCAGGTGCTTATCTGACCTTAACAGTGCTCTCATCATGGTGGTGGTTGGGTCCTTGTCCCAGTACCAGTTGATGAAACATCAATCCATCAGAGGCTTTGTACAGAAACAGCAGTACTTGAGGTGGCCTGAGGATCTCCAGGATGTTGGCTGGTTTCTTCATAAACTCTCTCAACAGATACTAAAGAAAGAAAAAGAAAAGAAGAAAGACAATAACATTCGGTTGCAAACTGTAGCAACCATCTCCGTTGATGTGACAGTGGCTCCAAACAACATTTCATATGCTGTCATTTCTGAAGATATGAGACAAGTGAGCTCTCCGGAACCACAGATAATATATGAGGCACAAGGGACAATA??????TCTCAGACATTTGTGAATTTCAATTATTGTACTGGCATCCTGGGCTCTCAAAGTATCACATCAGGGAAACATTACTGGGAGGTAGACGTGTCCAAGAAAAGTGCTTGGATCCTGGGGGTATGTGCTGGCTTCCAACCTGATGCAATGTATAATATTGAACAAAATGAAAATTATCAACCTAAATATGGCTACTGGGTTATAGGGTTAGAGGAAGGAGTTAAATGTAATGCTTTCCAGGATGGTTCCTCCCATACTCCTTCTGCTCCTTTCATTGTGCCCCTCTCTGTGAAGATTTGTCCTGATCGTGTTGGAGTTTTCCTAGACTATGAGGCTTGCACCGTCTCATTCTTCAATATCACAAACCATGGATTTCTCATCTATAAGTTTTCTCACTGTTCTTTTTCTCAGCCTGTATTTCCATATTTAAATCCTAGAAAATGTACAGTCCCCATGACTCTGTGCTCACCAAGCTCTTGATCAGGATTATCAGAGAAAAGTATCAGATTTTTTTCCAATACTTTGTAGAAAATAAACAAACTGAAATGCAATAACATATAAGGAATTATCTCTGGGCTCTGAAGACAATCTCTCTCTGCATACTGAGTTCTTCAAACATTGTAGCCTGTTTATTGTCTCTCAGAAATAACCACCTTAAACCCATAATCTTTAATACTTCCTTAACTTTCTTAATAAGAGAAGCTCTATTCCTGACACTACCTCTCATTTGCAAGTTCAAATAATCATTAGTTTTGTAGTCTATTAACTGGGTTTGCTTAGGTCAGGCATTGTTAT???TAATCTTATTGTTAATATTCTAACCATAAGAATTAAACTATTAATGGTGAATAGAGTTTTTCACTTTAACATCGGCCTATCCCACTTGTGGGATACAAGCCAATTCCAAAGAAAAGTCAGTCATGTGCTTTTCAGAGGATGAAAGCTTAAGATAAAGACTAAAAGTGTTTGATGCTGGAGGTGGGAGTGGTATTATATAGGTCTCAGGCAAGACATGTGATAATCACTGTAGGAGTAGCTGGAAAGAGAAGTCTCTGACTCCAGTTAGCCAGTTCCAGCAGACCTTGTGAGGACTAGAAGAAGAATGCTCCTGGCTGTTTTGTACTGCCTGCTGTGGAGTTTCCAGACCTCCACTGGCCATTTCCCTCGAGCCTGTGTGTCCTCGAAGAACCTGATGGAGAAGGAATGCTGCCCACCATGGAGCGGGGACAGGAGTCCCTGTGGCCAGCTTTCAGGCAGAGGTTCCTGTCAGAATATCCTTCTGTCCAATGCGCCACTTGGGCCTCAATTTCCCTTCACAGGGGTGGATGACCGGGAGTCGTGGCCTTCCGTCTTTTATAACAGGACCTGCCAGTGCTTTGGCAACTTCATGGGATTCAACTGTGGAAACTGCAAGTTTGGCTTTTGGGGACCAAACTGCACAGAGAGACGACTCTTGGTGAGAAGAAATATCTTTGATTTGAGTGCCCCAGAGAAGGACAAATTTTTTGCCTATCTCACTTTAGCAAAGCATACCATCAGCTCAGACTATGTCATCCCCATAGGGACCTATGGCCAAATGAAAAACGGATCAACACCCATGTTTAACGACATCAATATTTATGACCTCTTTGTCTGGATGCATTATTATGTGTCAATGGATGCACTGCTTGGGGGATCTGAAATCTGGAGAGACATTGATTTTGCCCATGAAGCACCAGCTTTTCTGCCTTGGCATAGACTCTTCTTGTTGCGGTGGGAACAAGAAATCCAGAAGCTGACAGGAGATGAAAACTTCACTATTCCATATTGGGACTGGCGGGATGCAGAAAAGTGTGACATTTGCACAGATGAGTACATGGGAGGTCAGCACCCTGCAAATCCTACTTTACTCAGCCCAGCATCATTCTTCTCCTCTTGGCAGAATGATGAGGTGAAGTTTGTCTGAACTGGCTATGGGAAGGATATGGTAAAAGATCTCCATATTCAGCGAGATGGAAAATATCACAGCATTAAAGAGGTGGTAACTTCAGTGCAACTTACTCTGAGTTCCAAAAAAGATGACCTGCATGGAGATAATTCAGACATCATCCCTACAGACACCATCAAGAACACAGTTCATGTCTTGGCGAAGTTTAAAGGAATCAAAAGCATAGAAGCCTTTGGTGTGAATATTTGTGAGCATTTTCTTTCTTCTTTTAACCATGTAATCTGAGCTCAAGTCTACGTGGAAGAAAT?CCTTGGAAGCGTCTTGAAAAGAATGGAGTTAAGCATGTCCATGCATTTATTCACACTCCCACTGGAACACACTTCTGTGAAGTTGAACAGCTGAGAAGTGGACACCCAGTCATTCATTCTGGAATCAAAGACCTCAAGGTCTTGAAAACAACACAGTCTGGATTTAAAGGTTTCATCAAGGACCAGTTCATTACCCTCCCTGAGGTGAAGGACCGATGCTTTGCCACCCAAGTGTACTGCAAGTGGCGCTACCACCAGTGCAGGGATGTGGACTTCGAGGCTACCTGG?????????????????????????????????????????????????????????????????????????????????????????????????????????????????????????????????????????????????????????????????????????????????????????????????????????????????????????????????????????????????????????????????????????????????????????????????????????????????????????????????????????????????????????????????????????????????????????????????????????????????????????????????????????????????????????????????????????????????????????????????????????????????????????????????????????????????????????????????????????????????????????????????????????????????????????????????????????????????????????????????????????????????????????????????????????????????????????????????????????????????????????????????????????????????????????????????????????????????????????????????????????????????????????????????????????????????????????????????????????????????????????????????????????????????????????????????????????????????????????????????????????????????????????????????????????????????????????????????????????????????????????????????????????????????????????????????????????????????????????????????????????????????????????????????????????????????????????????
	Papio      ATGGTGATGGGCCTGGGCCTTTTCTTGTTGGTCTTCATGCTGGGTCTGGGTCTGACCCTACCCACCCTGGCTCAGGATAACTTCAGGTACAGAGACTTCCTGGCCAAGCACTATGATGGCACACCAGAGGGCCGGAATGACAGATACTGTGAAAGCACGATGAGGAGACGGCACCTGACCTCACCCTGCAAAGACACCAACACCTTTATTCATGGCAACAGGCACCACATCAACGCCATCTGTGGAGATGAGAATGGAAACCCTTACGGAGGAAACCTAAGAATAAGCAAGTCTCCTTTTCAGGTCACCACTTGCAAGCTACATGGAGGATCCCCCCGGCCTCCATGCCGGTACCGAGCCACACGGGGGTCCAGAAACATTGTTGTTGGTTGTGAAAATGGCCTACCTGTCCACTTGGATGAGTCCATTTTCCGTCCGTAAATGGATTATCAAGTGTCAAGTCCAACCTATGACATCGATTATTATACATCGGAGCCCTGCCAAAAAATCAATGTGAAACAAATCGCAGCCCGCCTCCTGCCTCCGCTCTACTCACTGGTGTTCATCTTTGGTTTTGTGGGCAACATACTGGTCGTCCTCATCCTGATAAACTGCAAAAGGCTGAAAAGCATGACTGACATCTACCTGCTCAACCTGGCCATCTCTGACCTGCTTTTCCTTCTTACTGTCCCCTTCTGGGCTCACTATGCTGCTGCCCAGTGGGACTTTGGAAATACAATGTGTCAACTCTTGACAGGGCTCTACTTTATAGGCTTCTTCTCTGGAATCTTCTTCATCATCCTCCTGACAATCGATAGGTACCTGGCTATCGTCCATGCTGTGTTTGCTTTAAAAGCCAGGACAGTCACCTTTGGGGTGGTGACAAGTGTGATCACTTGGGTGGTGGCTGTGTTTGCCTCTCTCCCAGGAATCATCTTTACCAGATCTCAGAGAGAAGGTCTTCATTACACCTGCAGCTCTCATTTTCCATACAGTCAGTATCAATTCTGGAAGAATTTCCAGACATTAAAGATAGTCATCTTGGGGCTGGTCCTGCCGCTGCTTGTCATGGTCATCTGCTACTCGGGAATCCTGAAAACTCTGCTTCGGTGTCGAAACGAGAAGAAGAGGCACAGGGCTGTGAGGCTTATCTTCACCATCATGATTGTTTATTTTCTCTTCTGGGCTCCCTACAACATTGTCCTTCTCCTGAACACCTTCCAGGAATTCTTTGGCCTGAATAATTGCAGTAGCTCTAACAGGTTGGACCAAGCCATGCAGGTGACAGAGACTCTTGGGATGACACACTGCTGCATCAACCCCATCATCTATGCCTTTGTCGGGGAGAAGTTCAGAAACTACCTCTTAGTCTTCTTCCAAAAGCACATTGCCAAACGCTTCTGCAAATGCTGTTCCATTTTCCAGCAAGAGGCTCCCGAGCGAGCAAGTTCAGTTTACACCCGATCCACTGGGGAGCAGGAAATATCTGTGGGCTTGTGAATGTTGGGCCACAGCATCCGGAGGTTCACAACCTCTGTGGTCCGTAGGAGCCACTATGAGGAGGGCCCTGGGAAGAATTTGCCATTTTCAGTGAAAAACAAGTGGGCGTTACTAGTTAAGATGAGTTTGTACTTTGGATCTGCATTTGCTACACCCTTCCTTATAGTAAGACACCAACTGCTTAAACAATAAATGTCCGTCCTGACGTCCCTGCTGCTGCGGGGCTTGACAGGCTCGGCCCGGCGGCTCCCAGTGCCGCGCGCCAAGGTCCATTCGATGCCGCCGGAGGAGGAGCTTGGGACTCTGGAAAAGGCCATTGCGCTTACCTCCTGCTTTGTAAGCCTCTTCCTGCCAGCGGGCTGGATCCTGTCACACCTGGAGGACTACAAGAGGCCGGAGTGAATGGAGGGGATCAGTATATACACTTCAGATAACTACACCGAGGAAATGGGCTCAGGGGACTATGACTCCATAAAGGAACCCTGCTTCCGTGAAGAAAATGCTCATTTCAATAGGATCTTCCTGCCCACCATCTACTCCATCATCTTCTTGACTGGCATTGTTGGCAATGGATTGGTCATCTTGGTCATGGGTTACCAGAAGAAACTGAGAAGCATGACGGACAAGTACAGGCTGCACCTGTCAGTGGCTGACCTCCTCTTTGTCATCACGCTTCCCTTCTGGGCAGTTGATGCCGTGGCAAACTGGTACTTTGGGAACTTCCTGTGCAAGGCAGTCCATGTCATCTACACAGTCAACCTCTACAGCAGTGTCCTCATCCTGGCCTTCATCAGTCTGGACCGCTACCTGGCCATTGTCCACGCCACCAACAGTCAGAGGCCAAGGAAGCTGTTGGCTGAAAAGGTGGTCTATGTTGGCGTCTGGATCCCTGCCCTCCTGCTGACTATTCCCGACTTCATCTTTGCCAGCGTCAGTGAGGCAGATGACAGATATATCTGTGACCGCTTCTACCCCAATGACTTGTGGGTGGTTGTGTTCCAGTTTCAGCACATCATGGTTGGCCTTATCCTGCCTGGTATCGTCATCCTGTCCTGCTATTGCATTATCATCTCCAAGCTGTCACACTCCAAGGGCCACCAGAAGCGCAAGGCCCTCAAGACCACGGTCATCCTCATCCTGGCTTTCTTCGCCTGCTGGCTGCCTTATTACATTGGGATCAGTATCGACTCCTTCATCCTCCTGGAAATCATCAAGCAAGGGTGTGAGTTTGAGAACACTGTGCACAAGTGGATCTCCATCACCGAGGCCCTAGCTTTCTTCCACTGTTGTCTGAACCCCATCCTCTATGCTTTCCTTGGAGCCAAATTTAAAACCTCTGCCCAGCACGCACTCACCTCTGTGAGCAGAGGGTCCAGCCTCAAGATCCTCTCCAAAGGAAAGCGAGGGGGACATTCGTCTGTTTCCACTGAGTCTGAGTCTTCAAGTTTTCACTCCAGCTAAGACTGTGGCCCTCCCCCAGCTGTACCTAATGCCCAGCCAGCTTTGAAAGGCCTTACAAGTTTTCCCGAGAACACCATAATAACGTACAGATGTGATGAAAACTTTACGAAAATTCCTGGCAAGCACGACTCAGTGATGTGCCTTCAGGACAGTCAATGGTCAGATATTGAAGAGTTCTGCAATCGTAGCTGCGGTGCGCCAACCAGGCTAAAGTTTGCATCCCTCAAACAGCTTTATATCCCTCAGAGTTATTTTCCAGTCGGTACTGTTGTGGAATATGAGTGTCGTCCAGGTTACAGAAGAGACCCTTCTCTATTAGCAAAACTAACTTGCCTTCAGAATTTAGAATGGTCCACAGCAGCTGAATTTTGTAAAAAGAAATCATGCCCTAATCCTGGAGAAATACCAAATGGTCAGATCGATATATCAAATGGCATATTATTTGGTGCAGCCATCTCCTTCTCATGTAACACAGGGTACAAATTATTTGGCCCGACTTCTAGTTTATGTCTTGCTTCAGACAGTGGAGTCCAGTGGAGTGACACGTTGCCAGAGTGCAGAGAAATTTATTGTCCAGCACCACCACAAATTGACAATGGAATAATTCAAGGGGAACGTGAACATTATGGATATAGACAGTCTATAACGTATTTATGTAATAGAGGATTCACCATGATTGGAGAGCACTCTATTTATTGTACTGTGAATGACGATGAAGGAGAGTGGAGTGGCCCACCACCTGCATGTAGAGCAAACTCTCTAGTTTCCAAGGCCCCACCAACAGTTCAGAAACCTACCACAGTAAATGTTCGAACTACAGAAGTCTCACCAACTTCTCAGAAAACCACCACACCAAATGCTCAAGCAACACGGAGTACACCTGCTTCCAGGACAACGAAGCATTTTCATAAAACAACCCCAGATAAAGAAAGTGGAACCAGTTCAGGTACTACCCATCTTCTATCTGGGTACACGTGTTTCACGTTGACAGGTTTGCTTGGGACGCTAGTAACCATGGGCTGGCTGACTTAGCCAAAGAAGAGTTAAGAAGAAAATACACACAACTATACAGACTGTTTCTAGTCTCTTAGACTTATCTGCATATTGGATATAATAAATGCAATTGTGCTTTTCATTTAGGATGCTTTCATTGTCTTTAGGGTGTGTTAGGAATGTCAACAAAGGAGAAAAAAGGCAGTCCCAGAATCACATTCTCAGCACACCTCTACCTCTTGAAAATAGAACAACTTATGAAAATATTTTTCTTTATTTTTGCTGCTCTCATTCTTCTTGCTCAAATTTTCCAAGCCAGGACAGCAATTCATAGAGCACTAATTTGTAAGAGAATGGAAGGTCACTGTGAAGCTGAATGTCTTACCTTTGAAGTAAAGATTGGGGGCTGTAGAGCTGAATTAACACCATATTGCTGCAAAAAGAGAAAGAGATCCTCTTGATATCCTTACTAAGATTTTCCCAAATTACAGGCGCAGCCGGCTAGAAGGCATTCTACAGTTCTGCAAAGGGGATGTGGTCCAAGCTATTGAACAGGTTTTAAATGGCAGAGAACACAAGCCGGACAACAGGAACCTAGCAAACTCAGAAGAACTGGAAAACACAGCCTTTCAGAGAGCTTCAAGTTTTAGTCTTGCTGGAATTGGTTTTGGAACTCTAGGTAATAAATCAGCTTTCTCTCCTCTTCAAACTACTTCTGCTTCTTACGGAGGTGATTCAAATCTCTACAGCTTAAATCCTAGAGTAGGTATCAGTCCATTAAGGGTGGCATATTCTTCTGCAGGAAGAGGGTTATCTGGTTTTATGTCACCCTACCTAACACCTGGGTTGGTACCCACCTTGCCTTTTCGGCCAGCTTTGGATTATGCCTTTTCAGGGATGATTAGAGATTCTTCCTACCTTTCCAGTAAAGACTCAATAACTTGTGGCAGACTGTACTTCAAGATTTTTTCATCTCTAATTTTGTATCTGATATGGTGTCATTTCATAGGCTCCTCGTTGTTTACCCCTGGACCCAGAGATTTTTTGACAGCTTTGGAAACCTGTCATCTCCCTCTGCCATCCTGGGCAACCCCAAGGTCAAGGCCCATGGCAAGAAGGTGCTGACTTCCTTTGGAGATGCTATTAAAAACATGGACAACCTCAAGACTGCCTTTGCTAAGCTGAGTGAGCTGCACTGTGACAAGCTGCATATGGTTCCAAAACTGTTCACTTCCCCAATTTGTCTGCTTCTTCTGTTGGGGCTTATGGGTGTGGAAGGCTCACTTCATGCCAAACCCGGACAATTTACCTGGGCTCAGTGGTTTGAAATCCAGCATATAAATATGACCTCTGGCCAATGCACCAATGCAATGCTGGTAATTAACAATTATCAACGGCGATGCAAAAATCAAAATACTTTTCTTCTTACAACTTTTGCTGATGTAGTTCATGTCTGTGGTAACCCAAGCATGCCCTGCCCTAGCAACACAAGTCTCAACAATTGTCATCATAGTGGAGTCCAGGTGCCTTTAATCCACTGTAACCTCACAACTCCAAGTCGAAGGATTTCAAATTGCAGGTATACACAGACAACAGCAAACAAGTACTACATAGTTGCATGTAACAACAGCGATCCAGTACGGGACCCTCCACAGTATCCAGTGGTTCCAGTTCACTTGGATAGAGTCATCTAACAACCTGCAGAGGTGAGGTAAATTTGGGGGCTGTGATTCTAAAGATAGGGCAATTATTTTCCTGCTTCTGACACAGGGAAATGCTCCCTTCCTCACCAGATCTTATTTTGTTCAGACTCCACTGAGAAAATCACACTATTTAGTGCTAGGATGGGGACATTGTTGGGCCGGGAGGAGGCACGGAAGGCTGAGGCCCAGGGCTCAGCCTCAGCAGCAGGGAGGGAGGTGCATGCAAGCCCTCTCTCCCACTTTTCCCCCCCCTGTTCAAATGGCCCCTAGTCCTCTCTAGAAGCGAGCCCAACCGTAGCTAGGTTTGGAATATTTATCCTTCTTCATGATCAGGGGGTTTAAATTTGTTTTCTTAAATGCTTATCAAAAACTCCCATAGAGTCAGGTTAGGAAGTGATTGGAGGGACATCCAGGGATGGCCATTTTGCCATTAAGGTACAGCCTGGAAGTTGCCCTGAGTTCAGAGAGCCTTGGAGACCATGTTGCAACCAAATAAGTTCCCACCCTTGGTCATCTAAGCTCAGTCCTCTACCACCTTCCCTAGTGTCTTGTTCCATCTTCAGTGTGGAGAACTTGGCCAGAAAAAGGAGCTCAAAGGAAGGACAAGGCAGAGGAGGGTCAGCCTGGCCTGACATCTGACTTTGTTCCATGCCCTGGCCCCTTCTTGTCCCCAGGTGTGAAGGTTGTCACCCTTCACTATGTGGCCTGTGTATGCATATTAGAATGTTGGAAATGCTCTGTGGCCCTGTCTCCCAGTCTGGGCTCAATGCTCATTTTCCTTGGATGAAAGAGCCAGAGATATGCATTCTCTCACACACCCAAATTTGTAAGGCAGCAAAGTTGATGATATGAACACGGGGTGTGGGAGGGAATTGTAGCGATGCTGAGACACAGACAGAAGGGAGAGGGAATGCTGGCTGATGGCTGGAAGCTGCCTGCTGAGTCCCCAAGAGAACGCAAATGCCCTTCTCTCCCTATCAAACTAAAGCAAAAACCAAGTCTTGGGAAAAAATTAATTTCAAAAAGAACTGGCAGCTCCTACAGAGACTTGGAAGAAGAGTGAGGGTGCCTTTCTTCCCAGTGGTCTCTGACTGCCTCAACTATCAGGAGGGTTTGAAGCCCACAACTGGAAGAAGAATGATTTCTTCCTTGTGCCCAGATTTATAGGGACATACTTCATTCCTGAAAATCCTATAGCCCAGGCTATTCTTAAGTCTTTTGGGATTGCAGAGGGTACCGGTGTGAGGGTTGCAGGCAGGATAGAGATCAGACAAATAAAGCCGCCTAGGCTGAGGGATACCCCTCACTCCTTCACTCCATATCGCCAAGTGAGGAGAGGGTTAGTCGCTTTCCCCAGTGCCCCTTCCCCTGCCAAGAGTGAGAAGCTGCATACAAGAACAAGGCAGAATGTTTTGGGTAGCCGCCCCCATCGCCACCTTCCAAGAAGCTCCTAGTCTAGCCACAGAGCCAGAAGGGGAAGCTTGGGCTCAGTCCCTCCTGCCAGCTCCTCCTCTTCTGGGTCTTTTAGGCAGTGGGATCTGGCCTGCCCCCTCAGAACAGAAGGGTTGTGGAGAAGCAGGAACAATAACCCGAGGCTTGGAGGAGAGAGATCAGATCTGATAAACAGGAAGAACGATGTTCAAAACCTGGGGAGGAGGGTGTTTCTTCTTTGCTTGTCTTAGCGGAGAACTCTTCTCACCTTCTACCGACACAAAACCCTAGAAACAAATCTTCTTCTTTAGTTCTCTCTCAAGGAGATTCGGAGACATGTACCCACCCCTCCCTGGAGAGAAGGGGCCCAAGCAACGCAGGGGTTAACTTTTCTGAAAACACAATTAACTTTTTCCAATCCTGCGTGGGGTGGGGGAGAGATATATTTATTTAATCACCCAGGAGTGGGGTGGTCTCAATCTAAACGCTCCCTCCTCCCTCAAAGGCACAGAGCCTGTTTCACAGATCCTACGTAGGTGGAACAGGACGCGCTGTGTTGTTGGGGAGAGAGAGAGAGAAAGGCGAAGGAGAAGGAGGAAAAAAAAGGTTGATAGGTTTGTGCGCGGGTCCCTCGTGCGGGCTGCGCTCCTCCTGGGTGCTATTTGACAATTCCTGCCTCTGCCATTGGTCAGTGTTGGATCAGATGGTTGTATTTCCTTCTGGCCCTCACTGGCACCTCGCCATCCCCCCTCAGCTAAAACCCAATCTCGGATATACTACTAATAGGCGCGGCGCTCGGACTATAAAACACAACAAATCATAAACCCGGCGGAGCAGGAGCGGCCGCGCGCGCCTCCCCTCCCAATGAGTTCCTATTTCGTGAACTCCACCTTCCCCGTCACTCTGGCCAGCGGGCAGGAGTCCTTCCTGGGCCAGCTACCGCTCTACTCGTCGGGCTATGCGGACCCGCTGAGGCATTACCCCGCGCCCTATGGGCCAGGGCCGGGCCAGGACAAGGGCTTTGCCACTTCCTCCTATTACCCGCCGGCGGGCGGTGGCTACGGCCGAACGGCGCCCTGCGACTACGGGCCGGCGCCGGCCTTCTACCGCGAGAAGGAGTCGGCCTGCGCACTCTCGGGCGCCGAAGAGCCGCCCCCGTTCCACCCCGAGCCGCGGAAGTCGGACTGCGCGCAGGACAAGAGCGTGTTCGGCGAGACAGAAGAGCAGAAGTGCTCCACTCCGGTCTATCCGTGGATGCAGCGGATGAATTCGTGCAACAGTTCCTCCTTTGGGCCCAGTGGCCGGCGAGGCCGCCAGACATACACGCGTTACCAGACGCTGGAGCTGGAGAAGGAGTTTCACTACAATCGCTACCTGACGCGGCGGCGGCGCATCGAGATCGCGCACGCCCTGTGCCTGACTGAGCGGCAGATCAAGATATGGTTCCAGAACCGACGCATGAAGTGGAAAAAGGAGAGCAAACTGCTCAGCGCGTCTCAGCTCAGTGCCGAGGAGGAGGAAGAAAAACCGGCCGAGTGAAGGTGCTGGAAAGGGAGGGAGGACGCGAGGGGAAAGGCCTGTGGGGAGCCGAGGGGGTCGGAGAGACCCGGGAAGGAAGGCTCTCGGGTGGGGGAGCCAGGAGACCTGCTCTCCAGCGCACGACAGGCGAGGCCCAGCTCTCTCCTGGACGCCCCCGCCCGCACAGCTCCCGGTGGGTGCTCTGAGGCCTCACTACTCGAGCCCACCCAGCACCCCGCGCGCCCTTCCTTCCCGAGGAACTCGCCTCAGCCTGATCAGGCTTCCTGGTGAGAACTGAGGATCGGACTCACTTGATGTTTCCTGGAAGCAGAGCAAAATGCTCTTGTCCCTGTCGCGTCTCATTTCGTCCATGTCCCCCATGCACGGTTCAATGGTAGATTCGCTGTCCCCTCAGCGGAGGCCTTGAAGACTCCCTGATCCCAGACCTGTCGTCTCTCCCACCCCCTCCCCAAAGCCACTGGAAGGAGCACATACTACCTAGAAGTAAGAAGAGGAGCCTCAGAAGAAAACAAAGTTCTATTTTATTAATTTTCTATGTGTTGTGTTTGTAGTCTTGTCTTAGCTCGGGACGTGAAATACTTCGATGATGATGATAATAATAATAATAACAATAATAAATGAAATATACAAGTTATATCTTGGCTTTTCAGCTCTGCATTGTTTTGGGTTCTCTTGGCTGTTACTGCCAGGACCCATATGTAAAAGAAGCAGAAAACCTTAAGAAATATTTTAATGCAGTTGATCCAGATGTAGCAGATAATGGAACTCTTTTCTTAGACATCTTGAGGAATTGGAAAGAGGAGAGTGACAGAAAAATAATGCAGAGCCAAATTGTCTCCTTTTACTTCAAACTTTTTAAAAACTTCAAAGATGACCAGAGGATCCAAAAGAGTGTGGAGACCATCAAGGAAGACATTAATGTCAAGTTTTTCAATAGCAACAAAAAGAAATGGGATGACTTCGAAAAGCTGACCAATTATTCGGTAACTGACTTGAATGTCCAACGCAAAGCAGTACATGAACTCATCCAAGTGATGGCTGAACTGTCGCCAGCAGCTAAAATAGGGAAGCGAAAAAGGAGTCAGATGTTTCGAGGTCGAAGAGCATCCCAGTGACATCCCCGACCAGCCCCAAGGTCTTCCCGCTGAGCCTCGAGGGCACCCAGTCAGATAACGTGGTCGTCGCCTGCCTGGTCCAGGGCTTCTTCCCCCAGGAGCCACTCAGCGTGACCTGGAACAAAAGCGGAGCGGGTGTGACCGTCATAAACTTCCCGCCCAGCCAGGACGCCTCCAGCGGCCTGTACACCACGAGCAGCCAGCTGACCCTGCCAGCCGAACAGTGCCCAGCCAGCGAGTCCGTGACATGCCACGTGGAGCACTACACAAATCCCAGCCAGGATGTGGCTGTGCGCTGCAGAGGTATCCCACCCCCACCTCCCTCATGCTGCGAGCCCCGACTGTCGCTGCACCGGCCGGCCCTCGAGGACCTGCTCCTAGGTTCAGAAGCGAACCTCACGTGCACACTGACCGGCCTGAAAGATCCCTCGGGTGCCACCTTCACCTGGACGCCCTCAAGTGGGAAGAACGCTGTCCAACAGTCACCTGAGCGTGACCCCTGTGGCTGCTACAGTGTGTCCAGTGTCCTGCCCGGCTGTGCCGAGCCATGGAACAACAGGGAGACCTTCACCTGCACTGCTAATCACCCTGAGTTGAAAACCCCGCTAACCGCCACCATCTCAAAATCCGGAAACACGTTCCGGCCCGAGGTCCACCTGCTGCCGCCGCCGTCGGAGGAGCTGGCCCTGAACGAGCTGGTGACGCTGACGTGCCTGGCACGTGGCTTCAGCCCCGAGGACGTGCTGGTTCGCTGGCTGAAGGGAACAGAGCAGCTGCCCCGTGACAAGTACCTGACTTGGGAATCCCGGAAGGAGCCCAACCAGGGCACCACCACCTTCGCCGTGACCAGCATACTGCGCGTGGCAGCCGAGGACTGGAAGAAGGGGGACACCTTCTCCTGCATGGTGGGCCACGAGGCCCTGCCGCTGGCCTTCACACAGAAGACCATCGACCGCCTGGCGGGTAAACCCACCCATGTCAATGTGTCTGTTGAACATGGAGAGTTTCAATTTTGAAGATTTCTGGACAGGTGAAGATTTTAGTAATTACAGTTACAGCTCTGACCTGCCCCCTTCTCTACCAGATGTCGCCCCATGTCGACCAGAATCCCTAGAAATCAACAAGTATTTTGTGGTCATTATCTATGCCCTGGTATTCCTGCTGAGCTTGCTGGGAAACTCCCTCGTGATGCTGGTCATCTTACACAGCAGGGTCGGCCGCTCCATCACTGATGTCTACCTACTGAACCTGGCCATGGCCGACCTACTGTTTGCCCTGACCTTGCCCATCTGGGCTGCCGCCAAGGTGAATGGCTGGATTTTTGGCACATTCCTGTGCAAAGTGGTCTCACTCCTGAAGGAAGTCAACTTCTATAGTGGCATCCTGCTACTGGCCTGCATCAGTGTGGACCGTTACCTGGCCATTGTCCATGCCACACGCACACTGATCCAGAAGCGCTACTTGGTCAAGTTCATATGCCTCAGCATCTGGGGTCTGTCCTTGCTCCTGGCCCTGCCCGTCTTACTTTTCCGAAGGGCTGTCTACCCCCCTATATTAGCCCAGTCTGCTATGAGGACATGGGCAACAATACAGCAAAATGGCGGATGGTGTTGCGGATCCTGCCCCAGACCTTTGGCTTCATCGTGCCGCTGCTGATCATGCTGTTCTGCTATGGATTCACCCTGCGCACGCTGTTTAAGGCCCACATGGGGCAGAAGCACCGGGCCATGCGGGTCATCTTTGCTGTCGTCCTCATCTTCCTACTTTGCTGGCTGCCCTACCACCTGGTCCTGCTGGCAGACACCCTCATGAGGACCCGGTTGATCAACGAGACCTGTCAGCGCCACAGTGACATCAACCAGGCCCTGGATGCCACCGAGATTCTGGGCATCTTTCACAGCTGCCTCAACCCCCTCATCTACGCCTTCATTGGCCAGAAGTTCCGCCATGGACTCCTCAAGATTCTAGCCACACATGGCTTGATCAGCAAGGACTCCCTGCCCAAAGACAGCAGGCCTTCCTTTGTTGGCTCTTCTTCAGGACACACTTCCACTACTCTCTGAGAATGAAGGCTGTCATTATTCTGGGGCTTGTCCTCCTTTCTGTCACGGTCCAGGGCAAGATCTTTGAAAGGTGTGAGTTGGCCAGAACTCTGAAAAGATTGGGACTGGATGGCTACAGGGGAATCAGCCTAGCAAACTGGGTGTGTTTGGCCAAATGGGAGAGTGATTATAACACACAAGCTACAAACTACAATCCTGGAGACCAAAGCACTGATTATGGGATATTTCAGATCAATAGCCACTACTGGTGTAATAATGGCAAAACCCCAGGAGCAGTTAATGCCTGTCATATATCCTGCAATGCTTTGCTGCAAGATAACATCGCTGATGCTGTAACTTGTGCAAAGAGGGTGGTCAGTGATCCACAAGGCATTAGAGCATGGGTGGCATGGAGAAATCACTGTCAAAACAGAGATGTCAGTCAGTATGTTCAAGGTTGTGGAGTGTAAATGCCTGTGCAGGGCTCCCAGAGAAGACTCCTGGGCTCCCTGAACTCCACCCCCACAGCCACCCCCCACCTGGGGCTGGCTGCCAACCAGACAGGAGCCCGGTGCCTGGAGGTGTCCGTCCCTGACGGGCTCTTCCTCAGCTTGGGGCTGGTGAGCTTGGTGGAGAATGTGCTGGTGGTGACCGCCATTGCCAAGAACCGGAACCTCCACTCACCCATGTACTGCTTCATCTGCTGCCTGGCCCTGTCAGACCTGCTGGTGAGCGGGAGCAACATGCTGGAGACGGCCGTCACCCTCCTGCTGGAGGCCGGTGCACTGGCGGCCCGGGCTGCCGTGGTGCAACAGCTGGACAATGTCATTGACGTGATCACCTGCAGCTCCATGCTGTCCAGCCTCTGCTTCCTGGGCGCCATTGCCGTGGACCGCTACATCTCCATCTTCTACGCACTGCGCTACCACAGCATTGTGACATTGCCGCGGGCACGGCGAGCCGTCGCAGCCATCTGGGTGGCCAGTGTCCTCTTCAGCACGCTCTTCATTGCTTACTACGACCACGCAGCCGTCCTGCTGTGCCTTGTGATCTTCTTCCTGGCCATGCTGGTACTCATGGCTGTGCTGTACGTCCACATGCTGGCCCGGGCCTGCCAGCACGCCCAGGGCATTGCCCGGCTCCACAAGAGGCAGCGTCTGGCCCACCAGGGCTTTGGCCTCAAAGGCGCTGCCACCCTCACCATCCTGCTGGGTATTTTCTTCCTCTGCTGGGGCCCCTTCTTCCTGCATCTCACACTCATTGTCCTCTGCCCCCAGCACCCCACCTGCAGCTGCATCTTCAAGAACTTCAACCTCTTTCTCGCCCTCATCATCTGCAATGCCATCATTGACCCCCTCATCTACGCCTTCCGCAGCCAGGAGCTCCGCAGGACGCTCAAGGAGGTGCTGCTGTGCTCCTGGTGATTACTGGGAGGTGGAGGTCGGAGACAAGACAGCGTGGATCCTGGGAGCCTGCAAGGCATCCATAAGCAGGAAAGGGAACATGACTCTGTCACCAGAGAATGGCTACTGGGTGGTGATACTGATGAAGGAAAATAAGTACCAGGCATCCAGTGTTCCCCCAACCCGCCTGCTAATAAAGGTGCCTCCCAAGCGTGTGGGCATCTTTGTGAACTACAGAGTTGGAAGCATTTCCTTTTACAACGTGACAGCCAGATCCTGCATCTATACATTCACCGGCTGCTGTTTCTCTGAGCCCCTTCAACCTATCTTCAGCCCTGGGACACATGATGGAGGGAAGAACACAGCTCCTCTGACTATCTGTCCAGTGGGTGGTCAGGGGCCTGACTGAATGCCCAGCACTGCATCTCTCTTCCAGCTTCTGGCCTTGTATCTTGCATTCCCATACTCAGCAGTCACGGAATGCCGCCTGGGTGCCAGCCACTACAGGAAATGCAACGAATAACAAAATAGTTACTGTGCCCATGGAGCCTACCCGATCATAGCAGAGCTAAGTTAGGAACGAACATATTAGTAAATCCGCTGAAGAAATGTACTGATGACACACCATGGATTTCAGAGGAGGAAGTACAGGGTCGTTGCATAATCCATCCCTGGTGAATGGTACTCTCAGGTGCTCCTGAACGGAAGATTTGGTTTATGTAGCTTAAACATACCCAAAGCAAGACACTGAAAATGCCTAGATGGGTTCGCACGCCCCATAAACAAATAGGCTTGGTCCTGGCCTTTCTATTGACTCTTAGCAAGATTACACATGCAAGCATCCCCATTCCGGTGAAGACGCCCTTCCCATCAACATGACCAGAAGGAGCAAGTATCAAGCACGCCCATGCAGCTCAAAACACTTTGCCCAGCCACACCCCCACGGGAGACAGCAGTGACAAACCTTTAGCAATGAACGAAAGTTTAACTAAGCTATGCTATGCCAGGGTTGGTCAACTTCGTGCCAGCCACCGCGGTTATACGATTAACCCCAGCCAATAGAAACCGGCGTAGAGGGTGTTTTAGATCTAGTCCAATAAAGCTAAACCCCATCTAAACTGTAAAACCCTAGCTAACGTAAAATAAACTACGAAGGTGGCTTTATAATTCCTGAACACACAATAGCCAAGACCCAAACTGGGATTAGACACCCCACTATCGTTGGCCCTAAACCTCAATAGTTAAAATAACAAAACTATTCGCCAGAATACTACAAGCAACAGCTTAAAACTCAAAGGACTTGGCGGTGCTTCATACCCCCTAGAGGAGCCTGTTCTGTAATCGATAAACCCCGATCCACCCCACCCTCTCTTGCTTAGTCTATATACCGCCATCTTCAGCAAACCCTGATGAAGGCTACGAAGTGAGCGCAAATGCCCTCCCCCGCAAAAACGTTAGGTCAAGGTGTAACTTATGAGACGGTAAAAATGGGCTACATTTTCTACTTCAGAAAACCCCACGATAGCTCTTATGAAATCTAGGAGCCCAAGGAGGATTTAGCAGTAAATTAAGAATAGAGTGCTTAATTGAACTAGGCCATAAAGCACGCACACACCGCCCGTCACTCCCCTCAAATATATTTAAGGAATAACTTAACTAAATGCCCTAACATTTATATAGAGGGGATAAGTCGTAACACGGTAAGTGTACTGGAAGGTGCACTTGGATAAATCAAGGTATAGCTTAATATAAAGCATCTGACTTACACTCAGAAGATCTAACATTGCTTGGTGACCTTGAGCCAACACTAGCTCCAAGCACAACCAACACTAATATCAAACCCACATGTATACCAAACCATTAACCCATATTAAGTATAGGCGATAGAAATCTTAACCTGGCGCTATAGATACAGTACCGTAAGGGAAAGACAAGAAAACCACCCAAGCACAAAACAGCAAGGACTAACCCCTGTACCTTTTGCATAATGAATTAGCCAGAAACAATTTCACAAAGAGAACTGAAGCCAAATTCCCCGAAACCAGACGAGCTACCCAAAAACAGCTGAAAGAGCGCACCCGTCTATGTGGCAAAATAGTGGGAAGATTTCTGGGTAGAGGTGACAAGCCTACCGAGCCTGGTGATAGCTGGTTATCCAAGATAGAATCTTAGTTCAGCCTTAAGTTTACCCACAGAATAACCCAATCCCAATCCCTCTGTAAACTTAATTGTTAGTCTAAAGAGGGACAGCTCTTTAGACACTAGGAAAAACCTTACATAGAGAGTAAAAACCCCCGTCACCATAGTTGGCCTAAAAGCAGCCATCAATTAAGAAAGCGTTCAAGCTCAACATTAACCACCTAAAAAATCCCAAACATACTATTGAACTCCTTAAATCACATTGGATTAATCTATCACCCCATAGAAGCAATAATGCTAGTATAAGTAACATGAACTCTCTCTCTCCCTACTGCATAAGCCTAAACCAAACCAAAACCCCACTGATACTTAACAGCCCAGTACTAACAAACTCAAACAAGTCCATACTACTCTTACTGTTAATCCAACACAGGCATGCTTTTAAGGAAAGGTTAAAAAAAGTAAAAGGAACTCGGCAAACTTAGCCCCGCCTGTTTACCAAAAACATCACCTCTAGCATTACTAGTATTAGAGGCACTGCCTGCCCAGTGACACACGTTTAACGGCCGCGGTACCCTGACCGTGCAAAGGTAGCATAATCACTTGTTCTTTAAATAGGGACTCGCATGAATGGCAACACGAGGGTTCAGCTGTCTCTTACTTTTAACCAGTGAAATTGACCTATCCGTGAAGAGGCGGACATGAAACAATAAGACGAGAAGACCCCATGGAGCTTCAATTTACTAATGTAGCTAAGAATCGTATAAATCCTCGGACTCTAAAACTTCTATGCCTACATTAAAAATTTTGGTTGGGGCGGCCTCGGAGCACAAACAAACCTCCGAGTGATCCACGCCAAGGCCTCACAAGCCAAAGCGAACTAATATTCACAATTGACCCAATAATTTGATCAACGGAACAAGTTACCCTGGGGATAACAGCGCAATTCTATTCTAGAGTCCATATCAACAATAGAGTTTACGACCTCGATGTTGGATCAGGACATCCTAATGGTGCAGCAGCTATCAAGGGTTCGTTTGTTCAACGATTAAAGTCCTACGTGATCTGAGTTCAGACCGGAGCAATCCAGGTCGGTTTCTATCTATTCCACATTTCTCCCTGTACGAAAGGACAAGAGAAATAAGGCCCACTTCACAAAGCGCCTTCACCATATAAATGACTTAGTCTTAATTTACCAAAATATTACACACCCTACCCGAGAACAGGGTTTGTTAAGATGGCAGAGCCCGGTAATTGCATAAAACTTAAAACTTTACACCCAGAGGTTCAACCCCTCTTCTTAACACCATGACCACAATAAACCTCCTACTCCTTATTATATCCACACTAGCCGCCATGGCGTTTCTTACACTCGTTGAACGAAAACTACTAGGATATATACAACTACGCAAGGGACCTAACATTGTAGGTCCCTACGGACTACTACAACCATTCGCCGATGCAATAAAACTCTTCACTAAAGAACCCCTAAAACCCTCAACATCCAGCACTATCCTTTATATCACAGCACCCGCCCTAGCCTTTTCCATTGCTCTCCTCCTGTGAACCCCCCTCCCTATACCCAACCCTCTAATTAACTTTAACCTAGGACTCCTATTTATCCTGGCCACATCTAGCCTAACCGTCTACTCCATCCTATGATCTGGGTGGGCATCAAACTCAAACTACGCTCTAATCGGAGCCCTACGAGCCGTCGCCCAAATAATCTCATACGAAGTTACCCTCTCCATCATCCTATTATCAATCTTACTAACAAGTGGCTCATTCAACCTTAACATACTCATTACAACACAAGAACACCTCTGACTCATCCTACCATCATGACCGCTAGCTATAATATGATTTACCTCTACACTAGCAGAAACAAACCGAACCCCTTTCGATCTTATAGAAGGCGAATCAGAACTAGTATCAGGCTTCAACATTGAATATTCCGCAGGCCCATTCGCCCTATTCTTCATAGCCGAATACATAAACATTATCATAATAAATGCCCTAACAACCACAATCTTTCTAGGCACATTCTACCCCACTCACTCACCGGAACTATTCACAACATCCTTTACCATTAAAACACTCCTCCTAACTTCACTATTCCTATGAATCCGAGCAGCGTACCCCCGATTCCGCTACGACCAACTCATGCACCTACTATGAAAAAGTTTTCTCCCACTTACACTGGCACTCCTCATATGAAGTACCTCAATACCCATCGCAATCTCCAGCATCCCCCCTCAAACCTAGAAATATGTCTGACAAAAGAGTTACTTTGATAGAGTAAACAATAGAGGCCCCAATCCTCTTATTTCTAGGATTACAGGCATCGAACCTGCTCCTGAGAATCCAAACTTCTCCGTGCTACCCCTCACACTCCATCCTACAGTAAGGTCAGCTAAACAAGCTATCGGGCCCATACCCCGAAAATGTTGGTCACATCCTTCCCGTACTAATCAACCCACTAGCCCAACTCATTATCTACACTACAGTAATCACGGGTACACTCATTACAATACTAAGCTCACACTGATTCCTCGCCTGAGCAGGCCTAGAAATAAACATATTAGCCTTCATCCCAACCCTAATCAAAAAAACGAATGCTCGCTCCACAGAAGCCGCTACCAAGTACTTTCTAGCACAATCTACCGCATCCATAATCCTCATAATAGCAATTATTTCCAACAACTTATTATCAGGACACTGAACAACAACAACAAACTACACCAATCAATTCCCACCCCTAGCAATAACAATCGCCCTTACCATAAAACTAGGGATAGCTCCTTTCCACTTTTGAGTCCCAGAAGTTACCCAAGGAACACCCCTAACCTCTGGCTTACTCCTCCTCACATGGCAAAAACTAGCTCCAATCTCAATCATATACCAGATCCACCCATCAATCAACACCCACATTCTACTGATCCTCTCAACCCTATCCATTGCAGTAGGTAGCTGAGGAGGCCTCAATCAAACACAACTACGCAAGATCCTAGGGTACTCTTCAATCACCCACACGGGCTGAATAATAATAACACTAACATACAACCCAACTATCACAACCCTCTATTTAATTACCTATATCACCTTAACAACTACAATATTCCTAACTCTCAACCTGAACTCAAGCACTACAACTCTCACACTATCTAATACCTGAAACAAATCAACCCACCTAATACCACTAATGACATCCACCCTCTTATCCCTGGGAGGCTTACCCCCTCTAACTGGCTTCCTGCCCAAATGGGTCACTATTCAAGAACTCACAATAAACAACAACTTTATCATCCCAACTATCATAATCACCATAACTCTGCTCAACCTATATTTCTACATACGCTTAATCTACACCATCTCCCTAACACTACTCCCCACGTCTAACAACACAAAAATAACATGACAATTCGAAAACACAAAACCCACACTCTTCATCCCTGCACTCATCACCATCTCCACCCTCCTACTACCAATCTCCCCCCTAATCCTATCCATTCCCTAGAAATTTAGGTTAGACAAGACCAAGAGCCTTCAAAGCCCTTAGCAAGTAAAATTACTTAATTTCTGAAATACATAAGGACTGCAGACACCTACTCCGCATCAACTGAACGCAAATCAATCGCTTTAATTAAACTAAGCCCTTACTAGGTCAATGGGACTCGAACCCACAAAAATTTAGTTAACAGCTAAATACCCCAACCAACTGGCCTTGACCCACTTCTCCCGCCGCGGGAAAAAAAGGCGGGAGAAGCCCCGGCAGAAACTTAAAGCTGCTCCTTCGAACTTGCAATTCAATGTGAAAATCACCTCGGGGCTGGTAAAAAGAGGGTTAGACCTCTGTCTTTAGGTTTACAGCCTAATGCCTACTCAGCCATTTTACCATTTCTTCCACCCATGCTCATCAATCGTTGGCTGTTTTCAACAAACCACAAAGACATTGGAACTTTATACCTGTTATTTGGTGCATGAGCCGGAGTTACAGGCATGGCCCTAAGTCTTCTCATTCGAGCCGAACTGGGTCAACCCGGTAACCTACTAGGCAATGATCACATCTACAACGTCATTGTAACGGCCCATGCGTTCGTCATAATCTTTTTCATGGTTATACCTATTATAATCGGGGGTTTCGGAAATTGATTAGTGCCTCTAATAATTGGCGCTCCTGATATAGCATTCCCCCGTTTAAACAACATAAGTTTCTGACTCCTTCCCCCCTCTTTCCTACTACTAATAGCATCAACCGCAGTAGAAGCCGGTGCTGGGACAGGTTGAACAGTGTATCCTCCTTTGTCAGGGAACTTTTCCCACCCAGGGGCCTCCGTAGACCTAGTCATCTTCTCTCTTCACCTAGCGGGCATTTCCTCCATCCTAGGAGCCATCAACTTCATTACCACTATCATCAACATAAAACCCCCTGCAATATCCCAGTATCAAACCCCTTTATTTGTCTGATCAATCTTAATTACAGCAGTCCTCCTACTTCTCTCCCTACCAGTCCTAGCCGCCGGCATCACTATACTACTAACAGATCGCAATCTCAATACTACTTTCTTCGACCCTGTCGGAGGAGGGGACCCTATTCTATACCAACACCTATTTTGATTCTTCGGCCACCCCGAAGTTTACATCCTCATTCTCCCCGGGTTCGGAATAATTTCTCACATCGTAACCCACTACTCTGGAAAAAAAGAGCCGTTCGGGTATATAGGTATAGTCTGAGCTATAATATCAATCGGTTTCCTAGGCTTTATTGTGTGGGCCCATCATATGTTTACAGTAGGCATGGACGTAGACACACGAGCCTACTTTACTTCTGCCACCATAATTATTGCAATCCCTACGGGCGTTAAAGTTTTCAGCTGACTTGCCACACTCCACGGGGGCAACATTAAATGATCCCCTGCAATACTCTGAGCCCTAGGCTTTATTTTTCTATTCACCATGGGGGGCCTGACCGGCATTATCCTGGCAAACTCATCTCTAGACATTGTACTACACGACACATACTACGTCGTTGCCCACTTCCACTATGTTTTATCGATAGGAGCCGTCTTTGCCATTATGGGAGGCTTTATCCACTGATTCCCCCTATTTTCAGGTTATACATTAGACCAAACTTGCGCTAAAGCCCACTTTATTATTACATTCATGGGTGTAAACCTAACCTTTTTCCCACAACATTTCCTGGGCCTATCCGGAATACCCCGACGCTACTCCGACTACCCCGATGCCTATACCACATGAAATATCCTATCATCTATGGGTTCCTTTATTTCACTAACAGCAACAATCCTGATAATCTATATAATCTGGGAAGCTTTTGCCTCAAAACGCAAAGTACTACTAACCGAACACCCCTCCACTAGCCTAGAATGATTAAATGGATGTCCCCCACCCCACCACACATTTGAAGAACCAGCCTATATTAAACTAAGCGAAAAAGGAGGGAGTCGAACCCCCTAAAACTGGTTTCAAGCCAGCCTTATAGCCCCTATAACTTTTTCAACAAGATGTTAGAAAAATTATTTCATAGCTTTGTCAAAGCTAAATTATAGGTCAAACCCTATATATCTTACATGGCTCATCCAGTGCAACTAGGCCTACAAGATGCCACATCCCCTGTCATAGAAGAACTAATCACTTTTCTCGACCAAGCCCTTATAGCCATATTTTTAATTAGCTTTTTAATCTTATACGCCCTATCCTCAACACTCACAACAAAACTAACCAACACTAACATCACGGACGCCCAAGAAATAGAAACTATCTGAACCATTTTACCCGCGGTTATCTTAATCCTAATCGCCCTCCCATCCCTGCGCATCCTATACATGACAGACGAAATCAATAACCCCTCCTTTACTATCAAATCAATCGGACATCAATGATACTGAACCTACGAGTATACAGATTACGGGGGCTTAATCTTCAACTCTTACATATTACCCCCCTTATTCCTAAATCCAGGTGACCTTCGACTTCTAGAAGTTGACTTCCGAGTGGTCCTCCCAATTGAAGCCCCAGTCCGTATAATAATCACATCTCAAGACGTACTACACTCATGAACTATCCCCACACTAGGCCTAAAAACAGACGCAGTGCCTGGACGCCTGAACCAAACCGTATTTACAGCCACACGACCAGGCGTCTATTATGGACAATGCTCAGAAATTTGCGGTGCAAACCACAGCTTCATACCAATCGTCGCAGAGCTGATTCCACTAAAAATCTTTGAAATAGGACCTGTGTTCACCCTATAACCCCTAAAACACTTTGCAGACCCACTGTACAGCTATTCCAGCATTAACCTTTTAAGTTAAAGATTGAGGGCATGCTCTCTGCAGTGAAATGCCCCAACTGGACACATCCACATGATTCACTATTATCATAGCAATACTTCCCACACTATACCTTATCACACAGTTAAAACTGCTAAGCATAAACTACTATCAACCTCCCCTCACAAAAAACCCCAACTTACAAACCCACAACACCTGTTGACGGCCAAAATGAACGAAAACCTATTTACCTCATTCTCAGCCCCAACAATCCTAGGACAACCAGCCACAATCCCCATCATCATATTCCCCACACTACTAATCCCGACCTCTAAACATCTCATTAACAACCAACTAACCACCGTTCAACAAAACCTCATCAAACTTACCCTAAAACAAATAATAGCACCCCACAACGCTAAAGGACAATCCTGATCTCTAATACTAATATCCTTAATCACCTTTATTACCATGACTAACCTCCTAGGGCTCCTGCCTCACTCATTTACGCCAACCACCCAACTTTCTATAAACCTAGCCATAGCAATCCCCCTGTGGGCAGGCACGATCATCACTGGTCTCCGCTTTAAAACTAAAAACTTCCTAGCTCACATACTACCACAAGGTACACCCACACCCCTTATTCCCATACTAGTGATAATCGAAACCATTAGCCTACTTATCCAGCCAATAGCCCTAGCCGTACGACTGACTGCTAACATCACAGCCGGCCATCTATTAATACACCTAATCGGAAATACTATGCTAACACTATCAACCATCAACCTCTCCACCACCCTACTCACTTCTGTACTCCTAATACTACTGACCATTTTAGAGATCGCGGTTGCCCTAATCCAGGCCTACGTCTTCACACTCTTAGTCAACCTGTACCTACACAACAACACCTAATGACCCACCAACTCCATGCCTACCACATAGTTAAACCCAGCCCTTGACCACTAACAGGAGCCCTGTCAGCTTTTCTATTAACATCCGGCTTAATTATATGATTCCACTTTTACTCCACCGCCCTACTAACACTAGGCCTGCTAACCAATGTACTAACCATATACCAATGATGGCGTGACATTATTCGAGAAAGCACCTACCAAGGCCACCACACAACACCCGTCCAAAAAAGCCTTCGATACGGAATAACATTATTTATCATCTCAGAAGTCTTCTTCTTCGCCGGCTTCTTCTGAGCATTTTATCACTCAAGCCTCGCCCCAACACCTCGCTTAGGGTGTCATTGACCACCAACAGGAATCACCCCCTTAAACCCCCTAGAAGTACCCCTTCTAAACACCTCCGTACTACTCGCATCAGGAGTCACGATCACCTGGGCTCACCACAGCCTCATAAACGGTAATCGAAAACAAACAATCCAAGCCTTACTTATTACAATTCTACTAGGCACCTACTTCACCCTCGTACAAATCTCGGAATACTTTGAAGCACCCTTTACCATTTCCGACGGTATTTATGGCTCAACATTTTTTGTCGCTACAGGTTTCCACGGACTTCACGTTATCATCGGATCTACATTCCTCCTCATTTGCCTTATTCGCCAATTATTCTACCACTTCACACCAAGTCACCACTTCGGCTTTGAAGCCGCCGCCTGATATTGACACTTTGTAGATGTCATTTGACTGTTCCTTTATATCTCTATTTACTGATGAGGGTCTTACTCTTTTAGTATAATTAGTACAATTGACTTCCAATCAATCAGCTTTGACAATATTCAAAAAAGAGTAATTAACCTGATACTAGCCCTAACAGTCAACACCCTTCTAACCGCACTACTAACAATTATCATATTCTGATTACCCCAACTTAACTCCTACGCAGAGAAAGCTAACCCTTACGAATGCGGGTTTGACCCCCTGAACCCCGCTCGCATCCCATTCTCAATAAAATTTTTCCTAGTCGCCATCACTTTCCTATTATTCGACCTGGAGATCGCCCTACTACTGTCCCTACCATGAGCACTCCAAACAGCAAACCTTCCAACAATAATCAAGACATCCATCATATTTATTACCATTCTAGCCCTCAGCCTGGCTTACGAATGAACTCAAAAGGGGCTAGACTGAACTAGATTGGTAAGTAGTTTAAACAAAACAAATGATTTCGACTCATTAAATTATGATAACCATACTAACCAAATGACCCCTACCCACATAAACATTACATTAGCATTCACCATTTCACTTCTGGGCATACTGATCTACCGCTCACACTTAATAGCATCTCTCCTCTGCCTAGAAGGAATAATAATGTCGCTCTTTATCATAACTGCCGTTATAGCCTCAAACGCACACTCCCCCCTAATCAATATTATACCCATCATTATGCTAGTATTTGCCGCTTGCGAAGCGGCAGTGGGCCTCGCCCTACTAGTTTCAATCTCCAACACATATGGACTAGATCACATCAACAACCTGAGCCTGCTCCAATGTTAAAAATAGTTATCCCCACAACTATACTACTACCAACAACATGACTCTCCAAAGACAGCACAATCTGAATCAATTTAACCACACACAGCCTAACCATCAGCCTTATCCCCCTACTATTTTTTAACCAAACTGACAACAACCTCCTCAGCCACTCAATCCACTTATCTTCCGACCCACTAACAACACCCCTCCTAACATTAACTGCCTGACTGCTACCCCTTATAATCATAGCAAGCCAGTACCACCTACATAACGAACCCCCCTCACAAAAAAAACTCTACCTTTCCATAATAATCTTTCTACAAATTACCCTAATCCTAACATTCATGGCCACAGAACTAATCATATTTTATATCCTGTTCGAAACCACTCTCATCCCAACCCTTATTATCATCACTAAATGAGGCAACCAAGCAGAACGTCTCAACGCAGGTTCATACTTCCTATTCTATACCCTAACCGGCTCCTTACCACTGCTTATTATATTAATCTACACATACAACAAGACAGGCTCATTAAACACCACATTACTAACACTCACAGACCAAAAACTAACAACCACTTGATCCCATAACCTTACCTGACTAGCGTGCATAATAGCCTTTATAACAAAACTACCCCTATACGGCCTACACTTATGGCTCCCCAAGGCCCACGTCGAAGCCCCCATTGCAGGCTCAATAGTACTTGCCGCAGTACTCCTAAAACTAGGCGGCTACGGAATAATACGGTTTACCTCTATCCTCAACCCCCTAACAGAATATATAGCTTACCCATTCCTCATACTATCCCTATGAGGCATAATCATAACGAGCTCGACCTGCCTTCGACAAACAGACCTAAAATCACTTATCGCATACTCCTCCGTAAGCCACATAGCCCTAGTAATTGTAGCTTCCCTCATCCAAACCCCCTGAAGCTTCTCCGGTGCAACCATCCTTATGGTTGCCCACGGACTCACCTCTTCTATATACTTCTGCTTAGCTAACTCGAACTACGAACGCACTCACAGCCGCATTATACTGTTATCCCGAGGACTCCAGATCCTACTCCCACTAATAACTTTCTGATGATTCATAGCAAGCCTCACCAACCTTGCCCTACCACCCACCATCAACCTAATTGGGGAACTCTTCGTAATCGCAGCTTCATTTTCCTGATCCAAAATTACCATAGTCCTAACAGGACTTAACATACTAATCACAGCCCTCTACTCTCTCCACATATTCACCACAATACAACGAGGAGCGCTCACACACCATATAACCAACATAAAACCCCCCTTCACGCGAGAAAATACACTAATATTTCTACACCTTGCCCCAACTATTCTCCTATCTCTCAACCCCAATACCATTCTAGGACTTACTCCTTGTAGACATAGTTTAATCAAAACGTTAGACTGTGAATCTAACTATAGAAGCCCACCACTTCTTGTTTACCGAGAAAACCTGCAAGGACTGCTAACCCATGCTTTCGTATTTAAAACTACGACTTTCTCAACTTTTAAAGGATAACAGCTATCCATTGGTCTTAGGAACCAAAAACATTGGTGCAACTCCAAATAAAAGTAATAGCCATGTACACTTCCATTATACTAATAACCCTCGCCTCCCTAGCCCTTCCAATTTTTGCCACCCTTGTCAACCCCAACAAAACACACTCATACCCAAACTATGTGAAAACAACTATAATATATGCCTTCATCACCAGTCTTATTCCAACAACCTTATACATCTTCTCAAACCAAGAAACAACCATCTGGAGCTGACACTGAATAATAACCCAAACATTAGACCTAACACTAAGCTTTAAACTAGACTACTTTTCCATAATGTTTATCCCAATCGCACTATTCATTACCTGGTCTATCATAGAATTCTCACTGTGATATATAAGTTCAGACCCAAACATCAACCAGTTCTTTAAATACCTCCTTATCTTTCTAATTACCATATTAATCCTTATTACCGCTAACAACCTCTTCCAGCTCTTCATCGGCTGAGAAGGTGTAGGAATTATATCTTTTCTCCTAATTAGCTGGTGACACGCCCGAACAGATGCCAACACAGCAGCCATCCAAGCAGTACTATACAACCGCATCGGCGACATTGGCCTCATTCTAGCCATAGTATGGTTCCTCCTCCACTATAACTCATGGGACTTCCAACAAATACTAGCCTTAAACCCCCACCCAAGCCCCCTTCCACTAATAGGCCTCCTCTTAGCAGCAGTGGGGAAATCAGCCCAATTTGGCCTCCATCCTTGACTACCCTCTGCCATAGAAGGCCCGACCCCAGTTTCAGCCCTACTCCACTCCAGCACCATAGTCGTTGCCGGGGTGTTCCTACTCATTCGCTTTCACCCTTTAATAGAAAACGACACATTAACCCAAAACCTCACACTATGCCTAGGAGCTATTACTACCCTATTCATAGCCATATGCGCCCTCACACAAAATGACATTAAAAAAATCGTGGCCTTCTCCACCTCAAGTCAACTAGGCCTGATAATAATTACTATCGGTATTAACCAACCATACCTAGCATTCCTACACATCTGCACCCATGCCTTCTTTAAAGCTATACTCTTTATCTGCTCCGGATCCATTATCCATAATTTAAACAACGAACAAGACATCCGAAAAATAGGGGGCCTATTTAAAACAATACCTCTCACCTCAACTTCCCTAATTATTGGCAACTTAGCACTCACAGGAATTCCCTTCCTCACAGGCTTCTACTCAAAAGACCTCATTATTGAAGCCACAAGCACGTCATATACCAACGCCTGAGCCCTATCCATCACCCTCATCGCCACCTCTCTAACAAGCGCTTACAGTACTCGAACCATCCTCCTTACCCTAACAGGACAACCCCGCTTCCCGACCCTAACAAATATCAACGAAAACAACCCTGCCCTACTAAATCCAATTAAACGCCTTACAACAGCCAGCATAATTACAGGATTCCTTATTACCAACAACATCCCCCCCACCTCACTCCCCCAACCAACAATACCACTCCACCTGAAGCTTTTAGCCCTATACATAACTGCCCTAGGCTTCATTATCACCCTAGACCTTACCCTCATAACCAACAAATTAAAAGTAAAGACCCCACCACAAACATTCAAATTCTCCAACATACTAGGCTACTTCCCCACCATCGCCCACCGCATAATTCCTCACCAAAACCTACTCATAAGCCAAAACTTAGCCCTTCTCTTACTAGACTCTATGTGACTGGAAAAATCAATACCCAAAATAATCTCACAAACACATATCACCGCCTCCACAACAGTAACCGCTCAGAAAAGCATAATCAAGCTCTACTTCCTCTCTTTCCTCATCCCCCTCGCCCTAGCTCTACTCCTAATAGTATAACCTATTACCCCGAGTAATCTCAATCACAACATATACACCAACAAATAACGTCCAACCAGCAACTACCACCAACCAACGCCCATAATCATACAAAGCACCCGCACCAATAGAATCACTCCGAACTAACCCCGACCCCTCTCCCTCAAAAACTACCCAATTACCCATATCATTAAAACCGACTATCACTACCACCTCATCAAAATCCAGAACCCACAAAACCAACCCCACTTCCATCATCAGCCCCACCAAAAAACACGCTAAAACCTCAAACCCTGAACCCCATGTCTCAGGGTACTCTTCAATAGCTATCGCCGCGGTATAACCAAAAACAACCATTATACCCCCCAAATAAATCAAAAACATTACTAAACCCAGATAAGCCCCACCGTAATTCAAAATAATCATGCAACCAACCACACCACTAACAACCAATGCTAGCCCCCCATAAATAGGAGAGGGCTTGGAAGAAAAGCCCACAAACCCCATAACTAATATCACACTCAATGTAAACAGAACGTATGTCATTGCTTTCATATGGACTCTAACCATAACCAATGATACGAAAAACCATCGCTGTATTTCAACTACAAAAGCACCTAATGACCCCAATACGCAAATCTAATCCCATCATAAAAATAATCAATCACTCCTTTATCGACCTACCTACCCCATCCAACATCTCCATCTGATGGAATTTCGGCTCACTTCTTGCAACCTGTCTAATTCTACAAATCATCACAGGCCTATTCCTAGCAATACACTACTCACCAGACACCTCCTCTGCCTTCTCTTCAATCGCACACATCACCCGAGACGTAAACTATGGCTGAACCATCCGCTACCTCCACGCTAACGGCGCCTCCATACTATTTATCTGCCTTTTCCTGCATGTAGGCCGAGGCCTCTACTACGGCTCATACCTTCTCTTAAAAACCTGAAATATTGGCATCATACTACTGCTTATAACCATAACAACAGCCTTCATGGGCTATGTACTCCCATGAGGCCAAATATCATTCTGAGGGGCAACGGTAATCACAAACTTACTCTCAGCAGTACCGTACATCGGAACCAACCTCGTTCAGTGGGTCTGAGGCGGACCCGCCATCGACAACCCAACTCTAATACGATTCTTCACCCTACACTTCATCCTACCATTCGGCATCGTCGCCCTCACAATCGTACACTTACTATTTCTACACGAAACAGGATCAAATAACCCTTGCGGAATCTCCTCGGACCCAGACAAAATCACCTTCCATCCCTACTACACAACTAAAGATATCCTGGGCGTAGCTCCCCTTCTCCTTGCCCTAATAACACTAACACTATTTTCACCCGACCTTCTAAATGACCCGGACAACTATACCCCAGCCGACCCACTAAATACCCCCCCACATATCAAGCCAGAATGATACTTCCTATTCGCATATGCAATCCTACGATCCGTTCCTAACAAACTAGGAGGCGTACTAGCACTCTTCCTGTCAATCCTCATCTTAGCAGCCATCCCCATACTCCACAAATCCAAACAACAAAGCATAATATTCCGCCCACTCAGCCAATTCCTATTCTGACTTCTAGCCACAACCCTACTAACCCTTACCTGAATTGGAAGCCAACCAGTAATCCAACCTCTTACTACTATCGGCCAAGTAGCATCCATAGTATACTTTTTAACAACCCTAGTCTTAATACCACTAGCCGCCCAAGTCGAGAACAATTTACTCAAATGAACCTGCCCTTGTAGTACAAACTAATACACTGGTCTTGTAAACCAGAAATGGAGCACCTCCCCAGGGTAATCAGAAAGGAAGCACCCAACTCCGCCACCAGTACCCAAAACTGGCGTTCTAACTTAAACTACTTTCTGTATTTTATGTTGTACAAGCCCCACAGTACAACCTTAGCACTAGCTAACTTTTAATGCCACTATGTAATTCGAGCATTACTGCTAGCCAACATGAATAATATATAGTACTATATATGCTTGACTGTACATAAAACATACTTTTACATACTTACCCTCAATCCATAAATGGCATGCTTACAAGCAAGAACTCTAATGGATAACCCAACAGTAATACATAACATGTCCTTCCAAAGTCCATGTACTACCCCATGAATATCAACAGACCAAACCTGAGTTAATCGTACAGTATTACATAACGTTATTTATTGGACATAGCACATACTATCCAGGAAATTCAAAACACCACGGATGACCCCCCTCACTTAGGAGTCCCTTGTTCACCATCCTCCGTGAAACCAACAACCCGCTCGGGTAATACTACTCTCCTCGCTCCGGGCCCATACCTTGTGGGGGTAGCTATTGATGAACTGTATCCGGCATCTGGTTCTTACCTCAGGGCCATGGTCGTCAAGATCGCCCACACGTTCCCCTTAAATAAGACATCTCGATGGATCACAGGTCTATCACCCTATTAACCAGTCACGGGAGCTCTCCATGCATTTGGTATCTTTTATCTCTGGTCTGCACGCAACCCCATTGCAGTATGCTGACTCCCACCCCATCCCGCCCTGAATGCGCCTGTCTTTGATTCCTAGTACTATCCGTCATTCATCGCACCTACGTTCAATATTCCAGTCCCCTGTCGGAGTTATTAAGGTGTTATTTAATTCATGCTTGTAGGACATAACAATAACTACTTTCCCCCCCCCGCCGCGACAGAAGCAAGCCCCGTTTCCCATTCAAACCCCCCCACCCCCATCTCCAGCTTTTACCTAACCGCTCTCGCCAAACCCCAAAAACAAGAGCCTCAACCCACCCAACTGGAGCTCGTATTTTCATCTTTCAGGTGTACATAACTCCAACTGCCACCCCCTCAACTAATATAAATTTACTTCACCAAATACTCTTCATATCAACTTAGAAACCCCCCCCCCCCAACCCGAAAGAAGCTACCACACAACTACACCCGCACTAGCCCATCCCGCACCATGGCCAGGTACAGATGCTGTCGCAGCCAGAGCCGGAGCAGATGCTGCCGCCGGAGACGAAGATGTCGCAGACGAAGGAGGCGGAGATGCCGGGCACGGAGGAGAGCCATGAGTAAGTGGGCCCAGCTGAGGGGGGGCTGGGGCTGGGGCTGGGGGCTCTCGGGGCCCAGTCTTCCTCTCACCACCTTTCTTGGTCTCACCAGGGTGCTGCCGCCGCAGGTACAGGCTGAGGTGTAGAAGATACTAATTGCACAAAATAGCACGTCCACCAAACTCCTGCCTGAGAATTTTACCAGACTTCACGACCCTCTTGCCACATCTTGAAAACGCCACATGGCGAACCTTGGCTGCTGGATGCTGGTTCTCTTTGTGGCCACATGGAGTGACCTGGGCCTCTGCAAGAAGCGCCCGAAGCCTGGAGGATGGAACACTGGAGGCAGCCGATACCCGGGGCAGGGCAGCCCTGGAGGCAACCGCTATCCACCCCAGGGTGGTGGTGGCTGGGGGCAGCCTCATGGTGGTGGCTGGGGGCAACCCCATGGTGGCGGCTGGGGACAGCCTCATGGTGGCGGCTGGGGACAGCCTCATGGTGGTGGCTGGGGTCAAGGAGGTGGCACCCACAATCAGTGGCACAAGCCCAGTAAGCCAAAAACCAGCATGAAGCACATGGCTGGTGCTGCAGCAGCTGGGGCAGTGGTGGGGGGCCTTGGCGGCTACATGCTGGGAAGTGCCATGAGCAGGCCCCTCATACATTTTGGCAATGACTATGAGGACCGTTACTATCGTGAAAACATGTACCGTTACCCCAACCAAGTGTACTACAGGCCTGTGGATCAGTACAGCAACCAGAACAACTTTGTGCACGACTGCGTCAATATCACGATTAAGCAGCACACAGTCACCACCACCACCAAAGGGGAGAACTTCACCGAGACCGACGTTAAGATGATGGAGCGCGTGGTTGAGCAGATGTGTATCACCCAGTACGAGAAGGAATCACAGGCCTATTATCAGAGAGGATCGAGCATGGTCCTCTTCTCCTCCCCGCCTGTGATCCTCCTGATTTCTTTCCTCATCTTCCTGATAGTGGGATGAAGTGTGCCTCTGTCCTTTGCCACAAACATGAGGCTCAAATTCCCTCTCATGGCCATAGTCCTGGAAATTGCCATGATTGTTTTATTTGCATTATTTGTTGAGTATGAAATGGACCAGACTACTCCCCAGCAGCTCAACATCACCACCTCAACAGACATGGGCAAATTCCTTGAGTTATATCCTCTGTTCCAAGATGTACATGTTATGATATTTGTTGGGTTTGGCTTCCTCATGACCTTCCTGAAGAAATATGGCTTCAGCAGTGTGGGTATCAACCTACTCATTGCTGCTTTGGGCCTCCAGTGGGGCACTGTTGTACAGGGAATCCTGCATAGCCAGGGACAGAAAATTACCATTGGAATCAAAAACATGATAAATGCAGACTTCAGTACAGCCACAGTTCTGATATCTTTTGGAGCTGTCCTGGGAAAAACGAGCCCCACCCAAATGCTGATCATGACAATTATAGAAATTGCTGTATTTGCTGGCAATGAATATCTGGTTGGTGAAATATTTAAGGCCTCTGACATTGGAGCATCAATGACAATCCATGCGTTTGGGGCCTACTTTGGCTTGGCTGTAGCAGGCATCTTGTATCGATCTGCACTGAGAAGGGGGCATAAAAATGAAGAGTCCACTTACTACTCAGACTTGTTTGCAATGATTGGGACTGTCTTTCTGTGGATGTTTTGGCCCAGCTTTAACTCGGCCATTGCTGAACCTGGAGACAAACAGTCCAGGGCCATTGTAAACACATACTTCTCTCTCGCTGCCTGTGTGGTCACAGCCTTTGCCTTCTCCAGCCTAGTGGAGCGCCGAGGCAAGCTCAACATGGTTCACATTCAGAATGCCACCCTTGCTGGAGGAGTTGCCGTGGGCACTTGTGCGGATATGGCAATTCACCCATTCGGTTCTATGACCCTTGGGAGCATTGCAGGAGCGGTCTCTGTGATTGGATACAAGTTCCTGACTCCACTTTTTACTACTAAACTGGGGATCCATGATACATGTGGGGTCCATAACCTCCACGGCTTACCTGGTGTAGTGGGAGGCCTTGCAGGCATTGCGGCAGTAGCATTGGGGGCCTCCAACACGTCTGTGGCCATGCAGGCAGCTGCGCTGTGTTCCTCTATCGGAACAGCAGTTGTTGGAGGTCTGATTACAGGTTTAATTCTAAAGTTGCCGTTTTGGGGACAGCCATCTGACCAGGACTGCTATGATGATTCTGTTTATTGGGAGGTGCCTATATTGAGAGAACCTGACCATCACTTCCATGGACATGGTGACCACAGCCAGCTGGAACCTGAAGTCTAAACACCAATGGCTCTGGATAAGTCTGTCATCCTGCTCCCTCTGCTTGTCCTGGTGCTGCTGGTGCTGGGCTGCCTGGGCAGGGAATCCCGGGCCAAGAAATTCCAGCGGCAGCACATGGACTCAGGCAGTTCCCCCAGCAGCAACTCCACCTACTGCAACCAAATGATGAAGCGCCGGAGTATGACACATGGGCGGTGCAAACCAGTGAACACCTTTGTGCACGAGCCCCTGGTAGATGTCCAGAATGTCTGCTTCCAGGAAAAGGTCACCTGCAAGAACGGGCAGACCAACTGCTTCAAGAGCAAGTCCAGCATGCACATCACAGACTGCCGCCTGACAAACGGCTCCAGGTACCCCAACTGTGCATACCGGACCAGCCCGAAGGAGAGACGCATCATTGTGGCCTGTGAAGGGAGCCCATATGTGCCAGTCCACTTCGATGCTTCTGTGGAGGACTCAACCTAAATGGTGCTATGCTTTCCTCTTCTTTTACTGCTGCTGGTTCTATGGGGACCAGTGTGTCTACTTCATGCTTGGCCTAAGCATCTCACCAGGGCTCATTGGTTTGAAATTCAGCATATACAGCCAAGTCCTCTCCAATGCAACAGGGCAATGAGTGGCATCAACAATTACACCCAGCACTGTAAGCATCAAAATACCTTTCTGCATGACTCTTTCCAGAATGTGGCTGCTGTCTGTGATTTGCTCAGCATCATCTGCAAAAATCGTCAGCACAACTGCCACCAGAGCTCAAAGCCTGTCAACATGACTGACTGCAGACTCACTTCAGGAAAGTACCCCCAGTGCCGCTATAGCACCGCCGCCCAGTACAAATTCTTCATTGTTGCCTGTGACCCCCCTCAGAAGAGCGACCCCCCCTACAAGTTGGTTCCTGTACACTTAGATAGTATTCTCTAAATGGCACCGGCCAGAGCAGGATGCTGCCCCTTGCTGCTGCTGCTTCTGGGGCTGTGGGTGGCAGAGATCCCAGTCAGTGCCAAGTCCAAGGACGTGACCTCATCTCAGTGGTTTAAAACTCAGCATGTGCAGCCCAGCCCTGAAGCATCCTACTCAGCCTCAGTAAGTACACAGAATGGTGCAAAGACCTCAACACCTTCCTGCATGAGCCCTTCTCCGGTGTGGCCACCACCTGCCAGACCCCCAACATAGCCTGCAAGAATCGCCATAAAAACTGCCACCAGAGCAGCAGGCCCGTGTCCCTGACCATGTGTGAGCTCACTTCAGGGAAGTACCCAAACTGCAGGTACAAAGAGAAGCACCTGAACGCACCTTACATAGTGGCCTGTGACCCTCCACAACAGGGTGACCCAGGGTACCCACTTGTTCCTGTGCACTTGGATAAAGTTGTCTAAATGCAATCATATGCTTCTACCATGTTAAGCGTATTTAACACTGATGGTTACAGTCCAGCTGCGCAACAGAATATTCCTGCTCCTCGGAGAAGCTCTTCCTTCATTTGCACTGAAAGCTGTAGCTCTAAGTATCAGTGTGAAGCAGGAGAAAACAGTAAAGGCAGCGTCCAGGATAGAGTGAAGCGACCCATGAACGCATTCATTGTGTGGTCTCGCGATCAGAGGCGCAAGATGGCTCTAGAGAATCCCAAAATGCGAAACTCAGAGATCAGCAAGCAGCTGGGATACCAGTGGAAAATGCTTACCGAAGCCGATAAATGGCCATTCTTCCAGGAGGCACAGAAACTACAGGCCATGCATAGAGAGAAATACCCGAATTATAAGTATCGACCTCGTCGGAAGGCGAAGATGCTGCAAAACAGTTGCAGTTTGCTTCCGGCAGATCCCTCTTCGGTACCCTGCAGAGAAGTGTACAACAACAGGTTGTACAGGGATGACTGTACCAAAGCCACGCACTCAAGAATGCAGCACCAGTTAGGCCACTTACCGCTCATCAACACAGCCAGCTCACCGCAGCAACGGGACCGCTACAGCCACTCGACAAAGCTGTAGATGTTGACTCTAACTCACATCTGCACTGTGTCCTATGAAGTCAGGAGCACATTTCTGTTCATTTCAGTCCTGGAGTTTGCAGTGGGGTTTCTGACCAACGCCTTCATATCCTTGGTGAATTTTTGGGACGTAGTGAAGAGGCAGCCACTGAGCAACAGTGATTGTGTGCTTCTGTGTCTCAGCATCAGCCGGCTTTTCCTGCATGGACTGCTCTTCCTGAGTGCTATCCAGCTTACCCACTTCCAGAAGTTGAGTGAACCACTGAACCACAGCTACCAAGTCATCCTCATGCTATGGATGATTGCAAACCAAGCCAACCTCTGGCTTGCCGCCTGCCTCAGCCTGCTCTACTGCTCCAAGCTCATCCGTTTCTCTCACACCTTCCTGATCTGCTTGGCAAGCTGGGTCTCCAGGAAGATCTCCCAGATGCTTCTGGGTATTATTCTTTGCTCCTGCATCTGCACTGTCCTCTGTGTTTGGTGCTTTTTTGGCAGACTTCACTTCACAGTCACAACTGTGCTATTCATGAATAACAATACAAGGCTCAACTGGCAGATTAAAGATCTCAACTTATTTTATTCCTTTCTCTTCTGCTATCTGTGGTCTGTCCCTCCTTTCCTATTGTTTCTGGTTTCTTCTGGGATGCTGACTGTCTCCCTGGGAAGGCACATGAGGACAATGAAGGTCTATACCAGAGACTCTCGTGACCCCAGCCTGGAGGCCCACATTAAAGCCCTCAAGTCTCTTGTCTCCTTTTTCTGCTTCTTTGTGATATCATCCTGTGCTGCCTTCATCTCAGTGCCCCTACTGATTCTGTGGCATGACAAAATAGGGGTGATGGTTTGTGTTGGGATAATGGCAGCTTGTCCCTCTGGGCATGCAGCCGTCCTGATCTCAGGCAATGCCAAGTTGAGGAGAGCTGTGACAACCATTCTGCTCTGGGCTCAGAGCAGCCTGAAGGTAAGAGCCGACCACATGGCAGATTCCAGGACACTGTGCTGAATGGGAGACCACCTGGACCTTCTCCTAGGAGTGGTGCTTGTGGCCAGTCCTGTGTTTGGATTTCCTTCCTGCTCCTTTGATGGCCGAATAGCCTTTTATCGTTTCTGCAACCTCACCCAGGTCCCCCAGGTCCTCAACACCACTGAGAGGCTCCTGCTGAGCTTCAACTATATCCGGACAGTCACTGTTTCATCCTTCCCCTTTCTGGAACAGCTGCAGCTGCTGGAGCTCGGGAACCAGTATACCCCCTTGACTATTGACAAGGAGGCCTTCAGAAACCTGCCCAACCTTAGAATCTTGGACCTGGGAAGTAGTCAGATATACTTCTTGCATCCAGATGCTTTTCAGGGACTGTTCCATCTGTTTGAACTTAGACTGTATTTCTGTGGTCTCTCCGATGCTGTATTGAAAGATGGTTATTTCAGAAATTTAAAGTCTTTAACTCGCTTGGATCTATCCAAAAATCAGATTCGTAGCCTTTACCTTCATCCTTCATTTGGGAAGCTGAATTCCTTGAAGTCCATAGATTTTTCCTCCAACCGAATATTTCTTGTATGTGAACATGAGCTCGAGCCCCTCCAAGGGAAAATGCTCTCCTTTTTCAGCCTCGCAGCTAATAACTTGTATAGCAGAGTCTCAGTGGACTGGGGAAAATGTATGAACCCGTTCAGAAACATGGTGCTGGAGACACTAGATGTTTCTGGAAATGGCTGGACAGTGGATATCACAGGAAACTTTAGCAATGCCATCAGCAAAAGCCAGGCCTTCTCTTTGATTCTTGCCCACCACATCATGGGTGCCGGGTTTGGCTTCCATAACATCAAAGATCCTGACCAGAACACATTTGCTGGCCTGGCCAGAAGTTCAGTGAGACACCTGGACCTTTCACATGGGTTTATCTTCTCCCTGAACTCCCGAGTCTTTGAGACACTCCAGGATTTGCAGGTTCTGAACCTTGCCTACAACAAGATAAATAAGATTGCGGTTGAAGCATTTTACGGACTTGACAACCTCCAAGTTCTCAATTTGTCGTATAACCTTCTGGGGGAACTTTACAGTTCGAATTTCTATGGACTACCTAAGGTAGCCTACATTGATTTGCAAAAGAATCACATTGGAATAATTCAAGACCAAACATTCAAATTCCTGGAAAACTTACAGACCTTGGATCTCCGAGACAATGCTCTTACAACCATTCATTTTATTCCAAGCATACCTGATATCTTCTTGAGTGGCAATAAACTAGTGACTTTGTCAGAGATCAACCTTACAGCCAACTTCATCCACTTATCAGAAAACAGGCTAGAAAATCTAGATATTCTCTACTTTCTCCTACGGGTACCTCATCTCCAGATTCTCATTTTAAATCAAAACCGCTTATCCTCTTGTAGTGGAGATCAAACCCCTTCAGAGAATCCCAGCTTAGAACAGCTTTTCCTTGGAGAAAATATGTTGCAACTTGCCTGGGAAACTGAGCTCTGTTGGGATGTTTTTGAGGGACTTTCTAATCTTCAAGTTCTGTATTTGAATAATAACTATCTTAATTCCCTTCCACCAGGAGTATTTAAACATCTGACTGCATTAAAGGGACTAAGCCTCAACTCCAACAGGCTGACAGTTCTTTCTCACAATGATTTACCTGCTAATTTAGAGATCCTTGACATATCTGGGAACCAGCTCCTAGCTCCCGATCCTGATGTATTTGTATCACTTCGTGTCTTGGATATAACTCATAACAAGTTCATTTGTGAATGTGCACTTAGCACTTTTATCCATTGGCTTAATCACACCAATGTCACTATAGCTGGGCCTCCTGCAGACATACATTGCGTGTACCCTGACTCGCTCTCTGGGGTTTCCCTCTTCTCTCTTTCCACGGAAGCTTGTGATGAAGAGGAAGTCTTAAAGTCCCTAAAGTTCTCCCTTTTCATTGTATGCACTGTCACTCTGACTCTGTTCCTCATGACCATCCTCATAGTCACGAAGTTCCGGGGCTTCTGTTTTATCTGTTATAAGACAGCCCAGAGACTGGTGTTCAGGTACCATCCCCAGGGCACAGAACCTGATACATACAAATATGATGCCTATTTGTGCTTCAGCAGCAAAGACTTCGCATGGGTGCAGAATGCTTTGCTCAAACACCTGGACACTCAATACAGTGACCAAAACAGATTTAACCTGTGCTTTGAAGAAAGAGACTTTGTCCCGGGAGAAAACCACATTGCCAATATCCAGGACGCCATCTGGAACAGTAGAAAGATTGTTTGTCTTGTGAGCAGACACTTCCTTAGAGATGGTTGGTGCCTTGAAGCCTTCAGTTATGCCCAGGGCAGGTGCTTATCTGACCTTAACAGTGCTCTCATCATGGTGGTGGTTGGGTCCTTGTCCCAGTACCAGTTGATGAAACATCAATCCATTAGAGGCTTTGTACAGAAACAGCAGTACTTGAGGTGGCCTGAGGATCTCCAGGATGTTGGCTGGTTTCTTCATAAACTCTCTCAACAGATACTAAAGAAAGAAAAAGAAAAGAAGAAAGACAGTAACATTCCGTTGCGAACTGTAGCAACCATCTCCGTTGATGTGACACTGGCTCCAAACAACATTTCGCATGCTGTCATTGCTGAAGATAAGAGACAAGTGAGCTCTCGGAACCCACAGATAACGTATCAGGCACCAGGGACATTATTTTCGTTTCCGTCACTCACGAATTTCAATTATTGTACTGGCGTCCTGGGCTCCCCAAGTATCACATCAGGGAAGCATTACTGGGAGGTAGATGTGTCCAAGAAAAGTGCTTGGATCCTGGGGGTATGTGCTGGCTTCCAACCCGATGCAATGTATAATATTGAACAAAATGAAAATTATCAACCTAAATATGGCTACTGGGTTATAGGGTTACAGAAAGGAGTTAAATATAGTGTTTTCCAGGATGGTTCCTCACATACTCCTTTTGCTCCTTTCATTGTGCCCCTCTCTGTGATTATTTGTCCTGATCGTGTTGGAGTTTTCGTAGACTATGAGGCTTGCACTGTCTCATTCTTCAATATCACAAACCATGGATTTCTCATCTATAAGTTTTCTCAGTGTTCTTTTTCTAAGCCTGTATTTCCATATTTAAATCCCAGAAAATGTACAGTCCCCATGACTCTGTGCTCACCAAGCTCTTGATCAGGATTATCATGTAAAAGTGTAAGATTTTTTTCTGATCCTTTGTATAAAATAAATGAACTGAAATTCAATAACATATAAGGAATTATCTCTGGACTCTGAAGACAATCTCTCTCTGCATATGGAGTTCTTCAAATATTGTAGCCTGTTTACGGTCTCTGAGAAATAACCAGCTAAAACCCATAATCTTTAATACTTCCTAAACTTTGTTAATAAGAGAAGCTCTATTCCTGACACTACCTCTCATCTGCAAGTTCAAATTATCATTAATTTTGTAGTCTATTAACTGGGTTTGCTTAGGTCAGGCATTATTATTATTAATCTTATTGTTAATATTCTAACCATAAGAATTAAACTATTAATGGTGAATAGAGTTTTTCACTTTAACATAGACCTATCCCACTGGTGGGATATGAGCCAATTCCAAAGAAAAGTCAGTCATGTGCTTTTCAGAGGATGAAAGCTTAAGATAAAGACTAAAAGTGTTTGATGCTGGAGGTGGGAGTGGTATTATATAGGTCTCAGCCAAGACATGTGATAATCACTGTAGGAGTAGCTGGAAAGAGAAGTCTGTGACTCCAATTAGCCAGTTTCAGCAGACCTTGTGAGGACTAGAGGAAGAATGATCCTGGCTGTTTTGTACTGCCTGCTGTGGAGTTTCCAGACCTCCGCTGGACATTTCCCTCGAGCCTGTGTCTCCTCTAAGAACCTGATGGAAAAGGAATGCTGCCCACCATGGAGTGGGGACGGGAGTCCCTGTGGCCAACTTTCAGGCAGAGGTTCCTGTCAGAATATCCTTCTGTCCAATGCACCACTTGGGCCTCAATTTCCCTTCACAGGGGTGGATGACCGGGAGTCGTGGCCTTCCATCTTTTATAATAGGACCTGCCAGTGCTCTGGCAACTTCACGGGATTCGACTGTGGAAACTGCAAGTTTGGCTTTTGGGGACCCAACTGCACACACAGACGACTCTTGGTGAGAAGAAACATCTTTGATTTGAGTGCCCCAGAGAAGGACAAATTTTTTGCCTACCTCACTTTAGCAAAGCATACCATCAGCTCAGACTATGTCATCCCCATAGGGACCTACGGCCAAATGAAAAATGGGTCAACACCCATGTTTAGTGATATCAACATTTATGACCTCTTTGTCTGGATCCATTATTATGTGTCAATGGATGCACTGCTTGGGGGATCTGAAATCTGGAGAGACATTGATTTTGCCCATGAAGCACCAGCTTTTCTGCCTTGGCATAGACTCTTCTTGTTGCGGTGGGAACAAGAAATCCAGAAGCTGACAGGAGATGAAAACTTCACTATTCCATATTGGGACTGGCGGGATGCAGAAAAGTGTGACATTTGCACAGATGAGTACATGGGAGGTCAGCACCCCACAAATCCTAACCTACTCAGCCCAGCATCATTCTTCTCCTCTTGGCAGAATGATGAGTTGGAGTTTGTCCGAACTGGCTATGGGAAGGATATGGTAAAAGTTCTCCATATTCAGCGAGATGGAAAATATCACAGCATTAAAGAGGTGGCAACTTCAGTGCAACTTACTCTGAGTTCCAAAAAAGATTACCTGCATGGAGATAATTCAGATATCATCCCTACAGACACCATCAAGAACACAGTTCATGTCTTGGCAAAGTTTAAGGGAATCAAAAGCATAGAAGCCTTTGGTGTGAATATTTGTGAGTATTTTCTTTCTTCTTTTAACCATGTAATCCGAGCTCAAGTCTACGTGGAAGAAATCCCTTGGAAGCGTCTTGAAAAGAATGGAGTTAAGCATGTCCATGCATTTATTCACACTCCCACTGGAACACACTTCTGTGAAGTTGAACAACTGAGAAGTGGACCCCCCGTCATTCATTCTGGAATCAAAGACCTCAAGGTCTTGAAAACAACACAGTCTGGATTTGAAGGTTTCATCAAGGACCAGTTCACCACCCTCCCTGAGGTGAAGGACCGATGCTTTGCCACCCAAGTGTACTGCAAGTGGCGCTACCACCAGTGCAGGGATGTGGACTTCGAGGCTACCTGGCAATAATTATTGGCCCTGATGGTCATCCTTTGACTGTCTATCCTTGCATGATTTGTGGGAAGAAGTTTAAGTCGAGAGGTTTTTTGAAAAGACACATGAAAAACCATCCCGAACACCTTGCCAAGAAGAAGTACCACTGTACTGACTGTGATTACACTACCAACAAGAAGATAAGTTTACATAACCACCTGGAGAGCCACAAGCTGACCAGCAAGGCAGAGAAGGCCATTGAATGTGATGAGTGTGGGAAGCATTTTTCTCATGCGGGGGCTTTGTTTACTCACAAAATGGTGCACAAGGAAAAAGGGGCCAACAAAATGCACAAGTGTAAATTCTGTGAATATGAGACAGCTGAACAGGGGTTATTGAATCGCCATCTCTTGGCAGTCCACAGCAAGAACTTTCCTCATATTTGTGTGGAGTGTGGTAAAGGTTTCCGACACCCATCGGAACTCAAAAAGCACATGCGAATCCATACAGGGGAGAAGCCATACCAATGCCAGTACTGCGAATATAGGTCTGCAGACTCTTCTAACTTGAAAACACATATAAAAACAAAGCATAGTAAAGAGATGCCATTCAAGTGTGATATTTGTCTTCTGACTTTCTCAGATACCAAAGAAGTGCAGCAGCATACTCTTGTCCACCAAGAAAGCAAAACACACCAGTGTTTGCATTGTGACCACAAGAGTTCAAACTCAAGTGATTTGAAACGACACGTAATTTCAGTTCATACAAAAGACTATCCTCATAAGTGTGAGATGTGCGAGAAAGGCTTTCACAGGCCTTCAGAACTCAAGAAGCATGTGGCTGTCCACAAAGGTAAAAAAATGCACCAATGTAGACATTGTGACTTTAAGATTGCAGACCCATTTGTTCTAAGTCGCCATATTCTCTCAGTTCACACAAAGGATCTTCCATTTAGGTGTAAGAGATGTAGAAAGGGATTTAGGCAACAGAATGAGCTTAAAAAGCATATGAAGACACACAGTGGCAGGAAAGTATATCAGTGTGAGTACTGTGAGTATAGCACTACGGATGCCTCAGGCTTTAAACGGCACGTTATTTCCATTCATACAAAAGACTATCCTCATCGGTGTGAGTACTGCAAGAAAGGCTTCCGAAGACCTTCAGAGAAGAACCAGCACATAATGCGACATCATAAAGAAGTTGGCCTGCCT

;


END;
BEGIN ASSUMPTIONS;
TYPESET * UNTITLED = UNORD: 1 - 42222;
END;
BEGIN PAUP;
SET AUTOCLOSE=YES;
SET CRITERION=PARSIMONY;
SET ROOT=OUTGROUP;
SET INCREASE=AUTO;
OUTGROUP Papio;
LOG FILE=OUT.LOG;
HS NREPS=1000 SWAP=TBR ADDSEQ=RANDOM;
SHOWTREES;
SAVETREES FILE=OUT.TREE APPEND=NO REPLACE=YES;
DESCRIBETREES ALL;
END;
