# Supplementary material for: A laid-back trip through the Hennigian Forests
Source: PeerJ. 2017 Jul 21;5:e3578. doi: 10.7717/peerj.3578 (PMC5522724; doi:10.7717/peerj.3578)
Supplement: Supplemental Information 1 [file peerj-05-3578-s001.zip › Raw_data_supplemental_data_files/raw_data_Figure_6.I/raw_data_Figure_6_I_DNA_Supermatrix_based on_Lehtonen_et_all_2011_Tree_MP.tre]

#NEXUS 

Begin trees;  
	Translate
		1 Macaca,
		2 Gorilla,
		3 Homo,
		4 Pan,
		5 Pongo,
		6 Hylobates,
		7 Papio
		;
tree 'PAUP_1' = [&U] (1,(((2,(3,4)),5),6),7);
End;
