# Supplementary material for: A laid-back trip through the Hennigian Forests
Source: PeerJ. 2017 Jul 21;5:e3578. doi: 10.7717/peerj.3578 (PMC5522724; doi:10.7717/peerj.3578)
Supplement: Supplemental Information 1 [file peerj-05-3578-s001.zip › Raw_data_supplemental_data_files/raw_data_Figure_6.II/raw_data_Figure_6_II_Binary_representation_of_the_DNA_Supermatrix_based on_Lehtonen_et_all_2011.nex]

#NEXUS

[Binary represenation of the 98-loci supermatrix of the Great Apes (Hominidae, Primates, Mammalia) constructed using the modified summary of Lehtonen et al. (2011)]

BEGIN TAXA;
	TITLE Taxa;
	DIMENSIONS NTAX=7;
	TAXLABELS
		Macaca Gorilla Homo Pan Pongo Hylobates Papio 
	;

END;


BEGIN CHARACTERS;
	TITLE  Character_Matrix;
	DIMENSIONS  NCHAR=9525;
	FORMAT DATATYPE = STANDARD GAP = - MISSING = ? SYMBOLS = "  0 1";
	MATRIX
	Macaca     00010011000001010000100101010000011000010100101110001000000000000010001000000000000010000000000000110000000000000000001010011111000000000000111000110000000000000000000010100011000000100001100100000000010000011001001000010000000000000011000000100000001100000?0000000100001000001001001000000000000100???111?????100000000000100000000000001000000001000000001000101110100000000000000000000000001100000000000000000000000000000000000000000000000001100000100000001000000000001110000000000000000001000000000000000100110001001000001101000000000001000010011000001000000111111110010000000000010101000000000111000000000000101000010000000110010100000100001011??10011110101010111010101100000011000000000000100000001001010010000001111100010100101000010000010000011011111010000000000100110101111111011111000110111111111111000001011001111101111110101111?00000000010000000000001000000000100010000111001010000000000000000000000100100000000000011000010100001001000101100000000000000000000000000000000000000001000101000001
00000000100000????????????????????????????000110000000000000100110001100100101111000000001011000100000011000100010010100010000011111000001111001001011000001000000010010110001000000001000001010001100110010001001110000010011?001000110011100100000000111001110100000?111100011100000000001011001110010111000000000100010001000000000010001000100000100100011010000001000100111000101010110100101000001011000010000000100001100100111100101100111100001000011001111??000000000000010100000000000100000000010100000000111001000101?110101101001001000001001010000010110001000100010000000000010100001101111001010100000000011000000011010110110010000111110010000100010000101011001001110110?1000001000100001100100001010?10000100010000000000100010101010011101101010011010100110011000100001111010010001011001111111000000100001010010010110101101010000000110010001100101000100010000000001000000000000000101000000001000000000100000000011001110001000000000001110011000000000010001001101100100001000110010000000001000111010110101
1000010100001001000101001000101000011010010101110000010100010100100000110010001001000011010010011010110001110001000001010000101101000001011010001101000100100100010000001000001110001000100001000100001000000001010000100000100000000011001000000010100010000000001000001010000100000010100010000000000100011011000000100110000010000100010110000111000110100010001001100000000000000000100000011000000000101011000100001010000000110010010000100001100000101000000110011001000000100000100000010101101010010111111000011010110100000110000001010000101100011100000001000000101101010010000011000000010000000110000011101000010000000000000011100111001010001101000000000000000000000001101010001000000000001010001001100010000000010010011000000010110001001101001110000010001110101000010000000001011100000010010001001111000000000000001100001000101010110001001100101001100011101010101100000100000000000110011000010011100100101011100100010000010100101100000000100010000000110101000010001000000100000000000100100100001000010100
0100001001001000010000001100011100100000011110001010000010010011011010110000000011001100101100000110?????1001000100110010000100000111111100010110101100011001000110010000110101000001101111101010110100110100101001011100000001011100010001000001000000000101001100110100100100011010011101001000001110110000000000010100001010000000110000101001100000000000101001001001001000111000000100000010001001001100101100110001000001000110101001000010111011001100010111010000011011001000101001111011000011101001101110000001010001000100001100101110001011010011001001100001000101011001010110100100010001110110011100101100000100100100000010110110101001000000001011000110001000000011011000111100111001101101000100000010001011100001001010001100111101000010010000101000000110000000001100110101100000100100000000110001000100100000110100010001110011100000010100101111100100111000001001000110000000011000000110000000011001010100010110101001011000001101001100110001001010010010001100001100100100000111110010001100010100010000000
0000000001000100111100110011000000001000001100100110000011000011000000110101000000100100100101010010001000100111011010100010111011110100001000000001100100010010110000001000010010101000100100101101100010000010000010000001001010101001000000011010010101100001100011000000010111000110000000010100000100000110010110010111010100010000001011111101001000011000100100000101011000001000010000101101101000001101000111010010001000001110011100001110101010000001000010011001000010001100110000111000101100011010110000001111000000110001000001000101001000000001000000000101010100000110100011001011000100101000100101001010000110100000100110110110000000010110111000101100110100101101000100010111100001000000100000100011000010001100001001010000000000001000000010100001010110000000010001100011000001100010000100000110001000100001101101001101010100000011110000000001011010001000010011000000100000000011011111011101110100100100110001001011100001001011011000100110110100100001100010111000100101111010100100000001000010000001
0011001000000010000011001011100000010011001001101101001101010000000010010000000100010010001110110000001010010011010100001000010000000011110010111001110111001110111000000110111011100001101000000001000110011001110101011010000101010000001001000001110011010100000100100000010000000000101000111101101001010010000110101001101100100010000100001001000011000101101010001101010101000010010101000011100100000001100000100010001100010001001000001001100100101101000100100000000000011001010100010101000100010100000101110100110001011100010000010000100000101000001011101000011001111000101010100010000001110000000000000000000000000010101001000001000000010000100001000010111111000000001000100000100100110001101010001000010000000000000100101100111101010000100010000001010001010000001001001001000000011110000001000100000100111010101110001101000011000000111000010010101001101000110001001000101110000000000101010010100001100101000100110000000001101100001001101000000010000010000100100100011001000001001101001000110100000001
0001101011110100011111100001010011100010000000101110010010010011001100110001001000101001000010000001000000111001000100000000000001100110100111000011110000000110000000010100101010111100001000000001000000000010000001000000010000000000000010101101001000000001000100110100101000100101000101111010010010111100000011011110010000000001011000100000001101110100010101000001110110010100100000000000010110001010100000100001000000000010000101101001010111000001001001100100010000100011100000100010100000100011011001010100000010100010001100011100000100010000000101011000010000000000101000001010000000110000000110000010000010000010001000001000000001000001001010000010001010000100000010110000000011100010101000000000011101000000000010000001010001000000010000001001100000000100100010000000000100000000000000000100111101001100001001100000100001101111000001000001000001001001010100000100000010000000101010100011011010100111100000000000001000000000100111001011001101000100100000010000010101000010001000000000111100001000
11000000001001000001000110011000001100000100010000011011000001111001100010011000010001100001000100101100001000001000111001000100101011011000010110001100010000001000100001101011000100011100111001000011100110100000011000100001101010010010100010000000001010000010010111000000100000100001110010010000100000000001110001000101001011000110101000011111000000011000010000000001000000000000010001000010010101100101100111010011100001111001100100000000100100110110100100001000110010010001101001110000110100001001111001001100000010001001010001001000111001000000100010001000101001000000000100010000110001100000010001110000110101000110000001101010010010001110000000010110000010100010110000111001000000000000110010011000001000010000000000000000000100000000010110000001000110000000000101000010001000000000000101101000110001010000000100000101010100101001001001100100100100000000101???10101001001001100001001000011010000001100100110000100010000011000111010011000010111101101000010100000010000000010000000000000000001000
00000000100010001000000000000101011001101?011010100001100000000111000000001010001000100010000000000100000000001010111011011110001100101001110010000000000110100110010010010100010101000000010010001010001011001001000000000111010101111000011010101000000001100010000000000011000001011111110000100100001110000000110101010000000000000000?????????????????????????????????????????????????????????????????????????????????????????????????????????????????????????????????????????????????????????????????????????????????????????????????????????????????????????????????????????????????????????????????????????????????????????????????????????????????????????????????????????????????????0000000000000000000000000000000000000000000000000000001001000000000000000000000000000000000000000000000000000000010000000100000001000000000000011100000000011000000010000000000000000100010101100000010000000000000000000000000000000000000000010101000000001001000000???????????????????????00000000000000010000000000001000100001000000
1000000000001010000000000001001000000000000000001000011100000001000000101000000010000001000000010100000000000000010010000000000010000000000000100000000000000100001000000000000000000000000000000000000000000000100000000000000000100100100000000100010000001000100000000000000000000000000000000000000011000100000001000000000010001000001010000100000000000001100100000001000000000000000100000000100000000000000000000000000000100000000000000001100000000000000001000???????????????0110000000000?000100000100000000100010000000100100001
	Gorilla    11110101111101111011011001100111101111101011011001011011000111111000000110011001010010000011001110000100111010001100101100110000011111011101111111100011111101000011101101011100000101010111101011101111011111110111110111100111111111111001111111010111111111111010111100111101111111111101111011101110011110001111100010001011101110111100000110100010001000000011101010010011110111101111110111101010011000111111010111011100111111101111111101110000111011100010111001000101110?01001111110????????????????????????????????????????????????????????????????????????????????????????0111101111111111100001101000?0111100010100011011101101101111011100011010111101101110000100010000010100001001001011101111111001101011111001110101101010100100101001011110101111100101011111001100111111110100110110111101101100011101110111111110011101000111110111111010111111111001110101111111101110110101110000111000100011001111000101111?111100011100010001000110111100001000111010101101011010110110001111011110001100110000010111101111101
01011010111001?????????????????????????????00101000101101110010100111000010100011110??1110111001000011010010110101000100111011000101010110001011010000001110100101100101000011101011101001001011001101000110101010111011001001011111100010001000011101011000001011110101???011011100110100000??010110100111110110111011111110010111111101000101001001010010010101111100111111000101010111010111001110110110101000101011100000110010000?01010001001101000111100111110011010110000001011011011000010111011010110110111011011100000001111000011010110111011010100110011110010101001010000100110001000100100101010010111111000001111011000101111000000010101001101010010100101000101100100000010110100011110100010011000010111111100010101101101110001011000001110010100101110011001101010100010011?001001111100?0010101110000011110001010110101101001101101000011101101011011111000101011101100000110101101001010?100100011011011000101001001111100?100110010000010000101111001101011111010100010001111100110111101101011110011100001011001
0110100000100001011100000110000000101110111000010011001011111010110011110001011111100101010000100001001011000001111010000101100101000100100010000100110101111010110111001100110000000010100101010001001101010010111101010001010001101001000110110001000001111001111010011100010011101000000101011001100100010111001001010101000101010111100000101111101011000010001010001101000110100000100010001000111111001001111001011110101110000100011000101010101010011011001110110011000010111000010000010110011000101100101001101111100001110000010101110000010101100001010010101010010000100111001011110011101010101011000011111010010100010000101000100001001100100101101011000000110011111110110011010100001011011001010001101000100111001111100110111001000110100010011101101111110010101011010100010110001101000010011111000110010101111111100100010010010100000010100101100100100010010010100111001010000100001101110010011110101101000100101111010111000001011101110101101011010100001010100000110010001000101000101001000110110000101100
0110011001101101010110001000111100100001100111010011101110101010100101010100010000010110?10000111000?10001010101011111101010011001010101111010011101010001100101000110011100111111000011100110101011011011100101100111110000110000100000001000000010110100101111000010010010010101000101101110000101110001101110100010000101101000011000100110011110110111110100110010011110111110110011101101100110001101001111010000110110101000010101011100100110100000000010000101000001011100010101000111101101011010010011011110111001110010000110010001110100010011101110101110010010010100011001101111100100100010111010010110111000011101100010011100100111000010000110100010010000001011001110100001101011110001110001000101010011000000011111011100101001110110101101100010111011101101111110010010010001110011010011010001010001010110111000000000110111010011100100110111001011001001111010110001100001100001110010010001010000001011001100010001000010000011000001101011100010101011010100100110000010110110110010010100010000101110101101
0010000000110001100011011000000011011101001101010001110111110011100001101000000011001100010101010110101001010101100101000101000101011110100110111001001111100100001100011100100101100010011100101001101100010101000011110010110001000010110010110100111111100011011100011101000001110101111110010101101010010000100011001001101110011111110100010000100110010001111010001111010011100001101110001001110000101010001001111100010010000100111100110001010110111000010110011000000011100010100001000101001001101000000001100110001111010110000101101011001000100011001011001001001001011001101011100000010101101001100100010001001010010100010011001001100101001011001010010001001010111001001010011100111011000010100000100110000100001001110010001111010010100101011010011000001000110010110110001100110101111001010100010010000011011101010010011101101001001111001100111011001001010011000001000110110000010000010100000010010101010101011010110110101000000010110111101011000100110101000101110010011010100010000001111101011100110010
1101110011101111000000110100100011110100010010111100000100101010010011101011001000100000010110111001010100100010100110100100110010000101000101000111110100101010010001101011010011110100010000111011011100011010010001101101001100110111000101101011010001111011111110101111110100000110010101110101010000011000101111111101100101111101001000000111000001010011111011100010000010001011000000000101010011010100110011010010101010101000010100100001001000010100011000111011010010000101000001000011100110101001010000100011001010100010010100001110000101000010010010010111101101101110000010011110110101110110110100100100100101010111011001011111011000001110110100010110010101101001000111011011101101011110111110000001110101000001110001101100100010101101001011011100101010010011010110100101111101011000011010101001100101001001100011010110110001010000011111100101010110100100110010110011010111000100010010110110001010001000110000100011111010001010100100100001001000000011001101110010011010110101111000010010011110101011
0001101111011111101101000101110111011101000010010110110001101110000001001101010001010010011010101010010010010111111101101000100011101100101100001101111001001110111011101000101011001010111110110110100100111000110000110001000001010110111000111001000011101011011100010000101100100100001010000100010000111001100110001001000000110101011000100001001010001110011101000101110100110100111001010111000001000010000101011101010100110010000101011110000011010010100011001010000101000101101100011000100101000101111000000010001001111110100011000100010110100101011110111111100010000001101000110010000000110111100010101111010010111000111000011000010101110001000110101011100111010001000110000001010110101100101010001001000100101010100010000111100100001001000000001010111001010010011010000011001010100001001011010001111100101100101000010010101101010111000001010110010100001010010110100000001001010100011111001000010100100011100111010000011100100010110000111000010100011010010001100101100010100011001011011100111111101100
000001010110101111110010101010100001001000000000111010001101110100001011101111101010000100100011100011010100001001010011101000010100000111101100101100101010101101111011110001111001101001111100010110111010100001001111000000010011010100101010100001011100000110001100100111111101101101111010110011100001000001001111101101101011000100010000001101100100101111010001001001000010000111110100100000101001000000000000001010111011011111001010000011001011101110011010010101010001001001001110001101101100001101011101100111111101100010101100110110001110011011001001010110100000010011101101100101000100111001000101011101000011000110000010001100111010100010010100101011001110110100111011010111000101000110010101010010111110001000100000000011001010000010101101101001100011010001011100001110111110110010010100011100101000100101010100010011011101010100000000000100100110000100011000100011000101011111001010100100101011010111101100111001010101011111100000010???1100000001101011011101101110010101000010010000101010111011
1011111010????????????????????????????????????????????????????????????????????????????0000001???????????????????????????????????????????????????0000001001100001010000100100101110000100100001010000001010100000011000001000100011011111001110100111000000010000011100010000001001010111111100001011010110?001100111010110011110101010110100010001011000111110010111??1110101110101011110110101110110101110000100000010001101101001100010001??10000010000101011010011001000010110111100100100101????????00110001????????????????????????10101100010010011011011101011010000101110011101111101010010101101010001000010001011101010001110000100???????11011011110110010100101110010111011001?0111100011101110000011110001001101101010100111111111101???????????????????????????????????????????????????1101111111011101100011011110010111101111101101100011010011011101110111111011011100111010111001100111010101010000100011011100001111010011101010111110001100000010001111111101011111001001101011111100011111010111111??????1010010011
11111011010101110100110000100101001111001111001001110111101101111001000101001011111011011010100001001100000110000001011000000011010011110000000110110000101010101111010101110101010011010111100100000001011111001010100001010111001110001110110010110101100011011010010111111001000110101000010111110101011110101010111101010111101101111001111011101001011100101111110010001101010011010011110?????????????0101101001100001010110110011101110100111110101101111110000001???????????????0110000001110????01000010010011101???????????????????
	Homo       11110101111101111011011001100111101111101011011000111011000111111001100010011001010110001010001110000000110110001100101100110000011111011011111111100111111101101111111101010100000101010111101011101111111101110111110111101111110100110101111111011111111111111011111110111101111111110101100010101110011100001111101100110011100100110100000110110010001110000001101010010011010111101111110111100110011000111111010111011110111111101111111101111100111011100010111001001111110?010011111100111111111111111111111111111011111110111110010111111111111111101100111111111111???????010111101101111110100001001000101111000100100110111101011011110111010010101011011111100001000000000101001010010010111011011110011001011110111101011010100001000100110111101111111000100011110011110111011101000101111111011111000110111111111111000001110001111101111110101111111100011101111111111011101101001100101110001010110111110110010000000100111100000001000010110100011010011001101101011010110100001011011110001100111100010101101111111
011110101110011111111111111111111111111111?00101010101100110010100111100010000010011011110111001000011010110100001000100110111000100010110001011010100010110100010100101000010101011101001011001111110000110100010110010001001101111100010001000011101011000000011010101???011011100110100011??010010110111010111111011111110010111111101000101001001000010110101111100111111000101010101010111001111010110101000111111110000110110000?10010001001101010000100111110111011001100011011011011100111111011010110101111010011100100001111010001100110111011001000110011110110101001011010001000000000000001101001010111110000001101011001001111000001011101100100110010100000000101100100000001010100000110100010001000110011000001010111100010110111011000000110100100011110001001110011010010111?101001111100?0010101110000011001010001010110101011101100000010001001001001111000001011111101100001010001000010?100100011000111100011001010001100?010010000000010000001111001001101111100000010001101010111011101100111110010100000011001
0100100000100001011100000110001010011110111000010010101011111001001010110001111011000100110000100001001111010001011010010101100101000010100001000100110000100000110111001110100000000101101001011101001011000010101110001110010000001011000100000010010011011001001010011100101010100101000101011000000001101111101010010110101101000100000010100111010011101010101010011001000001100000100010001011011111001001111000011110101101000100011111111010111010011011011110001011100001111100010000110111011100101101100111100111101001100000110011110101010101100001011010110011000000100111001011010001000110101010100011111000100100010101010100111101001010000100101100100001010001111110110011000101001101011010110101110101010111100011100110111001001010110010101101100010110010101001011100001110011001000011010111000111000011101111000100100101010000000010100100110010101100000100100111001000001001001100010010000110001101001110001101011011000000011001100101010110100101001110000100010110101001010001110001000110100011101101
1110111000101011010111001000111100110011111110010011101101011010100101010000010000010100?01000111010?01101010111011010101010000001010001011010011101011011100010011110011110001111001110100110011011011010100011001111011100110000100101010001000001110100011111011001010100000101000101100011000011000001100011100010110101011001111010100010011101111011110100010011011100110000000010101101001010001010000110101001101110101000010111011000100111110010010011000000101001110100010100011111101101011010011010001100100101100110001011001000110010001001111010000100000100110100011010110011010100100010110110000110111010101001100001010101100110100000010010100010100100000001011110010001101011111111111111000101110111000001011011010100100001001001001111000110111011101101010110010110011001010000110100010001010001010110101001001000010111100011100101101111101011101001110011000001101100110011110001011011001000000010010000101111100101001101010000101010010011000010011000100110010001110100111010101000011100110010111100
0010010010101001011011111001001101011010101101000001010100111110100011110000100000010010100110101110100001010111000101001011000110011101100110111001001101100101001110010100000101100100101100100001101000011101110010110010110001000011101000000100111111100010111100011101000001010101110101001100101010110000100011001001001000011101110100000000100110100010111000010011000010010000000110001001100000101000000000100100000110011110111010010011010110101010010110010101100010100010000010000010001000111000000010100110011101011010100101101010101000100000100011001000101000110001101111011000010000001010100100010001010010010110001011001001000100001011001110010001001010111001011001011111110111010110100000100111000000010101110101010010110000000010011010011000101000111001010110001110110101100101110100001010100101100100100000111001001101001111101000111011100001010111011001000110110011101010001110000010010100000001110110110110100101001010110111101011011100001110001001010101001010110001000001111111000010000010
1101110101111110000100101100100011111001000110111011010001000110101011101101001110100111010011111001111100000010100101000010110010100101000101000111010000101000011101110011101011101100010000111011111101011010010001101100110110110111000011000111010001111011110110001111000111011110010100100110010000010001000110111011110101111001001010000011100101001011011011100010000011101010000000000111000001010100011111110001100010101000000100101001001000110010111001111111010010000001001000100011000110111001010000000011000010100100101110001110001100001001000110010111001011111110100100011111010100110111101000100100100010010111011001011100111001001101101100100100010111000011010000000010001011011010111100000101111010000011000000000001100010100001000000011101101100001011111111000101110001111100001100101011100101001000010011100110110011011000010011100100011110101100101010011111010111001100010001011101010010001000001001000101010010001011100010100101010100000011000101010011011000110101011000010010110010101011
0011100111011110101101100011110111101001000000010111100011101110000011001101001000010110011010101100000001010101111110101000100001010100101000001101011000101010111011101001100011001010111001010110100110111000101000110101000001101101111010001001100011111010010100000000101011000101010011100000010001110000010010100110001111011011010100000000100100001001111001010011111100110100111000111011110000100111000000010111000100000010000101010010010011010100100001001010101001110111100001111001111001000010110100100010111101101110001001000100010001000100010010011000100000010011011000010001001101111001001111000110010000011001011000011001011001100011010110101011100011000010001010010100100011101101101000001001000010001000010011001001100001010000101000010100111000010110101000101100101010001000111000010100101101101001010111010001101111100111000001010110010000001100010101000011011001011000011101010100010100100111100111010011100110100010110000111001100100111001110101100110100010010011010111011010111100011010
0000010110000110010100000010101100010110000011101111100011101101100010000111011110011001011001110100110101000010010100111010001100100011011011001001001010101010010110100100011101110110011101000101101101000100010001110100010101010101001010001000010111000011010001101110111111001010001100101000110000000000011010110000111010100001010000000111011001001101101100100010100000100000011101011000000010101000010000111010101000100111101000101001110011100111101110000011110000010010100001110001011011101111010011100110111111001101001101001110001011111010111110110100101011101101111000111011101001101111101000101101011101001001000100100011001111001001000001001011010101100101000111110001000001001010100101100000101110000100101000000001010001100000011101000010011000100111010111000011100100111101000101000111000010000101000110100110010101110101000011010010000001100001010111001011110011000111111011001001101010110011111011001110001001000111111000001001011101100101101101010010001011010001001010011000101001000001
101111110001001010101100??000110101010100100001011011101001000010010101000?010001010100110100010100101011000100101010000???1010100011011100110010010001000100010001000010010110000000010100000100000100000100000110100000110100011001??0101110011010111000000000011000100000001010010111111100001011010110?011100011101010011101??01000001?????????????????????????????????????????????????????????????????????????????????????????????????????????????????????????????????????????????????????????????????????????????????????????????????????????????????????????????????????????????????????????????????????????????????????????????????????????????????????????????????????????????????????10011110101000001110000110110110010010110010011110100001011101111110000111101111001110111110001110111011011111110111011000110111100001111011111011011010110100000101011101111110110111001110101110111001101101010100001000010111110011110101111010001111100010000100010011110111010111110001000010111111000111110101111100011110110100000
111110111001101101001100010001010011110011110010011101110011011110010001010010111111110110101000010011000101010000110110001110110000111100000001100100001010001011110011011101010000110101111001000001010111110011100000011001110011101111101101000100011000110110100001110110010001101011111???????????????????????????????????????????????????????????????????111110001100110111001111000111001110110011000101010000101001100100110011101110100111110100101111110000001??????????111??01100000010101111011000100111111010101111110101011111
	Pan        11110101111101111111011001100111101111101011011001011011000111111001000011011001110010000010001111000001110110001100101100110000011111011001111111101111111111101111101101010100010101010111101011111111011101110111110111100111110100111001111111011011111111111111111100111101111111110101111110111110111100001111100000110111100000110100000100111010001010101001101010010011010111101111111111100110011000111111010111011101011111101111111101110100111011100010111001000111111?00001111110????????????????????????????????????????????????????????????????????????????????????????0111001101111110100101011100?00011111110000110111101100011110111010010101011011011100001000001000101010010110010110111011110011000011100011101011010100010100000110111101111111110000?11110011110111011101000101111111011111100110111111111001110011010001111101111110101111111101011101011111111011101101011100001110001000111011110011010000000100111101000001000010110100101000011110101101110111110100001011011110001100110000010100101110111
11111010101001?????????????????????????????001110101011011001101011111000100000111?1??1110111011000001010010000001000100110010000101010110001110010100000110100110001101001011101011101001001011101110010111100010110011001001001111100010001000011011011000010011110101???011011000110100011??110110100111001110111011111110010111111100100000101001100010010101111100110111000101010111010111000110010110101001111101100000110110000?00010001001101000101110111110111001001000000011011011000011111011010110101111010011100001001111010001100010110011010000110011110110101001011010000100000010010000101100010111111000000101011001001111000000010101001101010010100000010101100100000001010100010110100010011010010111100101010101111010110011011010010010110100101110011001110010010010011?101011111100?0011001110000011000010001010100101011001100010010101100101011111010001011111110001001000101000010?010000011001011000010110100011110?010110001000000000010111101011101101100000010001101100111111101101011110010101000010011
0000001000101101011100000001000011101100111000010011001000111000100110110001011110010100110000100011001111010011100110000101100001100010100010000110101100100000101111101111100100000001001101001101000011000110100101010001010001101101000101100000010011010111001011011100010011000000000101011010000001101111010110010110100101000110101010100111010011101110011010001001000011100000000010101011110101001001011000111110101101000100011101111000101010011010110111000011100000110100010001010110001000101111101001101001100001111001011011110010010101100001011010110011000000100111001011001001001001110010100011110001000100010000110100100001101101010100101010000001001001111010110010010101100101011001010001110001000111000011000110110101000110110010101101100011110100101001011111001110011001000010010111000111000011101111100101100001010000000010100100100100000110100010101111001010001001001100010010000110101001001100001101011010100010011011100100000110100100001010000000010110010010101000101001000110100011101110
1010011000101101010111001000111100101011100110010011101110101010100101010000110000010000?01000111010??1111010101011110101010001001010001110010011111010001111000110110101010010111001010100110100011011011100011110111110000110000110000101001000010011000011011000010001100000101000101111011011011000001100011111010000101000010111011110010111110111011110100110011010100110010011001101001000110101000101111000001101110101000000101011100100111100111000011000000101001110100001100101111101001101010010011101100100101110100000101010000110010010001101010100110000000010000101010110111010100000010100110000111111001011101110010010000101101000010110010100010100010000011011101101001101011111111101001000101110110100010011010010100100001001001001111000110111001101101110110010010010001010010011011010001010001010010101000001010110100010011111000110110101010001001110011001111100100110011110001011011000110100000110000101111000000100100001001101010010101000010010100101110001010110101110000000100010100110101001101
0010000000101001001011111000000011011100001101000001100100111111010001100100110100010010100101010110101001010101000101010011000110011110010110011001001101100101001101011101000101100100101111101001001100011101010010110010110001000010100000010100111111100010011100100101000001110101110110001100001010011000101000001001001100011101110100110010000110010001111001010011000100010000000110000001110111000100101001100100000101001100111101000011010110001000010110010101101010100010000010000100100000111000001000010110011101011010100101101011001001000010001101001010111001011001101111011000001000001000100000100001010010011110010011001001000100001011000010010001001011111001001001111100100011001010000001101111011000101101100001110010010101000110010111011000101100111110110110001110101101101001110011010010100101100101100000111111110011001111001000111011100100000111111001000110101010110100011110010010010100000101110010110110100001001010110110101011010010001001000101110110001000001000010001111111000010000010
1101010001111111010000110101100001011001010010111010010000100110101011101100101000100001000010111001010101001010101010000100110010001011000101000100110000100001010010110010100011101101010000111011011111011010010001101100110100101111000011100110010011011011111101001111000100000110010101100101110100001001010110111011110101110000101010000011010011010010111011100000100011001111010000000101000001010000011111000100100001101100000010100000010100110000011000111011010010000001000010110011100110111011000101000011000010100100001110001110110100001001000010000111001101111110100001101111010101100110101100001100100010010011011001011100011111111100100100100110010111000100110100001011101101011010111000000001101110000000001110100100100010100000010000011111100100001011111111000101011000111100011100101001101101001110110011010110010011011000011011000101011100110111110000010111010110000100010001111101010010010000101000000011010110001010100010100101010100111011000101001010000100110101111100011110010110110001
1001101111011110101101000011110110111001010010100111110011101110100011001101000011010010011010101010010010010111111110101001010101110100101000001101101000101000111011101000111001001010111000110110100000111000101000110001000001101110111100011011000101101010011100010001101100100100110000100000110000111000010010000010001000110001110000000000001100101011011111000101110100110101111010001011011101000111010011011110000100010010000101011110000111010100010100001000001001110101110001111101101001000010110010000010110001101110000001000000010101000100010010001000100000001001111000010110000011110111100111010110010010011001011000111001011001000011000110101111100011000010001010000000100010111100001000001001000100000100100011000001111100010001000001001010110100010010101000001010011001011100000111001101111100101000011001001001001111100111000001011110010000111010010101000011000101100110111101011000111101101111100111010011000100100011101000110101100101011001110101001110100010001010100111011010111100101011
0000110101000110110110000010101100010011000011001011001111101101110011001111011010010001111000110100110101001010010110111001010110100011011000111001001110100010010110100101001110000100011111010101101100000001000111110001000100010101101010001001001110000001100011101000111111001010001100101000110000001010011011110000110010000001010000010111001000011101100100010110101000010000011101000011000010000001110000000010110000100111100001101000110011110011001111000101010000100010010011110100110111100011001101000110111111001000101011000101101011100110110010110011101011000001111000111001100101001100000100110111111000010100000100100011011111011000000001011010010011111110101111010011100001000110110101010010110010110100010000000001010010001000011001000000011000100110010111000011101111101001010100100111000010000101000101000000011101010101011000000010000001000001000111011010110011000111100111011001001010110011111011001110001001010111101000001000011001000110101101010010001011010001001110010000101111111000
1011101100010010100??10001100110101010100?10001000110100101001100011001000?010001010010000100000111000010101100101000000???1100100111011100100010110001000000010010001100010110000100010101000100001100011100110110100000110100011001??0011110101010100000011000011000010000000100010111111100001010100110?011000001101000100100010001000100001101100100011110010111100111001100010111110110101110110011101000100000010111011101100010101010??0110011010100000010101101000101011010101010110010111??1011010011001110111111111111111111110100110100100001010011111111101000001111001110111110111010101101000110000100011010100000010111100010010010111101110100011000110101011001011101100110111110011101010110011110001001101110001110110110?111011100101110111111000011110101100110101111000111011101101111111001110110001011110000111101111101101101111010001110001110111111011011100111010111011100111010101010000100001011100001111110111101000111111001010100010???????????????????????00011110111001111110101111100111110110101000
1111101100011011110111011000110100111101111100100111011100110111100100010110101111101101101010000100110000010000100101000000101100001111010001011001000011101010111101010111010100001101011110010000000100111111101000000110011111111000111111100001001110001101101000111101000110011010100001011111010101111001101011110101001110110101100111001110100101111100????????????????????????????????????????????????????????????????????????????????????????????????????????????????????????0110000001011????01100010010011101???????????????????
	Pongo      1101100110011111101101101110111110111110101101100101111111110111110000001001101101001100011001011000111110001000110011110111000010111101100111111110011111110100001100110101010000010101001111101?????????????????????????????????????????????????????????????????????????????????????????????????????????????????????0000000011100001110111101101000011011001010000000011111111001111101111110111110111110110101111110110101000000111101111111010110100111111001011111011010100110?01101111100????????????????????????????????????????????????????????????????????????????????????????1101101101111100101001001010??????????????????????????????????????????????????????????????????????????????????????????????????????????????????????????????????????????????????????????111101100001110111110001111011111110110111110001011110110010010101101111111011111111111???????????????????????????????1100001111001100110011110010110000000101000100100011001011010000101000001000100110011010110101001011110100001000111011110101111111111
01011101111111????????????????????????????101100100111001111010000111100011010011111??1010011101010100111000100001111101110010110110110110000011110111001010001010100101000011111011101110000011101101000110100110110011101001101111100010001000011101111000001001011111???111011111110100000??010011101111010110111011111110110010010010100011001011010011111111111110111110101111011111011011010111000110101000001101100100110101000?0000100101111010100111000111000001001010000001100101110011101101010011010101101101110001100??10001001110101010000110000100100110110110010111100010110110000001110101000011110101100000100110101011110000100011101011001000010101010000101010010001101110001111110101100011101000101000101001101111000011011010101100110110100101100000111110000100101001?111001110100?11101011110110110000100010011011011110001100001111010000011011111000110001110001000000001110001100010010011000111000100010100101110?010010100100101010001101001100101000100000010000001100110110101101011110100111100010101
0001100001010001101110010100000010101110101010101110000000101000100010101101001011010100010101000100000011111001001010111011110010000010100110010001010100100101010111011100100000111001110000100111110001001010110110010010001101010011001000001010001010011001111010011101010010011000000110011000011010010001001010000110000100101100000000010101001011100011000110101001010001001001110000000100101101000001101011011010101001000110011111101110101101111011000111000011000110011001011101011100011000100111101001111111100011100000011101111000010110100010010010010010000110101110100011010011010000001010111011100000010011010001010100000011101011010110101110000110010100011001110010000110011011001101010001110001001111001011100110110001000101110000011000111001100100101100011100000101111000111110110101111111001011111111000000100110010001001100000110111100100000100100101011111011100000011101110100001111111101000110010100111011000000011001001101000000100110111110010011010110001001010001001000000001000011001?00
1001010101011??1011011101001111111110111100110010111111000011000000001111000000000100100?010111000011110011001110111001011010001110100000111100111011000110010000100100100110101111010111101010101110110101000010010110000011101101000100000101100001101010111100011100101001001001001111010111000010100111100011000100000010001011110111000000011001110101011000100111001000100100000001111100101100111111101110010101001010101100101001000101010110101001011110001000010100111100101100001111010100110100110110011000100011100010110101100001101000101111010100000010010001100111110101101100100010100101101000011110111001001111010010101111000001011010000000001011010001100111111011000011110011110111100010001111110010000000100010011101000010000010010010110101111011011101101100?1011011011011010100001101011010111011111011000110100110100100011100101100111101011000001110100011001100011001011100101011010100000000010001001101011010011000010000000110010100010100000110110110110010000101110110010000111010101001010100110
1000001100110001001011010100100010110100001101001000111000111011100111100110001011010010100110001000100101010001010101001001000100011110100000111001010001100100001110110100001001100000100101110111110100101101001100100100101101010100000101000100111110100110000010011111101001011101110110100010101101010000100010001001001101110101110100011001010000010010100010000011110100001010010111011011110000001000011100100111101000111101001101110010110010010101111010111001100001001110100110000011011011111001001000100100001101011010000101010111001010111100000001010101000001010000111011010100101010110010101011100101000110000110001011001001010110101011100011010001000110111001100101001110110011000001111000100001000000011011111010010011010001000100011010101100001000010000110110010100110111101001010101100011000101100100000000011101110000111111000010111011011011000001000101011111100100001111101110011110011010001101100010110111010010111110010100101011011001001100010101100101011010100111001001111111000011110000
1101010000010000000100110110101101011001101000111011100010110000010111000011001010100001000100110010001100100110100110100100110001101011001110000101010000110010100010010011101011100100000011011011010101101000001011001100000100101011100101110111000101111011110110011011111000000110000111100101000000110111000110100001111101100001001101011011000001101011010011110010000010010110000111100011001000111000010011001000011001101110000101101011001000100100110010111000010011100001100000100010010110001001010101000001000000000100010101101111001100011110100110111111001101110111100010100111011110111010001001000111101000110110011100011100011001101100100010100010010111010000100000010110110011010100101100100011111010101000000000000000100010100011000100001000100100110111010110010101000010111001001101010011010101001001100011100110110111011010011101100100001000000000110010010011110011100110001010010001010010000000001000001100011000001000011000110011101100000110100111010011111000110101011011010001110101110001
11011111110111011001000001011101111010011010100??111100101101110010001001110000110110010010101101100100101010101101110010101001001110000101000001100010001010100111011001101101000001000111100010110111001010101111110010001101010000110110011001011110101100101101111011001011000111110000001100100001100111111011010000110111101010011010000100110101100011001001001101101100100110010101101001011010001010110000101010001000101000010100110010110000111000101000011101001000110000101000010001000111001011010101000100101110101101010000100100101000001001000110110110001101100100001011101110110111101110101100011000110010011001001010110011010001001000101000011101011110000101010000010000110001010101100011101010100100100010001101100100001110010110110000110101000111000010110000110000001011010000010000110110111101101011100010111110110110101101011000110010110010010001010111100001000101000011001011101010100011000000110000101010000000001000010100000111001100110011000010000100110101010100011001010101010111111001000
0000000010001010011101001110011000010100100000101100001011101101100000011111010110100001111000111000111001000110010100111001000101000000001011100101001010100110010111100010001110010010011111000101101110001000101011110000101100110101000010001011001100010011010001101000011110100101100101111110110101000010110111110000101011000001010001000111001001101101110110100011100000011100010100011000000010110010011011000010101000101101100000100100101110110011100100101001101000011110010011101100111011101011001111001010111111111001000001000000010011111110110011010000101110000001110101011011100001001110010001001111110001000000000000000111001011001000100101011010110011111101000110000001100010100010001101100010111010111101001100101011101000000000001100111010111001000011100010100011101111101110000010101111010110110011101011001001010111011011000000001000010111110111100010000110110101000111000011011011001111110001101011001101000001000111111000101001101001101110010100100??0001011100000001101110111011110001001
11011001010000101011011101010110100000010???0010010101100011100101000011111100110010100001010101000100111100010010001101???110100100101110011111000100000000000000001001100011000000???01000001100010100101?100111100000100010100110???0001111001010010000010000010001010000110000010111111110001111100110?10010001110011001000000000000010111001100010101111010111111010011111010011110111000110111010010100101111010100100001101110001000?010001100101?00110001001010110111001100110100010010???????????????????????????????????????????????????????????????????011000001011101111101110110011000101010100110000000001001100110010111011011011010111101100000101010011010110110111111001?111010101000100100111110010100010110000010010010010100100111011101111111001110111000001000110100111110011110101011111110101010011011101010010100000011110100110110000101011111101111010110101110001010101010100000101110010001011111000011100010011010001111101110000000101111110111111111111100100110000111110111111011010100011110010000100
1111001100011010110011000000010000110000011010100111011100111111000011010001101011001101111010000100111100010000000001110100001100011101001000011001111010101010111101011101100110011001111110010000001100110000101000011100011100111000111011000011100111101111111010001101011101110110100001111011111101111010110011111111101111110100010111001111100101110100??????????????00011011010000111011001110?0110101000100010001000110100010011110100111110000001111111100001???????????????0111110101000?010001111111100111011001111011111010001
	Hylobates  ??????????????????????????????????????????????????????????????????00010010111101011010110010110110000000100011111111????????????????11111001111????????????????1001100110101010010111001101110101?????????????????????????????????????????????????????????????????????????????????????????????????????????????????????0001000011100000110100010100000110001000000000100011010000010100110100110111101010010011101111011111011101011111111111111101110011111011000111111001100100110?0101101110111??????????????????????????????????????????????????????????????????????????????????????0101111101111100100011001000?01111000100010111111101100111101111111010110011010010100000010100000100001011001110111001011111011100011110011100111101110101000001101111111011111000011????????????????????????????????????????????????????????????????????????????????????????10110111101010111110111111111111111001110001000110011111010110001000110000110001101111010010101101100001000110100011000111100110011000101111011110??????????????????
???????????????????????????????????????????10100001001010110011000111111100000011100101000011001001001010001001001000011010010000100001110000010000111100110010010100101010101000101111000101111001110011011110010110111001101111111000110010101111100011011000111101101???111011100011011101??0001111111110100000110011111100110110101010100100101110110101101010100001111101010110111?1010111000010000110111101100101001010111010010?00010010011110100000100011110?0011000001110101110110111101111110101101011110011101110100011?110010111100110010101010001011001111000100001011001001001010001000100101000110100110011101100011001001110001000100101000110001011000000000101100100010010011011110110110010101000111111100010110101100011111011011000010100010101101111101101110010100100001?001101111110?10101011101111110101000100101101110110111101011110101100000010110000010111011100010100000101100111101001111001011011??0000100011101?011110001111000100110110010000101000100010010110100100110111101111011110100101100011001
00101000110001100010001001000101001010111100001100110010101010001000101100010010110111000010000000000000011101010010100101011011011111001000101001010101101101000101110011000001010000101001110000010001011000101101100101001100101110011100000011001101100010001011001111100100101010000111101011000001000100010010100011100100010011000000011001111100111100110010100011101010101101101111010010101111010111010010100111111110100011111?1111111001101010111101001100000111011000000110011110010000011101111100101010101111010001100001000100110000100110110010101110010100000100101111010111000101001000010011000111111100011000101010110100100001011100000100110000011110010001111001110110110101011101101001010010110001100111000111001111110001000001110000101010111001100101111000111100100010000011000010010111100111110001100111110010100010010000000100010100100100110010110001110010001101110010101101000001100110101110010010000101011011011010001101100111010000001010101110101000010011000001000110010011111000000110001100
11100110101010011110?1011010101100100111000111100011101100001100100011100011001100100011?00001110010??0011100111011101101100011001010011101101001111000111000000000011100011100000011000100110011101011011111000011001010010010100101000000100000100111010101111000010100101001101001010101011000001011001101100101101011011001110001000001010001110111001110010010101000000000100000110101000011011001001100100100001100110101001011010100001000100100100100011000010010101010110100000001110000110011010111010011101011010110110000011010010111000101011100010011000101011010000110100010111011000000111111000010110111100011100101110100010100101010000001011000010111000000101011100100001101000110001111001011001010001000000101000111110110101101101001001100110111000001100110010010010010001011010000011010001111001000110001000000001001100100001101001110101101010110001110000000010010000110101111010010111000000010100010010001011000000010100000111000010100101101100111010101110101100110011110001010000100000110010000100
1101100001110010101011011001010101001100011110010010100010111010101010100100100000010101101101110011011010011011010101010011000110111010100111011110010000001000001100110110110000110101100110110001110101011001010100101000010011010001001000010101011111111010010100100111010001110101110010011100110100100001001011101001001100011111110100110010000101010100111010110011010101000100011000001001110001010000101001110110010000001100011101100001010101001101011011011010010110011101001110000100000001001110000101000101110111010001011010101011011101000010110101100001000011010001101111100100110000110110110101100010100011000011010011001001001000001010100110000110011110111010000001011100110001100000000110111101100001010100111010110001111000010000111000011010000101011100111110010110110101101001011100010011010101100010010001011001100001001111100001010101001010100001001001100000101000010111001000110010011100010111100010010100100000001011010100110011000100100011001001000010001010101011001010111100101011101101
0001100100000110111100110100111011011011010000111101000100010001000011101010011101001000100111110100001100010010100100011001111100011011001100010110001110100100000010010010011111100010000110001111110101101101110011001000001110110111011101111010101001010000100100001000010011101001001101100001010010011011000100001001110111100000010000101011101011010011010111100010001011000110101100011011000001010110010011010010100010101100100000110111000011000000110000111000101110000010001001011001101111011001101010111001010110000101010100010110110110001010000100110111001101110110110010101111010100110010010011010100010000111100010010101101010001101100100100101011010011100011000000010000000100011000111111010101111010010100000000010010100010100001000000101000000000010000110110111110000100111100100001010111100111001001000011100100101001110101011001001010011100101101110100000011111010010101110010101010100110010011001010010100110011011000101000101001010101000011010101100100101011011111111000110100110010110101
0000001100010100100101011101001101101001001101000111101001101110000001001100100000110010111010010100001010010001111110010110000000110001111000110100110110000101011110101010101101000011111001011000100001011010111000011011000110000010111010001001100100000011001110010110101000000101110010111101010000110010100110000010011000000101000111011000011100000000101100000101110001111110111010001011010010000010001001111000101010001111011000100100101011101100000101011000001000101001100000101000101011000010101000101000110000101011010111000110101100010011110110111000000001000100011010010110110010111001010010001000101110001100011101011100100010001001101010111011100010000000110011001100000010111101001001110010000100000000100010010001100001010101000000001100111010101011101011111001000010001100101001010000101110101010101000010110100001100111111000111000101000001100010100110100001000101000001101001010011000110111011001111100000100011110100000111011100100011000011010100110100011000111001010101101001100000000
10111010101100000101010010101000110111100011110111101101001011010010000010111001101000001010101110011100110100110110000110101110000100111011010010010100101110100101101001001011100100010111011010110101100000001100111110000000001111100111010101001101000101111001011110011111100010100011000010001100001001010100111100010010110000101010000110010111111011011111001010001010111000101101101010001101000000100100001101101100010001111000001000101000011100100011101001110100000000100110011001010110011000111101100000101111110100110101011101100001011101110111100110001100100101110110100111000000110111100100110101010010010101100000110110100011110001100000101111100101011011001100101010010111000000100101010000001011100110000100110101010101100001110010010011010010100010111011110010111101011011010011110001111000100000111010110000000101010101010000000000101010010010010010110110001100111001111000110111010010101110010110001001100010011110111110000000011010001011000101010101?0010011011011101010010000001111001100
11011111001101010101010010001000101100000?1001010101111001000010010101010111010001010010001000000110111110101001000011001011101001001101????????101011111011011010010010100101001000100101001100111110010010001011101111100011010000???1001000001010001111100111101110001111010010111001111011111011101010?1000110111010100111000000000011100000000010100011110101111001110011110001111101110101101110001011100101010000011011011001010111111000001010000110000000100101110011001001100010111111101101111000001011010?????????????0110111001001010010110?????????????1011101011100001110111000110????????100000110101010101010001000011101010???????01101100101010110001010011011011011111?????10001101101000001110101101?1111001000001101001010110000111111111111011011011101111110111110100111101101000111111011010100011101110000101101000001101000001110100010101110010111101111101111000101110101011001001010110011001011100111010010001101000010110001000001110??????????????????????????????????????????????????????????????????0
1111011100111010011011100000010011110110011001011111111101010111011000?100001110110011111001111011111100101100110000011010100111001010011001100111010001100110011111110101010011001010100011111011111001101100001001011001001111001110011110110000010001000111011001000010010001000100111000010110110111011100101001011101110011101101000001110110101111111100001111101110101110010111011100110111010101?000111110001000011100110110111000111111111111101011111111001111111111111110001110100010110000???????????????????????????????????????
	Papio      0000000000000000000000000000000000000000000000000000000000000000000000000000000000000000000000000000000000000000000000000000000000000000000000000000000000000000000000000000000000000000000000000000000000000000000000000000000000000000000000000000000000000000000000000000000000000000000000000000000000000000000000000000000000000000000000000000000000000000000000000000000000000000000000000000000000000000000000000000000000000000000000000000000000000000000000000000000000000000000000000000000000000000000000000000000000000000000000000000000000000000000000000000000000000000000000000000000000000000000000000000000000000000000000000000000000000000000000000000000000000000000000000000000000000000000000000000000000000000000000000000000000000000000000000000000000000000000000000000000000000000000000000000000000000000000000000000000000000000000000000000000000000000000000000000000000000000000000000000000000000000000000000000000000000000000000000000000000000000000000000000000000000000000000000000000000000000
0000000000000000000000000000000000000000000000000000000000000000000000000000000000000000000000000000000000000000000000000000000000000000000000000000000000000000000000000000000000000000000000000000000000000000000000000000000000000000000000000000000000000000000000000000000000000000000000000000000000000000000000000000000000000000000000000000000000000000000000000000000000000000000000000000000000000000000000000000000000000000000000000000000000000000000000000000000000000000000000000000000000000000000000000000000000000000000000000000000000000000000000000000000000000000000000000000000000000000000000000000000000000000000000000000000000000000000000000000000000000000000000000000000000000000000000000000000000000000000000000000000000000000000000000000000000000000000000000000000000000000000000000000000000000000000000000000000000000000000000000000000000000000000000000000000000000000000000000000000000000000000000000000000000000000000000000000000000000000000000000000000000000000000000000000000000000000
0000000000000000000000000000000000000000000000000000000000000000000000000000000000000000000000000000000000000000000000000000000000000000000000000000000000000000000000000000000000000000000000000000000000000000000000000000000000000000000000000000000000000000000000000000000000000000000000000000000000000000000000000000000000000000000000000000000000000000000000000000000000000000000000000000000000000000000000000000000000000000000000000000000000000000000000000000000000000000000000000000000000000000000000000000000000000000000000000000000000000000000000000000000000000000000000000000000000000000000000000000000000000000000000000000000000000000000000000000000000000000000000000000000000000000000000000000000000000000000000000000000000000000000000000000000000000000000000000000000000000000000000000000000000000000000000000000000000000000000000000000000000000000000000000000000000000000000000000000000000000000000000000000000000000000000000000000000000000000000000000000000000000000000000000000000000000000
0000000000000000000000000000000000000000000000000000000000000000000000000000000000000000000000000000000000000000000000000000000000000000000000000000000000000000000000000000000000000000000000000000000000000000000000000000000000000000000000000000000000000000000000000000000000000000000000000000000000000000000000000000000000000000000000000000000000000000000000000000000000000000000000000000000000000000000000000000000000000000000000000000000000000000000000000000000000000000000000000000000000000000000000000000000000000000000000000000000000000000000000000000000000000000000000000000000000000000000000000000000000000000000000000000000000000000000000000000000000000000000000000000000000000000000000000000000000000000000000000000000000000000000000000000000000000000000000000000000000000000000000000000000000000000000000000000000000000000000000000000000000000000000000000000000000000000000000000000000000000000000000000000000000000000000000000000000000000000000000000000000000000000000000000000000000000000
0000000000000000000000000000000000000000000000000000000000000000000000000000000000000000000000000000000000000000000000000000000000000000000000000000000000000000000000000000000000000000000000000000000000000000000000000000000000000000000000000000000000000000000000000000000000000000000000000000000000000000000000000000000000000000000000000000000000000000000000000000000000000000000000000000000000000000000000000000000000000000000000000000000000000000000000000000000000000000000000000000000000000000000000000000000000000000000000000000000000000000000000000000000000000000000000000000000000000000000000000000000000000000000000000000000000000000000000000000000000000000000000000000000000000000000000000000000000000000000000000000000000000000000000000000000000000000000000000000000000000000000000000000000000000000000000000000000000000000000000000000000000000000000000000000000000000000000000000000000000000000000000000000000000000000000000000000000000000000000000000000000000000000000000000000000000000000
0000000000000000000000000000000000000000000000000000000000000000000000000000000000000000000000000000000000000000000000000000000000000000000000000000000000000000000000000000000000000000000000000000000000000000000000000000000000000000000000000000000000000000000000000000000000000000000000000000000000000000000000000000000000000000000000000000000000000000000000000000000000000000000000000000000000000000000000000000000000000000000000000000000000000000000000000000000000000000000000000000000000000000000000000000000000000000000000000000000000000000000000000000000000000000000000000000000000000000000000000000000000000000000000000000000000000000000000000000000000000000000000000000000000000000000000000000000000000000000000000000000000000000000000000000000000000000000000000000000000000000000000000000000000000000000000000000000000000000000000000000000000000000000000000000000000000000000000000000000000000000000000000000000000000000000000000000000000000000000000000000000000000000000000000000000000000000
0000000000000000000000000000000000000000000000000000000000000000000000000000000000000000000000000000000000000000000000000000000000000000000000000000000000000000000000000000000000000000000000000000000000000000000000000000000000000000000000000000000000000000000000000000000000000000000000000000000000000000000000000000000000000000000000000000000000000000000000000000000000000000000000000000000000000000000000000000000000000000000000000000000000000000000000000000000000000000000000000000000000000000000000000000000000000000000000000000000000000000000000000000000000000000000000000000000000000000000000000000000000000000000000000000000000000000000000000000000000000000000000000000000000000000000000000000000000000000000000000000000000000000000000000000000000000000000000000000000000000000000000000000000000000000000000000000000000000000000000000000000000000000000000000000000000000000000000000000000000000000000000000000000000000000000000000000000000000000000000000000000000000000000000000000000000000000
0000000000000000000000000000000000000000000000000000000000000000000000000000000000000000000000000000000000000000000000000000000000000000000000000000000000000000000000000000000000000000000000000000000000000000000000000000000000000000000000000000000000000000000000000000000000000000000000000000000000000000000000000000000000000000000000000000000000000000000000000000000000000000000000000000000000000000000000000000000000000000000000000000000000000000000000000000000000000000000000000000000000000000000000000000000000000000000000000000000000000000000000000000000000000000000000000000000000000000000000000000000000000000000000000000000000000000000000000000000000000000000000000000000000000000000000000000000000000000000000000000000000000000000000000000000000000000000000000000000000000000000000000000000000000000000000000000000000000000000000000000000000000000000000000000000000000000000000000000000000000000000000000000000000000000000000000000000000000000000000000000000000000000000000000000000000000000
0000000000000000000000000000000000000000000000000000000000000000000000000000000000000000000000000000000000000000000000000000000000000000000000000000000000000000000000000000000000000000000000000000000000000000000000000000000000000000000000000000000000000000000000000000000000000000000000000000000000000000000000000000000000000000000000000000000000000000000000000000000000000000000000000000000000000000000000000000000000000000000000000000000000000000000000000000000000000000000000000000000000000000000000000000000000000000000000000000000000000000000000000000000000000000000000000000000000000000000000000000000000000000000000000000000000000000000000000000000000000000000000000000000000000000000000000000000000000000000000000000000000000000000000000000000000000000000000000000000000000000000000000000000000000000000000000000000000000000000000000000000000000000000000000000000000000000000000000000000000000000000000000000000000000000000000000000000000000000000000000000000000000000000000000000000000000000
000000000000000000000000000000000000000000000000000000000000000000000000000000000000000000000000000000000000000000000000000000000000000000000000000000000000000000000000000000000000000000000000000000000000000000000000000000000000000000000000000000000000000000000000000000000000000000000000000000000000000000000000000000000000000000000000000000000000000000000000000000000000000000000000000000000000000000000000000000000000000000000000000000000000000000000000000000000000000000000000000000000000000000000000000000000000000000000

;

END;
BEGIN ASSUMPTIONS;
	TYPESET * UNTITLED   =  ord:  1 -  9525;

END;
