# Supplementary material for: A laid-back trip through the Hennigian Forests
Source: PeerJ. 2017 Jul 21;5:e3578. doi: 10.7717/peerj.3578 (PMC5522724; doi:10.7717/peerj.3578)
Supplement: Supplemental Information 1 [file peerj-05-3578-s001.zip › Raw_data_supplemental_data_files/raw_data_Figure_6.II/raw_data_Figure_6_II_Binary_representation_of_the_DNA_Supermatrix_based on_Lehtonen_et_all_2011_Complete_Forest_Average_Consensus_Table.nex]

#NEXUS

BEGIN DISTANCES;
DIMENSIONS NTAX = 7;
FORMAT NODIAGONAL;
MATRIX


'Papio               ' 
'Macaca              ' 2.223665 
'Gorilla             ' 2.608461 2.618781 
'Homo                ' 2.628819 2.640281 2.273237 
'Pan                 ' 2.615101 2.631107 2.266931 2.218175 
'Pongo               ' 2.533460 2.540710 2.374270 2.370888 2.392561 
'Hylobates           ' 2.512077 2.519817 2.405453 2.427282 2.422822 2.359698 
;
END;
BEGIN PAUP;
SET INCREASE=AUTO;
SET CRITERION = DIST;
DSET OBJECTIVE = LSFIT;
HS;
SHOWTREES ALL;

SAVETREES FILE = HEURISTIC_RESULT.TXT BRLENS=NO FORMAT = NEXUS APPEND=NO REPLACE=YES;

END;
