# Supplementary material for: A laid-back trip through the Hennigian Forests
Source: PeerJ. 2017 Jul 21;5:e3578. doi: 10.7717/peerj.3578 (PMC5522724; doi:10.7717/peerj.3578)
Supplement: Supplemental Information 1 [file peerj-05-3578-s001.zip › Raw_data_supplemental_data_files/raw_data_Figure_6.III/raw_data_Figure_6_Binary_representation_of_the_DNA_Supermatrix_based on_Lehtonen_et_all_2011_Reduced_Hennigian_Forest.tre]

(Papio	Macaca	(Gorilla	Homo	Pan	Pongo));
(Papio	Macaca	(Gorilla	Homo	Pan	Pongo));
(Papio	Macaca	Pongo	(Gorilla	Homo	Pan));
(Papio	(Macaca	Gorilla	Homo	Pan	Pongo));
(Papio	Macaca	Pongo	(Gorilla	Homo	Pan));
(Papio	(Macaca	Gorilla	Homo	Pan	Pongo));
(Papio	Macaca	(Gorilla	Homo	Pan	Pongo));
(Papio	Macaca	Pongo	(Gorilla	Homo	Pan));
(Papio	Macaca	Pongo	(Gorilla	Homo	Pan));
(Papio	Macaca	(Gorilla	Homo	Pan	Pongo));
(Papio	(Macaca	Gorilla	Homo	Pan	Pongo));
(Papio	Macaca	(Gorilla	Homo	Pan	Pongo));
(Papio	(Macaca	Gorilla	Homo	Pan	Pongo));
(Papio	Macaca	(Gorilla	Homo	Pan	Pongo));
(Papio	Macaca	(Gorilla	Homo	Pan	Pongo));
(Papio	Macaca	(Gorilla	Homo	Pan	Pongo));
(Papio	Macaca	(Gorilla	Homo	Pan	Pongo));
(Papio	Macaca	(Gorilla	Homo	Pan	Pongo));
(Papio	(Macaca	Gorilla	Homo	Pan	Pongo));
(Papio	Macaca	(Gorilla	Homo	Pan	Pongo));
(Papio	Macaca	(Gorilla	Homo	Pan	Pongo));
(Papio	Macaca	(Gorilla	Homo	Pan	Pongo));
(Papio	Macaca	(Gorilla	Homo	Pan	Pongo));
(Papio	Macaca	(Gorilla	Homo	Pan	Pongo));
(Papio	(Macaca	Gorilla	Homo	Pan	Pongo));
(Papio	Macaca	(Gorilla	Homo	Pan	Pongo));
(Papio	Macaca	(Gorilla	Homo	Pan	Pongo));
(Papio	Macaca	(Gorilla	Homo	Pan	Pongo));
(Papio	Macaca	(Gorilla	Homo	Pan	Pongo));
(Papio	Macaca	(Gorilla	Homo	Pan	Pongo));
(Papio	Macaca	(Gorilla	Homo	Pan	Pongo));
(Papio	Macaca	(Gorilla	Homo	Pan	Pongo));
(Papio	Macaca	(Gorilla	Homo	Pan	Pongo));
(Papio	(Macaca	Gorilla	Homo	Pan	Pongo));
(Papio	Macaca	Homo	(Gorilla	Pan	Pongo));
(Papio	Macaca	(Gorilla	Homo	Pan	Pongo));
(Papio	(Macaca	Gorilla	Homo	Pan	Pongo));
(Papio	Macaca	(Gorilla	Homo	Pan	Pongo));
(Papio	Macaca	(Gorilla	Homo	Pan	Pongo));
(Papio	Macaca	(Gorilla	Homo	Pan	Pongo));
(Papio	Macaca	Pongo	(Gorilla	Homo	Pan));
(Papio	Macaca	(Gorilla	Homo	Pan	Pongo));
(Papio	Macaca	(Gorilla	Homo	Pan	Pongo));
(Papio	Macaca	(Gorilla	Homo	Pan	Pongo));
(Papio	Macaca	(Gorilla	Homo	Pan	Pongo));
(Papio	Macaca	(Gorilla	Homo	Pan	Pongo	Hylobates));
(Papio	Macaca	(Gorilla	Homo	Pan	Pongo	Hylobates));
(Papio	Macaca	(Gorilla	Homo	Pan	Pongo	Hylobates));
(Papio	Macaca	(Gorilla	Homo	Pan	Pongo	Hylobates));
(Papio	Macaca	(Gorilla	Homo	Pan	Pongo	Hylobates));
(Papio	(Macaca	Gorilla	Homo	Pan	Pongo	Hylobates));
(Papio	Macaca	(Gorilla	Homo	Pan	Pongo	Hylobates));
(Papio	Macaca	Gorilla	Homo	Pan	(Pongo	Hylobates));
(Papio	Macaca	Pongo	Hylobates	(Gorilla	Homo	Pan));
(Papio	Macaca	(Gorilla	Homo	Pan	Pongo	Hylobates));
(Papio	Macaca	(Gorilla	Homo	Pan	Pongo	Hylobates));
(Papio	Macaca	Homo	Pan	Hylobates	(Gorilla	Pongo));
(Papio	Macaca	Gorilla	Homo	Hylobates	(Pan	Pongo));
(Papio	Macaca	(Gorilla	Homo	Pan	Pongo	Hylobates));
(Papio	Macaca	Pongo	Hylobates	(Gorilla	Homo	Pan));
(Papio	Macaca	(Gorilla	Homo	Pan	Pongo	Hylobates));
(Papio	Macaca	(Gorilla	Homo	Pan	Pongo	Hylobates));
(Papio	Macaca	(Gorilla	Homo	Pan	Pongo	Hylobates));
(Papio	Macaca	(Gorilla	Homo	Pan	Pongo));
(Papio	(Macaca	Gorilla	Homo	Pan	Pongo));
(Papio	Macaca	(Gorilla	Homo	Pan	Pongo));
(Papio	Macaca	(Gorilla	Homo	Pan	Pongo));
(Papio	(Macaca	Gorilla	Homo	Pan	Pongo));
(Papio	Macaca	Pongo	(Gorilla	Homo	Pan));
(Papio	Macaca	(Gorilla	Homo	Pan	Pongo));
(Papio	Macaca	(Gorilla	Homo	Pan	Pongo));
(Papio	Macaca	(Gorilla	Homo	Pan	Pongo	Hylobates));
(Papio	Macaca	(Gorilla	Homo	Pan	Pongo	Hylobates));
(Papio	Macaca	(Gorilla	Homo	Pan	Pongo	Hylobates));
(Papio	Macaca	(Gorilla	Homo	Pan	Pongo	Hylobates));
(Papio	Macaca	(Gorilla	Homo	Pan	Pongo	Hylobates));
(Papio	(Macaca	Gorilla	Homo	Pan	Pongo	Hylobates));
(Papio	(Macaca	Gorilla	Homo	Pan	Pongo	Hylobates));
(Papio	(Macaca	Gorilla	Homo	Pan	Pongo	Hylobates));
(Papio	Macaca	(Gorilla	Homo	Pan	Pongo));
(Papio	Macaca	(Gorilla	Homo	Pan	Pongo));
(Papio	Macaca	(Gorilla	Homo	Pan	Pongo));
(Papio	(Macaca	Gorilla	Homo	Pan	Pongo));
(Papio	Macaca	Gorilla	(Homo	Pan	Pongo));
(Papio	Macaca	(Gorilla	Homo	Pan	Pongo));
(Papio	Macaca	(Gorilla	Homo	Pan	Pongo));
(Papio	Macaca	(Gorilla	Homo	Pan	Pongo));
(Papio	Macaca	(Gorilla	Homo	Pan	Pongo));
(Papio	Macaca	(Gorilla	Homo	Pan	Pongo));
(Papio	Macaca	(Gorilla	Homo	Pan	Pongo));
(Papio	Macaca	(Gorilla	Homo	Pan	Pongo));
(Papio	Macaca	(Gorilla	Homo	Pan	Pongo	Hylobates));
(Papio	Macaca	(Gorilla	Homo	Pan	Pongo	Hylobates));
(Papio	Macaca	Pongo	Hylobates	(Gorilla	Homo	Pan));
(Papio	Macaca	(Gorilla	Homo	Pan	Pongo	Hylobates));
(Papio	Macaca	(Gorilla	Homo	Pan	Pongo	Hylobates));
(Papio	Macaca	(Gorilla	Homo	Pan	Pongo	Hylobates));
(Papio	Macaca	(Gorilla	Homo	Pan	Pongo	Hylobates));
(Papio	Macaca	(Gorilla	Homo	Pan	Pongo	Hylobates));
(Papio	Macaca	(Gorilla	Homo	Pan	Pongo	Hylobates));
(Papio	Macaca	Hylobates	(Gorilla	Homo	Pan	Pongo));
(Papio	Macaca	(Gorilla	Homo	Pan	Pongo	Hylobates));
(Papio	Macaca	Pongo	Hylobates	(Gorilla	Homo	Pan));
(Papio	Macaca	(Gorilla	Homo	Pan	Pongo	Hylobates));
(Papio	(Macaca	Gorilla	Homo	Pan	Pongo	Hylobates));
(Papio	(Macaca	Gorilla	Homo	Pan	Pongo	Hylobates));
(Papio	Macaca	(Gorilla	Homo	Pan	Pongo	Hylobates));
(Papio	Macaca	(Gorilla	Homo	Pan	Pongo	Hylobates));
(Papio	Macaca	(Gorilla	Homo	Pan));
(Papio	Macaca	(Gorilla	Homo	Pan));
(Papio	Macaca	(Gorilla	Homo	Pan));
(Papio	Macaca	(Gorilla	Homo	Pan));
(Papio	Macaca	(Gorilla	Homo	Pan));
(Papio	Macaca	(Gorilla	Homo	Pan));
(Papio	(Macaca	Gorilla	Homo	Pan));
(Papio	Macaca	(Gorilla	Homo	Pan));
(Papio	Macaca	(Gorilla	Homo	Pan));
(Papio	Macaca	(Gorilla	Homo	Pan));
(Papio	Macaca	(Gorilla	Homo	Pan));
(Papio	(Macaca	Gorilla	Homo	Pan));
(Papio	Macaca	(Gorilla	Homo	Pan));
(Papio	Macaca	(Gorilla	Homo	Pan));
(Papio	(Macaca	Gorilla	Homo	Pan));
(Papio	Macaca	(Gorilla	Homo	Pan));
(Papio	Macaca	(Gorilla	Homo	Pan));
(Papio	Macaca	(Gorilla	Homo	Pan));
(Papio	Macaca	(Gorilla	Homo	Pan));
(Papio	Macaca	(Gorilla	Homo	Pan));
(Papio	Macaca	(Gorilla	Homo	Pan));
(Papio	Macaca	(Gorilla	Homo	Pan));
(Papio	Macaca	(Gorilla	Homo	Pan));
(Papio	Macaca	(Gorilla	Homo	Pan));
(Papio	Macaca	(Gorilla	Homo	Pan));
(Papio	Macaca	(Gorilla	Homo	Pan));
(Papio	Macaca	(Gorilla	Homo	Pan));
(Papio	Macaca	(Gorilla	Homo	Pan));
(Papio	Macaca	(Gorilla	Homo	Pan));
(Papio	Macaca	Homo	(Gorilla	Pan));
(Papio	(Macaca	Gorilla	Homo	Pan));
(Papio	Macaca	(Gorilla	Homo	Pan));
(Papio	Macaca	(Gorilla	Homo	Pan));
(Papio	Macaca	(Gorilla	Homo	Pan));
(Papio	Macaca	(Gorilla	Homo	Pan));
(Papio	Macaca	(Gorilla	Homo	Pan));
(Papio	Macaca	(Gorilla	Homo	Pan));
(Papio	Macaca	(Gorilla	Homo	Pan));
(Papio	Macaca	Pan	(Gorilla	Homo));
(Papio	Macaca	(Gorilla	Homo	Pan));
(Papio	Macaca	(Gorilla	Homo	Pan));
(Papio	Macaca	(Gorilla	Homo	Pan));
(Papio	Macaca	(Gorilla	Homo	Pan));
(Papio	(Macaca	Gorilla	Homo	Pan));
(Papio	(Macaca	Gorilla	Homo	Pan));
(Papio	Macaca	(Gorilla	Homo	Pan));
(Papio	Macaca	(Gorilla	Homo	Pan));
(Papio	Macaca	(Gorilla	Homo	Pan));
(Papio	Macaca	(Gorilla	Homo	Pan));
(Papio	Macaca	(Gorilla	Homo	Pan));
(Papio	Macaca	(Gorilla	Homo	Pan));
(Papio	Macaca	(Gorilla	Homo	Pan));
(Papio	Macaca	(Gorilla	Homo	Pan));
(Papio	Macaca	(Gorilla	Homo	Pan));
(Papio	Macaca	(Gorilla	Homo	Pan));
(Papio	Macaca	(Gorilla	Homo	Pan));
(Papio	Macaca	(Gorilla	Homo	Pan));
(Papio	Macaca	(Gorilla	Homo	Pan));
(Papio	Macaca	(Gorilla	Homo	Pan));
(Papio	Macaca	(Gorilla	Homo	Pan));
(Papio	Macaca	(Gorilla	Homo	Pan));
(Papio	Macaca	(Gorilla	Homo	Pan));
(Papio	Macaca	(Gorilla	Homo	Pan));
(Papio	Macaca	(Gorilla	Homo	Pan));
(Papio	(Macaca	Gorilla	Homo	Pan));
(Papio	Macaca	(Gorilla	Homo	Pan));
(Papio	Macaca	(Gorilla	Homo	Pan));
(Papio	(Macaca	Gorilla	Homo	Pan));
(Papio	Macaca	(Gorilla	Homo	Pan));
(Papio	Macaca	(Gorilla	Homo	Pan));
(Papio	Macaca	(Gorilla	Homo	Pan));
(Papio	Macaca	Homo	(Gorilla	Pan));
(Papio	Macaca	Homo	(Gorilla	Pan));
(Papio	Macaca	(Gorilla	Homo	Pan));
(Papio	Macaca	(Gorilla	Homo	Pan));
(Papio	Macaca	(Gorilla	Homo	Pan));
(Papio	Macaca	(Gorilla	Homo	Pan));
(Papio	Macaca	(Gorilla	Homo	Pan));
(Papio	Macaca	(Gorilla	Homo	Pan));
(Papio	(Gorilla	Homo	Pan));
(Papio	(Gorilla	Homo	Pan));
(Papio	(Gorilla	Homo	Pan));
(Papio	(Gorilla	Homo	Pan));
(Papio	(Gorilla	Homo	Pan));
(Papio	(Gorilla	Homo	Pan));
(Papio	(Gorilla	Homo	Pan));
(Papio	Macaca	(Gorilla	Homo	Pan	Pongo	Hylobates));
(Papio	Macaca	(Gorilla	Homo	Pan	Pongo	Hylobates));
(Papio	Macaca	(Gorilla	Homo	Pan	Pongo	Hylobates));
(Papio	Macaca	Pan	Pongo	Hylobates	(Gorilla	Homo));
(Papio	Macaca	(Gorilla	Homo	Pan	Pongo	Hylobates));
(Papio	Macaca	(Gorilla	Homo	Pan	Pongo	Hylobates));
(Papio	Macaca	(Gorilla	Homo	Pan	Pongo	Hylobates));
(Papio	(Macaca	Gorilla	Homo	Pan	Pongo	Hylobates));
(Papio	Macaca	Pan	Pongo	Hylobates	(Gorilla	Homo));
(Papio	Macaca	Pongo	Hylobates	(Gorilla	Homo	Pan));
(Papio	Macaca	(Gorilla	Homo	Pan	Pongo	Hylobates));
(Papio	Macaca	(Gorilla	Homo	Pan	Pongo	Hylobates));
(Papio	Macaca	Pongo	Hylobates	(Gorilla	Homo	Pan));
(Papio	Macaca	Pongo	(Gorilla	Homo	Pan	Hylobates));
(Papio	Macaca	Pongo	Hylobates	(Gorilla	Homo	Pan));
(Papio	(Macaca	Gorilla	Homo	Pan	Pongo	Hylobates));
(Papio	Gorilla	Homo	Pan	(Macaca	Pongo	Hylobates));
(Papio	(Macaca	Gorilla	Homo	Pan	Pongo	Hylobates));
(Papio	Macaca	Hylobates	(Gorilla	Homo	Pan	Pongo));
(Papio	Macaca	Hylobates	(Gorilla	Homo	Pan	Pongo));
(Papio	Macaca	Pongo	(Gorilla	Homo	Pan	Hylobates));
(Papio	Macaca	(Gorilla	Homo	Pan	Pongo	Hylobates));
(Papio	Macaca	Hylobates	(Gorilla	Homo	Pan	Pongo));
(Papio	Macaca	Hylobates	(Gorilla	Homo	Pan	Pongo));
(Papio	Macaca	(Gorilla	Homo	Pan	Pongo	Hylobates));
(Papio	Macaca	Hylobates	(Gorilla	Homo	Pan	Pongo));
(Papio	Macaca	(Gorilla	Homo	Pan	Pongo	Hylobates));
(Papio	Macaca	Hylobates	(Gorilla	Homo	Pan	Pongo));
(Papio	Macaca	Hylobates	(Gorilla	Homo	Pan	Pongo));
(Papio	Macaca	(Gorilla	Homo	Pan	Pongo	Hylobates));
(Papio	Macaca	(Gorilla	Homo	Pan	Pongo	Hylobates));
(Papio	Macaca	(Gorilla	Homo	Pan	Pongo	Hylobates));
(Papio	Macaca	(Gorilla	Homo	Pan	Pongo	Hylobates));
(Papio	Macaca	(Gorilla	Homo	Pan	Pongo	Hylobates));
(Papio	Macaca	(Gorilla	Homo	Pan	Pongo	Hylobates));
(Papio	Macaca	Homo	Pan	Pongo	(Gorilla	Hylobates));
(Papio	Gorilla	Hylobates	(Macaca	Homo	Pan	Pongo));
(Papio	(Macaca	Gorilla	Homo	Pan	Pongo	Hylobates));
(Papio	Macaca	(Gorilla	Homo	Pan	Pongo	Hylobates));
(Papio	Macaca	Pongo	Hylobates	(Gorilla	Homo	Pan));
(Papio	Macaca	Gorilla	Homo	Pan	(Pongo	Hylobates));
(Papio	Macaca	(Gorilla	Homo	Pan	Pongo	Hylobates));
(Papio	Macaca	Pongo	Hylobates	(Gorilla	Homo	Pan));
(Papio	Macaca	(Gorilla	Homo	Pan	Pongo	Hylobates));
(Papio	Macaca	(Gorilla	Homo	Pan	Pongo	Hylobates));
(Papio	Macaca	(Gorilla	Homo	Pan	Pongo	Hylobates));
(Papio	Macaca	(Gorilla	Homo	Pan	Pongo	Hylobates));
(Papio	Macaca	(Gorilla	Homo	Pan	Pongo	Hylobates));
(Papio	Macaca	(Gorilla	Homo	Pan	Pongo	Hylobates));
(Papio	Macaca	(Gorilla	Homo	Pan	Pongo	Hylobates));
(Papio	Macaca	Pongo	(Gorilla	Homo	Pan	Hylobates));
(Papio	Macaca	Pongo	(Gorilla	Homo	Pan	Hylobates));
(Papio	Macaca	(Gorilla	Homo	Pan	Pongo	Hylobates));
(Papio	Macaca	Pongo	(Gorilla	Homo	Pan	Hylobates));
(Papio	Macaca	Gorilla	Homo	Pongo	(Pan	Hylobates));
(Papio	Macaca	Pan	Pongo	Hylobates	(Gorilla	Homo));
(Papio	Macaca	Pongo	(Gorilla	Homo	Pan	Hylobates));
(Papio	Macaca	Pongo	(Gorilla	Homo	Pan	Hylobates));
(Papio	Macaca	(Gorilla	Homo	Pan	Pongo	Hylobates));
(Papio	Macaca	(Gorilla	Homo	Pan	Pongo	Hylobates));
(Papio	Macaca	(Gorilla	Homo	Pan	Pongo	Hylobates));
(Papio	Macaca	(Gorilla	Homo	Pan	Pongo	Hylobates));
(Papio	Macaca	(Gorilla	Homo	Pan	Pongo	Hylobates));
(Papio	Macaca	(Gorilla	Homo	Pan	Pongo	Hylobates));
(Papio	Macaca	(Gorilla	Homo	Pan	Pongo	Hylobates));
(Papio	Macaca	(Gorilla	Homo	Pan	Pongo	Hylobates));
(Papio	Macaca	(Gorilla	Homo	Pan	Pongo	Hylobates));
(Papio	Macaca	(Gorilla	Homo	Pan	Pongo	Hylobates));
(Papio	Macaca	(Gorilla	Homo	Pan	Pongo	Hylobates));
(Papio	Macaca	Pongo	(Gorilla	Homo	Pan	Hylobates));
(Papio	Macaca	Pongo	(Gorilla	Homo	Pan	Hylobates));
(Papio	Macaca	(Gorilla	Homo	Pan	Pongo	Hylobates));
(Papio	Macaca	(Gorilla	Homo	Pan	Pongo	Hylobates));
(Papio	Macaca	Gorilla	Hylobates	(Homo	Pan	Pongo));
(Papio	(Macaca	Gorilla	Homo	Pan	Pongo	Hylobates));
(Papio	(Macaca	Gorilla	Homo	Pan	Pongo	Hylobates));
(Papio	Macaca	(Gorilla	Homo	Pan	Pongo	Hylobates));
(Papio	Macaca	(Gorilla	Homo	Pan	Pongo	Hylobates));
(Papio	Macaca	(Gorilla	Homo	Pan	Pongo	Hylobates));
(Papio	Macaca	Pongo	Hylobates	(Gorilla	Homo	Pan));
(Papio	Macaca	(Gorilla	Homo	Pan	Pongo	Hylobates));
(Papio	Macaca	Gorilla	Homo	Pan	(Pongo	Hylobates));
(Papio	Macaca	(Gorilla	Homo	Pan	Pongo	Hylobates));
(Papio	Macaca	(Gorilla	Homo	Pan	Pongo	Hylobates));
(Papio	Macaca	(Gorilla	Homo	Pan	Pongo	Hylobates));
(Papio	Macaca	(Gorilla	Homo	Pan	Pongo	Hylobates));
(Papio	Macaca	(Gorilla	Homo	Pan	Pongo	Hylobates));
(Papio	Macaca	Pongo	Hylobates	(Gorilla	Homo	Pan));
(Papio	Macaca	(Gorilla	Homo	Pan	Pongo	Hylobates));
(Papio	Macaca	(Gorilla	Homo	Pan	Pongo	Hylobates));
(Papio	Pan	(Macaca	Gorilla	Homo	Pongo	Hylobates));
(Papio	Macaca	(Gorilla	Homo	Pan	Pongo	Hylobates));
(Papio	Macaca	Hylobates	(Gorilla	Homo	Pan	Pongo));
(Papio	Macaca	(Gorilla	Homo	Pan	Pongo	Hylobates));
(Papio	Macaca	(Gorilla	Homo	Pan	Pongo	Hylobates));
(Papio	Macaca	(Gorilla	Homo	Pan	Pongo	Hylobates));
(Papio	Macaca	Pongo	Hylobates	(Gorilla	Homo	Pan));
(Papio	Macaca	(Homo	Hylobates));
(Papio	(Macaca	Homo));
(Papio	(Macaca	Homo));
(Papio	(Macaca	Homo));
(Papio	(Macaca	Homo));
(Papio	(Macaca	Homo));
(Papio	(Macaca	Homo));
(Papio	(Macaca	Gorilla	Homo	Pan	Pongo	Hylobates));
(Papio	Macaca	Pongo	Hylobates	(Gorilla	Homo	Pan));
(Papio	Macaca	(Gorilla	Homo	Pan	Pongo	Hylobates));
(Papio	Macaca	Pan	(Gorilla	Homo	Pongo	Hylobates));
(Papio	Macaca	(Gorilla	Homo	Pan	Pongo	Hylobates));
(Papio	Macaca	(Gorilla	Homo	Pan	Pongo	Hylobates));
(Papio	Macaca	(Gorilla	Homo	Pan	Pongo	Hylobates));
(Papio	Macaca	(Gorilla	Homo	Pan	Pongo	Hylobates));
(Papio	Macaca	(Gorilla	Homo	Pan	Pongo	Hylobates));
(Papio	Macaca	(Gorilla	Homo	Pan	Pongo	Hylobates));
(Papio	(Macaca	Gorilla	Homo	Pan	Pongo	Hylobates));
(Papio	Macaca	Pongo	Hylobates	(Gorilla	Homo	Pan));
(Papio	Homo	Pan	Pongo	Hylobates	(Macaca	Gorilla));
(Papio	Macaca	(Gorilla	Homo	Pan	Pongo	Hylobates));
(Papio	Macaca	(Gorilla	Homo	Pan	Pongo	Hylobates));
(Papio	Macaca	(Gorilla	Homo	Pan	Pongo	Hylobates));
(Papio	(Macaca	Homo));
(Papio	Macaca	Pan	(Gorilla	Homo	Hylobates));
(Papio	Macaca	Pan	(Gorilla	Homo	Hylobates));
(Papio	Macaca	(Gorilla	Homo	Pan	Hylobates));
(Papio	Macaca	(Gorilla	Homo	Pan	Hylobates));
(Papio	Macaca	(Gorilla	Homo	Pan	Hylobates));
(Papio	Macaca	(Gorilla	Homo	Pan	Hylobates));
(Papio	(Macaca	Gorilla	Homo	Pan	Hylobates));
(Papio	Macaca	(Gorilla	Homo	Pan	Hylobates));
(Papio	Macaca	(Gorilla	Homo	Pan	Hylobates));
(Papio	Macaca	(Gorilla	Homo	Pan	Hylobates));
(Papio	Gorilla	(Macaca	Homo	Pan	Hylobates));
(Papio	Macaca	(Gorilla	Homo	Pan	Hylobates));
(Papio	Macaca	Gorilla	Homo	(Pan	Hylobates));
(Papio	Macaca	Pan	Hylobates	(Gorilla	Homo));
(Papio	Macaca	Pan	Hylobates	(Gorilla	Homo));
(Papio	Macaca	(Gorilla	Homo	Pan	Hylobates));
(Papio	(Macaca	Gorilla	Homo	Pan	Hylobates));
(Papio	(Macaca	Gorilla	Homo	Pan	Hylobates));
(Papio	Macaca	Hylobates	(Gorilla	Homo	Pan));
(Papio	(Macaca	Gorilla	Homo	Pan	Hylobates));
(Papio	Macaca	(Gorilla	Homo	Pan	Hylobates));
(Papio	(Macaca	Gorilla	Homo	Pan	Hylobates));
(Papio	Macaca	Gorilla	(Homo	Pan	Hylobates));
(Papio	Macaca	(Gorilla	Homo	Pan	Hylobates));
(Papio	Macaca	(Gorilla	Homo	Pan	Hylobates));
(Papio	Macaca	Hylobates	(Gorilla	Homo	Pan));
(Papio	(Macaca	Gorilla	Homo	Pan	Hylobates));
(Papio	Macaca	(Gorilla	Homo	Pan	Hylobates));
(Papio	(Macaca	Gorilla	Homo	Pan	Hylobates));
(Papio	Hylobates	(Gorilla	Homo	Pan));
(Papio	(Macaca	Gorilla	Homo	Pan	Hylobates));
(Papio	Macaca	Hylobates	(Gorilla	Homo	Pan));
(Papio	Macaca	(Gorilla	Homo	Pan	Hylobates));
(Papio	Macaca	Hylobates	(Gorilla	Homo	Pan));
(Papio	Macaca	Homo	Pan	(Gorilla	Hylobates));
(Papio	Macaca	(Gorilla	Homo	Pan	Hylobates));
(Papio	Macaca	Hylobates	(Gorilla	Homo	Pan));
(Papio	Gorilla	Pan	(Macaca	Homo	Hylobates));
(Papio	Macaca	(Gorilla	Homo	Pan	Hylobates));
(Papio	Macaca	Hylobates	(Gorilla	Homo	Pan));
(Papio	(Macaca	Gorilla	Homo	Pan	Hylobates));
(Papio	Macaca	(Gorilla	Homo	Pan	Hylobates));
(Papio	Macaca	(Gorilla	Homo	Pan	Hylobates));
(Papio	Macaca	Pan	(Gorilla	Homo	Hylobates));
(Papio	Macaca	Hylobates	(Gorilla	Homo	Pan));
(Papio	Macaca	(Gorilla	Homo	Pan	Hylobates));
(Papio	Macaca	(Gorilla	Homo	Pan	Hylobates));
(Papio	Macaca	(Gorilla	Homo	Pan	Hylobates));
(Papio	Macaca	(Gorilla	Homo	Pan	Hylobates));
(Papio	Macaca	(Gorilla	Homo	Pan	Hylobates));
(Papio	Macaca	(Gorilla	Homo	Pan	Hylobates));
(Papio	Macaca	(Gorilla	Homo	Pan	Hylobates));
(Papio	Macaca	(Gorilla	Homo	Pan	Hylobates));
(Papio	(Macaca	Gorilla	Homo	Pan	Hylobates));
(Papio	Macaca	(Gorilla	Homo	Pan	Hylobates));
(Papio	Macaca	Pan	(Gorilla	Homo	Hylobates));
(Papio	(Macaca	Gorilla	Homo	Pan	Hylobates));
(Papio	Macaca	(Gorilla	Homo	Pan	Hylobates));
(Papio	Macaca	(Gorilla	Homo	Pan	Hylobates));
(Papio	Macaca	Hylobates	(Gorilla	Homo	Pan));
(Papio	Macaca	(Gorilla	Homo	Pan	Hylobates));
(Papio	Macaca	(Gorilla	Homo	Pan	Hylobates));
(Papio	Macaca	Hylobates	(Gorilla	Homo	Pan));
(Papio	Gorilla	Homo	Pan	(Macaca	Hylobates));
(Papio	(Macaca	Gorilla	Homo	Pan	Hylobates));
(Papio	Gorilla	Homo	Pan	(Macaca	Hylobates));
(Papio	Homo	Pan	Hylobates	(Macaca	Gorilla));
(Papio	Gorilla	Homo	Pan	(Macaca	Hylobates));
(Papio	Macaca	Pan	(Gorilla	Homo	Hylobates));
(Papio	Gorilla	Pan	Hylobates	(Macaca	Homo));
(Papio	Gorilla	(Macaca	Homo	Pan	Hylobates));
(Papio	Macaca	Hylobates	(Gorilla	Homo	Pan));
(Papio	Gorilla	Homo	Pan	(Macaca	Hylobates));
(Papio	Macaca	(Gorilla	Homo	Pan	Hylobates));
(Papio	Macaca	(Gorilla	Homo	Pan	Hylobates));
(Papio	Macaca	(Gorilla	Homo	Pan	Hylobates));
(Papio	Macaca	(Gorilla	Homo	Pan	Hylobates));
(Papio	Gorilla	Homo	Pan	(Macaca	Hylobates));
(Papio	Macaca	(Gorilla	Homo	Pan	Hylobates));
(Papio	Macaca	(Gorilla	Homo	Pan	Hylobates));
(Papio	Macaca	(Gorilla	Homo	Pan	Hylobates));
(Papio	Macaca	(Gorilla	Homo	Pan	Hylobates));
(Papio	(Macaca	Gorilla	Homo	Pan	Hylobates));
(Papio	Macaca	(Gorilla	Homo	Pan	Hylobates));
(Papio	Homo	Pan	(Macaca	Gorilla	Hylobates));
(Papio	Gorilla	Homo	Pan	(Macaca	Hylobates));
(Papio	(Macaca	Gorilla	Homo	Pan	Pongo));
(Papio	(Macaca	Gorilla	Homo	Pan	Pongo));
(Papio	(Macaca	Gorilla	Homo	Pan	Pongo));
(Papio	(Macaca	Gorilla	Homo	Pan	Pongo));
(Papio	(Macaca	Gorilla	Homo	Pan	Pongo));
(Papio	Macaca	Pongo	(Gorilla	Homo	Pan));
(Papio	Macaca	(Gorilla	Homo	Pan	Pongo));
(Papio	Macaca	(Gorilla	Homo	Pan	Pongo));
(Papio	Macaca	(Gorilla	Homo	Pan	Pongo));
(Papio	Macaca	(Gorilla	Homo	Pan	Pongo));
(Papio	Macaca	(Gorilla	Homo	Pan	Pongo));
(Papio	(Macaca	Gorilla	Homo	Pan	Pongo));
(Papio	Macaca	(Gorilla	Homo	Pan	Pongo));
(Papio	(Macaca	Gorilla	Homo	Pan	Pongo));
(Papio	(Macaca	Gorilla	Homo	Pan	Pongo));
(Papio	(Macaca	Gorilla	Homo	Pan	Pongo));
(Papio	Gorilla	Pongo	(Macaca	Homo	Pan));
(Papio	(Macaca	Gorilla	Homo	Pan	Pongo));
(Papio	(Macaca	Gorilla	Homo	Pan	Pongo));
(Papio	(Macaca	Gorilla	Homo	Pan	Pongo));
(Papio	(Macaca	Gorilla	Homo	Pan	Pongo));
(Papio	(Macaca	Gorilla	Homo	Pan	Pongo));
(Papio	(Macaca	Gorilla	Homo	Pan	Pongo));
(Papio	Gorilla	Pongo	(Macaca	Homo	Pan));
(Papio	(Macaca	Gorilla	Homo	Pan	Pongo));
(Papio	(Macaca	Gorilla	Homo	Pan	Pongo));
(Papio	(Macaca	Gorilla	Homo	Pan	Pongo));
(Papio	(Macaca	Gorilla	Homo	Pan	Pongo));
(Papio	Macaca	Homo	Pan	(Gorilla	Pongo));
(Papio	Gorilla	Pongo	(Macaca	Homo	Pan));
(Papio	Pongo	(Macaca	Gorilla	Homo	Pan));
(Papio	Pongo	(Macaca	Gorilla	Homo	Pan));
(Papio	(Macaca	Gorilla	Homo	Pan	Pongo));
(Papio	Gorilla	Pongo	(Macaca	Homo	Pan));
(Papio	(Macaca	Gorilla	Homo	Pan	Pongo));
(Papio	(Macaca	Gorilla	Homo	Pan	Pongo));
(Papio	(Macaca	Gorilla	Homo	Pan	Pongo));
(Papio	(Macaca	Gorilla	Homo	Pan	Pongo));
(Papio	Pan	Pongo	(Macaca	Gorilla	Homo));
(Papio	Pan	(Macaca	Gorilla	Homo	Pongo));
(Papio	(Macaca	Gorilla	Homo	Pan	Pongo));
(Papio	Macaca	Homo	Pongo	(Gorilla	Pan));
(Papio	Macaca	Homo	Pongo	(Gorilla	Pan));
(Papio	(Macaca	Gorilla	Homo	Pan	Pongo));
(Papio	(Macaca	Gorilla	Homo	Pan	Pongo));
(Papio	Pongo	(Macaca	Gorilla	Homo	Pan));
(Papio	(Macaca	Gorilla	Homo	Pan	Pongo));
(Papio	(Macaca	Gorilla	Homo	Pan	Pongo));
(Papio	(Macaca	Gorilla	Homo	Pan	Pongo));
(Papio	(Macaca	Gorilla	Homo	Pan	Pongo));
(Papio	(Macaca	Gorilla	Homo	Pan	Pongo));
(Papio	(Macaca	Gorilla	Homo	Pan	Pongo));
(Papio	Pongo	(Macaca	Gorilla	Homo	Pan));
(Papio	(Macaca	Gorilla	Homo	Pan	Pongo));
(Papio	(Macaca	Gorilla	Homo	Pan	Pongo));
(Papio	(Macaca	Gorilla	Homo	Pan	Pongo));
(Papio	(Macaca	Gorilla	Homo	Pan	Pongo));
(Papio	(Macaca	Gorilla	Homo	Pan	Pongo));
(Papio	(Macaca	Gorilla	Homo	Pan	Pongo));
(Papio	(Macaca	Gorilla	Homo	Pan	Pongo));
(Papio	(Macaca	Gorilla	Homo	Pan	Pongo));
(Papio	(Gorilla	Homo	Pan	Pongo));
(Papio	Macaca	(Gorilla	Homo	Pan	Hylobates));
(Papio	Macaca	Hylobates	(Gorilla	Homo	Pan));
(Papio	Macaca	(Gorilla	Homo	Pan	Hylobates));
(Papio	Macaca	Homo	Pan	(Gorilla	Hylobates));
(Papio	Macaca	(Gorilla	Homo	Pan	Hylobates));
(Papio	Macaca	(Gorilla	Homo	Pan	Hylobates));
(Papio	Macaca	(Gorilla	Homo	Pan	Hylobates));
(Papio	Macaca	(Gorilla	Homo	Pan	Hylobates));
(Papio	Macaca	(Gorilla	Homo	Pan	Hylobates));
(Papio	Macaca	Hylobates	(Gorilla	Homo	Pan));
(Papio	Macaca	(Gorilla	Homo	Pan	Hylobates));
(Papio	Macaca	(Gorilla	Homo	Pan	Hylobates));
(Papio	Macaca	(Gorilla	Homo	Pan	Hylobates));
(Papio	Macaca	(Gorilla	Homo	Pan	Hylobates));
(Papio	Macaca	(Gorilla	Homo	Pan	Hylobates));
(Papio	Macaca	Hylobates	(Gorilla	Homo	Pan));
(Papio	Macaca	(Gorilla	Homo	Pan	Hylobates));
(Papio	(Macaca	Gorilla	Homo	Pan	Hylobates));
(Papio	Macaca	(Gorilla	Homo	Pan	Hylobates));
(Papio	Macaca	(Gorilla	Homo	Pan	Hylobates));
(Papio	Macaca	(Gorilla	Homo	Pan	Hylobates));
(Papio	Macaca	(Gorilla	Homo	Pan	Hylobates));
(Papio	Macaca	Homo	(Gorilla	Pan	Hylobates));
(Papio	Macaca	(Gorilla	Homo	Pan	Pongo	Hylobates));
(Papio	(Macaca	Gorilla	Homo	Pan	Pongo	Hylobates));
(Papio	Macaca	(Gorilla	Homo	Pan	Pongo	Hylobates));
(Papio	Macaca	(Gorilla	Homo	Pan	Pongo	Hylobates));
(Papio	Macaca	(Gorilla	Homo	Pan	Pongo	Hylobates));
(Papio	(Macaca	Gorilla	Homo	Pan	Pongo	Hylobates));
(Papio	Macaca	(Gorilla	Homo	Pan	Pongo	Hylobates));
(Papio	(Macaca	Gorilla	Homo	Pan	Pongo	Hylobates));
(Papio	Macaca	(Gorilla	Homo	Pan	Pongo	Hylobates));
(Papio	Macaca	(Gorilla	Homo	Pan	Pongo	Hylobates));
(Papio	Macaca	(Gorilla	Homo	Pan	Pongo	Hylobates));
(Papio	Macaca	(Gorilla	Homo	Pan	Pongo	Hylobates));
(Papio	Macaca	Gorilla	(Homo	Pan	Pongo	Hylobates));
(Papio	Macaca	Homo	Pongo	Hylobates	(Gorilla	Pan));
(Papio	Macaca	Gorilla	Homo	Pan	(Pongo	Hylobates));
(Papio	Macaca	(Gorilla	Homo	Pan	Pongo	Hylobates));
(Papio	Macaca	(Gorilla	Homo	Pan	Pongo	Hylobates));
(Papio	Gorilla	Pongo	Hylobates	(Macaca	Homo	Pan));
(Papio	Macaca	Pongo	Hylobates	(Gorilla	Homo	Pan));
(Papio	Macaca	Pongo	Hylobates	(Gorilla	Homo	Pan));
(Papio	(Macaca	Gorilla	Homo	Pan	Pongo	Hylobates));
(Papio	Macaca	(Gorilla	Homo	Pan	Pongo	Hylobates));
(Papio	Macaca	Gorilla	Homo	Pan	(Pongo	Hylobates));
(Papio	(Macaca	Gorilla	Homo	Pan	Pongo	Hylobates));
(Papio	Gorilla	Homo	Pan	Hylobates	(Macaca	Pongo));
(Papio	Macaca	Pongo	Hylobates	(Gorilla	Homo	Pan));
(Papio	Macaca	(Gorilla	Homo	Pan	Pongo	Hylobates));
(Papio	Macaca	Pongo	(Gorilla	Homo	Pan	Hylobates));
(Papio	Gorilla	Homo	(Macaca	Pan	Pongo	Hylobates));
(Papio	Macaca	(Gorilla	Homo	Pan	Pongo	Hylobates));
(Papio	Macaca	Pongo	Hylobates	(Gorilla	Homo	Pan));
(Papio	(Macaca	Gorilla	Homo	Pan	Pongo	Hylobates));
(Papio	Macaca	Homo	Pongo	Hylobates	(Gorilla	Pan));
(Papio	(Macaca	Gorilla	Homo	Pan	Pongo	Hylobates));
(Papio	Pongo	Hylobates	(Macaca	Gorilla	Homo	Pan));
(Papio	(Macaca	Gorilla	Homo	Pan	Pongo	Hylobates));
(Papio	Macaca	Pongo	Hylobates	(Gorilla	Homo	Pan));
(Papio	Macaca	(Gorilla	Homo	Pan	Pongo	Hylobates));
(Papio	Macaca	Pan	(Gorilla	Homo	Pongo	Hylobates));
(Papio	Macaca	Hylobates	(Gorilla	Homo	Pan	Pongo));
(Papio	Macaca	(Gorilla	Homo	Pan	Pongo	Hylobates));
(Papio	Macaca	(Gorilla	Homo	Pan	Pongo	Hylobates));
(Papio	Macaca	(Gorilla	Homo	Pan	Pongo	Hylobates));
(Papio	Macaca	Hylobates	(Gorilla	Homo	Pan	Pongo));
(Papio	Macaca	(Gorilla	Homo	Pan	Pongo	Hylobates));
(Papio	Macaca	(Gorilla	Homo	Pan	Pongo	Hylobates));
(Papio	Macaca	Hylobates	(Gorilla	Homo	Pan	Pongo));
(Papio	Macaca	Pongo	Hylobates	(Gorilla	Homo	Pan));
(Papio	Macaca	(Gorilla	Homo	Pan	Pongo	Hylobates));
(Papio	Macaca	Pongo	Hylobates	(Gorilla	Homo	Pan));
(Papio	Macaca	(Gorilla	Homo	Pan	Pongo	Hylobates));
(Papio	Macaca	Pongo	Hylobates	(Gorilla	Homo	Pan));
(Papio	Macaca	(Gorilla	Homo	Pan	Pongo	Hylobates));
(Papio	Macaca	(Gorilla	Homo	Pan	Pongo	Hylobates));
(Papio	Macaca	Gorilla	Pan	Hylobates	(Homo	Pongo));
(Papio	Macaca	(Gorilla	Homo	Pan	Pongo));
(Papio	Macaca	(Gorilla	Homo	Pan	Pongo));
(Papio	Macaca	Pan	(Gorilla	Homo	Pongo));
(Papio	(Macaca	Gorilla	Homo	Pan	Pongo));
(Papio	(Macaca	Gorilla	Homo	Pan	Pongo));
(Papio	Macaca	(Gorilla	Homo	Pan	Pongo));
(Papio	Macaca	(Gorilla	Homo	Pan	Pongo));
(Papio	Macaca	Pan	(Gorilla	Homo	Pongo));
(Papio	Macaca	(Gorilla	Homo	Pan	Pongo));
(Papio	Macaca	Gorilla	(Homo	Pan	Pongo));
(Papio	(Macaca	Gorilla	Homo	Pan	Pongo));
(Papio	Macaca	(Gorilla	Homo	Pan	Pongo));
(Papio	Macaca	(Gorilla	Homo	Pan	Pongo));
(Papio	Macaca	(Gorilla	Homo	Pan	Pongo));
(Papio	Macaca	Pongo	(Gorilla	Homo	Pan));
(Papio	(Macaca	Gorilla	Homo	Pan	Pongo));
(Papio	Macaca	Pan	(Gorilla	Homo	Pongo));
(Papio	Macaca	(Gorilla	Homo	Pan	Pongo));
(Papio	Macaca	(Gorilla	Homo	Pan	Pongo));
(Papio	(Macaca	Gorilla	Homo	Pan	Pongo	Hylobates));
(Papio	Gorilla	Homo	Pongo	Hylobates	(Macaca	Pan));
(Papio	Macaca	Pongo	Hylobates	(Gorilla	Homo	Pan));
(Papio	Macaca	Hylobates	(Gorilla	Homo	Pan	Pongo));
(Papio	Macaca	(Gorilla	Homo	Pan	Pongo	Hylobates));
(Papio	Macaca	Pongo	Hylobates	(Gorilla	Homo	Pan));
(Papio	Macaca	Homo	Hylobates	(Gorilla	Pan	Pongo));
(Papio	Macaca	(Gorilla	Homo	Pan	Pongo	Hylobates));
(Papio	Macaca	Pan	(Gorilla	Homo	Pongo	Hylobates));
(Papio	Gorilla	Homo	Pongo	Hylobates	(Macaca	Pan));
(Papio	Macaca	(Gorilla	Homo	Pan	Pongo	Hylobates));
(Papio	Pongo	Hylobates	(Macaca	Gorilla	Homo	Pan));
(Papio	Macaca	(Gorilla	Homo	Pan	Pongo	Hylobates));
(Papio	Macaca	(Gorilla	Homo	Pan	Pongo	Hylobates));
(Papio	(Macaca	Gorilla	Homo	Pan	Pongo	Hylobates));
(Papio	Gorilla	(Macaca	Homo	Pan	Pongo	Hylobates));
(Papio	Gorilla	Homo	Pan	Pongo	(Macaca	Hylobates));
(Papio	Macaca	Hylobates	(Gorilla	Homo	Pan	Pongo));
(Papio	Homo	Pan	Pongo	Hylobates	(Macaca	Gorilla));
(Papio	(Macaca	Gorilla	Homo	Pan	Pongo	Hylobates));
(Papio	Homo	(Macaca	Gorilla	Pan	Pongo	Hylobates));
(Papio	Macaca	Homo	(Gorilla	Pan	Pongo	Hylobates));
(Papio	Macaca	Hylobates	(Gorilla	Homo	Pongo));
(Papio	Macaca	Gorilla	Hylobates	(Homo	Pan	Pongo));
(Papio	Macaca	(Gorilla	Homo	Pan	Pongo	Hylobates));
(Papio	Macaca	Pongo	Hylobates	(Gorilla	Homo	Pan));
(Papio	Macaca	Hylobates	(Gorilla	Homo	Pan	Pongo));
(Papio	Macaca	Pongo	Hylobates	(Gorilla	Homo	Pan));
(Papio	(Macaca	Gorilla	Homo	Pan	Pongo	Hylobates));
(Papio	(Macaca	Gorilla	Homo	Pan	Pongo	Hylobates));
(Papio	Macaca	(Gorilla	Homo	Pan	Pongo	Hylobates));
(Papio	Macaca	Pan	Pongo	Hylobates	(Gorilla	Homo));
(Papio	Macaca	Pongo	(Gorilla	Homo	Pan	Hylobates));
(Papio	(Macaca	Gorilla	Homo	Pan	Pongo	Hylobates));
(Papio	Gorilla	Homo	Pan	Hylobates	(Macaca	Pongo));
(Papio	Macaca	Pongo	Hylobates	(Gorilla	Homo	Pan));
(Papio	Pan	Hylobates	(Macaca	Gorilla	Homo	Pongo));
(Papio	Macaca	(Gorilla	Homo	Pan	Pongo	Hylobates));
(Papio	Gorilla	Homo	Pan	Hylobates	(Macaca	Pongo));
(Papio	Hylobates	(Macaca	Gorilla	Homo	Pan	Pongo));
(Papio	Macaca	Gorilla	Homo	Pan	(Pongo	Hylobates));
(Papio	Macaca	Hylobates	(Gorilla	Homo	Pan	Pongo));
(Papio	(Macaca	Gorilla	Homo	Pan	Pongo	Hylobates));
(Papio	Macaca	(Gorilla	Homo	Pan	Pongo	Hylobates));
(Papio	Macaca	Pan	Pongo	Hylobates	(Gorilla	Homo));
(Papio	Gorilla	Homo	Pan	Hylobates	(Macaca	Pongo));
(Papio	(Macaca	Gorilla	Homo	Pan	Pongo	Hylobates));
(Papio	Gorilla	Homo	Pan	Hylobates	(Macaca	Pongo));
(Papio	Homo	Pongo	Hylobates	(Macaca	Gorilla	Pan));
(Papio	Macaca	Hylobates	(Gorilla	Homo	Pan	Pongo));
(Papio	Macaca	(Gorilla	Homo	Pan	Pongo	Hylobates));
(Papio	Macaca	(Gorilla	Homo	Pan	Pongo	Hylobates));
(Papio	Pongo	Hylobates	(Macaca	Gorilla	Homo	Pan));
(Papio	Macaca	(Gorilla	Homo	Pan	Pongo	Hylobates));
(Papio	Pan	Hylobates	(Macaca	Gorilla	Homo	Pongo));
(Papio	Macaca	Hylobates	(Gorilla	Homo	Pan	Pongo));
(Papio	Macaca	Gorilla	(Homo	Pan	Pongo	Hylobates));
(Papio	Gorilla	Homo	Pan	(Macaca	Pongo	Hylobates));
(Papio	Gorilla	Homo	Pan	(Macaca	Pongo	Hylobates));
(Papio	Macaca	Homo	Pan	Hylobates	(Gorilla	Pongo));
(Papio	Macaca	Pongo	(Gorilla	Homo	Pan	Hylobates));
(Papio	Macaca	(Gorilla	Homo	Pan	Pongo	Hylobates));
(Papio	Macaca	Pongo	Hylobates	(Gorilla	Homo	Pan));
(Papio	Macaca	Homo	Pongo	Hylobates	(Gorilla	Pan));
(Papio	Macaca	Gorilla	(Homo	Pan	Pongo	Hylobates));
(Papio	Macaca	Pan	(Gorilla	Homo	Pongo	Hylobates));
(Papio	Macaca	(Gorilla	Homo	Pan	Pongo	Hylobates));
(Papio	Macaca	(Gorilla	Homo	Pan	Pongo	Hylobates));
(Papio	Gorilla	Homo	Pan	Pongo	(Macaca	Hylobates));
(Papio	Macaca	Hylobates	(Gorilla	Homo	Pan	Pongo));
(Papio	Homo	(Macaca	Gorilla	Pan	Pongo	Hylobates));
(Papio	Macaca	Hylobates	(Gorilla	Homo	Pan	Pongo));
(Papio	Macaca	Hylobates	(Gorilla	Homo	Pan	Pongo));
(Papio	Macaca	Hylobates	(Gorilla	Homo	Pan	Pongo));
(Papio	Macaca	(Gorilla	Homo	Pan	Pongo	Hylobates));
(Papio	Macaca	(Gorilla	Homo	Pan	Pongo	Hylobates));
(Papio	(Macaca	Gorilla	Homo	Pan	Pongo	Hylobates));
(Papio	Macaca	Pongo	Hylobates	(Gorilla	Homo	Pan));
(Papio	Pongo	(Macaca	Gorilla	Homo	Pan	Hylobates));
(Papio	Homo	(Macaca	Gorilla	Pan	Pongo	Hylobates));
(Papio	Macaca	(Gorilla	Homo	Pan	Pongo	Hylobates));
(Papio	Macaca	Gorilla	Hylobates	(Homo	Pan	Pongo));
(Papio	(Macaca	Gorilla	Homo	Pan	Pongo	Hylobates));
(Papio	(Macaca	Gorilla	Homo	Pan	Pongo	Hylobates));
(Papio	Macaca	Gorilla	Pongo	(Homo	Pan	Hylobates));
(Papio	Macaca	Homo	Pan	Hylobates	(Gorilla	Pongo));
(Papio	Gorilla	Homo	Pongo	(Macaca	Pan	Hylobates));
(Papio	Macaca	Hylobates	(Gorilla	Homo	Pan	Pongo));
(Papio	(Macaca	Gorilla	Homo	Pan	Pongo	Hylobates));
(Papio	Macaca	Gorilla	Homo	Pongo	(Pan	Hylobates));
(Papio	Macaca	(Gorilla	Homo	Pan	Pongo	Hylobates));
(Papio	Homo	Pan	Pongo	Hylobates	(Macaca	Gorilla));
(Papio	Macaca	(Gorilla	Homo	Pan	Pongo	Hylobates));
(Papio	(Macaca	Gorilla	Homo	Pan	Pongo	Hylobates));
(Papio	(Macaca	Gorilla	Homo	Pan	Pongo	Hylobates));
(Papio	Macaca	(Gorilla	Homo	Pan	Pongo	Hylobates));
(Papio	Macaca	Homo	(Gorilla	Pan	Pongo	Hylobates));
(Papio	Macaca	(Gorilla	Homo	Pan	Pongo	Hylobates));
(Papio	(Macaca	Gorilla	Homo	Pan	Pongo	Hylobates));
(Papio	Gorilla	Pan	(Homo	Pongo	Hylobates));
(Papio	Macaca	Homo	Pan	Pongo	(Gorilla	Hylobates));
(Papio	Macaca	(Gorilla	Homo	Pan	Pongo	Hylobates));
(Papio	(Macaca	Gorilla	Homo	Pan	Pongo	Hylobates));
(Papio	Macaca	(Gorilla	Homo	Pan	Pongo	Hylobates));
(Papio	Macaca	(Gorilla	Homo	Pan	Pongo	Hylobates));
(Papio	Macaca	Hylobates	(Gorilla	Homo	Pan	Pongo));
(Papio	Macaca	(Gorilla	Homo	Pan	Pongo	Hylobates));
(Papio	Gorilla	Homo	Pan	Pongo	(Macaca	Hylobates));
(Papio	Macaca	Hylobates	(Gorilla	Homo	Pan	Pongo));
(Papio	Macaca	(Gorilla	Homo	Pan	Pongo	Hylobates));
(Papio	Macaca	(Gorilla	Homo	Pan	Pongo	Hylobates));
(Papio	Macaca	Pan	(Gorilla	Homo	Pongo	Hylobates));
(Papio	Macaca	Hylobates	(Gorilla	Homo	Pan	Pongo));
(Papio	(Macaca	Gorilla	Homo	Pan	Pongo	Hylobates));
(Papio	(Macaca	Gorilla	Homo	Pan	Pongo	Hylobates));
(Papio	Gorilla	Homo	Pongo	Hylobates	(Macaca	Pan));
(Papio	Homo	Pan	Hylobates	(Macaca	Gorilla	Pongo));
(Papio	Pongo	(Macaca	Gorilla	Homo	Pan	Hylobates));
(Papio	Macaca	(Gorilla	Homo	Pan	Pongo	Hylobates));
(Papio	Macaca	Homo	Pongo	(Gorilla	Pan	Hylobates));
(Papio	Macaca	Hylobates	(Gorilla	Homo	Pan	Pongo));
(Papio	Macaca	Gorilla	Homo	Pan	(Pongo	Hylobates));
(Papio	Macaca	(Gorilla	Homo	Pan	Pongo	Hylobates));
(Papio	(Macaca	Gorilla	Homo	Pan	Pongo	Hylobates));
(Papio	Macaca	Gorilla	Homo	Pan	(Pongo	Hylobates));
(Papio	Macaca	(Gorilla	Homo	Pan	Pongo	Hylobates));
(Papio	Macaca	(Gorilla	Homo	Pan	Pongo	Hylobates));
(Papio	(Macaca	Gorilla	Homo	Pan	Pongo	Hylobates));
(Papio	(Macaca	Gorilla	Homo	Pan	Pongo	Hylobates));
(Papio	Macaca	Pan	(Gorilla	Homo	Pongo	Hylobates));
(Papio	Macaca	Hylobates	(Gorilla	Homo	Pan	Pongo));
(Papio	Macaca	(Gorilla	Homo	Pan	Pongo	Hylobates));
(Papio	Macaca	Hylobates	(Gorilla	Homo	Pan	Pongo));
(Papio	Gorilla	Pongo	Hylobates	(Macaca	Homo	Pan));
(Papio	Macaca	Gorilla	Pongo	(Homo	Pan	Hylobates));
(Papio	Macaca	Hylobates	(Gorilla	Homo	Pan	Pongo));
(Papio	Homo	Pongo	(Macaca	Gorilla	Pan	Hylobates));
(Papio	(Macaca	Gorilla	Homo	Pan	Pongo	Hylobates));
(Papio	Macaca	Gorilla	Homo	Pan	(Pongo	Hylobates));
(Papio	Macaca	(Gorilla	Homo	Pan	Pongo	Hylobates));
(Papio	Gorilla	Pan	Pongo	(Macaca	Homo	Hylobates));
(Papio	Macaca	Gorilla	Homo	Pan	(Pongo	Hylobates));
(Papio	(Macaca	Gorilla	Homo	Pan	Pongo	Hylobates));
(Papio	(Macaca	Gorilla	Homo	Pan	Pongo	Hylobates));
(Papio	(Macaca	Gorilla	Homo	Pan	Pongo	Hylobates));
(Papio	Macaca	Pan	(Gorilla	Homo	Pongo	Hylobates));
(Papio	Macaca	Hylobates	(Gorilla	Homo	Pan	Pongo));
(Papio	Macaca	Hylobates	(Gorilla	Homo	Pan	Pongo));
(Papio	Macaca	Hylobates	(Gorilla	Homo	Pan	Pongo));
(Papio	Macaca	(Gorilla	Homo	Pan	Pongo	Hylobates));
(Papio	Macaca	(Gorilla	Homo	Pan	Pongo	Hylobates));
(Papio	Macaca	Hylobates	(Gorilla	Homo	Pan	Pongo));
(Papio	Macaca	(Gorilla	Homo	Pan	Pongo	Hylobates));
(Papio	Macaca	(Gorilla	Homo	Pan	Pongo	Hylobates));
(Papio	(Macaca	Gorilla	Homo	Pan	Pongo	Hylobates));
(Papio	Macaca	(Gorilla	Homo	Pan	Pongo	Hylobates));
(Papio	Macaca	(Gorilla	Homo	Pan	Pongo	Hylobates));
(Papio	Macaca	(Gorilla	Homo	Pan	Pongo	Hylobates));
(Papio	Macaca	(Gorilla	Homo	Pan	Pongo	Hylobates));
(Papio	Macaca	Pongo	Hylobates	(Gorilla	Homo	Pan));
(Papio	Macaca	(Gorilla	Homo	Pan	Pongo	Hylobates));
(Papio	Macaca	Pongo	(Gorilla	Homo	Pan	Hylobates));
(Papio	Macaca	Pongo	Hylobates	(Gorilla	Homo	Pan));
(Papio	Macaca	(Gorilla	Homo	Pan	Pongo	Hylobates));
(Papio	Macaca	Pongo	Hylobates	(Gorilla	Homo	Pan));
(Papio	Macaca	Pongo	(Gorilla	Homo	Pan	Hylobates));
(Papio	Gorilla	Homo	Pan	Hylobates	(Macaca	Pongo));
(Papio	Macaca	Pan	Pongo	(Gorilla	Homo	Hylobates));
(Papio	Macaca	Gorilla	Homo	Hylobates	(Pan	Pongo));
(Papio	Macaca	Pan	Pongo	Hylobates	(Gorilla	Homo));
(Papio	Macaca	Gorilla	Homo	Pan	(Pongo	Hylobates));
(Papio	Macaca	Pan	Hylobates	(Gorilla	Homo	Pongo));
(Papio	Gorilla	Homo	Pongo	Hylobates	(Macaca	Pan));
(Papio	Macaca	Hylobates	(Gorilla	Homo	Pan	Pongo));
(Papio	Macaca	Gorilla	Homo	Pan	(Pongo	Hylobates));
(Papio	Macaca	(Gorilla	Homo	Pan	Pongo	Hylobates));
(Papio	Gorilla	Homo	Pongo	Hylobates	(Macaca	Pan));
(Papio	Macaca	Homo	Pan	(Gorilla	Pongo	Hylobates));
(Papio	Macaca	(Gorilla	Homo	Pan	Pongo	Hylobates));
(Papio	Macaca	Gorilla	Pan	(Homo	Pongo	Hylobates));
(Papio	(Macaca	Gorilla	Homo	Pan	Pongo	Hylobates));
(Papio	Gorilla	Homo	Pan	Hylobates	(Macaca	Pongo));
(Papio	Macaca	(Gorilla	Homo	Pan	Pongo	Hylobates));
(Papio	Gorilla	Homo	Pan	Hylobates	(Macaca	Pongo));
(Papio	Macaca	(Gorilla	Homo	Pan	Pongo	Hylobates));
(Papio	Macaca	Hylobates	(Gorilla	Homo	Pan	Pongo));
(Papio	Macaca	(Gorilla	Homo	Pan	Pongo	Hylobates));
(Papio	Macaca	Hylobates	(Gorilla	Homo	Pan	Pongo));
(Papio	Macaca	Hylobates	(Gorilla	Homo	Pan	Pongo));
(Papio	Macaca	(Gorilla	Homo	Pan	Pongo	Hylobates));
(Papio	Macaca	(Gorilla	Homo	Pan	Pongo	Hylobates));
(Papio	Macaca	Pan	(Gorilla	Homo	Pongo	Hylobates));
(Papio	(Macaca	Gorilla	Homo	Pan	Pongo	Hylobates));
(Papio	Macaca	(Gorilla	Homo	Pan	Pongo	Hylobates));
(Papio	Macaca	Pongo	Hylobates	(Gorilla	Homo	Pan));
(Papio	Gorilla	Homo	Pan	(Macaca	Pongo	Hylobates));
(Papio	Gorilla	Homo	Pan	(Macaca	Pongo	Hylobates));
(Papio	Macaca	Hylobates	(Gorilla	Homo	Pan	Pongo));
(Papio	Macaca	Gorilla	Homo	Pan	(Pongo	Hylobates));
(Papio	Macaca	(Gorilla	Homo	Pan	Pongo	Hylobates));
(Papio	Macaca	(Gorilla	Homo	Pan	Pongo	Hylobates));
(Papio	Gorilla	Homo	Pan	(Macaca	Pongo	Hylobates));
(Papio	Macaca	(Gorilla	Homo	Pan	Pongo	Hylobates));
(Papio	Homo	(Macaca	Gorilla	Pan	Pongo));
(Papio	Macaca	(Gorilla	Homo	Pan	Pongo	Hylobates));
(Papio	(Macaca	Gorilla	Homo	Pan	Pongo	Hylobates));
(Papio	Pongo	(Macaca	Gorilla	Homo	Pan	Hylobates));
(Papio	Macaca	(Gorilla	Homo	Pan	Pongo	Hylobates));
(Papio	Macaca	(Gorilla	Homo	Pan	Pongo	Hylobates));
(Papio	Pan	Pongo	Hylobates	(Macaca	Gorilla	Homo));
(Papio	Macaca	Hylobates	(Gorilla	Homo	Pan	Pongo));
(Papio	Macaca	(Gorilla	Homo	Pan	Pongo	Hylobates));
(Papio	Macaca	Gorilla	Pan	Hylobates	(Homo	Pongo));
(Papio	Macaca	Pongo	Hylobates	(Gorilla	Homo	Pan));
(Papio	Macaca	(Gorilla	Homo	Pan	Pongo	Hylobates));
(Papio	(Macaca	Gorilla	Homo	Pan	Pongo	Hylobates));
(Papio	Macaca	(Gorilla	Homo	Pan	Pongo	Hylobates));
(Papio	Macaca	(Gorilla	Homo	Pan	Pongo	Hylobates));
(Papio	Macaca	Gorilla	Homo	Pongo	(Pan	Hylobates));
(Papio	Macaca	Pongo	(Gorilla	Homo	Pan	Hylobates));
(Papio	Macaca	Hylobates	(Gorilla	Homo	Pan	Pongo));
(Papio	Macaca	Gorilla	(Homo	Pan	Pongo	Hylobates));
(Papio	Macaca	Pan	Pongo	Hylobates	(Gorilla	Homo));
(Papio	Macaca	(Gorilla	Homo	Pan	Pongo	Hylobates));
(Papio	Hylobates	(Macaca	Gorilla	Homo	Pan	Pongo));
(Papio	(Macaca	Gorilla	Homo	Pan	Pongo	Hylobates));
(Papio	Macaca	(Gorilla	Homo	Pan	Pongo	Hylobates));
(Papio	Gorilla	Hylobates	(Macaca	Homo	Pan	Pongo));
(Papio	Macaca	Pongo	(Gorilla	Homo	Pan	Hylobates));
(Papio	Gorilla	Homo	Pan	Pongo	(Macaca	Hylobates));
(Papio	Macaca	Pongo	(Gorilla	Homo	Pan	Hylobates));
(Papio	Gorilla	Homo	Pan	Hylobates	(Macaca	Pongo));
(Papio	Macaca	Hylobates	(Gorilla	Homo	Pan	Pongo));
(Papio	Gorilla	Homo	Pan	(Macaca	Pongo	Hylobates));
(Papio	(Macaca	Gorilla	Homo	Pan	Pongo	Hylobates));
(Papio	(Macaca	Gorilla	Homo	Pan	Pongo	Hylobates));
(Papio	Macaca	Gorilla	Homo	Pan	(Pongo	Hylobates));
(Papio	Macaca	Pongo	Hylobates	(Gorilla	Homo	Pan));
(Papio	Macaca	Gorilla	Homo	Pan	(Pongo	Hylobates));
(Papio	Gorilla	Homo	Pan	Hylobates	(Macaca	Pongo));
(Papio	Macaca	Homo	Pongo	Hylobates	(Gorilla	Pan));
(Papio	Macaca	Homo	Hylobates	(Gorilla	Pan	Pongo));
(Papio	Macaca	(Gorilla	Homo	Pan	Pongo	Hylobates));
(Papio	Gorilla	Homo	Hylobates	(Macaca	Pan	Pongo));
(Papio	Macaca	Pongo	Hylobates	(Gorilla	Homo	Pan));
(Papio	Macaca	Pongo	(Gorilla	Homo	Pan	Hylobates));
(Papio	(Macaca	Gorilla	Homo	Pan	Pongo	Hylobates));
(Papio	(Macaca	Gorilla	Homo	Pan	Pongo	Hylobates));
(Papio	(Macaca	Gorilla	Homo	Pan	Pongo	Hylobates));
(Papio	Pongo	Hylobates	(Gorilla	Homo	Pan));
(Papio	Macaca	Pongo	Hylobates	(Gorilla	Homo	Pan));
(Papio	Macaca	Pan	(Gorilla	Homo	Pongo	Hylobates));
(Papio	Macaca	Homo	Pan	Hylobates	(Gorilla	Pongo));
(Papio	Macaca	Gorilla	Pan	Hylobates	(Homo	Pongo));
(Papio	Macaca	Pan	Pongo	(Gorilla	Homo	Hylobates));
(Papio	Macaca	(Gorilla	Homo	Pan	Pongo	Hylobates));
(Papio	(Macaca	Gorilla	Homo	Pan	Pongo	Hylobates));
(Papio	Macaca	Pongo	Hylobates	(Gorilla	Homo	Pan));
(Papio	Macaca	(Gorilla	Homo	Pan	Pongo	Hylobates));
(Papio	Macaca	Hylobates	(Gorilla	Homo	Pan	Pongo));
(Papio	Macaca	(Gorilla	Homo	Pan	Pongo	Hylobates));
(Papio	Macaca	Gorilla	Pan	(Homo	Pongo	Hylobates));
(Papio	Macaca	Gorilla	Pan	Hylobates	(Homo	Pongo));
(Papio	Macaca	(Gorilla	Homo	Pan	Pongo	Hylobates));
(Papio	Gorilla	(Macaca	Homo	Pan	Pongo	Hylobates));
(Papio	Macaca	Pongo	(Gorilla	Homo	Pan	Hylobates));
(Papio	Macaca	(Gorilla	Homo	Pan	Pongo	Hylobates));
(Papio	Macaca	(Gorilla	Homo	Pan	Pongo	Hylobates));
(Papio	Macaca	Hylobates	(Gorilla	Homo	Pan	Pongo));
(Papio	Macaca	Pongo	(Gorilla	Homo	Pan	Hylobates));
(Papio	Macaca	Pongo	(Gorilla	Homo	Pan	Hylobates));
(Papio	Hylobates	(Macaca	Gorilla	Homo	Pan	Pongo));
(Papio	Macaca	(Gorilla	Homo	Pan	Pongo	Hylobates));
(Papio	Macaca	(Gorilla	Homo	Pan	Pongo	Hylobates));
(Papio	Macaca	Homo	Pan	Pongo	(Gorilla	Hylobates));
(Papio	Macaca	Gorilla	(Homo	Pan	Pongo	Hylobates));
(Papio	Macaca	Pongo	(Gorilla	Homo	Pan	Hylobates));
(Papio	Macaca	Hylobates	(Gorilla	Homo	Pan	Pongo));
(Papio	Macaca	Hylobates	(Gorilla	Homo	Pan	Pongo));
(Papio	Macaca	(Gorilla	Homo	Pan	Pongo	Hylobates));
(Papio	Homo	Pan	(Macaca	Gorilla	Pongo	Hylobates));
(Papio	(Macaca	Gorilla	Homo	Pan	Pongo	Hylobates));
(Papio	Macaca	(Gorilla	Homo	Pan	Pongo	Hylobates));
(Papio	Macaca	(Gorilla	Homo	Pan	Pongo	Hylobates));
(Papio	Gorilla	Homo	Hylobates	(Macaca	Pan	Pongo));
(Papio	Gorilla	Homo	Pan	Pongo	(Macaca	Hylobates));
(Papio	(Gorilla	Homo	Pan));
(Papio	(Macaca	Gorilla	Homo	Pan	Hylobates));
(Papio	(Macaca	Gorilla	Homo	Pan	Pongo	Hylobates));
(Papio	Macaca	Pongo	Hylobates	(Gorilla	Homo	Pan));
(Papio	Macaca	Gorilla	Pongo	(Homo	Pan	Hylobates));
(Papio	Gorilla	Homo	Pan	Hylobates	(Macaca	Pongo));
(Papio	Gorilla	Homo	Pan	Pongo	(Macaca	Hylobates));
(Papio	Macaca	Homo	Pan	Pongo	(Gorilla	Hylobates));
(Papio	(Macaca	Gorilla	Homo	Pan	Pongo	Hylobates));
(Papio	Macaca	Gorilla	(Homo	Pan	Pongo	Hylobates));
(Papio	Macaca	Homo	Pan	Hylobates	(Gorilla	Pongo));
(Papio	Macaca	Pan	(Gorilla	Homo	Pongo	Hylobates));
(Papio	Macaca	Pongo	(Gorilla	Homo	Pan	Hylobates));
(Papio	Gorilla	Homo	Pan	Hylobates	(Macaca	Pongo));
(Papio	Macaca	Pongo	Hylobates	(Gorilla	Homo	Pan));
(Papio	Macaca	(Gorilla	Homo	Pan	Pongo	Hylobates));
(Papio	Macaca	Pan	Pongo	Hylobates	(Gorilla	Homo));
(Papio	Macaca	Pongo	Hylobates	(Gorilla	Homo	Pan));
(Papio	Pongo	(Macaca	Gorilla	Homo	Pan	Hylobates));
(Papio	Macaca	Homo	(Gorilla	Pan	Pongo	Hylobates));
(Papio	Gorilla	Pan	Pongo	Hylobates	(Macaca	Homo));
(Papio	Macaca	Hylobates	(Gorilla	Homo	Pan	Pongo));
(Papio	Macaca	Pongo	(Gorilla	Homo	Pan	Hylobates));
(Papio	Pongo	Hylobates	(Macaca	Gorilla	Homo	Pan));
(Papio	Macaca	Pongo	(Gorilla	Homo	Pan	Hylobates));
(Papio	(Macaca	Gorilla	Homo	Pan	Pongo	Hylobates));
(Papio	(Macaca	Gorilla	Homo	Pan	Pongo	Hylobates));
(Papio	Macaca	Gorilla	Hylobates	(Homo	Pan	Pongo));
(Papio	Macaca	Hylobates	(Gorilla	Homo	Pan	Pongo));
(Papio	Macaca	(Gorilla	Homo	Pan	Pongo	Hylobates));
(Papio	Macaca	Pongo	Hylobates	(Gorilla	Homo	Pan));
(Papio	Macaca	Pongo	(Gorilla	Homo	Pan	Hylobates));
(Papio	(Macaca	Gorilla	Homo	Pan	Pongo	Hylobates));
(Papio	Macaca	Gorilla	(Homo	Pan	Pongo	Hylobates));
(Papio	Macaca	Gorilla	Pan	Pongo	(Homo	Hylobates));
(Papio	Macaca	Homo	Hylobates	(Gorilla	Pan	Pongo));
(Papio	Macaca	Homo	Pan	Hylobates	(Gorilla	Pongo));
(Papio	Gorilla	Homo	Pan	(Macaca	Pongo	Hylobates));
(Papio	Gorilla	Homo	Pan	Hylobates	(Macaca	Pongo));
(Papio	Homo	Pan	(Macaca	Gorilla	Pongo	Hylobates));
(Papio	Gorilla	Pan	Pongo	Hylobates	(Macaca	Homo));
(Papio	(Macaca	Gorilla	Homo	Pan	Pongo	Hylobates));
(Papio	(Macaca	Gorilla	Homo	Pan	Pongo	Hylobates));
(Papio	Gorilla	Pan	Pongo	Hylobates	(Macaca	Homo));
(Papio	(Macaca	Gorilla	Homo	Pan	Pongo	Hylobates));
(Papio	(Macaca	Gorilla	Homo	Pan	Pongo	Hylobates));
(Papio	Macaca	Hylobates	(Gorilla	Homo	Pan	Pongo));
(Papio	Macaca	Pongo	Hylobates	(Gorilla	Homo	Pan));
(Papio	Macaca	(Gorilla	Homo	Pan	Pongo	Hylobates));
(Papio	Macaca	Pongo	(Gorilla	Homo	Pan	Hylobates));
(Papio	Macaca	Homo	Hylobates	(Gorilla	Pan	Pongo));
(Papio	Pan	Pongo	(Macaca	Gorilla	Homo	Hylobates));
(Papio	Macaca	(Gorilla	Homo	Pan	Pongo	Hylobates));
(Papio	Macaca	Pongo	Hylobates	(Gorilla	Homo	Pan));
(Papio	Macaca	(Gorilla	Homo	Pan	Pongo	Hylobates));
(Papio	Macaca	Pongo	(Gorilla	Homo	Pan	Hylobates));
(Papio	Gorilla	(Macaca	Homo	Pan	Pongo	Hylobates));
(Papio	Gorilla	Homo	Pan	Hylobates	(Macaca	Pongo));
(Papio	Macaca	(Gorilla	Homo	Pan	Pongo	Hylobates));
(Papio	(Macaca	Gorilla	Homo	Pan	Pongo	Hylobates));
(Papio	(Macaca	Gorilla	Homo	Pan	Pongo	Hylobates));
(Papio	Macaca	Pongo	Hylobates	(Gorilla	Homo	Pan));
(Papio	Macaca	Hylobates	(Gorilla	Homo	Pan	Pongo));
(Papio	Macaca	Gorilla	Pan	Hylobates	(Homo	Pongo));
(Papio	(Macaca	Gorilla	Homo	Pan	Pongo	Hylobates));
(Papio	(Macaca	Gorilla	Homo	Pan	Pongo	Hylobates));
(Papio	Gorilla	Pan	Pongo	Hylobates	(Macaca	Homo));
(Papio	Gorilla	Homo	Pan	Hylobates	(Macaca	Pongo));
(Papio	Macaca	Homo	Hylobates	(Gorilla	Pan	Pongo));
(Papio	Macaca	Pongo	(Gorilla	Homo	Pan	Hylobates));
(Papio	Gorilla	Homo	Pan	Pongo	(Macaca	Hylobates));
(Papio	Macaca	Homo	Hylobates	(Gorilla	Pan	Pongo));
(Papio	Macaca	Pongo	Hylobates	(Gorilla	Homo	Pan));
(Papio	Macaca	(Gorilla	Homo	Pan	Pongo	Hylobates));
(Papio	Macaca	Hylobates	(Gorilla	Homo	Pan	Pongo));
(Papio	Macaca	(Gorilla	Homo	Pan	Pongo	Hylobates));
(Papio	(Macaca	Gorilla	Homo	Pan	Pongo	Hylobates));
(Papio	Macaca	Pongo	(Gorilla	Homo	Pan	Hylobates));
(Papio	Macaca	Pongo	(Gorilla	Homo	Pan	Hylobates));
(Papio	Gorilla	Homo	Pan	Pongo	(Macaca	Hylobates));
(Papio	Gorilla	Homo	Pan	Hylobates	(Macaca	Pongo));
(Papio	Homo	Pan	Pongo	(Macaca	Gorilla	Hylobates));
(Papio	Macaca	Gorilla	Hylobates	(Homo	Pan	Pongo));
(Papio	Homo	Pan	Hylobates	(Gorilla	Pongo));
(Papio	(Macaca	Gorilla	Homo	Pan	Pongo	Hylobates));
(Papio	Macaca	Pongo	Hylobates	(Gorilla	Homo	Pan));
(Papio	Macaca	Gorilla	Homo	Pan	(Pongo	Hylobates));
(Papio	Macaca	Gorilla	Homo	Pan	(Pongo	Hylobates));
(Papio	Homo	(Macaca	Gorilla	Pan	Pongo	Hylobates));
(Papio	Macaca	Homo	Pan	Hylobates	(Gorilla	Pongo));
(Papio	Macaca	(Gorilla	Homo	Pan	Pongo	Hylobates));
(Papio	Macaca	(Gorilla	Homo	Pan	Pongo	Hylobates));
(Papio	Macaca	(Gorilla	Homo	Pan	Pongo	Hylobates));
(Papio	Pongo	(Macaca	Gorilla	Homo	Pan	Hylobates));
(Papio	Macaca	Homo	Hylobates	(Gorilla	Pan	Pongo));
(Papio	(Macaca	Gorilla	Homo	Pan	Pongo	Hylobates));
(Papio	Macaca	Gorilla	Pan	Pongo	(Homo	Hylobates));
(Papio	Pongo	(Macaca	Gorilla	Homo	Pan	Hylobates));
(Papio	Homo	(Macaca	Gorilla	Pan	Pongo	Hylobates));
(Papio	Macaca	Pongo	(Gorilla	Homo	Pan	Hylobates));
(Papio	(Gorilla	Homo	Pan	Pongo	Hylobates));
(Papio	Homo	Pongo	(Macaca	Gorilla	Pan	Hylobates));
(Papio	Macaca	Homo	Hylobates	(Gorilla	Pan	Pongo));
(Papio	Gorilla	Hylobates	(Macaca	Homo	Pan	Pongo));
(Papio	Macaca	Pongo	(Gorilla	Homo	Pan	Hylobates));
(Papio	(Macaca	Gorilla	Homo	Pan	Pongo	Hylobates));
(Papio	Macaca	(Gorilla	Homo	Pan	Pongo	Hylobates));
(Papio	Macaca	(Gorilla	Homo	Pan	Pongo	Hylobates));
(Papio	Macaca	Gorilla	Homo	Hylobates	(Pan	Pongo));
(Papio	Macaca	Homo	Hylobates	(Gorilla	Pan	Pongo));
(Papio	Macaca	Gorilla	Pongo	(Homo	Pan	Hylobates));
(Papio	Macaca	Homo	Pan	Pongo	(Gorilla	Hylobates));
(Papio	Macaca	Pongo	(Gorilla	Homo	Pan	Hylobates));
(Papio	Macaca	(Gorilla	Homo	Pan	Pongo	Hylobates));
(Papio	Gorilla	Homo	Pan	(Macaca	Pongo	Hylobates));
(Papio	Macaca	Gorilla	(Homo	Pan	Pongo	Hylobates));
(Papio	Macaca	(Gorilla	Homo	Pan	Pongo	Hylobates));
(Papio	Macaca	(Gorilla	Homo	Pan	Pongo	Hylobates));
(Papio	Pongo	(Macaca	Gorilla	Homo	Pan	Hylobates));
(Papio	Gorilla	Homo	Pongo	Hylobates	(Macaca	Pan));
(Papio	Gorilla	Homo	Pan	Hylobates	(Macaca	Pongo));
(Papio	Macaca	Gorilla	Homo	Pongo	(Pan	Hylobates));
(Papio	Pan	(Macaca	Gorilla	Homo	Pongo	Hylobates));
(Papio	Hylobates	(Macaca	Gorilla	Homo	Pan	Pongo));
(Papio	Macaca	Gorilla	Hylobates	(Homo	Pan	Pongo));
(Papio	Homo	(Macaca	Gorilla	Pan	Pongo	Hylobates));
(Papio	Macaca	(Gorilla	Homo	Pan	Pongo	Hylobates));
(Papio	Homo	(Macaca	Gorilla	Pan	Pongo	Hylobates));
(Papio	Macaca	(Gorilla	Homo	Pan	Pongo	Hylobates));
(Papio	(Macaca	Gorilla	Homo	Pan	Pongo	Hylobates));
(Papio	Pongo	(Macaca	Gorilla	Homo	Pan	Hylobates));
(Papio	Gorilla	Homo	Pan	Pongo	(Macaca	Hylobates));
(Papio	Macaca	Homo	Pongo	Hylobates	(Gorilla	Pan));
(Papio	Pongo	(Macaca	Gorilla	Homo	Pan	Hylobates));
(Papio	Macaca	Gorilla	Homo	Pan	(Pongo	Hylobates));
(Papio	(Macaca	Gorilla	Homo	Pan	Pongo	Hylobates));
(Papio	(Macaca	Gorilla	Homo	Pan	Pongo	Hylobates));
(Papio	Macaca	Gorilla	(Homo	Pan	Pongo	Hylobates));
(Papio	Pongo	(Macaca	Gorilla	Homo	Pan	Hylobates));
(Papio	Macaca	Homo	Pan	(Gorilla	Pongo	Hylobates));
(Papio	Macaca	Gorilla	Homo	Pan	(Pongo	Hylobates));
(Papio	Macaca	Pongo	Hylobates	(Gorilla	Homo	Pan));
(Papio	Pongo	Hylobates	(Macaca	Gorilla	Homo	Pan));
(Papio	(Macaca	Gorilla	Homo	Pan	Pongo	Hylobates));
(Papio	Gorilla	Hylobates	(Macaca	Homo	Pan	Pongo));
(Papio	(Macaca	Gorilla	Homo	Pan	Pongo	Hylobates));
(Papio	(Macaca	Gorilla	Homo	Pan	Pongo	Hylobates));
(Papio	Macaca	(Gorilla	Homo	Pan	Pongo	Hylobates));
(Papio	Macaca	(Gorilla	Homo	Pan	Pongo	Hylobates));
(Papio	Macaca	Pongo	(Gorilla	Homo	Pan	Hylobates));
(Papio	(Macaca	Gorilla	Homo	Pan	Pongo	Hylobates));
(Papio	Macaca	Gorilla	Homo	Pan	(Pongo	Hylobates));
(Papio	(Macaca	Gorilla	Homo	Pan	Pongo	Hylobates));
(Papio	Gorilla	Homo	Pongo	Hylobates	(Macaca	Pan));
(Papio	Pan	(Macaca	Gorilla	Homo	Pongo	Hylobates));
(Papio	(Macaca	Gorilla	Homo	Pan	Pongo	Hylobates));
(Papio	(Macaca	Gorilla	Homo	Pan	Pongo	Hylobates));
(Papio	(Macaca	Gorilla	Homo	Pan	Pongo	Hylobates));
(Papio	Macaca	Gorilla	Homo	Pan	(Pongo	Hylobates));
(Papio	Macaca	Gorilla	Homo	Pan	(Pongo	Hylobates));
(Papio	Macaca	(Gorilla	Homo	Pan	Pongo	Hylobates));
(Papio	(Macaca	Gorilla	Homo	Pan	Pongo	Hylobates));
(Papio	Macaca	Homo	Pan	Pongo	(Gorilla	Hylobates));
(Papio	Gorilla	Hylobates	(Macaca	Homo	Pan	Pongo));
(Papio	Macaca	Homo	Pan	Pongo	(Gorilla	Hylobates));
(Papio	Macaca	Gorilla	Hylobates	(Homo	Pan	Pongo));
(Papio	Homo	Pan	Pongo	Hylobates	(Macaca	Gorilla));
(Papio	Macaca	Pongo	(Gorilla	Homo	Pan	Hylobates));
(Papio	(Macaca	Gorilla	Homo	Pan	Pongo	Hylobates));
(Papio	Macaca	Gorilla	Pan	Pongo	(Homo	Hylobates));
(Papio	Homo	Pan	Hylobates	(Macaca	Gorilla	Pongo));
(Papio	(Macaca	Gorilla	Homo	Pan	Pongo	Hylobates));
(Papio	(Macaca	Gorilla	Homo	Pan	Pongo	Hylobates));
(Papio	Gorilla	(Macaca	Homo	Pan	Pongo	Hylobates));
(Papio	(Macaca	Gorilla	Homo	Pan	Pongo	Hylobates));
(Papio	Macaca	Pan	Pongo	Hylobates	(Gorilla	Homo));
(Papio	Gorilla	Homo	Pan	Pongo	(Macaca	Hylobates));
(Papio	Macaca	Pongo	(Gorilla	Homo	Pan	Hylobates));
(Papio	(Macaca	Gorilla	Homo	Pan	Pongo	Hylobates));
(Papio	Macaca	Gorilla	Homo	Pan	(Pongo	Hylobates));
(Papio	Macaca	Gorilla	Homo	Pan	(Pongo	Hylobates));
(Papio	Macaca	(Gorilla	Homo	Pan	Pongo	Hylobates));
(Papio	Homo	Pan	(Macaca	Gorilla	Pongo	Hylobates));
(Papio	Homo	Hylobates	(Macaca	Gorilla	Pan	Pongo));
(Papio	Macaca	Hylobates	(Gorilla	Homo	Pan	Pongo));
(Papio	Homo	Pongo	(Macaca	Gorilla	Pan	Hylobates));
(Papio	Macaca	Pan	Pongo	Hylobates	(Gorilla	Homo));
(Papio	Homo	Pan	Pongo	Hylobates	(Macaca	Gorilla));
(Papio	Hylobates	(Macaca	Gorilla	Homo	Pan	Pongo));
(Papio	Macaca	Homo	Pongo	Hylobates	(Gorilla	Pan));
(Papio	(Macaca	Gorilla	Homo	Pan	Pongo	Hylobates));
(Papio	Macaca	Hylobates	(Gorilla	Homo	Pan	Pongo));
(Papio	(Macaca	Gorilla	Homo	Pan	Pongo	Hylobates));
(Papio	Macaca	(Gorilla	Homo	Pan	Pongo	Hylobates));
(Papio	Macaca	(Gorilla	Homo	Pan	Pongo	Hylobates));
(Papio	Macaca	Pongo	(Gorilla	Homo	Pan	Hylobates));
(Papio	Macaca	Pongo	(Gorilla	Homo	Pan	Hylobates));
(Papio	Macaca	(Gorilla	Homo	Pan	Pongo	Hylobates));
(Papio	Macaca	Gorilla	Hylobates	(Homo	Pan	Pongo));
(Papio	Macaca	(Gorilla	Homo	Pan	Pongo	Hylobates));
(Papio	Macaca	Pongo	(Gorilla	Homo	Pan	Hylobates));
(Papio	Macaca	Gorilla	Homo	Pongo	(Pan	Hylobates));
(Papio	Macaca	Gorilla	Pan	Hylobates	(Homo	Pongo));
(Papio	Macaca	Gorilla	Homo	Pongo	(Pan	Hylobates));
(Papio	Macaca	Homo	Pan	Pongo	(Gorilla	Hylobates));
(Papio	Macaca	Homo	Hylobates	(Gorilla	Pan	Pongo));
(Papio	Macaca	Gorilla	Homo	Pan	(Pongo	Hylobates));
(Papio	Macaca	Hylobates	(Gorilla	Homo	Pan	Pongo));
(Papio	Macaca	(Gorilla	Homo	Pan	Pongo	Hylobates));
(Papio	Gorilla	Homo	Pan	Pongo	(Macaca	Hylobates));
(Papio	Pan	Pongo	(Macaca	Gorilla	Homo	Hylobates));
(Papio	Macaca	Gorilla	Homo	Hylobates	(Pan	Pongo));
(Papio	Macaca	Pan	Pongo	Hylobates	(Gorilla	Homo));
(Papio	Macaca	(Gorilla	Homo	Pan	Pongo	Hylobates));
(Papio	Macaca	(Gorilla	Homo	Pan	Pongo	Hylobates));
(Papio	Macaca	Homo	Pongo	(Gorilla	Pan	Hylobates));
(Papio	Macaca	Gorilla	Pan	Hylobates	(Homo	Pongo));
(Papio	Macaca	(Gorilla	Homo	Pan	Pongo	Hylobates));
(Papio	Macaca	(Gorilla	Homo	Pan	Pongo	Hylobates));
(Papio	Macaca	Homo	Pan	(Gorilla	Pongo));
(Papio	Gorilla	Pongo	(Macaca	Homo	Pan));
(Papio	Macaca	Pan	Pongo	Hylobates	(Gorilla	Homo));
(Papio	Macaca	Gorilla	Homo	Hylobates	(Pan	Pongo));
(Papio	Macaca	Pan	Pongo	Hylobates	(Gorilla	Homo));
(Papio	Macaca	Gorilla	Homo	(Pan	Pongo	Hylobates));
(Papio	Macaca	Homo	Pan	Hylobates	(Gorilla	Pongo));
(Papio	Macaca	Homo	Pongo	(Gorilla	Pan	Hylobates));
(Papio	(Macaca	Gorilla	Homo	Pan	Pongo	Hylobates));
(Papio	(Macaca	Gorilla	Homo	Pan	Pongo	Hylobates));
(Papio	Macaca	Gorilla	Homo	Hylobates	(Pan	Pongo));
(Papio	Homo	Pan	Pongo	Hylobates	(Macaca	Gorilla));
(Papio	Gorilla	(Macaca	Homo	Pan	Pongo	Hylobates));
(Papio	Macaca	Homo	Pongo	(Gorilla	Pan	Hylobates));
(Papio	Macaca	(Gorilla	Homo	Pan	Pongo	Hylobates));
(Papio	Macaca	Gorilla	Homo	Pongo	(Pan	Hylobates));
(Papio	Macaca	Gorilla	Homo	Pan	(Pongo	Hylobates));
(Papio	Macaca	Pan	Pongo	Hylobates	(Gorilla	Homo));
(Papio	Homo	Pan	Pongo	(Macaca	Gorilla	Hylobates));
(Papio	Gorilla	Homo	Pongo	(Macaca	Pan	Hylobates));
(Papio	Macaca	Pan	Hylobates	(Gorilla	Homo	Pongo));
(Papio	Macaca	(Gorilla	Homo	Pan	Pongo	Hylobates));
(Papio	Pongo	(Macaca	Gorilla	Homo	Pan	Hylobates));
(Papio	Hylobates	(Macaca	Gorilla	Homo	Pan	Pongo));
(Papio	Macaca	Hylobates	(Gorilla	Homo	Pan	Pongo));
(Papio	Macaca	Homo	Pan	Hylobates	(Gorilla	Pongo));
(Papio	Macaca	Pongo	Hylobates	(Gorilla	Homo	Pan));
(Papio	Macaca	Gorilla	(Homo	Pan	Pongo	Hylobates));
(Papio	Macaca	(Gorilla	Homo	Pan	Pongo	Hylobates));
(Papio	Macaca	Pongo	Hylobates	(Gorilla	Homo	Pan));
(Papio	Pan	Pongo	Hylobates	(Macaca	Gorilla	Homo));
(Papio	Macaca	Pongo	Hylobates	(Gorilla	Homo	Pan));
(Papio	Macaca	Gorilla	(Homo	Pan	Pongo	Hylobates));
(Papio	Macaca	(Gorilla	Homo	Pan	Pongo	Hylobates));
(Papio	Gorilla	Homo	Pan	Pongo	(Macaca	Hylobates));
(Papio	Macaca	Pongo	Hylobates	(Gorilla	Homo	Pan));
(Papio	Pongo	(Macaca	Gorilla	Homo	Pan	Hylobates));
(Papio	Macaca	Hylobates	(Gorilla	Homo	Pan	Pongo));
(Papio	Macaca	Homo	(Gorilla	Pan	Pongo	Hylobates));
(Papio	Macaca	(Gorilla	Homo	Pan	Pongo	Hylobates));
(Papio	Macaca	(Gorilla	Homo	Pan	Pongo	Hylobates));
(Papio	Homo	(Macaca	Gorilla	Pan	Pongo	Hylobates));
(Papio	(Macaca	Gorilla	Homo	Pan	Pongo	Hylobates));
(Papio	Macaca	Pongo	(Gorilla	Homo	Pan	Hylobates));
(Papio	Macaca	(Gorilla	Homo	Pan	Pongo	Hylobates));
(Papio	Macaca	(Gorilla	Homo	Pan	Pongo	Hylobates));
(Papio	Macaca	(Gorilla	Homo	Pan	Pongo	Hylobates));
(Papio	Macaca	Homo	(Gorilla	Pan	Pongo	Hylobates));
(Papio	Macaca	(Gorilla	Homo	Pan	Pongo	Hylobates));
(Papio	Macaca	(Gorilla	Homo	Pan	Pongo	Hylobates));
(Papio	Macaca	(Gorilla	Homo	Pan	Pongo	Hylobates));
(Papio	Macaca	(Gorilla	Homo	Pan	Pongo	Hylobates));
(Papio	Macaca	Gorilla	Homo	Pan	(Pongo	Hylobates));
(Papio	Macaca	Pongo	Hylobates	(Gorilla	Homo	Pan));
(Papio	(Macaca	Gorilla	Homo	Pan	Pongo	Hylobates));
(Papio	Gorilla	Homo	Pan	Hylobates	(Macaca	Pongo));
(Papio	Gorilla	Homo	(Macaca	Pan	Pongo	Hylobates));
(Papio	Macaca	Gorilla	Homo	Pan	(Pongo	Hylobates));
(Papio	(Macaca	Gorilla	Homo	Pan	Pongo	Hylobates));
(Papio	Macaca	Pan	Pongo	(Gorilla	Homo	Hylobates));
(Papio	Gorilla	Homo	Pan	Hylobates	(Macaca	Pongo));
(Papio	(Macaca	Gorilla	Homo	Pan	Pongo	Hylobates));
(Papio	Macaca	Pan	Pongo	Hylobates	(Gorilla	Homo));
(Papio	Macaca	Homo	Pan	Pongo	(Gorilla	Hylobates));
(Papio	Macaca	Pan	(Gorilla	Homo	Pongo	Hylobates));
(Papio	Macaca	Gorilla	Homo	Pan	(Pongo	Hylobates));
(Papio	Macaca	Pongo	Hylobates	(Gorilla	Homo	Pan));
(Papio	Gorilla	Homo	Pongo	Hylobates	(Macaca	Pan));
(Papio	Macaca	Gorilla	Homo	Pongo	(Pan	Hylobates));
(Papio	Hylobates	(Macaca	Gorilla	Homo	Pan	Pongo));
(Papio	Macaca	Pongo	Hylobates	(Gorilla	Homo	Pan));
(Papio	Macaca	(Gorilla	Homo	Pan	Pongo	Hylobates));
(Papio	Hylobates	(Macaca	Gorilla	Homo	Pan	Pongo));
(Papio	Macaca	Pan	(Gorilla	Homo	Pongo	Hylobates));
(Papio	Macaca	Pan	Pongo	Hylobates	(Gorilla	Homo));
(Papio	Gorilla	Pan	Pongo	Hylobates	(Macaca	Homo));
(Papio	Macaca	Gorilla	Hylobates	(Homo	Pan	Pongo));
(Papio	Macaca	Homo	(Gorilla	Pan	Pongo	Hylobates));
(Papio	Gorilla	Pan	Pongo	Hylobates	(Macaca	Homo));
(Papio	(Macaca	Gorilla	Homo	Pan	Pongo	Hylobates));
(Papio	Macaca	Hylobates	(Gorilla	Homo	Pan	Pongo));
(Papio	Pan	(Macaca	Gorilla	Homo	Pongo	Hylobates));
(Papio	Macaca	(Gorilla	Homo	Pan	Pongo	Hylobates));
(Papio	Pongo	(Macaca	Gorilla	Homo	Pan	Hylobates));
(Papio	Macaca	Hylobates	(Gorilla	Homo	Pan	Pongo));
(Papio	Gorilla	Homo	Pan	(Macaca	Pongo	Hylobates));
(Papio	Pongo	(Macaca	Gorilla	Homo	Pan	Hylobates));
(Papio	Macaca	(Gorilla	Homo	Pan	Pongo	Hylobates));
(Papio	Macaca	Homo	Pongo	(Gorilla	Pan	Hylobates));
(Papio	Macaca	Pongo	(Gorilla	Homo	Pan	Hylobates));
(Papio	Macaca	Pan	Pongo	(Gorilla	Homo	Hylobates));
(Papio	Macaca	Pan	Pongo	Hylobates	(Gorilla	Homo));
(Papio	Macaca	(Gorilla	Homo	Pan	Pongo	Hylobates));
(Papio	Pongo	Hylobates	(Macaca	Gorilla	Homo	Pan));
(Papio	Macaca	(Gorilla	Homo	Pan	Pongo	Hylobates));
(Papio	Homo	(Macaca	Gorilla	Pan	Pongo	Hylobates));
(Papio	Macaca	(Gorilla	Homo	Pan	Pongo	Hylobates));
(Papio	(Macaca	Gorilla	Homo	Pan	Pongo	Hylobates));
(Papio	Pongo	(Macaca	Gorilla	Homo	Pan	Hylobates));
(Papio	Macaca	(Gorilla	Homo	Pan	Pongo	Hylobates));
(Papio	Macaca	Pongo	Hylobates	(Gorilla	Homo	Pan));
(Papio	(Macaca	Gorilla	Homo	Pan	Pongo	Hylobates));
(Papio	Macaca	Homo	Pongo	Hylobates	(Gorilla	Pan));
(Papio	Macaca	(Gorilla	Homo	Pan	Pongo	Hylobates));
(Papio	Pan	(Macaca	Gorilla	Homo	Pongo	Hylobates));
(Papio	Macaca	Gorilla	Homo	(Pan	Pongo	Hylobates));
(Papio	Macaca	(Gorilla	Homo	Pan	Pongo	Hylobates));
(Papio	Homo	Pan	Pongo	Hylobates	(Macaca	Gorilla));
(Papio	Hylobates	(Macaca	Gorilla	Homo	Pan	Pongo));
(Papio	Macaca	Pongo	Hylobates	(Gorilla	Homo	Pan));
(Papio	Gorilla	Homo	Pongo	Hylobates	(Macaca	Pan));
(Papio	Macaca	Pongo	Hylobates	(Gorilla	Homo	Pan));
(Papio	Macaca	Pongo	Hylobates	(Gorilla	Homo	Pan));
(Papio	Macaca	Hylobates	(Gorilla	Homo	Pan	Pongo));
(Papio	(Macaca	Gorilla	Homo	Pan	Pongo	Hylobates));
(Papio	Gorilla	Homo	Pan	(Macaca	Pongo	Hylobates));
(Papio	Gorilla	(Macaca	Homo	Pan	Pongo	Hylobates));
(Papio	(Macaca	Gorilla	Homo	Pan	Pongo	Hylobates));
(Papio	Macaca	Homo	Pongo	Hylobates	(Gorilla	Pan));
(Papio	Macaca	Pan	Pongo	Hylobates	(Gorilla	Homo));
(Papio	Macaca	Pan	(Gorilla	Homo	Pongo	Hylobates));
(Papio	Macaca	(Gorilla	Homo	Pan	Pongo	Hylobates));
(Papio	Gorilla	Pan	(Macaca	Homo	Pongo	Hylobates));
(Papio	Macaca	Pongo	(Gorilla	Homo	Pan	Hylobates));
(Papio	Macaca	(Gorilla	Homo	Pan	Pongo	Hylobates));
(Papio	(Macaca	Gorilla	Homo	Pan	Pongo	Hylobates));
(Papio	Gorilla	Homo	Pan	Pongo	(Macaca	Hylobates));
(Papio	Pan	Pongo	(Macaca	Gorilla	Homo	Hylobates));
(Papio	Pongo	(Macaca	Gorilla	Homo	Pan	Hylobates));
(Papio	Macaca	Gorilla	Homo	Pongo	(Pan	Hylobates));
(Papio	Macaca	Homo	Pan	Pongo	(Gorilla	Hylobates));
(Papio	Macaca	Gorilla	Hylobates	(Homo	Pan	Pongo));
(Papio	Macaca	(Gorilla	Homo	Pan	Pongo	Hylobates));
(Papio	Homo	(Macaca	Gorilla	Pan	Pongo	Hylobates));
(Papio	Pongo	(Macaca	Gorilla	Homo	Pan	Hylobates));
(Papio	Gorilla	Homo	Pan	(Macaca	Pongo	Hylobates));
(Papio	Macaca	Pongo	Hylobates	(Gorilla	Homo	Pan));
(Papio	Macaca	Pan	(Gorilla	Homo	Pongo	Hylobates));
(Papio	Homo	(Macaca	Gorilla	Pan	Pongo	Hylobates));
(Papio	(Macaca	Gorilla	Homo	Pan	Pongo	Hylobates));
(Papio	Macaca	Homo	Pan	Pongo	(Gorilla	Hylobates));
(Papio	Gorilla	Homo	Pan	(Macaca	Pongo	Hylobates));
(Papio	Macaca	Pongo	Hylobates	(Gorilla	Homo	Pan));
(Papio	Pan	(Macaca	Gorilla	Homo	Pongo	Hylobates));
(Papio	Macaca	(Gorilla	Homo	Pan	Pongo	Hylobates));
(Papio	Macaca	(Gorilla	Homo	Pan	Pongo	Hylobates));
(Papio	Macaca	(Gorilla	Homo	Pan	Pongo	Hylobates));
(Papio	(Macaca	Gorilla	Homo	Pan	Pongo	Hylobates));
(Papio	Macaca	(Gorilla	Homo	Pan	Pongo	Hylobates));
(Papio	Macaca	Hylobates	(Gorilla	Homo	Pan	Pongo));
(Papio	Gorilla	Homo	Pongo	(Macaca	Pan	Hylobates));
(Papio	Gorilla	Homo	Pan	Hylobates	(Macaca	Pongo));
(Papio	Macaca	Homo	Pan	Pongo	(Gorilla	Hylobates));
(Papio	Macaca	Gorilla	Hylobates	(Homo	Pan	Pongo));
(Papio	Pan	(Macaca	Gorilla	Homo	Pongo	Hylobates));
(Papio	Macaca	Homo	Pongo	(Gorilla	Pan	Hylobates));
(Papio	Pongo	(Macaca	Gorilla	Homo	Pan	Hylobates));
(Papio	Macaca	Pan	Pongo	Hylobates	(Gorilla	Homo));
(Papio	Gorilla	Hylobates	(Macaca	Homo	Pan	Pongo));
(Papio	Macaca	(Gorilla	Homo	Pan	Pongo	Hylobates));
(Papio	Pan	Pongo	Hylobates	(Macaca	Gorilla	Homo));
(Papio	Macaca	Homo	Pan	Pongo	(Gorilla	Hylobates));
(Papio	Macaca	(Gorilla	Homo	Pan	Pongo	Hylobates));
(Papio	Macaca	(Gorilla	Homo	Pan	Pongo	Hylobates));
(Papio	Macaca	(Gorilla	Homo	Pan	Pongo	Hylobates));
(Papio	Homo	Pan	(Macaca	Gorilla	Pongo	Hylobates));
(Papio	Macaca	Pan	Pongo	Hylobates	(Gorilla	Homo));
(Papio	Macaca	(Gorilla	Homo	Pan	Pongo	Hylobates));
(Papio	Macaca	Gorilla	Pan	(Homo	Pongo	Hylobates));
(Papio	Macaca	Homo	Pongo	Hylobates	(Gorilla	Pan));
(Papio	Macaca	Homo	(Gorilla	Pan	Pongo	Hylobates));
(Papio	Macaca	Gorilla	Pan	Pongo	(Homo	Hylobates));
(Papio	Macaca	Gorilla	Pan	Hylobates	(Homo	Pongo));
(Papio	Macaca	Homo	Pongo	Hylobates	(Gorilla	Pan));
(Papio	Gorilla	Homo	Pan	Pongo	(Macaca	Hylobates));
(Papio	Macaca	Pongo	(Gorilla	Homo	Pan	Hylobates));
(Papio	Macaca	Homo	Hylobates	(Gorilla	Pan	Pongo));
(Papio	Macaca	Homo	Pongo	(Gorilla	Pan	Hylobates));
(Papio	Macaca	Gorilla	Homo	Pan	(Pongo	Hylobates));
(Papio	Macaca	Pongo	(Gorilla	Homo	Pan	Hylobates));
(Papio	Gorilla	Pan	Hylobates	(Macaca	Homo	Pongo));
(Papio	(Macaca	Gorilla	Homo	Pan	Pongo	Hylobates));
(Papio	Gorilla	Homo	Pan	Hylobates	(Macaca	Pongo));
(Papio	Macaca	Pongo	Hylobates	(Gorilla	Homo	Pan));
(Papio	Macaca	Homo	Pongo	Hylobates	(Gorilla	Pan));
(Papio	Macaca	Gorilla	Homo	Pan	(Pongo	Hylobates));
(Papio	Gorilla	Pan	Hylobates	(Macaca	Homo	Pongo));
(Papio	Gorilla	Homo	Pan	Pongo	(Macaca	Hylobates));
(Papio	Macaca	Gorilla	Pongo	(Homo	Pan	Hylobates));
(Papio	Gorilla	(Macaca	Homo	Pan	Pongo	Hylobates));
(Papio	Macaca	Pongo	Hylobates	(Gorilla	Homo	Pan));
(Papio	Macaca	Hylobates	(Gorilla	Homo	Pan	Pongo));
(Papio	Macaca	Pan	(Gorilla	Homo	Pongo	Hylobates));
(Papio	Macaca	Hylobates	(Gorilla	Homo	Pan	Pongo));
(Papio	Macaca	Homo	Pan	(Gorilla	Pongo	Hylobates));
(Papio	Macaca	Homo	Pan	Hylobates	(Gorilla	Pongo));
(Papio	(Macaca	Gorilla	Homo	Pan	Pongo	Hylobates));
(Papio	Macaca	Hylobates	(Gorilla	Homo	Pan	Pongo));
(Papio	Macaca	(Gorilla	Homo	Pan	Pongo	Hylobates));
(Papio	(Macaca	Gorilla	Homo	Pan	Pongo	Hylobates));
(Papio	Macaca	(Gorilla	Homo	Pan	Pongo	Hylobates));
(Papio	Gorilla	Homo	Pan	Pongo	(Macaca	Hylobates));
(Papio	Macaca	Homo	(Gorilla	Pan	Pongo	Hylobates));
(Papio	Macaca	(Gorilla	Homo	Pan	Pongo	Hylobates));
(Papio	Macaca	Homo	Pongo	Hylobates	(Gorilla	Pan));
(Papio	Macaca	Pan	Pongo	(Gorilla	Homo	Hylobates));
(Papio	Macaca	Homo	Pan	(Gorilla	Pongo	Hylobates));
(Papio	Macaca	(Gorilla	Homo	Pan	Pongo	Hylobates));
(Papio	Gorilla	Homo	Pan	(Macaca	Pongo	Hylobates));
(Papio	Macaca	Pongo	Hylobates	(Gorilla	Homo	Pan));
(Papio	Macaca	Hylobates	(Gorilla	Homo	Pan	Pongo));
(Papio	Macaca	(Gorilla	Homo	Pan	Pongo	Hylobates));
(Papio	Homo	Pan	Pongo	(Macaca	Gorilla	Hylobates));
(Papio	Homo	Pan	(Macaca	Gorilla	Pongo	Hylobates));
(Papio	Gorilla	Pongo	Hylobates	(Macaca	Homo	Pan));
(Papio	Macaca	Pongo	Hylobates	(Gorilla	Homo	Pan));
(Papio	Pongo	Hylobates	(Macaca	Gorilla	Homo	Pan));
(Papio	(Macaca	Gorilla	Homo	Pan	Pongo	Hylobates));
(Papio	Macaca	Pan	(Gorilla	Homo	Pongo	Hylobates));
(Papio	Macaca	Gorilla	(Homo	Pan	Pongo	Hylobates));
(Papio	Macaca	Pongo	Hylobates	(Gorilla	Homo	Pan));
(Papio	(Macaca	Gorilla	Homo	Pan	Pongo	Hylobates));
(Papio	Gorilla	(Macaca	Homo	Pan	Pongo	Hylobates));
(Papio	Macaca	Hylobates	(Gorilla	Homo	Pan	Pongo));
(Papio	Macaca	Pongo	(Gorilla	Homo	Pan	Hylobates));
(Papio	Macaca	Gorilla	Homo	Pan	(Pongo	Hylobates));
(Papio	(Macaca	Gorilla	Homo	Pan	Pongo	Hylobates));
(Papio	Macaca	Homo	Pongo	Hylobates	(Gorilla	Pan));
(Papio	Macaca	Homo	Pongo	Hylobates	(Gorilla	Pan));
(Papio	Gorilla	Pongo	Hylobates	(Macaca	Homo	Pan));
(Papio	Macaca	Pongo	(Gorilla	Homo	Pan	Hylobates));
(Papio	(Macaca	Gorilla	Homo	Pan	Pongo	Hylobates));
(Papio	Pongo	(Macaca	Gorilla	Homo	Pan	Hylobates));
(Papio	(Macaca	Gorilla	Homo	Pan	Pongo	Hylobates));
(Papio	Macaca	Homo	Pan	Pongo	(Gorilla	Hylobates));
(Papio	Macaca	Gorilla	Pongo	(Homo	Pan	Hylobates));
(Papio	Macaca	Homo	Pan	Hylobates	(Gorilla	Pongo));
(Papio	(Macaca	Gorilla	Homo	Pan	Pongo	Hylobates));
(Papio	Macaca	(Gorilla	Homo	Pan	Pongo	Hylobates));
(Papio	Gorilla	(Macaca	Homo	Pan	Pongo	Hylobates));
(Papio	(Macaca	Gorilla	Homo	Pan	Pongo	Hylobates));
(Papio	Macaca	Gorilla	Homo	Pan	(Pongo	Hylobates));
(Papio	Pongo	(Macaca	Gorilla	Homo	Pan	Hylobates));
(Papio	Macaca	(Gorilla	Homo	Pan	Pongo	Hylobates));
(Papio	Gorilla	Homo	Pan	Hylobates	(Macaca	Pongo));
(Papio	Macaca	(Gorilla	Homo	Pan	Pongo	Hylobates));
(Papio	Macaca	Homo	Pan	Pongo	(Gorilla	Hylobates));
(Papio	Macaca	Hylobates	(Gorilla	Homo	Pan	Pongo));
(Papio	Macaca	Homo	Pongo	(Gorilla	Pan	Hylobates));
(Papio	Macaca	Gorilla	Hylobates	(Homo	Pan	Pongo));
(Papio	Macaca	Pongo	(Gorilla	Homo	Pan	Hylobates));
(Papio	Pan	(Macaca	Gorilla	Homo	Pongo	Hylobates));
(Papio	Macaca	Gorilla	Homo	Pan	(Pongo	Hylobates));
(Papio	Macaca	Pongo	Hylobates	(Gorilla	Homo	Pan));
(Papio	Pongo	(Macaca	Gorilla	Homo	Pan	Hylobates));
(Papio	Macaca	Gorilla	Pongo	(Homo	Pan	Hylobates));
(Papio	Macaca	Homo	(Gorilla	Pan	Pongo	Hylobates));
(Papio	Macaca	Pongo	(Gorilla	Homo	Pan	Hylobates));
(Papio	Macaca	Pan	(Gorilla	Homo	Pongo	Hylobates));
(Papio	Macaca	(Gorilla	Homo	Pan	Pongo	Hylobates));
(Papio	Macaca	Pan	Pongo	Hylobates	(Gorilla	Homo));
(Papio	Macaca	(Gorilla	Homo	Pan	Pongo	Hylobates));
(Papio	Pongo	(Macaca	Gorilla	Homo	Pan	Hylobates));
(Papio	(Macaca	Gorilla	Homo	Pan	Pongo	Hylobates));
(Papio	Macaca	Pan	Hylobates	(Gorilla	Homo	Pongo));
(Papio	Macaca	Pongo	Hylobates	(Gorilla	Homo	Pan));
(Papio	Macaca	(Gorilla	Homo	Pan	Pongo	Hylobates));
(Papio	Macaca	Gorilla	Homo	Pan	(Pongo	Hylobates));
(Papio	Macaca	Homo	Pan	Hylobates	(Gorilla	Pongo));
(Papio	Macaca	(Gorilla	Homo	Pan	Pongo	Hylobates));
(Papio	(Macaca	Gorilla	Homo	Pan	Pongo	Hylobates));
(Papio	Macaca	Pongo	(Gorilla	Homo	Pan	Hylobates));
(Papio	(Macaca	Gorilla	Homo	Pan	Pongo	Hylobates));
(Papio	Macaca	(Gorilla	Homo	Pan	Pongo	Hylobates));
(Papio	Macaca	(Gorilla	Homo	Pan	Pongo	Hylobates));
(Papio	Macaca	Pongo	Hylobates	(Gorilla	Homo	Pan));
(Papio	Macaca	Homo	Pan	Pongo	(Gorilla	Hylobates));
(Papio	Macaca	Gorilla	Hylobates	(Homo	Pan	Pongo));
(Papio	Macaca	(Gorilla	Homo	Pan	Pongo	Hylobates));
(Papio	Gorilla	Homo	Pan	(Macaca	Pongo	Hylobates));
(Papio	(Macaca	Gorilla	Homo	Pan	Pongo));
(Papio	Macaca	(Gorilla	Homo	Pan	Pongo	Hylobates));
(Papio	Macaca	Gorilla	(Homo	Pan	Pongo	Hylobates));
(Papio	Macaca	Gorilla	Pan	(Homo	Pongo	Hylobates));
(Papio	Macaca	Gorilla	(Homo	Pan	Pongo	Hylobates));
(Papio	(Macaca	Gorilla	Homo	Pan	Pongo	Hylobates));
(Papio	Macaca	Gorilla	Pongo	(Homo	Pan	Hylobates));
(Papio	Macaca	(Gorilla	Homo	Pan	Pongo	Hylobates));
(Papio	Macaca	Pan	Hylobates	(Gorilla	Homo	Pongo));
(Papio	Gorilla	Homo	Pan	Pongo	(Macaca	Hylobates));
(Papio	(Macaca	Gorilla	Homo	Pan	Pongo	Hylobates));
(Papio	Macaca	(Gorilla	Homo	Pan	Pongo	Hylobates));
(Papio	Macaca	Pongo	(Gorilla	Homo	Pan	Hylobates));
(Papio	Gorilla	Homo	Pan	(Macaca	Pongo	Hylobates));
(Papio	Macaca	(Gorilla	Homo	Pan	Pongo	Hylobates));
(Papio	(Macaca	Gorilla	Homo	Pan	Pongo	Hylobates));
(Papio	Macaca	Hylobates	(Gorilla	Homo	Pan	Pongo));
(Papio	Macaca	Pan	(Gorilla	Homo	Pongo	Hylobates));
(Papio	Macaca	Pan	Pongo	(Gorilla	Homo	Hylobates));
(Papio	(Macaca	Gorilla	Homo	Pan	Pongo	Hylobates));
(Papio	Hylobates	(Macaca	Gorilla	Homo	Pan	Pongo));
(Papio	Macaca	Gorilla	Homo	Hylobates	(Pan	Pongo));
(Papio	Homo	Pan	Pongo	Hylobates	(Macaca	Gorilla));
(Papio	Gorilla	Pan	Pongo	Hylobates	(Macaca	Homo));
(Papio	Macaca	(Gorilla	Homo	Pan	Pongo	Hylobates));
(Papio	(Macaca	Gorilla	Homo	Pan	Pongo	Hylobates));
(Papio	Macaca	Homo	Pan	Hylobates	(Gorilla	Pongo));
(Papio	Pongo	Hylobates	(Macaca	Gorilla	Homo	Pan));
(Papio	Macaca	Hylobates	(Gorilla	Homo	Pan	Pongo));
(Papio	Macaca	Pan	Hylobates	(Gorilla	Homo	Pongo));
(Papio	Macaca	Gorilla	Pongo	(Homo	Pan	Hylobates));
(Papio	Macaca	(Gorilla	Homo	Pan	Pongo	Hylobates));
(Papio	Macaca	Gorilla	Homo	Pan	(Pongo	Hylobates));
(Papio	Macaca	Gorilla	Homo	Pan	(Pongo	Hylobates));
(Papio	Macaca	Gorilla	Homo	Hylobates	(Pan	Pongo));
(Papio	(Macaca	Gorilla	Homo	Pan	Pongo	Hylobates));
(Papio	Hylobates	(Macaca	Gorilla	Homo	Pan	Pongo));
(Papio	Macaca	Pongo	Hylobates	(Gorilla	Homo	Pan));
(Papio	Gorilla	Pan	Pongo	Hylobates	(Macaca	Homo));
(Papio	Macaca	Pan	(Gorilla	Homo	Pongo	Hylobates));
(Papio	(Macaca	Gorilla	Homo	Pan	Pongo	Hylobates));
(Papio	Macaca	Gorilla	Pan	Pongo	(Homo	Hylobates));
(Papio	Macaca	(Gorilla	Homo	Pan	Pongo	Hylobates));
(Papio	Gorilla	Homo	Pan	Pongo	(Macaca	Hylobates));
(Papio	Macaca	Pongo	(Gorilla	Homo	Pan	Hylobates));
(Papio	(Macaca	Gorilla	Homo	Pan	Pongo	Hylobates));
(Papio	Gorilla	Homo	Hylobates	(Macaca	Pan	Pongo));
(Papio	Gorilla	Hylobates	(Macaca	Homo	Pan	Pongo));
(Papio	(Macaca	Gorilla	Homo	Pan	Pongo	Hylobates));
(Papio	Homo	(Macaca	Gorilla	Pan	Pongo	Hylobates));
(Papio	Macaca	Gorilla	Pan	Pongo	(Homo	Hylobates));
(Papio	Macaca	Hylobates	(Gorilla	Homo	Pan	Pongo));
(Papio	Macaca	(Gorilla	Homo	Pan	Pongo	Hylobates));
(Papio	Gorilla	Homo	Pan	Hylobates	(Macaca	Pongo));
(Papio	Homo	(Macaca	Gorilla	Pan	Pongo	Hylobates));
(Papio	Macaca	Pan	(Gorilla	Homo	Pongo	Hylobates));
(Papio	Pan	(Macaca	Gorilla	Homo	Pongo	Hylobates));
(Papio	Macaca	(Gorilla	Homo	Pan	Pongo	Hylobates));
(Papio	Hylobates	(Macaca	Gorilla	Homo	Pan	Pongo));
(Papio	Gorilla	Homo	Pan	Pongo	(Macaca	Hylobates));
(Papio	Macaca	(Gorilla	Homo	Pan	Pongo	Hylobates));
(Papio	Macaca	(Gorilla	Homo	Pan	Pongo	Hylobates));
(Papio	Macaca	Homo	Pongo	Hylobates	(Gorilla	Pan));
(Papio	Macaca	Gorilla	Homo	Pongo	(Pan	Hylobates));
(Papio	Macaca	Hylobates	(Gorilla	Homo	Pan	Pongo));
(Papio	Macaca	Gorilla	Homo	Hylobates	(Pan	Pongo));
(Papio	Macaca	Homo	Pan	(Gorilla	Pongo	Hylobates));
(Papio	Hylobates	(Macaca	Gorilla	Homo	Pan	Pongo));
(Papio	Macaca	(Gorilla	Homo	Pan	Pongo	Hylobates));
(Papio	(Macaca	Gorilla	Homo	Pan	Pongo	Hylobates));
(Papio	Gorilla	Homo	Pan	Pongo	(Macaca	Hylobates));
(Papio	Macaca	Hylobates	(Gorilla	Homo	Pan	Pongo));
(Papio	(Macaca	Gorilla	Homo	Pan	Pongo	Hylobates));
(Papio	Macaca	Gorilla	Homo	Pan	(Pongo	Hylobates));
(Papio	Macaca	Pongo	Hylobates	(Gorilla	Homo	Pan));
(Papio	Macaca	(Gorilla	Homo	Pan	Pongo	Hylobates));
(Papio	Gorilla	Homo	Pan	Pongo	(Macaca	Hylobates));
(Papio	Macaca	Gorilla	Homo	Pan	(Pongo	Hylobates));
(Papio	Macaca	Pongo	Hylobates	(Gorilla	Homo	Pan));
(Papio	Macaca	Hylobates	(Gorilla	Homo	Pan	Pongo));
(Papio	Macaca	Gorilla	Pongo	(Homo	Pan	Hylobates));
(Papio	Macaca	(Gorilla	Homo	Pan	Pongo	Hylobates));
(Papio	Macaca	Pongo	Hylobates	(Gorilla	Homo	Pan));
(Papio	Macaca	Gorilla	(Homo	Pan	Pongo	Hylobates));
(Papio	Macaca	Hylobates	(Gorilla	Homo	Pan	Pongo));
(Papio	Gorilla	Homo	Pan	(Macaca	Pongo	Hylobates));
(Papio	Macaca	(Gorilla	Homo	Pan	Pongo	Hylobates));
(Papio	Macaca	Gorilla	Homo	Pan	(Pongo	Hylobates));
(Papio	Macaca	(Gorilla	Homo	Pan	Pongo	Hylobates));
(Papio	(Macaca	Gorilla	Homo	Pan	Pongo	Hylobates));
(Papio	Macaca	Pongo	(Gorilla	Homo	Pan	Hylobates));
(Papio	Macaca	Pongo	Hylobates	(Gorilla	Homo	Pan));
(Papio	(Macaca	Gorilla	Homo	Pan	Pongo	Hylobates));
(Papio	(Macaca	Gorilla	Homo	Pan	Pongo	Hylobates));
(Papio	Macaca	Pan	Hylobates	(Gorilla	Homo	Pongo));
(Papio	Macaca	Homo	Pan	Hylobates	(Gorilla	Pongo));
(Papio	Macaca	(Gorilla	Homo	Pan	Pongo	Hylobates));
(Papio	Gorilla	Homo	Pan	Hylobates	(Macaca	Pongo));
(Papio	Macaca	Homo	Pongo	(Gorilla	Pan	Hylobates));
(Papio	Macaca	Pan	Pongo	Hylobates	(Gorilla	Homo));
(Papio	Macaca	Pongo	Hylobates	(Gorilla	Homo	Pan));
(Papio	Macaca	Gorilla	Homo	Pongo	(Pan	Hylobates));
(Papio	Macaca	Pan	Hylobates	(Gorilla	Homo	Pongo));
(Papio	(Macaca	Gorilla	Homo	Pan	Pongo	Hylobates));
(Papio	Macaca	Homo	Pan	Pongo	(Gorilla	Hylobates));
(Papio	Macaca	Gorilla	Hylobates	(Homo	Pan	Pongo));
(Papio	(Macaca	Gorilla	Homo	Pan	Pongo	Hylobates));
(Papio	(Macaca	Gorilla	Homo	Pan	Pongo	Hylobates));
(Papio	(Macaca	Gorilla	Homo	Pan	Pongo	Hylobates));
(Papio	Macaca	Pongo	(Gorilla	Homo	Pan	Hylobates));
(Papio	Pan	Pongo	(Macaca	Gorilla	Homo	Hylobates));
(Papio	Homo	Pan	(Macaca	Gorilla	Pongo	Hylobates));
(Papio	Macaca	Pongo	Hylobates	(Gorilla	Homo	Pan));
(Papio	Macaca	Hylobates	(Gorilla	Homo	Pan	Pongo));
(Papio	Macaca	Gorilla	Pan	Hylobates	(Homo	Pongo));
(Papio	Macaca	Homo	Pongo	(Gorilla	Pan	Hylobates));
(Papio	Macaca	Gorilla	(Homo	Pan	Pongo	Hylobates));
(Papio	Macaca	Gorilla	(Homo	Pan	Pongo	Hylobates));
(Papio	Pongo	(Macaca	Gorilla	Homo	Pan	Hylobates));
(Papio	Gorilla	Pan	Pongo	Hylobates	(Macaca	Homo));
(Papio	Gorilla	Homo	Pan	Hylobates	(Macaca	Pongo));
(Papio	(Macaca	Gorilla	Homo	Pan	Pongo	Hylobates));
(Papio	Macaca	Gorilla	Homo	Hylobates	(Pan	Pongo));
(Papio	(Macaca	Gorilla	Homo	Pan	Pongo	Hylobates));
(Papio	Macaca	Homo	Pongo	(Gorilla	Pan	Hylobates));
(Papio	Gorilla	Pan	Hylobates	(Macaca	Homo	Pongo));
(Papio	Macaca	Gorilla	Homo	Hylobates	(Pan	Pongo));
(Papio	Macaca	Gorilla	Homo	Hylobates	(Pan	Pongo));
(Papio	(Macaca	Gorilla	Homo	Pan	Pongo	Hylobates));
(Papio	Homo	Pan	Pongo	Hylobates	(Macaca	Gorilla));
(Papio	Macaca	(Gorilla	Homo	Pan	Pongo	Hylobates));
(Papio	Macaca	Hylobates	(Gorilla	Homo	Pan	Pongo));
(Papio	Macaca	Gorilla	Pan	Hylobates	(Homo	Pongo));
(Papio	Macaca	Homo	Hylobates	(Gorilla	Pan	Pongo));
(Papio	Macaca	Gorilla	Homo	Pan	(Pongo	Hylobates));
(Papio	Macaca	Gorilla	Homo	Pan	(Pongo	Hylobates));
(Papio	Macaca	Pan	(Gorilla	Homo	Pongo	Hylobates));
(Papio	Macaca	Pongo	(Gorilla	Homo	Pan	Hylobates));
(Papio	Macaca	Pongo	(Gorilla	Homo	Pan	Hylobates));
(Papio	Macaca	(Gorilla	Homo	Pan	Pongo	Hylobates));
(Papio	Macaca	(Gorilla	Homo	Pan	Pongo	Hylobates));
(Papio	Macaca	Pan	Pongo	Hylobates	(Gorilla	Homo));
(Papio	Macaca	Pongo	Hylobates	(Gorilla	Homo	Pan));
(Papio	Gorilla	Homo	Pan	(Macaca	Pongo	Hylobates));
(Papio	(Macaca	Gorilla	Homo	Pan	Pongo	Hylobates));
(Papio	Macaca	(Gorilla	Homo	Pan	Pongo	Hylobates));
(Papio	(Macaca	Gorilla	Homo	Pan	Pongo	Hylobates));
(Papio	Macaca	Pan	Pongo	Hylobates	(Gorilla	Homo));
(Papio	Macaca	Homo	Pongo	(Gorilla	Pan	Hylobates));
(Papio	Macaca	(Gorilla	Homo	Pan	Pongo	Hylobates));
(Papio	Macaca	Gorilla	Pongo	(Homo	Pan	Hylobates));
(Papio	Macaca	Gorilla	Homo	Pan	(Pongo	Hylobates));
(Papio	Macaca	Pan	(Gorilla	Homo	Pongo	Hylobates));
(Papio	Macaca	Gorilla	Pongo	(Homo	Pan	Hylobates));
(Papio	Macaca	Homo	Pan	Hylobates	(Gorilla	Pongo));
(Papio	Macaca	(Gorilla	Homo	Pan	Pongo	Hylobates));
(Papio	Macaca	Pongo	Hylobates	(Gorilla	Homo	Pan));
(Papio	(Macaca	Gorilla	Homo	Pan	Pongo	Hylobates));
(Papio	Gorilla	Pan	Pongo	Hylobates	(Macaca	Homo));
(Papio	Macaca	Homo	(Gorilla	Pan	Pongo	Hylobates));
(Papio	Macaca	(Gorilla	Homo	Pan	Pongo	Hylobates));
(Papio	Hylobates	(Macaca	Gorilla	Homo	Pan	Pongo));
(Papio	(Macaca	Gorilla	Homo	Pan	Pongo	Hylobates));
(Papio	Macaca	Gorilla	(Homo	Pan	Pongo	Hylobates));
(Papio	Macaca	Gorilla	(Homo	Pan	Pongo	Hylobates));
(Papio	Macaca	Homo	Pan	Pongo	(Gorilla	Hylobates));
(Papio	Macaca	(Gorilla	Homo	Pan	Pongo	Hylobates));
(Papio	Macaca	(Gorilla	Homo	Pan	Pongo	Hylobates));
(Papio	Macaca	(Gorilla	Homo	Pan	Pongo	Hylobates));
(Papio	Macaca	Homo	Pan	Hylobates	(Gorilla	Pongo));
(Papio	Macaca	Homo	Pan	Pongo	(Gorilla	Hylobates));
(Papio	(Macaca	Gorilla	Homo	Pan	Pongo	Hylobates));
(Papio	Macaca	(Gorilla	Homo	Pan	Pongo	Hylobates));
(Papio	Macaca	Pan	Hylobates	(Gorilla	Homo	Pongo));
(Papio	Gorilla	Homo	Pan	Pongo	(Macaca	Hylobates));
(Papio	Macaca	(Gorilla	Homo	Pan	Pongo	Hylobates));
(Papio	Macaca	(Gorilla	Homo	Pan	Pongo	Hylobates));
(Papio	Macaca	(Gorilla	Homo	Pan	Pongo	Hylobates));
(Papio	Macaca	(Gorilla	Homo	Pan	Pongo	Hylobates));
(Papio	Macaca	Pan	Pongo	Hylobates	(Gorilla	Homo));
(Papio	Macaca	(Gorilla	Homo	Pan	Pongo	Hylobates));
(Papio	Macaca	Homo	Hylobates	(Gorilla	Pan	Pongo));
(Papio	Macaca	Pongo	Hylobates	(Gorilla	Homo	Pan));
(Papio	Gorilla	Homo	Pan	(Macaca	Pongo	Hylobates));
(Papio	Macaca	(Gorilla	Homo	Pan	Pongo	Hylobates));
(Papio	Macaca	Gorilla	(Homo	Pan	Pongo	Hylobates));
(Papio	Macaca	Pongo	Hylobates	(Gorilla	Homo	Pan));
(Papio	Macaca	Gorilla	Pongo	(Homo	Pan	Hylobates));
(Papio	Macaca	Homo	Pan	Hylobates	(Gorilla	Pongo));
(Papio	(Macaca	Gorilla	Homo	Pan	Pongo	Hylobates));
(Papio	Pongo	Hylobates	(Macaca	Gorilla	Homo	Pan));
(Papio	Gorilla	Homo	Pan	Pongo	(Macaca	Hylobates));
(Papio	Macaca	Pongo	Hylobates	(Gorilla	Homo	Pan));
(Papio	Macaca	(Gorilla	Homo	Pan	Pongo	Hylobates));
(Papio	Macaca	Gorilla	Homo	Pan	(Pongo	Hylobates));
(Papio	Macaca	Homo	Pan	(Gorilla	Pongo	Hylobates));
(Papio	Pongo	Hylobates	(Macaca	Gorilla	Homo	Pan));
(Papio	Macaca	Homo	(Gorilla	Pan	Pongo	Hylobates));
(Papio	Macaca	(Gorilla	Homo	Pan	Pongo	Hylobates));
(Papio	Macaca	Pongo	Hylobates	(Gorilla	Homo	Pan));
(Papio	Gorilla	Homo	(Macaca	Pan	Pongo	Hylobates));
(Papio	Pan	Pongo	Hylobates	(Macaca	Gorilla	Homo));
(Papio	(Macaca	Gorilla	Homo	Pan	Pongo	Hylobates));
(Papio	(Macaca	Gorilla	Homo	Pan	Pongo	Hylobates));
(Papio	Macaca	Pongo	Hylobates	(Gorilla	Homo	Pan));
(Papio	(Macaca	Gorilla	Homo	Pan	Pongo	Hylobates));
(Papio	Macaca	Gorilla	(Homo	Pan	Pongo	Hylobates));
(Papio	Macaca	(Gorilla	Homo	Pan	Pongo	Hylobates));
(Papio	Macaca	Hylobates	(Gorilla	Homo	Pan	Pongo));
(Papio	Macaca	Pongo	(Gorilla	Homo	Pan	Hylobates));
(Papio	Gorilla	Homo	Pan	Hylobates	(Macaca	Pongo));
(Papio	Gorilla	Hylobates	(Macaca	Homo	Pan	Pongo));
(Papio	Hylobates	(Macaca	Gorilla	Homo	Pan	Pongo));
(Papio	Homo	Pan	Pongo	Hylobates	(Macaca	Gorilla));
(Papio	Macaca	Pongo	(Gorilla	Homo	Pan	Hylobates));
(Papio	(Macaca	Gorilla	Homo	Pan	Pongo	Hylobates));
(Papio	(Macaca	Gorilla	Homo	Pan	Pongo	Hylobates));
(Papio	Macaca	(Gorilla	Homo	Pan	Pongo	Hylobates));
(Papio	Macaca	Pongo	(Gorilla	Homo	Pan	Hylobates));
(Papio	(Macaca	Gorilla	Homo	Pan	Pongo	Hylobates));
(Papio	Macaca	Gorilla	Homo	Pan	(Pongo	Hylobates));
(Papio	Gorilla	Homo	Pan	Hylobates	(Macaca	Pongo));
(Papio	(Macaca	Gorilla	Homo	Pan	Pongo	Hylobates));
(Papio	(Macaca	Gorilla	Homo	Pan	Pongo	Hylobates));
(Papio	Gorilla	(Macaca	Homo	Pan	Pongo	Hylobates));
(Papio	Macaca	Homo	Pan	Pongo	(Gorilla	Hylobates));
(Papio	Macaca	Gorilla	Hylobates	(Homo	Pan	Pongo));
(Papio	Macaca	(Gorilla	Homo	Pan	Pongo	Hylobates));
(Papio	Macaca	(Gorilla	Homo	Pan	Pongo	Hylobates));
(Papio	Macaca	Homo	Pan	Hylobates	(Gorilla	Pongo));
(Papio	Macaca	Hylobates	(Gorilla	Homo	Pan	Pongo));
(Papio	Macaca	(Gorilla	Homo	Pan	Pongo	Hylobates));
(Papio	Macaca	(Gorilla	Homo	Pan	Pongo	Hylobates));
(Papio	Macaca	(Gorilla	Homo	Pan	Pongo	Hylobates));
(Papio	Macaca	Homo	Pongo	(Gorilla	Pan	Hylobates));
(Papio	Pongo	Hylobates	(Macaca	Gorilla	Homo	Pan));
(Papio	Macaca	Gorilla	(Homo	Pan	Pongo	Hylobates));
(Papio	Macaca	Gorilla	Pan	Hylobates	(Homo	Pongo));
(Papio	Macaca	Homo	Pan	(Gorilla	Pongo	Hylobates));
(Papio	Macaca	(Gorilla	Homo	Pan	Pongo	Hylobates));
(Papio	Macaca	Gorilla	Homo	Pan	(Pongo	Hylobates));
(Papio	Macaca	Pongo	Hylobates	(Gorilla	Homo	Pan));
(Papio	Macaca	Pongo	Hylobates	(Gorilla	Homo	Pan));
(Papio	(Macaca	Gorilla	Homo	Pan	Pongo	Hylobates));
(Papio	(Macaca	Gorilla	Homo	Pan	Pongo	Hylobates));
(Papio	Macaca	Gorilla	Pan	Hylobates	(Homo	Pongo));
(Papio	Gorilla	Homo	Pan	Hylobates	(Macaca	Pongo));
(Papio	Macaca	Homo	(Gorilla	Pan	Pongo	Hylobates));
(Papio	Pan	(Macaca	Gorilla	Homo	Pongo	Hylobates));
(Papio	Homo	Pongo	(Macaca	Gorilla	Pan	Hylobates));
(Papio	Gorilla	Homo	(Macaca	Pan	Pongo	Hylobates));
(Papio	Macaca	Homo	Pan	Pongo	(Gorilla	Hylobates));
(Papio	Macaca	Gorilla	Pan	Hylobates	(Homo	Pongo));
(Papio	Homo	Pongo	Hylobates	(Macaca	Gorilla	Pan));
(Papio	(Macaca	Gorilla	Homo	Pan	Pongo	Hylobates));
(Papio	Gorilla	Homo	Hylobates	(Macaca	Pan	Pongo));
(Papio	Pongo	Hylobates	(Macaca	Gorilla	Homo	Pan));
(Papio	Macaca	(Gorilla	Homo	Pan	Pongo	Hylobates));
(Papio	Macaca	Hylobates	(Gorilla	Homo	Pan	Pongo));
(Papio	Macaca	(Gorilla	Homo	Pan	Pongo	Hylobates));
(Papio	Gorilla	Homo	Pan	Pongo	(Macaca	Hylobates));
(Papio	Macaca	Homo	Hylobates	(Gorilla	Pan	Pongo));
(Papio	Macaca	Gorilla	Homo	Pan	(Pongo	Hylobates));
(Papio	Macaca	Gorilla	Homo	Pan	(Pongo	Hylobates));
(Papio	Macaca	(Gorilla	Homo	Pan	Pongo	Hylobates));
(Papio	(Macaca	Gorilla	Homo	Pan	Pongo	Hylobates));
(Papio	Macaca	Homo	Pan	(Gorilla	Pongo	Hylobates));
(Papio	Macaca	Homo	Pan	Hylobates	(Gorilla	Pongo));
(Papio	Hylobates	(Macaca	Gorilla	Homo	Pan	Pongo));
(Papio	Macaca	Pongo	Hylobates	(Gorilla	Homo	Pan));
(Papio	Homo	Pan	Pongo	Hylobates	(Macaca	Gorilla));
(Papio	Macaca	Homo	Pan	Hylobates	(Gorilla	Pongo));
(Papio	Macaca	(Gorilla	Homo	Pan	Pongo	Hylobates));
(Papio	(Macaca	Gorilla	Homo	Pan	Pongo	Hylobates));
(Papio	Gorilla	Homo	Pan	Hylobates	(Macaca	Pongo));
(Papio	Homo	(Macaca	Gorilla	Pan	Pongo	Hylobates));
(Papio	Macaca	(Gorilla	Homo	Pan	Pongo	Hylobates));
(Papio	Pan	(Macaca	Gorilla	Homo	Pongo	Hylobates));
(Papio	Macaca	Hylobates	(Gorilla	Homo	Pan	Pongo));
(Papio	Gorilla	Pongo	Hylobates	(Macaca	Homo	Pan));
(Papio	Macaca	Hylobates	(Gorilla	Homo	Pan	Pongo));
(Papio	Gorilla	Pan	(Macaca	Homo	Pongo	Hylobates));
(Papio	Homo	Pan	Pongo	Hylobates	(Macaca	Gorilla));
(Papio	Macaca	Pongo	Hylobates	(Gorilla	Homo	Pan));
(Papio	(Macaca	Gorilla	Homo	Pan	Pongo	Hylobates));
(Papio	Macaca	Pongo	(Gorilla	Homo	Pan	Hylobates));
(Papio	(Macaca	Gorilla	Homo	Pan	Pongo	Hylobates));
(Papio	Macaca	Gorilla	(Homo	Pan	Pongo	Hylobates));
(Papio	Macaca	(Gorilla	Homo	Pan	Pongo	Hylobates));
(Papio	Macaca	Pan	(Gorilla	Homo	Pongo	Hylobates));
(Papio	Gorilla	Homo	Pan	Pongo	(Macaca	Hylobates));
(Papio	Macaca	Gorilla	Homo	Pongo	(Pan	Hylobates));
(Papio	Macaca	Hylobates	(Gorilla	Homo	Pan	Pongo));
(Papio	(Macaca	Gorilla	Homo	Pan	Pongo	Hylobates));
(Papio	Homo	Pan	Pongo	(Macaca	Gorilla	Hylobates));
(Papio	Macaca	(Gorilla	Homo	Pan	Pongo	Hylobates));
(Papio	Macaca	Pongo	(Gorilla	Homo	Pan	Hylobates));
(Papio	Macaca	(Gorilla	Homo	Pan	Pongo	Hylobates));
(Papio	Macaca	Pan	(Gorilla	Homo	Pongo	Hylobates));
(Papio	Homo	Pan	Pongo	Hylobates	(Macaca	Gorilla));
(Papio	Macaca	Gorilla	Pan	Pongo	(Homo	Hylobates));
(Papio	Pongo	Hylobates	(Macaca	Gorilla	Homo	Pan));
(Papio	Macaca	Gorilla	Hylobates	(Homo	Pan	Pongo));
(Papio	Macaca	Hylobates	(Gorilla	Homo	Pan	Pongo));
(Papio	Macaca	Gorilla	Homo	Pan	(Pongo	Hylobates));
(Papio	Gorilla	Homo	Pan	(Macaca	Pongo	Hylobates));
(Papio	Gorilla	Homo	Pan	Hylobates	(Macaca	Pongo));
(Papio	Macaca	(Gorilla	Homo	Pan	Pongo	Hylobates));
(Papio	Gorilla	Pan	(Macaca	Homo	Pongo	Hylobates));
(Papio	Macaca	(Gorilla	Homo	Pan	Pongo	Hylobates));
(Papio	Macaca	Homo	Pan	Pongo	(Gorilla	Hylobates));
(Papio	Gorilla	Homo	Pan	Hylobates	(Macaca	Pongo));
(Papio	Macaca	(Gorilla	Homo	Pan	Pongo	Hylobates));
(Papio	Macaca	Gorilla	Hylobates	(Homo	Pan	Pongo));
(Papio	Macaca	(Gorilla	Homo	Pan	Pongo	Hylobates));
(Papio	Macaca	Pan	Hylobates	(Gorilla	Homo	Pongo));
(Papio	Macaca	Gorilla	Pan	(Homo	Pongo	Hylobates));
(Papio	Macaca	Homo	Pongo	Hylobates	(Gorilla	Pan));
(Papio	Macaca	Gorilla	Pan	Hylobates	(Homo	Pongo));
(Papio	Macaca	Homo	Pongo	Hylobates	(Gorilla	Pan));
(Papio	Macaca	Gorilla	Pan	Hylobates	(Homo	Pongo));
(Papio	Macaca	Pongo	Hylobates	(Gorilla	Homo	Pan));
(Papio	Macaca	Gorilla	Pan	Pongo	(Homo	Hylobates));
(Papio	Macaca	Homo	Hylobates	(Gorilla	Pan	Pongo));
(Papio	Macaca	Pongo	(Gorilla	Homo	Pan	Hylobates));
(Papio	Gorilla	Homo	Pan	Pongo	(Macaca	Hylobates));
(Papio	Pongo	Hylobates	(Macaca	Gorilla	Homo	Pan));
(Papio	Macaca	Pongo	Hylobates	(Gorilla	Homo	Pan));
(Papio	Macaca	Pongo	Hylobates	(Gorilla	Homo	Pan));
(Papio	Macaca	Gorilla	(Homo	Pan	Pongo	Hylobates));
(Papio	Macaca	Gorilla	Hylobates	(Homo	Pan	Pongo));
(Papio	Macaca	Pongo	Hylobates	(Gorilla	Homo	Pan));
(Papio	Macaca	(Gorilla	Homo	Pan	Pongo	Hylobates));
(Papio	(Macaca	Gorilla	Homo	Pan	Hylobates));
(Papio	Macaca	Gorilla	(Homo	Pan	Pongo	Hylobates));
(Papio	Pan	Pongo	(Macaca	Gorilla	Homo	Hylobates));
(Papio	Macaca	Pongo	(Gorilla	Homo	Pan	Hylobates));
(Papio	Macaca	(Gorilla	Homo	Pan	Pongo	Hylobates));
(Papio	Pongo	(Macaca	Gorilla	Homo	Pan	Hylobates));
(Papio	Homo	Pan	Hylobates	(Macaca	Gorilla	Pongo));
(Papio	Macaca	Pongo	(Gorilla	Homo	Pan	Hylobates));
(Papio	(Macaca	Gorilla	Homo	Pan	Pongo	Hylobates));
(Papio	Macaca	Homo	Hylobates	(Gorilla	Pan));
(Papio	Macaca	(Gorilla	Homo	Pan	Pongo	Hylobates));
(Papio	(Macaca	Gorilla	Homo	Pan	Pongo	Hylobates));
(Papio	Macaca	Gorilla	Homo	Pan	(Pongo	Hylobates));
(Papio	Macaca	Pongo	Hylobates	(Gorilla	Homo	Pan));
(Papio	Macaca	(Gorilla	Homo	Pan	Pongo));
(Papio	Macaca	Gorilla	(Homo	Pan	Pongo	Hylobates));
(Papio	(Macaca	Gorilla	Homo	Pan	Pongo	Hylobates));
(Papio	Macaca	(Gorilla	Homo	Pan	Pongo	Hylobates));
(Papio	Hylobates	(Macaca	Gorilla	Homo	Pan	Pongo));
(Papio	(Macaca	Gorilla	Homo	Pan	Pongo	Hylobates));
(Papio	(Macaca	Gorilla	Homo	Pan	Pongo	Hylobates));
(Papio	(Macaca	Gorilla	Homo	Pan	Pongo	Hylobates));
(Papio	Macaca	Gorilla	Pan	Hylobates	(Homo	Pongo));
(Papio	Macaca	Gorilla	Homo	Pan	(Pongo	Hylobates));
(Papio	Macaca	Gorilla	(Homo	Pan	Pongo	Hylobates));
(Papio	Macaca	(Gorilla	Homo	Pan	Pongo	Hylobates));
(Papio	Macaca	Hylobates	(Gorilla	Homo	Pan	Pongo));
(Papio	Gorilla	Pan	Pongo	Hylobates	(Macaca	Homo));
(Papio	Gorilla	Pan	Pongo	Hylobates	(Macaca	Homo));
(Papio	(Macaca	Gorilla	Homo	Pan	Pongo	Hylobates));
(Papio	(Macaca	Gorilla	Homo	Pan	Pongo	Hylobates));
(Papio	Macaca	Homo	Pan	Pongo	(Gorilla	Hylobates));
(Papio	Macaca	Hylobates	(Gorilla	Homo	Pan	Pongo));
(Papio	(Macaca	Gorilla	Homo	Pan	Pongo	Hylobates));
(Papio	Macaca	(Gorilla	Homo	Pan	Pongo	Hylobates));
(Papio	Macaca	(Gorilla	Homo	Pan	Pongo	Hylobates));
(Papio	Macaca	(Gorilla	Homo	Pan	Pongo	Hylobates));
(Papio	Macaca	Pongo	(Gorilla	Homo	Pan	Hylobates));
(Papio	Homo	Pongo	Hylobates	(Macaca	Gorilla	Pan));
(Papio	Macaca	Homo	Pongo	Hylobates	(Gorilla	Pan));
(Papio	Gorilla	Pan	Hylobates	(Macaca	Homo	Pongo));
(Papio	Macaca	(Gorilla	Homo	Pan	Pongo	Hylobates));
(Papio	Pongo	Hylobates	(Macaca	Gorilla	Homo	Pan));
(Papio	Macaca	Pongo	(Gorilla	Homo	Pan	Hylobates));
(Papio	Macaca	Pongo	Hylobates	(Gorilla	Homo	Pan));
(Papio	Gorilla	Homo	Pan	Pongo	(Macaca	Hylobates));
(Papio	Macaca	(Gorilla	Homo	Pan	Pongo	Hylobates));
(Papio	Gorilla	Homo	Pan	(Macaca	Pongo	Hylobates));
(Papio	Hylobates	(Macaca	Gorilla	Homo	Pan	Pongo));
(Papio	Macaca	Pongo	Hylobates	(Gorilla	Homo	Pan));
(Papio	Macaca	Gorilla	Homo	Pan	(Pongo	Hylobates));
(Papio	Macaca	Pongo	Hylobates	(Gorilla	Homo	Pan));
(Papio	Pan	Hylobates	(Macaca	Gorilla	Homo	Pongo));
(Papio	Macaca	Homo	Pan	Pongo	(Gorilla	Hylobates));
(Papio	Gorilla	Hylobates	(Macaca	Homo	Pan	Pongo));
(Papio	Macaca	Gorilla	Homo	Pan	(Pongo	Hylobates));
(Papio	Macaca	(Gorilla	Homo	Pan	Pongo	Hylobates));
(Papio	Macaca	Pongo	(Gorilla	Homo	Pan	Hylobates));
(Papio	Macaca	Pongo	Hylobates	(Gorilla	Homo	Pan));
(Papio	Gorilla	Pongo	(Macaca	Homo	Pan	Hylobates));
(Papio	Homo	(Gorilla	Pongo));
(Papio	Gorilla	Hylobates	(Homo	Pan	Pongo));
(Papio	Gorilla	Homo	Pongo	(Pan	Hylobates));
(Papio	(Macaca	Gorilla	Homo	Pan	Pongo	Hylobates));
(Papio	Macaca	Gorilla	Homo	Pan	(Pongo	Hylobates));
(Papio	Macaca	Pongo	Hylobates	(Gorilla	Homo	Pan));
(Papio	Macaca	(Gorilla	Homo	Pan	Pongo	Hylobates));
(Papio	Macaca	Gorilla	Pan	(Homo	Pongo	Hylobates));
(Papio	Macaca	(Gorilla	Homo	Pan	Pongo	Hylobates));
(Papio	Macaca	(Gorilla	Homo	Pan	Pongo	Hylobates));
(Papio	Macaca	(Gorilla	Homo	Pan	Pongo	Hylobates));
(Papio	Homo	(Macaca	Gorilla	Pan	Pongo	Hylobates));
(Papio	Pongo	Hylobates	(Macaca	Gorilla	Homo	Pan));
(Papio	Macaca	Homo	Pan	Pongo	(Gorilla	Hylobates));
(Papio	Macaca	(Gorilla	Homo	Pan	Pongo	Hylobates));
(Papio	Macaca	(Gorilla	Homo	Pan	Pongo	Hylobates));
(Papio	Macaca	Gorilla	Homo	Pan	(Pongo	Hylobates));
(Papio	Macaca	Pongo	Hylobates	(Gorilla	Homo	Pan));
(Papio	Macaca	Homo	Pan	Pongo	(Gorilla	Hylobates));
(Papio	Macaca	Homo	Pongo	(Gorilla	Pan	Hylobates));
(Papio	Macaca	(Gorilla	Homo	Pan	Pongo	Hylobates));
(Papio	(Macaca	Gorilla	Homo	Pan	Pongo	Hylobates));
(Papio	Homo	Pan	Pongo	Hylobates	(Macaca	Gorilla));
(Papio	Gorilla	Homo	Pan	Pongo	(Macaca	Hylobates));
(Papio	Pongo	(Macaca	Gorilla	Homo	Pan	Hylobates));
(Papio	Homo	Pongo	(Macaca	Gorilla	Pan	Hylobates));
(Papio	Macaca	Hylobates	(Gorilla	Homo	Pan	Pongo));
(Papio	Macaca	Pan	(Gorilla	Homo	Pongo	Hylobates));
(Papio	Macaca	Gorilla	Homo	Pan	(Pongo	Hylobates));
(Papio	Hylobates	(Macaca	Gorilla	Homo	Pan	Pongo));
(Papio	Hylobates	(Macaca	Gorilla	Homo	Pan	Pongo));
(Papio	Macaca	(Gorilla	Homo	Pan	Pongo	Hylobates));
(Papio	(Macaca	Gorilla	Homo	Pan	Pongo	Hylobates));
(Papio	Macaca	Gorilla	Homo	Pongo	(Pan	Hylobates));
(Papio	(Macaca	Gorilla	Homo	Pan	Pongo	Hylobates));
(Papio	Gorilla	Homo	Pan	Hylobates	(Macaca	Pongo));
(Papio	Macaca	Pongo	Hylobates	(Gorilla	Homo	Pan));
(Papio	Gorilla	Pan	(Macaca	Homo	Pongo	Hylobates));
(Papio	(Macaca	Gorilla	Homo	Pan	Pongo	Hylobates));
(Papio	Macaca	Pongo	Hylobates	(Gorilla	Homo	Pan));
(Papio	Gorilla	Homo	Hylobates	(Macaca	Pan	Pongo));
(Papio	Gorilla	Homo	Pongo	Hylobates	(Macaca	Pan));
(Papio	Gorilla	Hylobates	(Macaca	Homo	Pan	Pongo));
(Papio	Macaca	Pongo	Hylobates	(Gorilla	Homo	Pan));
(Papio	(Macaca	Gorilla	Homo	Pan	Pongo	Hylobates));
(Papio	Macaca	Gorilla	Homo	Pongo	(Pan	Hylobates));
(Papio	Macaca	Pan	Hylobates	(Gorilla	Homo	Pongo));
(Papio	Macaca	Pongo	Hylobates	(Gorilla	Homo	Pan));
(Papio	Pan	Pongo	Hylobates	(Macaca	Gorilla	Homo));
(Papio	Gorilla	(Macaca	Homo	Pan	Pongo	Hylobates));
(Papio	Macaca	Gorilla	Homo	Pan	(Pongo	Hylobates));
(Papio	Homo	Pan	Pongo	(Macaca	Gorilla	Hylobates));
(Papio	Macaca	Homo	Hylobates	(Gorilla	Pan	Pongo));
(Papio	Pan	Pongo	Hylobates	(Macaca	Gorilla	Homo));
(Papio	Macaca	Hylobates	(Gorilla	Homo	Pan	Pongo));
(Papio	Macaca	Hylobates	(Gorilla	Homo	Pan	Pongo));
(Papio	Macaca	Hylobates	(Gorilla	Homo	Pan	Pongo));
(Papio	Gorilla	(Macaca	Homo	Pan	Pongo	Hylobates));
(Papio	Gorilla	Pan	Pongo	Hylobates	(Macaca	Homo));
(Papio	Macaca	Hylobates	(Gorilla	Homo	Pan	Pongo));
(Papio	Homo	Pan	Hylobates	(Macaca	Gorilla	Pongo));
(Papio	(Macaca	Gorilla	Homo	Pan	Pongo	Hylobates));
(Papio	Gorilla	Homo	Pan	Hylobates	(Macaca	Pongo));
(Papio	(Macaca	Gorilla	Homo	Pan	Pongo	Hylobates));
(Papio	Macaca	Pongo	(Gorilla	Homo	Pan	Hylobates));
(Papio	Gorilla	Homo	Pan	Hylobates	(Macaca	Pongo));
(Papio	Macaca	Homo	Pongo	Hylobates	(Gorilla	Pan));
(Papio	Gorilla	Pan	(Macaca	Homo	Pongo	Hylobates));
(Papio	Macaca	Pan	Pongo	(Gorilla	Homo	Hylobates));
(Papio	Gorilla	Homo	Pan	(Macaca	Pongo	Hylobates));
(Papio	Hylobates	(Macaca	Gorilla	Homo	Pan	Pongo));
(Papio	Macaca	(Gorilla	Homo	Pan	Pongo	Hylobates));
(Papio	Macaca	(Gorilla	Homo	Pan	Pongo	Hylobates));
(Papio	Macaca	(Gorilla	Homo	Pan	Pongo	Hylobates));
(Papio	(Macaca	Gorilla	Homo	Pan	Pongo	Hylobates));
(Papio	Macaca	Homo	Pongo	(Gorilla	Pan	Hylobates));
(Papio	(Macaca	Gorilla	Homo	Pan	Pongo	Hylobates));
(Papio	Homo	Pan	Pongo	Hylobates	(Macaca	Gorilla));
(Papio	Hylobates	(Macaca	Gorilla	Homo	Pan	Pongo));
(Papio	Macaca	Homo	Pongo	Hylobates	(Gorilla	Pan));
(Papio	Macaca	Gorilla	Homo	Pongo	(Pan	Hylobates));
(Papio	Gorilla	Pan	(Macaca	Homo	Pongo	Hylobates));
(Papio	Macaca	Pongo	Hylobates	(Gorilla	Homo	Pan));
(Papio	Hylobates	(Macaca	Gorilla	Homo	Pan	Pongo));
(Papio	(Macaca	Gorilla	Homo	Pan	Pongo	Hylobates));
(Papio	Homo	Pongo	Hylobates	(Macaca	Gorilla	Pan));
(Papio	Macaca	Pongo	(Gorilla	Homo	Pan	Hylobates));
(Papio	Macaca	Hylobates	(Gorilla	Homo	Pan	Pongo));
(Papio	Macaca	(Gorilla	Homo	Pan	Pongo	Hylobates));
(Papio	Macaca	Gorilla	Homo	Pan	(Pongo	Hylobates));
(Papio	Gorilla	Homo	Pan	Hylobates	(Macaca	Pongo));
(Papio	(Macaca	Gorilla	Homo	Pan	Pongo	Hylobates));
(Papio	Gorilla	Homo	Pan	Hylobates	(Macaca	Pongo));
(Papio	Homo	Pongo	Hylobates	(Macaca	Gorilla	Pan));
(Papio	Macaca	Homo	Pongo	Hylobates	(Gorilla	Pan));
(Papio	Macaca	Pan	(Gorilla	Homo	Pongo	Hylobates));
(Papio	Macaca	(Gorilla	Homo	Pan	Pongo	Hylobates));
(Papio	Macaca	Gorilla	Homo	Pongo	(Pan	Hylobates));
(Papio	Macaca	Pan	Hylobates	(Gorilla	Homo	Pongo));
(Papio	Homo	Pan	Pongo	(Macaca	Gorilla	Hylobates));
(Papio	Macaca	Gorilla	Hylobates	(Homo	Pan	Pongo));
(Papio	(Macaca	Gorilla	Homo	Pan	Pongo	Hylobates));
(Papio	Macaca	Pan	(Gorilla	Homo	Pongo	Hylobates));
(Papio	Macaca	(Gorilla	Homo	Pan	Pongo	Hylobates));
(Papio	Pongo	(Macaca	Gorilla	Homo	Pan	Hylobates));
(Papio	Macaca	Gorilla	Pan	Hylobates	(Homo	Pongo));
(Papio	Gorilla	Homo	Pan	Hylobates	(Macaca	Pongo));
(Papio	Homo	(Macaca	Gorilla	Pan	Pongo	Hylobates));
(Papio	Gorilla	Homo	Pan	Pongo	(Macaca	Hylobates));
(Papio	Macaca	Pan	Hylobates	(Gorilla	Homo	Pongo));
(Papio	Gorilla	(Macaca	Homo	Pan	Pongo	Hylobates));
(Papio	Gorilla	Homo	Pan	Hylobates	(Macaca	Pongo));
(Papio	Macaca	(Gorilla	Homo	Pan	Pongo	Hylobates));
(Papio	Pongo	(Macaca	Gorilla	Homo	Pan	Hylobates));
(Papio	Macaca	Hylobates	(Gorilla	Homo	Pan	Pongo));
(Papio	Gorilla	Homo	Pan	(Macaca	Pongo	Hylobates));
(Papio	Hylobates	(Macaca	Gorilla	Homo	Pan	Pongo));
(Papio	(Macaca	Gorilla	Homo	Pan	Pongo	Hylobates));
(Papio	Homo	(Macaca	Gorilla	Pan	Pongo	Hylobates));
(Papio	Macaca	(Gorilla	Homo	Pan	Pongo	Hylobates));
(Papio	Gorilla	(Macaca	Homo	Pan	Pongo	Hylobates));
(Papio	(Macaca	Gorilla	Homo	Pan	Pongo	Hylobates));
(Papio	Homo	Pan	Pongo	Hylobates	(Macaca	Gorilla));
(Papio	Homo	Pan	(Macaca	Gorilla	Pongo	Hylobates));
(Papio	Gorilla	Homo	Pan	Hylobates	(Macaca	Pongo));
(Papio	Macaca	(Gorilla	Homo	Pan	Pongo	Hylobates));
(Papio	Macaca	(Gorilla	Homo	Pan	Pongo	Hylobates));
(Papio	Macaca	Homo	Pan	Pongo	(Gorilla	Hylobates));
(Papio	Macaca	Homo	Pan	Pongo	(Gorilla	Hylobates));
(Papio	Macaca	Pongo	Hylobates	(Gorilla	Homo	Pan));
(Papio	Macaca	Gorilla	Hylobates	(Homo	Pan	Pongo));
(Papio	Macaca	(Gorilla	Homo	Pan	Pongo	Hylobates));
(Papio	Macaca	Gorilla	Homo	Pongo	(Pan	Hylobates));
(Papio	Hylobates	(Macaca	Gorilla	Homo	Pan	Pongo));
(Papio	Gorilla	Pan	Pongo	Hylobates	(Macaca	Homo));
(Papio	Macaca	Gorilla	Pan	Pongo	(Homo	Hylobates));
(Papio	Macaca	Pongo	Hylobates	(Gorilla	Homo	Pan));
(Papio	(Macaca	Gorilla	Homo	Pan	Pongo	Hylobates));
(Papio	Gorilla	Pan	Pongo	Hylobates	(Macaca	Homo));
(Papio	Macaca	Pan	Pongo	(Gorilla	Homo	Hylobates));
(Papio	Macaca	Gorilla	Homo	Pan	(Pongo	Hylobates));
(Papio	Macaca	Gorilla	Homo	Pongo	(Pan	Hylobates));
(Papio	Macaca	Gorilla	Pan	Hylobates	(Homo	Pongo));
(Papio	Macaca	Gorilla	Hylobates	(Homo	Pan	Pongo));
(Papio	Macaca	Hylobates	(Gorilla	Homo	Pan	Pongo));
(Papio	Macaca	(Gorilla	Homo	Pan	Pongo	Hylobates));
(Papio	Gorilla	Hylobates	(Macaca	Homo	Pan	Pongo));
(Papio	Macaca	Gorilla	Homo	Hylobates	(Pan	Pongo));
(Papio	Macaca	Hylobates	(Gorilla	Homo	Pan	Pongo));
(Papio	Homo	Pan	Pongo	Hylobates	(Macaca	Gorilla));
(Papio	Macaca	Pongo	(Gorilla	Homo	Pan	Hylobates));
(Papio	Macaca	Pongo	Hylobates	(Gorilla	Homo	Pan));
(Papio	(Macaca	Gorilla	Homo	Pan	Pongo	Hylobates));
(Papio	(Macaca	Gorilla	Homo	Pan	Pongo	Hylobates));
(Papio	Macaca	Homo	Pongo	(Gorilla	Pan	Hylobates));
(Papio	Macaca	(Gorilla	Homo	Pan	Pongo	Hylobates));
(Papio	Macaca	(Gorilla	Homo	Pan	Pongo	Hylobates));
(Papio	Macaca	Gorilla	(Homo	Pan	Pongo	Hylobates));
(Papio	Macaca	Hylobates	(Gorilla	Homo	Pan	Pongo));
(Papio	Macaca	Pongo	(Gorilla	Homo	Pan	Hylobates));
(Papio	Macaca	(Gorilla	Homo	Pan	Pongo	Hylobates));
(Papio	Macaca	Pongo	(Gorilla	Homo	Pan	Hylobates));
(Papio	Hylobates	(Macaca	Gorilla	Homo	Pan	Pongo));
(Papio	Macaca	Homo	Pongo	Hylobates	(Gorilla	Pan));
(Papio	Macaca	(Gorilla	Homo	Pan	Pongo	Hylobates));
(Papio	Macaca	Hylobates	(Gorilla	Homo	Pan	Pongo));
(Papio	Gorilla	(Macaca	Homo	Pan	Pongo	Hylobates));
(Papio	Macaca	Pongo	Hylobates	(Gorilla	Homo	Pan));
(Papio	Pan	Pongo	Hylobates	(Macaca	Gorilla	Homo));
(Papio	Macaca	Hylobates	(Gorilla	Homo	Pan	Pongo));
(Papio	Macaca	Pongo	Hylobates	(Gorilla	Homo	Pan));
(Papio	Macaca	Hylobates	(Gorilla	Homo	Pan	Pongo));
(Papio	Homo	Pan	Pongo	(Macaca	Gorilla	Hylobates));
(Papio	Homo	Hylobates	(Macaca	Gorilla	Pan	Pongo));
(Papio	Macaca	Homo	Pongo	Hylobates	(Gorilla	Pan));
(Papio	Macaca	Pan	Pongo	(Gorilla	Homo	Hylobates));
(Papio	Macaca	Homo	Pongo	Hylobates	(Gorilla	Pan));
(Papio	(Macaca	Gorilla	Homo	Pan	Pongo	Hylobates));
(Papio	Macaca	(Gorilla	Homo	Pan	Pongo	Hylobates));
(Papio	Macaca	Pan	Hylobates	(Gorilla	Homo	Pongo));
(Papio	Macaca	Pongo	Hylobates	(Gorilla	Homo	Pan));
(Papio	Gorilla	Homo	Pan	(Macaca	Pongo	Hylobates));
(Papio	Macaca	Gorilla	Pan	Pongo	(Homo	Hylobates));
(Papio	Macaca	Homo	Hylobates	(Gorilla	Pan	Pongo));
(Papio	Macaca	(Gorilla	Homo	Pan	Pongo	Hylobates));
(Papio	Gorilla	Homo	Pan	Pongo	(Macaca	Hylobates));
(Papio	(Macaca	Gorilla	Homo	Pan	Pongo	Hylobates));
(Papio	Macaca	Homo	Pan	Hylobates	(Gorilla	Pongo));
(Papio	Macaca	Gorilla	Pan	Hylobates	(Homo	Pongo));
(Papio	Homo	Pan	(Macaca	Gorilla	Pongo	Hylobates));
(Papio	Gorilla	Homo	(Macaca	Pan	Pongo	Hylobates));
(Papio	Macaca	Homo	Pongo	Hylobates	(Gorilla	Pan));
(Papio	(Macaca	Gorilla	Homo	Pan	Pongo	Hylobates));
(Papio	Macaca	Hylobates	(Gorilla	Homo	Pan	Pongo));
(Papio	Homo	Hylobates	(Macaca	Gorilla	Pan	Pongo));
(Papio	Gorilla	Pan	Pongo	(Macaca	Homo	Hylobates));
(Papio	Macaca	Gorilla	Pan	Hylobates	(Homo	Pongo));
(Papio	Gorilla	Homo	Pan	Hylobates	(Macaca	Pongo));
(Papio	Macaca	Gorilla	Pongo	(Homo	Pan	Hylobates));
(Papio	Macaca	(Gorilla	Homo	Pan	Pongo	Hylobates));
(Papio	Gorilla	Pongo	Hylobates	(Macaca	Homo	Pan));
(Papio	Macaca	(Gorilla	Homo	Pan	Pongo	Hylobates));
(Papio	Macaca	Pongo	(Gorilla	Homo	Pan	Hylobates));
(Papio	Macaca	Pongo	(Gorilla	Homo	Pan	Hylobates));
(Papio	Pongo	(Macaca	Gorilla	Homo	Pan	Hylobates));
(Papio	Pan	(Macaca	Gorilla	Homo	Pongo	Hylobates));
(Papio	Hylobates	(Macaca	Gorilla	Homo	Pan	Pongo));
(Papio	Macaca	Gorilla	Pan	Pongo	(Homo	Hylobates));
(Papio	Pongo	Hylobates	(Macaca	Gorilla	Homo	Pan));
(Papio	Macaca	Gorilla	Homo	Pan	(Pongo	Hylobates));
(Papio	Macaca	Pongo	Hylobates	(Gorilla	Homo	Pan));
(Papio	Pongo	Hylobates	(Macaca	Gorilla	Homo	Pan));
(Papio	Macaca	Homo	Pongo	Hylobates	(Gorilla	Pan));
(Papio	Macaca	Hylobates	(Gorilla	Homo	Pan	Pongo));
(Papio	Pongo	(Macaca	Gorilla	Homo	Pan	Hylobates));
(Papio	Hylobates	(Macaca	Gorilla	Homo	Pan	Pongo));
(Papio	Gorilla	Hylobates	(Macaca	Homo	Pan	Pongo));
(Papio	Macaca	Pongo	(Gorilla	Homo	Pan	Hylobates));
(Papio	Gorilla	Pan	Hylobates	(Macaca	Homo	Pongo));
(Papio	Macaca	Gorilla	Homo	(Pan	Pongo	Hylobates));
(Papio	Gorilla	Homo	Pongo	Hylobates	(Macaca	Pan));
(Papio	Gorilla	Homo	Pan	(Macaca	Pongo	Hylobates));
(Papio	(Macaca	Gorilla	Homo	Pan	Pongo	Hylobates));
(Papio	Macaca	Gorilla	(Homo	Pan	Pongo	Hylobates));
(Papio	Macaca	Homo	Pan	Hylobates	(Gorilla	Pongo));
(Papio	Gorilla	Homo	Pan	Pongo	(Macaca	Hylobates));
(Papio	Macaca	Gorilla	Hylobates	(Homo	Pan	Pongo));
(Papio	Gorilla	Homo	Pan	Hylobates	(Macaca	Pongo));
(Papio	Pongo	(Macaca	Gorilla	Homo	Pan	Hylobates));
(Papio	(Macaca	Gorilla	Homo	Pan	Pongo	Hylobates));
(Papio	Homo	Pan	Hylobates	(Macaca	Gorilla	Pongo));
(Papio	Macaca	(Gorilla	Homo	Pan	Pongo	Hylobates));
(Papio	Macaca	Gorilla	Homo	Pan	(Pongo	Hylobates));
(Papio	Macaca	Pan	Hylobates	(Gorilla	Homo	Pongo));
(Papio	Hylobates	(Macaca	Gorilla	Homo	Pan	Pongo));
(Papio	Homo	Pan	Pongo	Hylobates	(Macaca	Gorilla));
(Papio	Gorilla	Pongo	(Macaca	Homo	Pan	Hylobates));
(Papio	(Macaca	Gorilla	Homo	Pan	Pongo	Hylobates));
(Papio	(Macaca	Gorilla	Homo	Pan	Pongo	Hylobates));
(Papio	Hylobates	(Macaca	Gorilla	Homo	Pan	Pongo));
(Papio	Macaca	Hylobates	(Gorilla	Homo	Pan	Pongo));
(Papio	Hylobates	(Macaca	Gorilla	Homo	Pan	Pongo));
(Papio	Macaca	Pan	Pongo	(Gorilla	Homo	Hylobates));
(Papio	Macaca	Gorilla	Homo	Pan	(Pongo	Hylobates));
(Papio	Macaca	Pongo	Hylobates	(Gorilla	Homo	Pan));
(Papio	Pan	(Macaca	Gorilla	Homo	Pongo	Hylobates));
(Papio	(Macaca	Gorilla	Homo	Pan	Pongo	Hylobates));
(Papio	Macaca	(Gorilla	Homo	Pan	Pongo	Hylobates));
(Papio	Macaca	(Gorilla	Homo	Pan	Pongo	Hylobates));
(Papio	Gorilla	Pan	(Macaca	Homo	Pongo	Hylobates));
(Papio	Macaca	(Gorilla	Homo	Pan	Pongo	Hylobates));
(Papio	Homo	Hylobates	(Macaca	Gorilla	Pan	Pongo));
(Papio	Gorilla	Homo	Pongo	Hylobates	(Macaca	Pan));
(Papio	Homo	Pan	Pongo	(Macaca	Gorilla	Hylobates));
(Papio	Macaca	(Gorilla	Homo	Pan	Pongo	Hylobates));
(Papio	Macaca	(Gorilla	Homo	Pan	Pongo	Hylobates));
(Papio	Macaca	Pongo	Hylobates	(Gorilla	Homo	Pan));
(Papio	Macaca	Homo	Pan	(Gorilla	Pongo	Hylobates));
(Papio	Homo	Pan	Pongo	(Macaca	Gorilla	Hylobates));
(Papio	Gorilla	Homo	Pan	Pongo	(Macaca	Hylobates));
(Papio	Macaca	Hylobates	(Gorilla	Homo	Pan	Pongo));
(Papio	Macaca	(Gorilla	Homo	Pan	Pongo	Hylobates));
[truncated: 3,339 more rows]
