# Supplementary material for: A laid-back trip through the Hennigian Forests
Source: PeerJ. 2017 Jul 21;5:e3578. doi: 10.7717/peerj.3578 (PMC5522724; doi:10.7717/peerj.3578)
Supplement: Supplemental Information 1 [file peerj-05-3578-s001.zip › Raw_data_supplemental_data_files/raw_data_Figure_6.III/raw_data_Figure_6_Binary_representation_of_the_DNA_Supermatrix_based on_Lehtonen_et_all_2011_Reduced_Hennigian_Forest_Average_Consensus_Table.nex]

#NEXUS

BEGIN DISTANCES;
DIMENSIONS NTAX = 7;
FORMAT NODIAGONAL;
MATRIX


'Papio               ' 
'Macaca              ' 2.230874 
'Gorilla             ' 2.626728 2.637773 
'Homo                ' 2.616673 2.628577 2.250548 
'Pan                 ' 2.602782 2.619038 2.244604 2.225436 
'Pongo               ' 2.550520 2.558347 2.385557 2.350020 2.372861 
'Hylobates           ' 2.528204 2.536595 2.417464 2.408535 2.404435 2.371206 
;
END;
BEGIN PAUP;
SET INCREASE=AUTO;
SET CRITERION = DIST;
DSET OBJECTIVE = LSFIT;
HS;
SHOWTREES ALL;

SAVETREES FILE = HEURISTIC_RESULT.TXT BRLENS=NO FORMAT = NEXUS APPEND=NO REPLACE=YES;

END;
