# Supplementary material for: A laid-back trip through the Hennigian Forests
Source: PeerJ. 2017 Jul 21;5:e3578. doi: 10.7717/peerj.3578 (PMC5522724; doi:10.7717/peerj.3578)
Supplement: Supplemental Information 1 [file peerj-05-3578-s001.zip › Raw_data_supplemental_data_files/raw_data_Figure_6.III/raw_data_Figure_6_Binary_representation_of_the_DNA_Supermatrix_based on_Lehtonen_et_all_2011_Reduced_Hennigian_Forest_Average_Consensus_Tree_.tre]

#NEXUS 

Begin trees; 

	Translate
		1 Papio,
		2 Macaca,
		3 Gorilla,
		4 Homo,
		5 Pan,
		6 Pongo,
		7 Hylobates
		;
tree 'PAUP_1' = [&U] (1,2,(((3,(4,5)),6),7));
End;
