# Supplementary material for: A laid-back trip through the Hennigian Forests
Source: PeerJ. 2017 Jul 21;5:e3578. doi: 10.7717/peerj.3578 (PMC5522724; doi:10.7717/peerj.3578)
Supplement: Supplemental Information 1 [file peerj-05-3578-s001.zip › Raw_data_supplemental_data_files/raw_data_Figure_7.I/raw_data_Figure_7.I_Matrix_of_166_muscular_characters__of_Primates_modified_from_Diogo_and_ Wood_2012_Table_3.1_MP_Tree.tre]

#NEXUS 

Begin trees;  

	Translate
		1 Rattus,
		2 Cynocephalus,
		3 Tupaia,
		4 Lemur,
		5 Propithecus,
		6 Lorls,
		7 Nycticebus,
		8 Tarsius,
		9 Aotus,
		10 Callithrix,
		11 Pithecia,
		12 Saimiri,
		13 Macaca,
		14 Papio,
		15 Cercopithecus,
		16 Colobus,
		17 Hylobates,
		18 Pongo,
		19 Gorilla,
		20 Pan,
		21 Homo,
		22 Out
		;
tree 'PAUP_1' = [&U] (1,((2,(((4,5),(6,7)),(8,(((9,(10,12)),11),((((13,14),15),16),(17,(18,(19,(20,21))))))))),3),22);
End;
