# Supplementary material for: A laid-back trip through the Hennigian Forests
Source: PeerJ. 2017 Jul 21;5:e3578. doi: 10.7717/peerj.3578 (PMC5522724; doi:10.7717/peerj.3578)
Supplement: Supplemental Information 1 [file peerj-05-3578-s001.zip › Raw_data_supplemental_data_files/raw_data_Figure_7.I/raw_data_Figure_7.I_Matrix_of_166_muscular_characters_of_Primates_modified_from_Diogo_and_ Wood_2012_Table_3.1.nex]

#NEXUS

[Matrix of 166 muscular characters of Primates (Mammalia) and Rattus (Mammalia, Rodentia, Muridae) modified from Diogo & Wood (2012: p. 121, Table 3.1)]

[FOS included characters: 1–2, 5–6, 10, 12–15, 20–21, 42, 44–50, 58, 65, 67, 70–74, 76–80, 82–84, 87–88, 91–92, 95–97, 99–102, 104, 107–108, 110, 112–116, 119–124, 131, 133–137, 139, 141–148, 150–162, 164–166;
HEAD_NECK_HN included characters: 1–67;
PECTORAL_AND_UPPER_LIMB_PU included characters: 68-166;
ordered Multistate: 60, 68, 124, 136, 138, and 149;
unordered multistate: 129, 162]


BEGIN TAXA;
	TITLE Taxa;
	DIMENSIONS NTAX=22;
	TAXLABELS
		Rattus Cynocephalus Tupaia Lemur Propithecus Lorls Nycticebus Tarsius Aotus Callithrix Pithecia Saimiri Macaca Papio Cercopithecus Colobus Hylobates Pongo Gorilla Pan Homo Out
	;

END;


BEGIN CHARACTERS;
	TITLE  Character_Matrix;
	DIMENSIONS  NCHAR=166;
	FORMAT DATATYPE = STANDARD GAP = - MISSING = ? SYMBOLS = "  0 1 2 3";
	MATRIX
	Rattus         000000000000001000000000000000000000000100000?01010000000000000100000000000?0010001000000000000000000001001000000000000?00000000000000000000000??0010000010?00000000?0
	Cynocephalus   1011100001??000000010010110000011101000000110?01000000000?1001101??01100000?00000010000000000000001000001?0100000010101001000010200000000011000??100??00100001011100?0
	Tupaia         000001?10010000000000000110011011101000000100?10000010001100000001000000100?00000000001011000001000000001?0000000000000010000010000000000011000??000??0000000100001000
	Lemur          101000010001000000000010110001011011000000110?01001010001100000000001000000?0000000000000000000101000001000000000010000000000000000000000000111000010100000001000?0000
	Propithecus    10100001000100000000001111000101101100000011??01001010001100000000001?00000?0000000001000000000100000001000000000010000000000000000000000000111000010100000001000?0000
	Lorls          10100001?00000?00000001011000101101100000?1111000?10??0???0000??00001000000?010000000100000000010111??011?000000001100010?000000000000000000111100?1010000100110000000
	Nycticebus     101000?1?00000000000001011000101101100000?1111000??0??0?1?0000??000010?0000?010000000100000000010111??011?000000001000010000000000000000000011110011010000100110000000
	Tarsius        1000000100000010000110101100?1011011000000010??1101010000000000000011000000?00000000000000000001000010011?00000000100000100000010001111001000?100001010100000100000?00
	Aotus          101000111000001000010010111001?110110010001110000010110100110000???11000000?0100011001000000010001100001??0000?0001000001000000000001000011100100001010000110100021100
	Callithrix     1010001101??001000010010111001?11011000010110?01001011010002000100010000000?01000?00010000000100011000011?0000?00010000010000000000010000?11000??001010000110100021100
	Pithecia       1010001110?00010000100111110001110110010?011100000101?010101000000011000001?0?000100110000000100011000011?100000001000001000000000001000011100100001010000110100021100
	Saimiri        1000001111??00100001001011100010101?001010111000001011010002000000011000001?01000110010000000100011000011?0000?0001000001000000000001000011100100001010000110100021100
	Macaca         1000001?10?0001010010011110100111011111000111000001010000110000000010000001?010000?001001000000010?00001??000110001000001000000000001000020000110001211000110100000000
	Papio          10000011101000101001001111010011101111100?111100001010011?1?000000010000001?0?0000?0010010000010101000011?000?10001000001000000000001000020000110001211000110100000000
	Cercopithecus  10100??1101000101001001011010011101111100011100000101001110?00001??10000001?01000000010010000000101000011?0000?0001000001000000000001000020000110001210000110100000000
	Colobus        10100??1101000100001001111000011101111100111100000101001110000001??1?000011100000000010010000000101000011?000?11001000001000010000001000020000110001210000110100001100
	Hylobates      10100010100000100001001111010011101101100111110100110?00010000?1000211100110100010111101100110000010011101101000111000?1?0?11?0011001000120101111111110000?01110020001
	Pongo          11?????010001110011100111100001110111110011111000?1010100100?00?00021010011101000010110010010000101000011?1001011110000110121?00001????0020100110001110000100100000000
	Gorilla        1000001?1010001101010111110000111011111001111100001010110100000100121110011100011010110000010000?0100001001001011110010110120000001????1020100110001110000100110030010
	Pan            1000001010100011010101111100001110111110011111000010101111001011011211100111000000001100000100001010000100100101111001001012000000000001020000110001110000100110030000
	Homo           101000101010001101010111110000111011111001111100001010111100101001120111????0000001011000?1??00000100001001011001110010110020000001????202010011000111?000100110030011
    Out            0000000000000000000000000000000000000000000000000000000000000000000000000000000000000000000000000000000000000000000000000000000000000000000000000000000000000000000000
;

END;
BEGIN ASSUMPTIONS;
TYPESET * UNTITLED = ORD: 1 - 166;
END;
BEGIN PAUP;
SET AUTOCLOSE=YES;
SET CRITERION=PARSIMONY;
SET ROOT=OUTGROUP;
SET INCREASE=AUTO;
OUTGROUP Out;
LOG FILE=OUT.LOG;
HS NREPS=1000 SWAP=TBR ADDSEQ=RANDOM;
SHOWTREES;
SAVETREES FILE=OUT.TREE APPEND=NO REPLACE=YES;
DESCRIBETREES ALL;
END;
