# Supplementary material for: A laid-back trip through the Hennigian Forests
Source: PeerJ. 2017 Jul 21;5:e3578. doi: 10.7717/peerj.3578 (PMC5522724; doi:10.7717/peerj.3578)
Supplement: Supplemental Information 1 [file peerj-05-3578-s001.zip › Raw_data_supplemental_data_files/raw_data_Figure_7.II/raw_data_Figure_7.II_Complete_Table_3.1_modified_from_Diogo_and_Wood_201_with_all_multistate_characters_recoded_in_additive_binary_form.nex]

#NEXUS

[Table 3.1 modified from Diogo & Wood (2012: p. 121) with all multistate characters recoded in additive binary form]


BEGIN TAXA;
	TITLE Taxa;
	DIMENSIONS NTAX=22;
	TAXLABELS
		Rattus Cynocephalus Tupaia Lemur Propithecus Lorls Nycticebus Tarsius Aotus Callithrix Pithecia Saimiri Macaca Papio Cercopithecus Colobus Hylobates Pongo Gorilla Pan Homo Out 
	;

END;


BEGIN CHARACTERS;
	TITLE  Character_Matrix;
	DIMENSIONS  NCHAR=175;
	FORMAT DATATYPE = STANDARD GAP = - MISSING = ? SYMBOLS = "  0 1";
	MATRIX
	Rattus         000000000000001000000000000000000000000100000?0101000000000000001000000000000?0010001000000000000000000001001000000000000?000000000000000000000000000??00100000010?0000000000?0
	Cynocephalus   1011100001??000000010010110000011101000000110?01000000000?10001101??001100000?00000010000000000000001000001?01000000101010010000010110000000000011000??100???0010000101110000?0
	Tupaia         000001?10010000000000000110011011101000000100?1000001000110000000010000000100?00000000001011000001000000001?00000000000000100000010000000000000011000??000???000000010000001000
	Lemur          101000010001000000000010110001011011000000110?0100101000110000000000001000000?000000000000000000010100000100000000001000000000000000000000000000001110000100100000001000???0000
	Propithecus    10100001000100000000001111000101101100000011??0100101000110000000000001?00000?000000000100000000010000000100000000001000000000000000000000000000001110000100100000001000???0000
	Lorls          10100001?00000?00000001011000101101100000?1111000?10??0???00000??000001000000?010000000100000000010111??011?000000001100010?0000000000000000000000111100?1001000010011000000000
	Nycticebus     101000?1?00000000000001011000101101100000?1111000??0??0?1?00000??0000010?0000?010000000100000000010111??011?0000000010000100000000000000000000000011110011001000010011000000000
	Tarsius        1000000100000010000110101100?1011011000000010??110101000000000000000101000000?00000000000000000001000010011?000000001000001000000010000111100010000?100001001010000010000000?00
	Aotus          101000111000001000010010111001?1101100100011100000101101001100000???101000000?0100011001000000010001100001??0000?00010000010000000000000100000101100100001001000011010001101100
	Callithrix     1010001101??001000010010111001?11011000010110?0100101101000110001000100000000?01000?00010000000100011000011?0000?00010000010000000000000100000??11000??001001000011010001101100
	Pithecia       1010001110?00010000100111110001110110010?011100000101?01010100000000101000001?0?000100110000000100011000011?1000000010000010000000000000100000101100100001001000011010001101100
	Saimiri        1000001111??00100001001011100010101?00101011100000101101000110000000101000001?01000110010000000100011000011?0000?00010000010000000000000100000101100100001001000011010001101100
	Macaca         1000001?10?000101001001111010011101111100011100000101000011000000000100000001?010000?001001000000010?00001??0001100010000010000000000000100000110000110001111100011010000000000
	Papio          10000011101000101001001111010011101111100?111100001010011?1??0000000100000001?0?0000?0010010000010101000011?000?100010000010000000000000100000110000110001111100011010000000000
	Cercopithecus  10100??1101000101001001011010011101111100011100000101001110??00001??100000001?01000000010010000000101000011?0000?00010000010000000000000100000110000110001111000011010000000000
	Colobus        10100??11010001000010011110000111011111001111000001010011100000001??10?000011100000000010010000000101000011?000?110010000010000010000000100000110000110001111000011010000001100
	Hylobates      10100010100000100001001111010011101101100111110100110?000100000?10001111100110100010111101100110000010011101101000111000?1?0?101?00101001000011101011111111010000?0111001100001
	Pongo          11?????010001110011100111100001110111110011111000?10101001000?00?000111010011101000010110010010000101000011?10010111100001101111?000001????000110100110001101000010010000000000
	Gorilla        1000001?101000110101011111000011101111100111110000101011010000001001111110011100011010110000010000?010000100100101111001011011100000001????100110100110001101000010011001110010
	Pan            1000001010100011010101111100001110111110011111000010101111000101101111111001110000000011000001000010100001001001011110010010111000000000000100110000110001101000010011001110000
	Homo           10100010101000110101011111000011101111100111110000101011110001010011110111????0000001011000?1??0000010000100101100111001011001100000001????110110100110001101?00010011001110011
	Out            0000000000000000000000000000000000000000000000000000000000000000000000000000000000000000000000000000000000000000000000000000000000000000000000000000000000000000000000000000000

;

END;
BEGIN ASSUMPTIONS;
	TYPESET * UNTITLED   =  ord:  1 -  175;

END;
