# Supplementary material for: A laid-back trip through the Hennigian Forests
Source: PeerJ. 2017 Jul 21;5:e3578. doi: 10.7717/peerj.3578 (PMC5522724; doi:10.7717/peerj.3578)
Supplement: Supplemental Information 1 [file peerj-05-3578-s001.zip › Raw_data_supplemental_data_files/raw_data_Figure_7.II/raw_data_Figure_7.II_Complete_Table_3.1_modified_from_Diogo_and_Wood_201_with_all_multistate_characters_recoded_in_additive_binary_form_Average_Consensus.nex]

#NEXUS

BEGIN DISTANCES;
DIMENSIONS NTAX = 22;
FORMAT NODIAGONAL;
MATRIX


'Out                 ' 
'Rattus              ' 2.059829 
'Tupaia              ' 2.198276 2.265487 
'Cynocephalus        ' 2.270270 2.302752 2.236364 
'Lemur               ' 2.254237 2.271930 2.230088 2.259259 
'Propithecus         ' 2.267241 2.285714 2.243243 2.264151 2.025862 
'Lorls               ' 2.324324 2.320755 2.295238 2.316832 2.112149 2.114286 
'Nycticebus          ' 2.333333 2.339623 2.292453 2.326733 2.121495 2.123810 2.000000 
'Tarsius             ' 2.243697 2.243478 2.236842 2.275229 2.120690 2.131579 2.175926 2.203704 
'Aotus               ' 2.448276 2.450450 2.390909 2.364486 2.303571 2.309091 2.266667 2.285714 2.238938 
'Callithrix          ' 2.433628 2.409091 2.357798 2.358490 2.290909 2.305556 2.274510 2.294118 2.234234 2.110092 
'Pithecia            ' 2.457627 2.460177 2.392857 2.407408 2.315789 2.303571 2.296296 2.314815 2.260870 2.071429 2.136364 
'Saimiri             ' 2.449152 2.451327 2.428571 2.412844 2.359649 2.366071 2.327103 2.345794 2.278261 2.070796 2.107143 2.078261 
'Macaca              ' 2.427351 2.428571 2.387387 2.429907 2.362832 2.333333 2.330189 2.349057 2.271930 2.276786 2.339450 2.263158 2.289474 
'Papio               ' 2.469565 2.463636 2.385321 2.447619 2.378378 2.348624 2.320755 2.330189 2.285714 2.275229 2.311321 2.258929 2.270270 2.027027 
'Cercopithecus       ' 2.448276 2.459460 2.360360 2.411215 2.339286 2.327273 2.285714 2.301887 2.274336 2.256637 2.287037 2.232143 2.265487 2.072072 2.054054 
'Colobus             ' 2.483051 2.491071 2.375000 2.435185 2.362832 2.333333 2.320755 2.336449 2.289474 2.265487 2.314815 2.221239 2.283186 2.125000 2.099099 2.078947 
'Hylobates           ' 2.576271 2.517857 2.585586 2.452830 2.451327 2.414414 2.398148 2.398148 2.421053 2.432432 2.472222 2.368421 2.451327 2.357143 2.372727 2.387387 2.380531 
'Pongo               ' 2.559322 2.517857 2.517857 2.518868 2.469027 2.441442 2.383178 2.398148 2.385965 2.414414 2.472222 2.345133 2.415929 2.250000 2.272727 2.294643 2.254386 2.221239 
'Gorilla             ' 2.641667 2.587719 2.610620 2.574074 2.530435 2.495575 2.481482 2.490741 2.482759 2.460177 2.518182 2.391304 2.460870 2.373913 2.366071 2.398230 2.339130 2.252174 2.155172 
'Pan                 ' 2.617886 2.598291 2.577586 2.567568 2.500000 2.465517 2.468468 2.468468 2.478992 2.482759 2.530973 2.406780 2.491525 2.367521 2.347826 2.362069 2.305085 2.305085 2.194915 2.083333 
'Homo                ' 2.641026 2.607143 2.585586 2.547170 2.522124 2.486486 2.481132 2.481132 2.508772 2.459460 2.527778 2.407080 2.495575 2.383929 2.363636 2.378378 2.357143 2.267857 2.230088 2.104348 2.111111 
;

END;
