# Supplementary material for: A laid-back trip through the Hennigian Forests
Source: PeerJ. 2017 Jul 21;5:e3578. doi: 10.7717/peerj.3578 (PMC5522724; doi:10.7717/peerj.3578)
Supplement: Supplemental Information 1 [file peerj-05-3578-s001.zip › Raw_data_supplemental_data_files/raw_data_Figure_7.II/raw_data_Figure_7.II_Complete_Table_3.1_modified_from_Diogo_and_Wood_201_with_all_multistate_characters_recoded_in_additive_binary_form_Average_Consensus.tre]

#NEXUS 

Begin trees;  

	Translate
		1 Out,
		2 Rattus,
		3 Tupaia,
		4 Cynocephalus,
		5 Lemur,
		6 Propithecus,
		7 Lorls,
		8 Nycticebus,
		9 Tarsius,
		10 Aotus,
		11 Callithrix,
		12 Pithecia,
		13 Saimiri,
		14 Macaca,
		15 Papio,
		16 Cercopithecus,
		17 Colobus,
		18 Hylobates,
		19 Pongo,
		20 Gorilla,
		21 Pan,
		22 Homo
		;
tree 'PAUP_1' = [&R] (1,(2,(3,(4,(((5,6),(7,8)),(9,(((10,(11,13)),12),((((14,15),16),17),(18,(19,(20,(21,22))))))))))));
End;
