# Supplementary material for: A laid-back trip through the Hennigian Forests
Source: PeerJ. 2017 Jul 21;5:e3578. doi: 10.7717/peerj.3578 (PMC5522724; doi:10.7717/peerj.3578)
Supplement: Supplemental Information 1 [file peerj-05-3578-s001.zip › Raw_data_supplemental_data_files/raw_data_Figure_7.II/raw_data_Figure_7.II_Complete_Table_3.1_modified_from_Diogo_and_Wood_201_with_all_multistate_characters_recoded_in_additive_binary_form_Average_Consensus_Tree.tre]

#NEXUS 
Begin taxa;
	Dimensions ntax=22;
	Taxlabels
		Out
		Rattus
		Tupaia
		Cynocephalus
		Lemur
		Propithecus
		Lorls
		Nycticebus
		Tarsius
		Aotus
		Callithrix
		Pithecia
		Saimiri
		Macaca
		Papio
		Cercopithecus
		Colobus
		Hylobates
		Pongo
		Gorilla
		Pan
		Homo
		;
End;

Begin trees;  [Treefile saved Saturday, June 3, 2017 at 4:56:35 PM Eastern Daylight Time]
[!
>Data file = average_consensus.nex
>Heuristic search settings:
>  Optimality criterion = distance (balanced minimum evolution)
>    Branch lengths constrained to nonnegative values
>    Distance measure = user-input
>  Branch-swapping algorithm: tree-bisection-reconnection (TBR) with reconnection limit = 8
>    Initial swapping on tree 1 already in memory
>    Steepest descent option not in effect
>  Initial 'Maxtrees' setting = 16400 (will be auto-increased by 100)
>  Branches collapsed (creating polytomies) if branch length is equal to zero
>  'MulTrees' option in effect
>  No topological constraints in effect
>  Trees are unrooted
>
>Heuristic search completed
>  Total number of rearrangements tried = 3388
>  Score of best tree(s) found = 23.83826
>  Number of trees retained = 1
>  Time used = 0.16 sec (CPU time = 0.18 sec)
]
	Translate
		1 Out,
		2 Rattus,
		3 Tupaia,
		4 Cynocephalus,
		5 Lemur,
		6 Propithecus,
		7 Lorls,
		8 Nycticebus,
		9 Tarsius,
		10 Aotus,
		11 Callithrix,
		12 Pithecia,
		13 Saimiri,
		14 Macaca,
		15 Papio,
		16 Cercopithecus,
		17 Colobus,
		18 Hylobates,
		19 Pongo,
		20 Gorilla,
		21 Pan,
		22 Homo
		;
tree 'PAUP_1' = [&R] (1:0.807044,(2:1.051024,(3:1.095528,(4:1.133631,(((5:1.011550,6:1.014312):0.026195,(7:0.994032,8:1.005968):0.078809):0.035444,(9:1.059355,(((10:1.030319,(11:1.069705,13:1.037438):0.006553):0.012354,12:1.031795):0.077990,((((14:1.020533,15:1.006494):0.025867,16:1.023683):0.019458,17:1.044509):0.054737,(18:1.134984,(19:1.060108,(20:1.028620,(21:1.046969,22:1.064142):0.009665):0.076809):0.018378):0.119491):0.038987):0.078806):0.004945):0.061967):0.011866):0.106439):0.201761):0;
End;
