# Supplementary material for: A laid-back trip through the Hennigian Forests
Source: PeerJ. 2017 Jul 21;5:e3578. doi: 10.7717/peerj.3578 (PMC5522724; doi:10.7717/peerj.3578)
Supplement: Supplemental Information 1 [file peerj-05-3578-s001.zip › Raw_data_supplemental_data_files/raw_data_Figure_7.III.I/raw_data_Figure_7.III_Reduced_Table_3.1_from_Diogo_and_Wood_2012_with_all_multistate_characters_recoded_in_additive_binary_form_Average_Consensus.nex]

#NEXUS


BEGIN DISTANCES;
DIMENSIONS NTAX = 22;
FORMAT NODIAGONAL;
MATRIX


'Out                 ' 
'Rattus              ' 2.060345 
'Tupaia              ' 2.200000 2.267857 
'Cynocephalus        ' 2.272727 2.305556 2.238532 
'Lemur               ' 2.256410 2.274336 2.232143 2.261682 
'Propithecus         ' 2.269565 2.288288 2.245455 2.266667 2.026087 
'Lorls               ' 2.327273 2.323810 2.298077 2.320000 2.113208 2.115385 
'Nycticebus          ' 2.336364 2.342857 2.295238 2.330000 2.122642 2.125000 2.000000 
'Tarsius             ' 2.245763 2.245614 2.238938 2.277778 2.121739 2.132743 2.177570 2.205607 
'Aotus               ' 2.452174 2.454545 2.394495 2.367924 2.306306 2.311927 2.269231 2.288461 2.241071 
'Callithrix          ' 2.437500 2.412844 2.361111 2.361905 2.293578 2.308411 2.277228 2.297030 2.236364 2.111111 
'Pithecia            ' 2.461539 2.464286 2.396396 2.411215 2.318584 2.306306 2.299065 2.317757 2.263158 2.072072 2.137615 
'Saimiri             ' 2.452991 2.455357 2.432432 2.416667 2.362832 2.369369 2.330189 2.349057 2.280702 2.071429 2.108108 2.078947 
'Macaca              ' 2.431035 2.432432 2.390909 2.433962 2.366071 2.336364 2.333333 2.352381 2.274336 2.279279 2.342592 2.265487 2.292035 
'Papio               ' 2.473684 2.467890 2.388889 2.451923 2.381818 2.351852 2.323810 2.333333 2.288288 2.277778 2.314286 2.261261 2.272727 2.027273 
'Cercopithecus       ' 2.452174 2.463636 2.363636 2.415094 2.342342 2.330275 2.288461 2.304762 2.276786 2.258929 2.289720 2.234234 2.267857 2.072727 2.054545 
'Colobus             ' 2.487180 2.495496 2.378378 2.439252 2.366071 2.336364 2.323810 2.339623 2.292035 2.267857 2.317757 2.223214 2.285714 2.126126 2.100000 2.079646 
'Hylobates           ' 2.581197 2.522522 2.590909 2.457143 2.455357 2.418182 2.401869 2.401869 2.424779 2.436364 2.476635 2.371681 2.455357 2.360360 2.376147 2.390909 2.383929 
'Pongo               ' 2.559322 2.517857 2.517857 2.518868 2.469027 2.441442 2.383178 2.398148 2.385965 2.414414 2.472222 2.345133 2.415929 2.250000 2.272727 2.294643 2.254386 2.221239 
'Gorilla             ' 2.647059 2.592920 2.616071 2.579439 2.535088 2.500000 2.485981 2.495327 2.486957 2.464286 2.522936 2.394737 2.464912 2.377193 2.369369 2.401786 2.342105 2.254386 2.155172 
'Pan                 ' 2.614754 2.594828 2.573913 2.563636 2.495727 2.460870 2.463636 2.463636 2.474576 2.478261 2.526786 2.401709 2.487180 2.362069 2.342105 2.356522 2.299145 2.299145 2.194915 2.075630 
'Homo                ' 2.637931 2.603604 2.581818 2.542857 2.517857 2.481818 2.476191 2.476191 2.504425 2.454545 2.523365 2.401786 2.491071 2.378378 2.357798 2.372727 2.351351 2.261261 2.230088 2.096491 2.112069 
;
END;
