# Supplementary material for: A laid-back trip through the Hennigian Forests
Source: PeerJ. 2017 Jul 21;5:e3578. doi: 10.7717/peerj.3578 (PMC5522724; doi:10.7717/peerj.3578)
Supplement: Supplemental Information 1 [file peerj-05-3578-s001.zip › Raw_data_supplemental_data_files/raw_data_Figure_7.III.I/raw_data_Figure_7.III_Reduced_Table_3.1_from_Diogo_and_Wood_2012_with_all_multistate_characters_recoded_in_additive_binary_form_Average_Consensus_Hennigian_Forest.tre]

(Out,Rattus,Tupaia,(Cynocephalus,Lemur,Propithecus,Lorls,Nycticebus,Tarsius,Aotus,Callithrix,Pithecia,Saimiri,Macaca,Papio,Cercopithecus,Colobus,Hylobates,Pongo,Gorilla,Pan,Homo))
(Out,Rattus,Tupaia,Tarsius,Saimiri,Macaca,Papio,Gorilla,Pan,(Cynocephalus,Lemur,Propithecus,Lorls,Nycticebus,Aotus,Callithrix,Pithecia,Cercopithecus,Colobus,Hylobates,Homo))
(Out,Rattus,Cynocephalus,Lemur,Propithecus,Lorls,Tarsius,(Aotus,Callithrix,Pithecia,Saimiri,Macaca,Papio,Hylobates,Gorilla,Pan,Homo))
(Out,Rattus,Cynocephalus,Hylobates,Pongo,Pan,Homo,(Tupaia,Lemur,Propithecus,Lorls,Nycticebus,Tarsius,Aotus,Callithrix,Pithecia,Saimiri,Papio,Cercopithecus,Colobus))
(Out,Rattus,Cynocephalus,Tupaia,Lemur,Propithecus,Tarsius,Callithrix,(Aotus,Pithecia,Saimiri,Macaca,Papio,Cercopithecus,Colobus,Hylobates,Pongo,Gorilla,Pan,Homo))
(Out,Rattus,Tupaia,Lemur,Propithecus,Lorls,Nycticebus,Tarsius,Aotus,Pithecia,Macaca,Papio,Cercopithecus,Colobus,Hylobates,Pongo,Gorilla,Pan,Homo,(Cynocephalus,Callithrix,Saimiri))
(Out,Rattus,Lemur,Propithecus,Lorls,Nycticebus,Tarsius,Aotus,Hylobates,Pongo,(Tupaia,Papio,Cercopithecus,Colobus,Gorilla,Pan,Homo))
(Out,Rattus,Tupaia,Lorls,Nycticebus,Tarsius,Aotus,Pithecia,Macaca,Papio,Cercopithecus,Colobus,Hylobates,Pongo,Gorilla,Pan,Homo,(Lemur,Propithecus))
(Out,Cynocephalus,Tupaia,Lemur,Propithecus,Nycticebus,(Rattus,Tarsius,Aotus,Callithrix,Pithecia,Saimiri,Macaca,Papio,Cercopithecus,Colobus,Hylobates,Pongo,Gorilla,Pan,Homo))
(Out,Rattus,Cynocephalus,Tupaia,Lemur,Propithecus,Lorls,Nycticebus,Tarsius,Aotus,Callithrix,Pithecia,Saimiri,Macaca,Papio,Cercopithecus,Colobus,Hylobates,Pongo,(Gorilla,Pan,Homo))
(Out,Rattus,Cynocephalus,Tupaia,Lemur,Propithecus,Lorls,Nycticebus,Tarsius,Aotus,Callithrix,Pithecia,Saimiri,Colobus,Hylobates,Pongo,Gorilla,Pan,Homo,(Macaca,Papio,Cercopithecus))
(Out,Rattus,Cynocephalus,Tupaia,Lemur,Propithecus,Lorls,Nycticebus,Tarsius,Aotus,Callithrix,Pithecia,Saimiri,Macaca,Papio,Cercopithecus,Colobus,Hylobates,(Pongo,Gorilla,Pan,Homo))
(Out,Rattus,Tupaia,Lemur,Propithecus,Lorls,Nycticebus,(Cynocephalus,Tarsius,Aotus,Callithrix,Pithecia,Saimiri,Macaca,Papio,Cercopithecus,Colobus,Hylobates,Pongo,Gorilla,Pan,Homo))
(Out,Rattus,Cynocephalus,Tupaia,Lemur,Propithecus,Lorls,Nycticebus,Tarsius,Aotus,Callithrix,Pithecia,Saimiri,Macaca,Papio,Cercopithecus,Colobus,Hylobates,Pongo,(Gorilla,Pan,Homo))
(Out,Rattus,Tupaia,(Cynocephalus,Lemur,Propithecus,Lorls,Nycticebus,Tarsius,Aotus,Callithrix,Pithecia,Saimiri,Macaca,Papio,Cercopithecus,Colobus,Hylobates,Pongo,Gorilla,Pan,Homo))
(Out,Rattus,Cynocephalus,Tupaia,Lemur,Lorls,Nycticebus,Tarsius,Aotus,Callithrix,Saimiri,Cercopithecus,(Propithecus,Pithecia,Macaca,Papio,Colobus,Hylobates,Pongo,Gorilla,Pan,Homo))
(Out,Rattus,(Cynocephalus,Tupaia,Lemur,Propithecus,Lorls,Nycticebus,Tarsius,Aotus,Callithrix,Pithecia,Saimiri,Macaca,Papio,Cercopithecus,Colobus,Hylobates,Pongo,Gorilla,Pan,Homo))
(Out,Rattus,(Cynocephalus,Tupaia,Lemur,Propithecus,Lorls,Nycticebus,Tarsius,Aotus,Callithrix,Pithecia,Saimiri,Macaca,Papio,Cercopithecus,Colobus,Hylobates,Pongo,Gorilla,Pan,Homo))
(Out,Rattus,Cynocephalus,Tupaia,Lemur,Propithecus,Lorls,Nycticebus,Tarsius,Macaca,Papio,Cercopithecus,Colobus,Hylobates,Pongo,Gorilla,Pan,Homo,(Aotus,Callithrix,Pithecia,Saimiri))
(Out,Rattus,Cynocephalus,Tupaia,Lemur,Propithecus,Lorls,Nycticebus,Tarsius,Aotus,Callithrix,Pithecia,Saimiri,Colobus,Pongo,Gorilla,Pan,Homo,(Macaca,Papio,Cercopithecus,Hylobates))
(Out,Rattus,Cynocephalus,Pithecia,Saimiri,Macaca,Papio,Cercopithecus,Colobus,Hylobates,Pongo,Gorilla,Pan,Homo,(Tupaia,Lemur,Propithecus,Lorls,Nycticebus,Tarsius,Aotus,Callithrix))
(Out,Rattus,Cynocephalus,Tupaia,Lemur,Propithecus,Lorls,Nycticebus,Tarsius,(Pithecia,Saimiri,Macaca,Papio,Cercopithecus,Colobus,Hylobates,Pongo,Gorilla,Pan,Homo))
(Out,Rattus,Saimiri,(Cynocephalus,Tupaia,Lemur,Propithecus,Lorls,Nycticebus,Tarsius,Aotus,Callithrix,Pithecia,Macaca,Papio,Cercopithecus,Colobus,Hylobates,Pongo,Gorilla,Pan,Homo))
(Out,Rattus,(Cynocephalus,Tupaia,Lemur,Propithecus,Lorls,Nycticebus,Tarsius,Aotus,Callithrix,Pithecia,Saimiri,Macaca,Papio,Cercopithecus,Colobus,Hylobates,Pongo,Gorilla,Pan,Homo))
(Out,Rattus,Lemur,Propithecus,Lorls,Nycticebus,Tarsius,Aotus,Callithrix,Pithecia,Saimiri,Macaca,Papio,Cercopithecus,Colobus,Hylobates,Pongo,Gorilla,Pan,Homo,(Cynocephalus,Tupaia))
(Out,Rattus,Cynocephalus,Tupaia,(Lemur,Propithecus,Lorls,Nycticebus,Tarsius,Aotus,Callithrix,Pithecia,Saimiri,Macaca,Papio,Cercopithecus,Colobus,Hylobates,Pongo,Gorilla,Pan,Homo))
(Out,Rattus,(Cynocephalus,Tupaia,Lemur,Propithecus,Lorls,Nycticebus,Tarsius,Aotus,Callithrix,Pithecia,Macaca,Papio,Cercopithecus,Colobus,Hylobates,Pongo,Gorilla,Pan,Homo))
(Out,Rattus,Cynocephalus,Tupaia,Lemur,Propithecus,Lorls,Nycticebus,Tarsius,Aotus,Callithrix,Pithecia,Saimiri,Hylobates,(Macaca,Papio,Cercopithecus,Colobus,Pongo,Gorilla,Pan,Homo))
(Out,Rattus,Cynocephalus,Tupaia,Lemur,Propithecus,Lorls,Nycticebus,Tarsius,Aotus,Callithrix,Pithecia,Saimiri,(Macaca,Papio,Cercopithecus,Colobus,Hylobates,Pongo,Gorilla,Pan,Homo))
(Out,Rattus,Cynocephalus,Tupaia,Lemur,Propithecus,Lorls,Nycticebus,Tarsius,Callithrix,(Aotus,Pithecia,Saimiri,Macaca,Papio,Cercopithecus,Colobus,Hylobates,Pongo,Gorilla,Pan,Homo))
(Out,Rattus,Cynocephalus,Tupaia,Lemur,Propithecus,Lorls,Nycticebus,Tarsius,Aotus,Macaca,Papio,Cercopithecus,Colobus,Hylobates,Pongo,Gorilla,Pan,Homo,(Callithrix,Saimiri))
(Out,Rattus,Cynocephalus,Tupaia,Lemur,Propithecus,Tarsius,Aotus,Callithrix,Pithecia,Saimiri,Macaca,Cercopithecus,(Colobus,Hylobates,Pongo,Gorilla,Pan,Homo))
(Out,Rattus,Tarsius,(Cynocephalus,Tupaia,Lemur,Propithecus,Lorls,Nycticebus,Aotus,Callithrix,Pithecia,Saimiri,Macaca,Papio,Cercopithecus,Colobus,Hylobates,Pongo,Gorilla,Pan,Homo))
(Out,Rattus,Tupaia,(Cynocephalus,Lemur,Propithecus,Lorls,Nycticebus,Tarsius,Aotus,Callithrix,Pithecia,Saimiri,Macaca,Papio,Cercopithecus,Colobus,Hylobates,Pongo,Gorilla,Pan,Homo))
(Out,Rattus,Cynocephalus,Tupaia,Lemur,Tarsius,Callithrix,(Lorls,Nycticebus,Aotus,Pithecia,Saimiri,Macaca,Papio,Cercopithecus,Colobus,Hylobates,Pongo,Gorilla,Pan,Homo))
(Out,Aotus,Pithecia,Saimiri,Macaca,Cercopithecus,Colobus,(Lorls,Nycticebus,Papio,Hylobates,Pongo,Gorilla,Pan,Homo))
(Out,Tupaia,Lorls,Nycticebus,Aotus,Pithecia,Saimiri,Macaca,Papio,Cercopithecus,Colobus,Pongo,Gorilla,Pan,Homo,(Rattus,Cynocephalus,Lemur,Propithecus,Tarsius,Callithrix,Hylobates))
(Out,Rattus,Cynocephalus,Tupaia,(Lemur,Propithecus,Lorls,Tarsius,Aotus,Callithrix,Pithecia,Saimiri,Macaca,Papio,Cercopithecus,Colobus,Hylobates,Pongo,Gorilla,Pan,Homo))
(Out,Rattus,Cynocephalus,Hylobates,(Tupaia,Lemur,Propithecus,Tarsius,Aotus,Callithrix,Pithecia,Saimiri,Macaca,Papio,Cercopithecus,Colobus,Pongo,Gorilla,Pan,Homo))
(Out,Rattus,Cynocephalus,Tupaia,Lemur,Propithecus,Tarsius,Macaca,Papio,Cercopithecus,Colobus,Pongo,Gorilla,Pan,Homo,(Aotus,Callithrix,Saimiri))
(Out,Rattus,Cynocephalus,Tupaia,Lemur,Propithecus,Lorls,Nycticebus,Tarsius,Aotus,Callithrix,Pithecia,Saimiri,Macaca,Papio,Cercopithecus,Colobus,Hylobates,(Pongo,Gorilla,Pan,Homo))
(Out,Rattus,Cynocephalus,Tupaia,Lemur,Propithecus,Tarsius,Macaca,Hylobates,Pongo,(Aotus,Callithrix,Pithecia,Saimiri,Papio,Cercopithecus,Colobus,Gorilla,Pan,Homo))
(Out,Rattus,Cynocephalus,Tarsius,Aotus,Callithrix,Pithecia,Saimiri,Macaca,Hylobates,Pongo,Gorilla,(Tupaia,Lemur,Propithecus,Nycticebus,Papio,Cercopithecus,Colobus,Pan,Homo))
(Out,Rattus,Tarsius,Aotus,Callithrix,Saimiri,(Tupaia,Lemur,Propithecus,Pithecia,Macaca,Cercopithecus,Colobus,Hylobates,Pongo,Gorilla,Pan,Homo))
(Out,Rattus,Tupaia,Lemur,Propithecus,Lorls,Nycticebus,Tarsius,Callithrix,Pithecia,Saimiri,Cercopithecus,Colobus,Hylobates,Pongo,Gorilla,Pan,Homo,(Cynocephalus,Aotus,Macaca,Papio))
(Out,Rattus,Cynocephalus,Tupaia,Lemur,Propithecus,Lorls,Nycticebus,Tarsius,Macaca,Colobus,Hylobates,Pongo,Gorilla,Pan,Homo,(Aotus,Callithrix,Pithecia,Saimiri))
(Out,Rattus,Cynocephalus,Tupaia,Lemur,Propithecus,Lorls,Nycticebus,Tarsius,Aotus,Pithecia,Macaca,Colobus,Hylobates,Pongo,Gorilla,Pan,Homo,(Callithrix,Saimiri))
(Out,Rattus,Tupaia,Lemur,Propithecus,Tarsius,Aotus,Callithrix,Pithecia,Saimiri,Macaca,Papio,Cercopithecus,Colobus,Pongo,Gorilla,(Cynocephalus,Pan,Homo))
(Out,Cynocephalus,Tupaia,Lemur,Propithecus,Tarsius,Aotus,Pithecia,Saimiri,Macaca,Papio,Cercopithecus,Colobus,Homo,(Rattus,Callithrix,Hylobates,Gorilla,Pan))
(Out,Rattus,Tupaia,Lemur,Propithecus,Lorls,Nycticebus,Tarsius,Callithrix,Pithecia,Saimiri,Macaca,Papio,Hylobates,Pongo,Gorilla,Pan,Homo,(Cynocephalus,Cercopithecus,Colobus))
(Out,Rattus,Lemur,Propithecus,Lorls,Nycticebus,Tarsius,Callithrix,Pithecia,Saimiri,Macaca,Papio,Hylobates,Pongo,Gorilla,(Tupaia,Pan,Homo))
(Out,Rattus,Tupaia,Lemur,Propithecus,Lorls,Nycticebus,Tarsius,Callithrix,Pithecia,Saimiri,Macaca,Papio,Hylobates,Pongo,(Gorilla,Pan,Homo))
(Out,Rattus,Cynocephalus,Tupaia,Lemur,Propithecus,Lorls,Nycticebus,(Tarsius,Aotus,Callithrix,Pithecia,Saimiri,Macaca,Papio,Cercopithecus,Colobus,Hylobates,Pongo,Gorilla,Pan,Homo))
(Out,Rattus,Cynocephalus,Tupaia,Lemur,Propithecus,Lorls,Nycticebus,Tarsius,Aotus,Callithrix,Pithecia,Saimiri,Macaca,Papio,Cercopithecus,Colobus,(Hylobates,Pongo,Gorilla,Pan,Homo))
(Out,Rattus,Tupaia,Callithrix,Macaca,Papio,Cercopithecus,Homo,(Cynocephalus,Lemur,Propithecus,Lorls,Nycticebus,Tarsius,Aotus,Pithecia,Saimiri,Hylobates,Pongo,Gorilla,Pan))
(Out,Rattus,Tupaia,Lemur,Lorls,Nycticebus,Tarsius,Aotus,Callithrix,Pithecia,Saimiri,Macaca,Papio,Cercopithecus,Colobus,Pongo,(Cynocephalus,Hylobates,Gorilla,Pan,Homo))
(Out,Rattus,Cynocephalus,Tupaia,Lemur,Propithecus,Lorls,Tarsius,Aotus,Callithrix,Pithecia,Saimiri,Macaca,Papio,Cercopithecus,Colobus,(Hylobates,Pongo,Gorilla,Pan,Homo))
(Out,Rattus,Cynocephalus,Tupaia,Lemur,Propithecus,Lorls,Nycticebus,Tarsius,Aotus,Callithrix,Pithecia,Saimiri,Macaca,Papio,Cercopithecus,(Colobus,Hylobates,Pongo,Gorilla,Pan))
(Out,Rattus,Cynocephalus,Tupaia,Lemur,Propithecus,Lorls,Nycticebus,Tarsius,Aotus,Callithrix,(Pithecia,Saimiri,Macaca,Papio,Cercopithecus,Colobus,Hylobates,Pongo,Gorilla,Pan))
(Out,Hylobates,(Colobus,Pongo,Gorilla,Pan))
(Out,Rattus,Cynocephalus,Tupaia,Lemur,Propithecus,Tarsius,Colobus,Hylobates,Gorilla,Pan,Homo,(Lorls,Nycticebus,Aotus,Callithrix,Saimiri,Macaca,Cercopithecus,Pongo))
(Out,Rattus,Cynocephalus,Tupaia,Lemur,Propithecus,Lorls,Nycticebus,Tarsius,Aotus,Callithrix,Pithecia,Saimiri,Macaca,Papio,Cercopithecus,Colobus,Pongo,Pan,Homo,(Hylobates,Gorilla))
(Out,Rattus,Cynocephalus,Tupaia,Lemur,Propithecus,Lorls,Nycticebus,Tarsius,Macaca,Papio,Cercopithecus,Colobus,Hylobates,Pongo,Gorilla,Pan,Homo,(Aotus,Pithecia,Saimiri))
(Out,Tupaia,Lemur,Propithecus,Lorls,Nycticebus,Tarsius,Callithrix,Pithecia,Cercopithecus,Colobus,Pan,(Rattus,Cynocephalus,Aotus,Saimiri,Hylobates,Pongo,Gorilla,Homo))
(Out,Rattus,Cynocephalus,Tupaia,Lemur,Propithecus,Lorls,Nycticebus,Tarsius,Aotus,Callithrix,Saimiri,Macaca,Papio,Cercopithecus,Colobus,(Pithecia,Hylobates,Pongo,Gorilla,Pan,Homo))
(Out,Rattus,Cynocephalus,Tupaia,Lemur,Tarsius,(Propithecus,Lorls,Nycticebus,Aotus,Callithrix,Pithecia,Saimiri,Macaca,Papio,Cercopithecus,Colobus,Hylobates,Pongo,Gorilla,Pan,Homo))
(Out,Rattus,Cynocephalus,Lemur,Propithecus,Lorls,Nycticebus,Tarsius,Aotus,Callithrix,Pithecia,Saimiri,Gorilla,Pan,Homo,(Tupaia,Macaca,Papio,Cercopithecus,Colobus,Hylobates,Pongo))
(Out,Rattus,Cynocephalus,Tupaia,Lemur,Propithecus,Lorls,Nycticebus,Tarsius,Aotus,Callithrix,Pithecia,Saimiri,Macaca,Papio,Cercopithecus,Colobus,(Hylobates,Pongo,Gorilla,Pan))
(Out,Rattus,Cynocephalus,Tupaia,Lemur,Propithecus,Lorls,Nycticebus,Tarsius,Macaca,Papio,Cercopithecus,Colobus,Hylobates,Pongo,Gorilla,Pan,Homo,(Aotus,Callithrix,Pithecia,Saimiri))
(Out,Rattus,Cynocephalus,Aotus,Callithrix,Pithecia,Saimiri,Macaca,Papio,Cercopithecus,Colobus,Hylobates,Pongo,Gorilla,Pan,Homo,(Tupaia,Lemur,Propithecus,Lorls,Nycticebus,Tarsius))
(Out,Rattus,Cynocephalus,Tupaia,Lemur,Propithecus,Lorls,Nycticebus,Tarsius,Aotus,Callithrix,Pithecia,Saimiri,Hylobates,Homo,(Macaca,Papio,Cercopithecus,Colobus,Pongo,Pan))
(Out,Rattus,Cynocephalus,Tupaia,Propithecus,Tarsius,Macaca,Papio,Cercopithecus,Colobus,Hylobates,Pongo,Gorilla,Pan,Homo,(Lemur,Lorls,Nycticebus,Aotus,Callithrix,Pithecia,Saimiri))
(Out,Rattus,Tupaia,Lemur,Propithecus,Tarsius,(Cynocephalus,Lorls,Nycticebus,Aotus,Callithrix,Pithecia,Saimiri,Papio,Cercopithecus,Colobus,Hylobates,Pongo,Gorilla,Pan,Homo))
(Out,Rattus,Cynocephalus,Tupaia,Lemur,Propithecus,Tarsius,Aotus,Callithrix,Pithecia,Saimiri,Macaca,Papio,Cercopithecus,Colobus,Hylobates,Pongo,Gorilla,Pan,Homo,(Lorls,Nycticebus))
(Out,Cynocephalus,Tupaia,(Rattus,Lemur,Propithecus,Lorls,Nycticebus,Tarsius,Aotus,Callithrix,Pithecia,Saimiri,Macaca,Papio,Cercopithecus,Colobus,Hylobates,Pongo,Gorilla,Pan,Homo))
(Out,Rattus,Lemur,Propithecus,Hylobates,Gorilla,Pan,Homo,(Cynocephalus,Tupaia,Lorls,Nycticebus,Tarsius,Callithrix,Pithecia,Saimiri,Papio,Cercopithecus,Colobus,Pongo))
(Out,Cynocephalus,Tupaia,Lemur,Propithecus,Lorls,Nycticebus,Tarsius,Aotus,Callithrix,Saimiri,Macaca,Papio,Cercopithecus,Colobus,(Rattus,Pithecia,Hylobates,Pongo,Gorilla,Pan,Homo))
(Out,Rattus,Cynocephalus,Tupaia,Lemur,Propithecus,Lorls,Nycticebus,Tarsius,Aotus,Callithrix,Pithecia,Saimiri,Macaca,Papio,Cercopithecus,Colobus,Pongo,Gorilla,Pan,(Hylobates,Homo))
(Out,Rattus,Cynocephalus,Tupaia,Lemur,Propithecus,Lorls,Nycticebus,Tarsius,Aotus,Callithrix,Pithecia,Saimiri,Cercopithecus,Hylobates,(Macaca,Pongo,Gorilla,Pan,Homo))
(Out,Rattus,Cynocephalus,Tupaia,Lemur,Propithecus,Lorls,Nycticebus,Tarsius,Pithecia,Hylobates,Pongo,Gorilla,Pan,Homo,(Macaca,Papio,Colobus))
(Out,Rattus,Cynocephalus,Tupaia,Lemur,Propithecus,Lorls,Nycticebus,Tarsius,Aotus,Callithrix,Pithecia,Saimiri,Macaca,Papio,Cercopithecus,Hylobates,Homo,(Colobus,Pongo,Gorilla,Pan))
(Out,Rattus,Cynocephalus,Tupaia,Lemur,Propithecus,Lorls,Nycticebus,Tarsius,Aotus,Callithrix,Pithecia,Saimiri,Macaca,Papio,Cercopithecus,Colobus,(Hylobates,Pongo,Gorilla,Pan,Homo))
(Out,Rattus,Cynocephalus,Tupaia,Lemur,Propithecus,Lorls,Nycticebus,Tarsius,Aotus,Callithrix,Pithecia,Saimiri,Macaca,Papio,Cercopithecus,Colobus,(Hylobates,Pongo,Gorilla,Pan,Homo))
(Out,Rattus,Tupaia,(Cynocephalus,Lemur,Propithecus,Lorls,Nycticebus,Tarsius,Aotus,Callithrix,Pithecia,Saimiri,Macaca,Papio,Cercopithecus,Colobus,Hylobates,Pongo,Gorilla,Pan,Homo))
(Out,Rattus,Cynocephalus,Tupaia,Lemur,Propithecus,Lorls,Nycticebus,Tarsius,Aotus,Callithrix,Pithecia,Saimiri,Macaca,Papio,Cercopithecus,Colobus,Hylobates,Pongo,(Gorilla,Pan,Homo))
(Out,Cynocephalus,Tupaia,Lemur,Propithecus,Tarsius,Aotus,Callithrix,Pithecia,Saimiri,Macaca,Papio,Cercopithecus,Colobus,Pan,(Lorls,Nycticebus,Hylobates,Pongo,Gorilla,Homo))
(Out,Rattus,Cynocephalus,Lemur,Propithecus,Lorls,Nycticebus,(Tupaia,Tarsius,Aotus,Callithrix,Pithecia,Saimiri,Macaca,Papio,Cercopithecus,Colobus,Pongo,Gorilla,Pan,Homo))
(Out,Rattus,Cynocephalus,Tupaia,Lemur,Propithecus,Lorls,Nycticebus,Tarsius,Aotus,Callithrix,Pithecia,Saimiri,Macaca,Papio,Cercopithecus,Colobus,Homo,(Pongo,Gorilla,Pan))
(Out,Rattus,Cynocephalus,Tupaia,Lemur,Propithecus,Lorls,Nycticebus,Tarsius,Aotus,Callithrix,Pithecia,Saimiri,Macaca,Papio,Cercopithecus,Colobus,(Hylobates,Pongo,Gorilla,Pan,Homo))
(Out,Rattus,Cynocephalus,Tupaia,Lemur,Propithecus,Lorls,Nycticebus,Tarsius,Aotus,Callithrix,Pithecia,Saimiri,Macaca,Papio,Cercopithecus,Colobus,Hylobates,(Pongo,Gorilla,Pan,Homo))
(Out,Rattus,Cynocephalus,Tupaia,Lemur,Propithecus,Lorls,Nycticebus,Tarsius,Aotus,Callithrix,Pithecia,Saimiri,Macaca,Papio,Cercopithecus,Colobus,Gorilla,Pan,Homo,(Hylobates,Pongo))
(Out,Rattus,Lemur,Propithecus,Lorls,Nycticebus,Tarsius,Aotus,Callithrix,Pithecia,Saimiri,Macaca,Papio,Cercopithecus,Colobus,Hylobates,Pongo,Gorilla,Pan,Homo,(Cynocephalus,Tupaia))
(Out,Rattus,Tupaia,Lemur,Propithecus,Lorls,Nycticebus,Tarsius,Aotus,Callithrix,Pithecia,Saimiri,Macaca,Papio,Cercopithecus,Colobus,Pongo,Gorilla,Pan,Homo,(Cynocephalus,Hylobates))
(Out,Rattus,Cynocephalus,Tupaia,Lemur,Propithecus,Lorls,Nycticebus,Tarsius,Aotus,Callithrix,Pithecia,Saimiri,Macaca,Papio,Cercopithecus,Colobus,Hylobates,Pan,(Pongo,Gorilla,Homo))
(Out,Rattus,Cynocephalus,Tupaia,Lemur,Propithecus,Lorls,Nycticebus,Pan,(Tarsius,Aotus,Callithrix,Pithecia,Saimiri,Macaca,Papio,Cercopithecus,Colobus,Hylobates))
(Out,Rattus,Cynocephalus,Tupaia,Lemur,Propithecus,Lorls,Nycticebus,Tarsius,Aotus,Callithrix,Pithecia,Saimiri,Macaca,Papio,Cercopithecus,Colobus,Hylobates,Pongo,(Gorilla,Pan,Homo))
(Out,Rattus,Cynocephalus,Tupaia,Lemur,Propithecus,Lorls,Nycticebus,(Tarsius,Aotus,Pithecia,Saimiri,Macaca,Papio,Cercopithecus,Colobus,Hylobates,Pongo,Gorilla,Pan,Homo))
(Out,Rattus,Cynocephalus,Tupaia,Lemur,Propithecus,Lorls,Nycticebus,Tarsius,Aotus,Pithecia,Saimiri,(Macaca,Papio,Cercopithecus,Colobus,Hylobates,Pongo,Gorilla,Pan,Homo))
(Out,Rattus,Lemur,Propithecus,Lorls,Nycticebus,Tarsius,Macaca,Papio,Cercopithecus,Colobus,Hylobates,Pongo,Gorilla,Pan,Homo,(Cynocephalus,Tupaia,Aotus,Callithrix,Pithecia,Saimiri))
(Out,Rattus,Lemur,Propithecus,Lorls,Nycticebus,Tarsius,Macaca,Papio,Cercopithecus,Colobus,Pan,(Cynocephalus,Tupaia,Aotus,Callithrix,Pithecia,Saimiri,Hylobates,Pongo,Gorilla,Homo))
(Out,Rattus,Cynocephalus,Tupaia,Tarsius,Aotus,Callithrix,Pithecia,Saimiri,Macaca,Papio,Cercopithecus,Colobus,Hylobates,Pongo,Gorilla,Pan,Homo,(Lemur,Propithecus,Lorls,Nycticebus))
(Out,Rattus,Cynocephalus,Tupaia,Aotus,Callithrix,Pithecia,Saimiri,Macaca,Papio,Cercopithecus,Colobus,Pongo,Gorilla,Pan,Homo,(Lemur,Propithecus,Lorls,Nycticebus,Hylobates))
(Out,Rattus,Cynocephalus,Tupaia,Callithrix,(Lemur,Propithecus,Lorls,Nycticebus,Tarsius,Aotus,Pithecia,Saimiri,Macaca,Papio,Cercopithecus,Colobus,Hylobates,Pongo,Gorilla,Pan,Homo))
(Out,Lemur,Propithecus,Tarsius,Aotus,Pithecia,Saimiri,(Lorls,Nycticebus,Macaca,Papio,Cercopithecus,Colobus,Hylobates,Pongo,Gorilla,Pan,Homo))
(Out,Rattus,Tupaia,Lemur,Propithecus,Lorls,Nycticebus,Tarsius,Aotus,Callithrix,Pithecia,Saimiri,Macaca,Papio,Cercopithecus,Colobus,Pongo,Gorilla,Pan,Homo,(Cynocephalus,Hylobates))
(Out,Rattus,Cynocephalus,Tupaia,Lemur,Propithecus,Tarsius,Aotus,Callithrix,Pithecia,Saimiri,Macaca,Papio,Cercopithecus,Colobus,Pongo,Gorilla,Pan,Homo,(Nycticebus,Hylobates))
(Out,Cynocephalus,Tupaia,(Rattus,Lemur,Propithecus,Lorls,Nycticebus,Tarsius,Aotus,Callithrix,Pithecia,Saimiri,Macaca,Papio,Cercopithecus,Colobus,Hylobates,Pongo,Gorilla,Pan,Homo))
(Out,Rattus,Lemur,Propithecus,Lorls,Nycticebus,Tarsius,Aotus,Callithrix,Pithecia,Saimiri,(Macaca,Papio,Cercopithecus,Colobus,Hylobates,Pongo,Gorilla,Pan,Homo))
(Out,Rattus,Lemur,Propithecus,Lorls,Nycticebus,Tarsius,Aotus,Callithrix,Pithecia,Saimiri,Hylobates,Pongo,Gorilla,Pan,Homo,(Macaca,Papio,Cercopithecus,Colobus))
(Out,Rattus,(Lemur,Propithecus,Lorls,Nycticebus,Tarsius,Aotus,Callithrix,Pithecia,Saimiri,Macaca,Papio,Cercopithecus,Colobus,Hylobates,Pongo,Gorilla,Pan,Homo))
(Out,Rattus,Cynocephalus,Tupaia,Lemur,Propithecus,Lorls,Nycticebus,Tarsius,Aotus,Callithrix,Pithecia,Saimiri,Cercopithecus,Colobus,Hylobates,Pongo,Gorilla,Pan,(Macaca,Papio))
(Out,Rattus,Cynocephalus,Tupaia,Lemur,Propithecus,Tarsius,(Lorls,Nycticebus,Aotus,Callithrix,Pithecia,Saimiri,Macaca,Papio,Cercopithecus,Colobus,Pongo,Gorilla,Pan,Homo))
(Out,Cynocephalus,Tupaia,Lemur,Propithecus,Lorls,Nycticebus,Tarsius,Hylobates,Pongo,Gorilla,Pan,Homo,(Aotus,Callithrix,Pithecia,Saimiri,Macaca,Papio,Cercopithecus,Colobus))
(Out,Rattus,(Cynocephalus,Tupaia,Lemur,Propithecus,Lorls,Nycticebus,Tarsius,Aotus,Callithrix,Pithecia,Saimiri,Macaca,Papio,Cercopithecus,Colobus,Hylobates,Pongo,Gorilla,Pan,Homo))
(Out,Rattus,Cynocephalus,Tupaia,Lemur,Propithecus,Tarsius,Aotus,Callithrix,Pithecia,Saimiri,Macaca,Papio,Cercopithecus,Colobus,Pongo,(Lorls,Nycticebus,Hylobates,Gorilla,Pan,Homo))
(Out,Rattus,Tupaia,Lorls,Nycticebus,Tarsius,Macaca,Papio,Cercopithecus,Colobus,Pongo,(Cynocephalus,Aotus,Callithrix,Pithecia,Saimiri,Hylobates,Gorilla,Pan,Homo))
(Out,Rattus,Cynocephalus,Tupaia,Lorls,Nycticebus,Tarsius,Macaca,Papio,Cercopithecus,Colobus,Pongo,(Aotus,Callithrix,Pithecia,Saimiri,Hylobates,Gorilla,Pan,Homo))
(Out,Rattus,Cynocephalus,Tupaia,Lorls,Nycticebus,Tarsius,Aotus,Callithrix,Pithecia,Saimiri,Macaca,Papio,Cercopithecus,Colobus,Hylobates,Pongo,(Gorilla,Pan,Homo))
(Out,Rattus,Cynocephalus,Lemur,Propithecus,Lorls,Nycticebus,Tarsius,Macaca,Papio,Cercopithecus,Hylobates,Pongo,Gorilla,Pan,Homo,(Tupaia,Aotus,Callithrix,Pithecia,Saimiri,Colobus))
(Out,Rattus,Cynocephalus,Tupaia,Lemur,Propithecus,Lorls,Nycticebus,Macaca,Papio,Cercopithecus,Hylobates,Pongo,Gorilla,Pan,Homo,(Aotus,Callithrix,Pithecia,Saimiri,Colobus))
(Out,Tupaia,Lemur,Propithecus,Lorls,Nycticebus,Tarsius,Aotus,Callithrix,Pithecia,Saimiri,Macaca,Papio,Cercopithecus,Colobus,Hylobates,Pongo,Pan,(Gorilla,Homo))
(Out,Rattus,Cynocephalus,Tupaia,Lemur,Propithecus,Lorls,Nycticebus,Tarsius,Aotus,Callithrix,Pithecia,Saimiri,Macaca,Papio,Cercopithecus,Colobus,Pongo,Gorilla,Pan,(Hylobates,Homo))
