# Supplementary material for: A laid-back trip through the Hennigian Forests
Source: PeerJ. 2017 Jul 21;5:e3578. doi: 10.7717/peerj.3578 (PMC5522724; doi:10.7717/peerj.3578)
Supplement: Supplemental Information 1 [file peerj-05-3578-s001.zip › Raw_data_supplemental_data_files/raw_data_Figure_7.III.I/raw_data_Figure_7.III_Reduced_Table_3.1_from_Diogo_and_Wood_2012_with_all_multistate_characters_recoded_in_additive_binary_form_Average_Consensus_HS.log]

P A U P *
Version 4.0a (build 153) for Macintosh (X86) (built on Jul  4 2017 at 17:14:32)
Thursday, July 6, 2017 1:29:27 PM ET

      -----------------------------NOTICE-----------------------------
        This is an alpha-test version that is still changing rapidly.
        It will expire on 1 Jan 2018.

        Please report bugs to david.swofford@duke.edu
      ----------------------------------------------------------------


paup> NJ breakTies=random tieSeed=43256789 objective=BME dCollapse;

Neighbor-joining search settings:
  Ties (if encountered) will be broken randomly; initial seed = 43256789
  Distance measure = user-input
  (Tree is unrooted)

Neighbor-joining tree:

/--------------------------------------------------------------------------------------------------------------- Out
|
|                           /------------------------------------------------------------------------------------------------------------------------------------------ Rattus
|                           |
|                           |             /---------------------------------------------------------------------------------------------------------------------------------------------------- Tupaia
\---------------------------+             |
                            |             | /-------------------------------------------------------------------------------------------------------------------------------------------------------- Cynocephalus
                            |             | |
                            \-------------+ |               /---------------------------------------------------------------------------------------------------------------------------------------- Lemur
                                          | |            /--+
                                          | |            |  \----------------------------------------------------------------------------------------------------------------------------------------- Propithecus
                                          \-+       /----+
                                            |       |    |          /-------------------------------------------------------------------------------------------------------------------------------------- Lorls
                                            |       |    \----------+
                                            |       |               \--------------------------------------------------------------------------------------------------------------------------------------- Nycticebus
                                            |       |
                                            \-------+----------------------------------------------------------------------------------------------------------------------------------------------- Tarsius
                                                    |
                                                    |                       /----------------------------------------------------------------------------------------------------------------------------------------- Aotus
                                                    |                      /+
                                                    |                      |\---------------------------------------------------------------------------------------------------------------------------------------------- Saimiri
                                                    |                  /---+
                                                    |        /---------+   \------------------------------------------------------------------------------------------------------------------------------------------- Pithecia
                                                    |        |         |
                                                    |        |         \---------------------------------------------------------------------------------------------------------------------------------------------- Callithrix
                                                    |        |
                                                    |        |                    /----------------------------------------------------------------------------------------------------------------------------------------- Macaca
                                                    |        |                 /--+
                                                    \--------+                 |  \----------------------------------------------------------------------------------------------------------------------------------------- Papio
                                                             |               /-+
                                                             |      /--------+ \----------------------------------------------------------------------------------------------------------------------------------------- Cercopithecus
                                                             |      |        |
                                                             |      |        \--------------------------------------------------------------------------------------------------------------------------------------------- Colobus
                                                             \------+
                                                                    |              /------------------------------------------------------------------------------------------------------------------------------------------------------- Hylobates
                                                                    |              |
                                                                    \--------------+ /------------------------------------------------------------------------------------------------------------------------------------------------ Pongo
                                                                                   | |
                                                                                   \-+            /--------------------------------------------------------------------------------------------------------------------------------------------- Gorilla
                                                                                     |           /+
                                                                                     |           |\-------------------------------------------------------------------------------------------------------------------------------------------- Pan
                                                                                     \-----------+
                                                                                                 \---------------------------------------------------------------------------------------------------------------------------------------------- Homo

Tree found by neighbor-joining method stored in tree buffer
Time used for tree calculation = 0.00 sec (CPU time = 0.00 sec)

paup> HSearch nchuck=0;

Heuristic search settings:
  Optimality criterion = distance (balanced minimum evolution)
    Negative branch lengths allowed, but set to zero for tree-score calculation
    Distance measure = user-input
  Branch-swapping algorithm: tree-bisection-reconnection (TBR) with reconnection limit = 8
    Initial swapping on tree 1 already in memory
    Steepest descent option not in effect
  Initial 'Maxtrees' setting = 1000 (will be auto-increased by 100)
  Zero-length branches not collapsed (option to collapse zero-length branches is ignored unless branch lengths are constrained to be nonnegative)
  'MulTrees' option in effect
  No topological constraints in effect
  Trees are unrooted

Heuristic search completed
  Total number of rearrangements tried = 3388
  Score of best tree(s) found = 23.84628
  Number of trees retained = 1
  Time used = 0.17 sec (CPU time = 0.19 sec)

paup> DescribeTrees;

Tree description:

  Unrooted tree(s) rooted using outgroup method

  Note: No outgroup has been defined; tree is (arbitrarily) rooted at first taxon.
  Optimality criterion = distance (balanced minimum evolution)
    Negative branch lengths allowed, but set to zero for tree-score calculation
    Distance measure = user-input

Tree 1 (rooted using default outgroup)

Balanced-minimum-evolution (BME) score = 23.84628

/----------------------------------------------------------------------------------------------------------------------------------------------------------------------------------------------------------------------------------------------- Out
|
|                   /--------------------------------------------------------------------------------------------------------------------------------------------------------------------------------------------------------------------------- Rattus
|                   |
|                   |                   /------------------------------------------------------------------------------------------------------------------------------------------------------------------------------------------------------- Tupaia
\------------------42                   |
                    |                   |                   /----------------------------------------------------------------------------------------------------------------------------------------------------------------------------------- Cynocephalus
                    |                   |                   |
                    \------------------41                   |                                                                                                                                                              /-------------------- Lemur
                                        |                   |                                                                                                                                          /------------------23
                                        |                   |                                                                                                                                          |                   \-------------------- Propithecus
                                        \------------------40                   /---------------------------------------------------------------------------------------------------------------------25
                                                            |                   |                                                                                                                      |                   /-------------------- Lorls
                                                            |                   |                                                                                                                      \------------------24
                                                            |                   |                                                                                                                                          \-------------------- Nycticebus
                                                            |                   |
                                                            \------------------39                   /------------------------------------------------------------------------------------------------------------------------------------------- Tarsius
                                                                                |                   |
                                                                                |                   |                                                                                                  /---------------------------------------- Aotus
                                                                                |                   |                                                                                                  |
                                                                                |                   |                                                                              /------------------27                   /-------------------- Callithrix
                                                                                |                   |                                                                              |                   \------------------26
                                                                                \------------------38                   /---------------------------------------------------------28                                       \-------------------- Saimiri
                                                                                                    |                   |                                                          |
                                                                                                    |                   |                                                          \------------------------------------------------------------ Pithecia
                                                                                                    |                   |
                                                                                                    |                   |                                                                                                  /-------------------- Macaca
                                                                                                    \------------------37                                                                              /------------------29
                                                                                                                        |                                                                              |                   \-------------------- Papio
                                                                                                                        |                                                          /------------------30
                                                                                                                        |                  /--------------------------------------31                   \---------------------------------------- Cercopithecus
                                                                                                                        |                  |                                       |
                                                                                                                        |                  |                                       \------------------------------------------------------------ Colobus
                                                                                                                        \-----------------36
                                                                                                                                           |                   /-------------------------------------------------------------------------------- Hylobates
                                                                                                                                           |                   |
                                                                                                                                           \------------------35                   /------------------------------------------------------------ Pongo
                                                                                                                                                               |                   |
                                                                                                                                                               \------------------34                   /---------------------------------------- Gorilla
                                                                                                                                                                                   |                   |
                                                                                                                                                                                   \------------------33                   /-------------------- Pan
                                                                                                                                                                                                       \------------------32
                                                                                                                                                                                                                           \-------------------- Homo

paup> SaveTrees file='/Users/evgeny/Desktop/Raw_data_supplemental_data_files/raw_data_Figure_7.III.I/raw_data_Figure_7.III_Reduced_Table_3.1_from_Diogo_and_Wood_2012_with_all_multistate_characters_recoded_in_additive_binary_form_Average_Consensus___.tre'
root;

1 tree saved to file "~/Desktop/Raw_data_supplemental_data_files/raw_data_Figure_7.III.I/raw_data_Figure_7.III_Reduced_Table_3.1_from_Diogo_and_Wood_2012_with_all_multistate_characters_recoded_in_additive_binary_form_Average_Consensus___.tre"
