# Supplementary material for: A laid-back trip through the Hennigian Forests
Source: PeerJ. 2017 Jul 21;5:e3578. doi: 10.7717/peerj.3578 (PMC5522724; doi:10.7717/peerj.3578)
Supplement: Supplemental Information 1 [file peerj-05-3578-s001.zip › Raw_data_supplemental_data_files/raw_data_Figure_8.I/raw_data_Figure_8.I_159074_bp_alignment_of_complete_plastomes_of_palms_Dasypogonales_and_Typha_latifolia_from_Barrett_et_all_2016.nex]

#NEXUS 

[An alignment of complete plastomes of palms (Arecales), Dasypogonales, and Typha latifolia (Poales, Typhaceae) modified from Barrett et al. (2016)]

Begin data;
	Dimensions ntax=42 nchar=159074;
	Format datatype=dna gap=-;
	Matrix
Acoelorrhaphe_wrightii     ???????????????????????????????????????????????????????????????????????????????????????????????????????????????ACTAATACTTAT?CTTATG????????????????????????????????????????TGCTATACTAATA?????CTTATGTGTTGTGTGCA?AAA???CACTATTG??????AATCAAACAATGGAGCAATACCCAACTAAAACAAGATATTGGGTATTGCTCCATTCC????TTCAACGA???TTCATATACACTAAGACA??????????????????AAAGTCTTATCCATTTGTAGATGGAACTTCGACAGCAGCTAGGTCTAGAGGGAAGTTGTGAGCATTACGTTCATGCATTACTTCCATACCAAGGTTAGCACGATTGATGATATCAGCCCAAGTGTTGATAACACGACCCTGACTGTCAACTACAGATTGGTTGAAATTGAAACCATTTAGGTTGAAAGCCATAGTACTAATACCTAAAGAAGTGAACCAGATACCTACTACAGGCCAAGCAGCCAAGAAGAAATGTAAGGAACGAGAATTGTTGAAACTAGCATATTGGAAGATCAATCGGCCAAAATAACCATGAGCAGCTACGATATTATAAGTTTCTTCCTCTTGACCGAATCTGTAACCTGCATTAGCAGATTCGTTTTCAGTGGTTTCCCTGATCAAACTAGAGGTTACCAAGGAACCATGCATAGCACTGAATAGGGAGCCGCCGAATACACCAGCTACACCCAACATGTGAAATGGATGCATAAGGATGTTGTGTTCCGCCTGGAATACAATCATGAAGTTGAAAGTACCAGATATTCCTAAAGGCATACCATCAGAGAAACTTCCTTGACCAATAGGGTAGATCAAGAAAACAGCAGTAGCAGCTGCAACAGGAGCTGAATATGCAACAGCAATCCAAGGGCGCATACCCAGGCGGAAACTAAGTTCCCACTCACGACCCATGTAACAAGCTACACCAAGTAAGAAGTGTAGAACAATTAGCTCATAAGGACCGCCATTGTATAACCACTCATCAACAGATGCCGCTTCCCATATCGGGTAAAAATGCAATCCGATAGCTGCAGAAGTAGGAATAATGGCACCAGAGATAATATTGTTTCCATAAAGTAGAGAACCAGAAACTGGTTCACGAATACCATCAATATCTACTGGAGGAGCAGCAATGAAGGCGATAATGAATACAGAAGTTGCGGTCAATAAGGTAGGGATCATCAAAACACCGAACCATCCAATGTAAAGACGGTTTTCAGTGCTGGTTATCCAGTTGCAGAAGCGACCCCATAGGCTTGTACTTTCGCGTCTCTCTAAAATTGCAGTCATGGTAAGATCTTGGTTTATTCA????ATTTTCAAGAACTCCCAAGCACACGTATTAA???????????CTAGAAA????TGAGATAGATAATA?GAAGGCTTGTTATTTAACAGTATAACATGTCTTATATGCCAATGTCAACCAATCTCAACAG??ATA????TATATCTCTATGACTAAATCCCACA???????????????AAACAATTTGTAAATAAAGTGAATTAAAATAG?AAAAAAA???????TCTTTCTTTTTTC????CGTATGGGTTGCCCGGGACTCGAACCCGGAACTAGTCGGATGGAGTAAATAACTTTTCT?????TTGTTGGAATAGAGGAAAAAGATCCCTCCCCAAACCGTGCTTGCATTTTTCATTGCACACGAC????????????TTTACCTATGTATA?ATAT??????AAAACTTGGGTCCCG?????AGAAGAAAG????????TATAATAATTTTGACTACTCAGTTGATTCAACCACTACACTA??????CTGCAATGA????????????GCATTTCAGAATGAAAATTCATGAATTTTTT?TCTCTCTTGATCAT???????TTATAGATCATTTCTA???????TTCTATTCATAAGTCTCATCACGTCAA????CAAACC????????????????????????????????????????????????????????????????????????????????????????????????????????????????????????????????????????????????????????????????????????????????????????????????????????????????AATTATGAATAATTCACCAGGTCATTGATACGGATAATATCCAAATACCAAATACGTTCTATATGTGATTCATGT??????AAAGAAAAAGAAGTTGTTTTTGGGAAGATCAAAGAAACAACTTGTTCTTCTTCCATAAAAAATTC??????TTCTAATAATCCCGAACCTAATCTT??????TGCAAAAAAGCGCGTACCATACTTTTATGTTTACGAGCCAAAGTTCTAGCACACGAAAACCGAAGTATATACTTTATTCGATACAAACTCTGTTTTTTTGAGGATCCACTGTGATAATGAGAAAGATTTCTACATATCCGACCAAATCGATCAATAATATCGCAATCTGATAAATCGGTCCAGATCGGC??????TTACTAATAGGATGCCCCGATACGGTACAAAATTTAGCTTTAGACAATGATCTAATAAGAGGAATAACTGGGACTCTGGTATCGAATTTTTTAATAACAGTATCTATTAGAAATGAATTCTCTAGCATTTGATTCCTTACCGCCGAAGGATTTATTAGTACACTTGAAAGATAACCTAGAAAATAGAAAGAACAGTTTGATAATTGGTTTATATGAATCCTGTACGGTTGAGACCAAAAGTGAAAATAATATTGCCAGAAATTGACAAGGTGACATTTCCATTTCTTCATCAGAAGATGAGTCCCCTTTGAAACCAGAATTGCTTTTCCTTGATATCGAACATAATGCATGAAGGGATCCTTGAAAAACCATAGGGTCTTCTTCTGAAAATAATTACGGCGC??????ACTACTATACGATATTCTATTTTTCCATAGAAATGTGTTCGCTCAAGAAAAGCTCCAGAAGATGTTAATCGTAAATAAGAAGATTGTTTACGAAGAAAAACTAATACAAATTCGCATTCAGATACATAAGAATTATATGGGAACCGAAATAGTCTTTTATTTTCTTTT??????G?????????AAAAAAGAAAAATAGAATTATTCGGAGTAATAAGACTATTCCAATTATGATATTCGTGAAGAAAGAATCGCAATAAATGTAAAGAAGGAACATCTTGGATCCAGAATTGAAGGATTTGAACCAAGATTTTCAGATGGATGGGATAAGGTATTAGTATATCTGACACATAATTTAAATGCGATAATTTGTCCTCCAAAAAGGGAAATATTGAATGAATAGATCGTAAATTCAAATTCTGAGATTTTGGTATTTTTTTTTCTTCGAGGGAAGATACCAATCGCAGCAAGAATGGAATTTCCACAATGACTGCAAAACCTTCCAATATCATCTGAGAAT???AAAAATGAAAATCAAAATAATTGTTGTGCCCAACGAATCGATTTTGGTTAGAATCATTAACCGAATAAATCAAATAATTCTGTCGATACATTCGAATAATTGAACGTTTCACAAGTACTGAACTAGATTTATTGTCATAACCAAAAATTTCCGTGGATTCGTAAAAAATCGAACCATTTAAACCACGATCATGAAGAAATGTGTAAATATACTCCTTAAAGAGAAGCGGATATAGAAAGTGTT??????????????????GTTGCAGAGATCTATCTCTTTCTAAATATCCTTGTAATTCTTC??????CATTTACATTT????CTACTTGAACCAGAGGCGGGACCTATTTCA??TTTTTTGGGTTATCAAATGATACATAGTGCAATATGGTCAGAACAGGGTATGTATTATGTAT??????????????ATAATTACAGT?????AAG???A??????????AAAAAATATATATCCCGCAAAC???AAAGGAAACGGGGGAGTCCAATCAACAGATCTTTTTCCTCTCCTTTTCT???????ATCCAATT?GGTTT???????????ATGTTCGTTATAATTACAAGAGGGTA?????AAAAATCCTTTATTTTTGCAACTCGATCGCTCTTTTGACTTTGGAATAAATTCT?????CTTTATCAGTATACTGTTTCTTCTACACATTCGTCTCCAATCCAT??????????????????????????AATAAAGAATAATTAGGATTCATT?????AAAAAAAAAAGAAAGAAAATCAATGGTCCACTCACAGAAGAACCCACCCTTTCCCGCATCAGGCACTAATCTATCTTTAACGTCTAATTAGATCGGGTAATCATTCAAATTAAGAACAAAAGCTCGTTGC?T?????TTTTATTTCACCAGAATTAGAGCCA???????TAGGGCTCTATCCATTTATTCACTAGACCCAACTGTAAATGTGAATTTTTTTT?TTCACTTCCAAAC??????????????AAAAAG???AAAAAAAATTGTAACGATCCGGTAAGGATAAACTCAAAGT???????????????????????????????????????????????????????????????????????????????????????????????????TCTAC???????????????????????????????????TTTAATTAAATAA?????????TATTTAAT??????????????????????????TAAATAATAAATT??????AAATAA???????????????????????????T???????????AA????AATAA??????????????????TAATATTTTATTACGACATGCTGTTTTTTCCATTCATTACCTTTGAGGATCAGTCGTGGTCTTATAGACTCTACCAATAGTCTGGACGAATCTGTTGCTTCATCCAAATGTGTAAAAG?????ATCATAGTCGCACTTAAAAGCCGAGTACTCTACCGTTGAGTTAGCAACCCG??????????????????????AATAAAAA??TAAAATA??????????AATAGGATATATATGTAAATACGGTCAAAAT?AAAAAAGTCAATTGAATTGCACTGCACGACCCCGT?????CAAAACATTGAACTAG?AACAAATC?????GAAAAGAAAGATTTGTTTTTGTTGATCAATTAAAAACAC?????CAAAATACCAAAATGGACAGATCGGATTAAACAACA????AC?AGATTCCCAATAGAGAT???????G??????TCAAAATTGTGACAAACCGCCATTTTATTTA???????????????????????????????????????????????????????????????????????????????????????????????????TCAAT????TTTCTTTTCTTTTTCGTT?AAGAAAATACATCTTGTATGCCAGTAAATCCGGCAG?GGCAAACCCATC????ATTTGACTGAAGTGAAGTA?A?AAAAA?????????????AC?CAATATGAGGTGGAGATAAACAGATCTATTTATCTACGATCGAATTATATTTC????????????????????TTCGATGCACCATTGTCAATATGA?????ATCCAATATTAAG???????????????????????????AAAA???????????????CATATTTAAGTAAATCAAATAAGGACT????????????????????????????????????????????TGT?GTTGGATTGGCACAACATAAACATAAATAAGAAATTTGGATG????AAAAAAATACGAAAGAGGTAAAGTAA??????AGAAAAAATC????????TCGGGTTTATTCA??????ATCAATAGAGGTACAATA???????????????????????????????AGCAAGATTAACC??CCTTGTTTGTTGGTGGATTCCCGCAACAAACAAAACAAG?AAAAAAAGT????????????AAATTAAGTATGAATACAGCAAG?????AAAAAGGCAAATTGTGTGTAAATGTAAATA??????????????????????????ATTACAC????????AAAGATAGATAC?TAGTTACCCCCCCCCCCCC????????????????????????TTTATT?????????????????TATTAATTTTTTGTTTTTTT???????ACTTTAATTAACTCGAATCGAAGTTCTTTCTTG?AAATAATTCCGCCTTCCTTAAAATATCACAAACAGTTCCCGTAGGTTGAGCACCTTTTTCAAGGAAATATAGAATAAGA?????GGAACATTTAAATAAGTTTGATTCTTT?ATCGGATCGTAAAAACCTACTTTTCTAAGATCTCTTCCTTCTCTTCGGGATCGAACATCAATTGCAACGATTCGGTAGATGGCTCATTGGAATAGATGTA?AATAAACAATGC??CCC?CCCTAGAAACGTATGGGAGGTTTTCTCCTCATACGGCTCG?????AG????AAAAAAGGATTCTAAATTTC??????TGTATATGTATATAAT??????????????????????????????GGCAAATGGATCCATA?????????AAATCATGAATTAGACTATGATTTGAGT????CGTTTTTTTATTCTTCCTT??????ACAGAAAAAAAGAAATCTCATTCGTACTCATAACTCAAGTTGGGTAATTCTGACAGAGTTCGAAGGGAAACCCTTAGACATTTATTGAGCCGTCTC???????TAACCTCTTTTGTTTGTCTCATCTCGAATCTATTTTTATTCCTCATTCTGATTCAATTGTTGAGACAATTGAAAATA?GTGTTTACTTGTTCCGGAATCCTTTATCTTTGCTTTGTGAAATCATTGGGTTTAGACATTACTTCGGTGATCCTTACTCCTT??????TCAAAAGAGC?????AGCAACATACCTTTTTGTTTTTTGTTATTTTTTTCTATACTATAGAAATAGAATATGAACTATAGAAATAGAATATGAACTAT?????AGAAATAGAATATGAA????CGGTGGATTCCCTTGTGATACACTTTTG????????????ATCGAAATAGTTTTACCAATTCTGAAAAATTTTACTTTTTATTTTTCAAACTTCTTTGATTTTTCGA?TCTTTTAACCTTTCG?????ATTTATAT????ATTGAGGATATACTTACAAAGTTGGTCTAACTTA???TTGATAGTTACTAACCCTAGATTCTTCCCCCTGATAAA????CGAATCAATCCTTTCTGCTCGAGCTCCATCATGTAC?????TAT???????TTACTTA???????????????????CAACCTAACACAAATTCGGTTCCTAACAGAGCAGAACAAACTATGTCGAGCCAAGAACATCTTCATTCCTATAGAAAATGGTGGATG?TAAGAATCCACAGCCGATCATGTCCTTCAAGTCGCACGTTGCCTTCTACCACATCGTTTCAAACGAAGTTTTAACATAACATTCCTCTAAT????TTTAT?????TTCAAACCGGTATGTAATTGATTCAATATGGAATCATGAATAGTCATTGGCT???CAACCGG????????????????????TGTGTGTATACCGGT?????ATATAATAGTACATACTT????????TCTATCTATCTATGG??????????????????ATAG????ATAAGTATTTATCCGGGGAAGGCTCAGCAAGGATCCAA????????????TTTTTTTAACTCTATATTC??????????????????????????TATCATATGAATGAAAC?????ATATTTCTAAAAAAGACGAATAAAAAAGTTTGCTTAAGACTT?ATT?????TACATCTTAAAAAGATTGTTCGGGACGATCAATCATGAAGGATCCA?TTTTTCTCGAAC?AAATAAACTATAAAC????CT??????CAAAAGAAGAACCTTTAATATT????????????????????????????????????AATAGATTTGCAATCC??????CGGAAAAAAATC????????????AATTATTAATAAAAC???????????????????????????????????????????????????????????????????????????????????????????????????????????????????????????????????????????????????????????????????????????????????????????????????????????????????????????????????????????????????????????????????????????????????????????????????????????????????????????????????????????????????????????????????????????????????????????????????????????????????????????????????????????????????????????????????????????????????????????????????????????????????????????????????????????????????????????????????????????????????????????????????????????????????????????????????????????????TTTTTTATTT???????TATTTTATACAATACGGATTTTGTTTTACTTCAGGTTCAAGAATTTTTCTTTTCCATCAATTCCATAAAGTCAAGTAGATGCAATATACGAATTTCCCCCCAATCGCTACATTACATTGATTTACAATTATTCATTTGAACCGGATAAGATATAAGATGAACCAGATAAAAT??ACAA??????AAAAATGGGGTCCAGATCAATTCGTTTTTACTATTTTT??????????????TTCCCACACCAGCTTTAGAAGTTTTAAGACCAGTGATGAAATTAGTACCAAAAACTCCCTACTCTTTAGTCTCC?????ACATAGACTGTGGAATTGGGATACCCCATTTATTTACTTTAGGCT??????TTTTACCCTTGGTAAGGGAATAAAGAGGCCTTT?????CTTTCATTCACATTTCGATTCAGAATGCTTCGTGTGAGAATTGACATTT????CATAGATATGGGACATAAAGTTTCCATAAGTAACTAACTTTAAAATG?????AATATTGAGTAGTACGAGCAT????????????ATCCTGAATGTGAATGATAAACCCAGAATTTCTTTTTTGAATT?A?AA?????AAAAA??????????AAGATATTTATTTCCACCCACATTTGACACTTGATTACGTTTGTGAGAAACCAAATGAAAGAAAAAATATGATTCTAAGAATGATTCTTAGAATTCAG????AACAAAAGATTGTTCTCGTTAACAATTTTATGTTTCATGTGGGATACAATGTGATCCCATCTTTCGTTTCTGATGGAAACGATCTGGGACGGAAGGATTCGAACCTCCGAGTAACGGGACCAAAACCCGCTGCCTTACCGCTTGGCCACGCCCCATTTCGAATTTCTATTCGACACTA??ATAAACATTAATATTGGTATTGGTTATTCGTCAATCCCAACCC???????????AATAAATACATTGGGAATATATTGTTGCTAGGATTCAACACATGTAGATATAGAATC????AAAAAAATTCATTGATCATTACATGGAATTCAGTTAAGATATTGTATGA????????????AAATGGAATTCCTTGTATTCTCATTTGAGAATGGAAGGAGGG????A??????TTTTTATTTGGGAGAGTT???????????CG??????AAGAAAAAGAAAGATTTTTTGA?????????CTTGTCTTTTTTTTCCCTTATA???AAA?AAAAACTCAATCAGAATAAAATTATCTA??????ATCTACAAGAACGAAAT?TTTGTTATGCTTAATATCTTTAGTTTAATCTGCATCTGTCTTAATTCTGTCTTTTATTCGAGTAGTTTTTTCTTCGCCAAATTGCCCGAAGCTTATGCCTTTTTAAATCCAATCGTAGATGTTATGCCTGTCATACCTGTACTTTTTTTTCTCTTAGCCTTTGTTTGGCAAGCTGCTGTAAGTTTTCGATGA????TTTAATAC?TCTGCTAAATTCATGATTTATTCGAT?AAAT?AAAAATTCTAAAAATTGATAAGACCAGATAAGTCTTACATTAT??????GAACCCTCGATTC??AAAAATAGAAATTC?????TTGTATAT????TGAATAACCACGGCGATGAATTTTGATCAGCTTATTTCCTCGCTCTGACCTTACAGTGAGCAAAG?????ATTTTATTAGGTTGCCTACAAT??????ACCTAA????TCATATGACAAGAAATTTTTGA???????TAACGAAGGAATCAAAATCTTATTCCAAAGAAATTCGTGAAAATGACTTTCT????????TTTCAAAAAACACTTCATTTTT???TGGGGGGTGTCATGTCAAAACAA????AATA??GTGTATGTGGT??????AAAAAATAAGTAATCTATTCCCTTTTTC?????A??AAAAAAAAGATCTTGGAGATTGTGTAATGCTTACTCTCAAACTATTCGTTTATACAGTAGTGATATTCTTTATTTCTCTCTTCATCTTCGGATTTTTATCTAATGATCCAGGGCGTAATCCTGGACGTGAGGAAT?AAAAAA????AAGATATTTTTAGTTTTTCCTGCTTTTTCGAA???AT??????????TTT??TTTCTTATGAT????????????TTTATGTATTCCATACATTTACCTATGCTATG?ATAAAATCAAAGGAT????????CG?AAATTCC??????TTCGAATTCGAAAGTC?TCAAGTAATCAGAAGAAGCGGAGAGAGAGGGATTCGAACCCTCGGTACGAATAACTCGTACAACGGATTAGCAATCCGCCGCTTTAGTCCACTCAGCCATCTCTCCC????CATCCCCA??????TTTTAAAATAGAAAATTTTTTATGTGATGTGACACGTGA??????????????????????????????????????????????????????????????????????????????????????????????????????????????????????AGTA?????????AAAAACCTTCATTTTCCTT??????????????????????????TTTTATTTATCTA??TTT?????????????????????????????????????????????????????????????????????????????????????????????????????????????????????????????????????????????????????????????????????????????????????????????????????????????????????????????????????????????????????????????????????????????????????????????????????????????????????????????????????????????????????????????TTTT???TATATATATTCTTTTATTTATATTCTATTAAATTATATTCTTTATTTATTATAAT???????????????????????????????????????????????????????????????TATAAATAATATATATATATATATTTATAATAAATATAT?????????AAATTT????????????????????????????????????????????????????????????????ATAATAAATATATAAAAATTTTATATTAT??????????????????????????????????????????????????????????????????????????????????????????????????AAAGAAAAAAAAGAATAAAGATATAT?AAAAAAGATATAAGA?TTATA?????TAAAAAAAGATATAAAATAAAGATATATAAA??????????????????????????????????????????????????????????????????????????????ACGAAGATATATAAA???????ATATTATAATGTTTATTTATATG??TTATATAAATAAACA???????????????????????????????????????????????????????????????????????????????????????????????????????????????????????????????????????????????????????????????????????????????????????????????????????????????????????????????????????????????????????????????????????????????????????????????????????????????????????????????????????????????????????????????????????????????????????????????????????????????????????????????????????????????????????????????????????????????????????????????????????????????????????????????????????????????????????????????????????????????????????????????????????????????????????????????????????????????????????????????????????????????????????????????????TTATAATATAACTTATAAG??????TTATTT?????????????????????????????????????????????????????????????????????????????????????????????????????????????????????????????????????????????????????????????????????????????????????????????????????????????????????????????????????????????????????????????????????????????????????????????????????????????????????????????????????????????????????TATTAT??????AAACTTATTTTT????TATGTTATTTAAGTAAGCTTTCTGCTCTTCGC????CGCCT???ATTTAAGTCCCCGG??CGGGACGAA????GTGTCAACGCTAGA????????????????????ATTTTCATGATTC?????TGGTGCTATCTTGATTGCGCCTCAC??????TCTTT??????????????TGTTCGACAAATGGTCT???????ATTCATATACAATAAT?????????????????????AA??ATATGTAGCGGGTATAGTTTAGTGGTAAAAGTGTGATTCGT????????????????????TCTAT????C?????????????????????????AAAAACTTAATTAAATAGTTAAGGGGT??CTT????TCAGTT?????????????????TCATATTCCGATC???AAAAACTTTATTTCTTAAAAAGGTTTAATCC???TTTACCTCTCAATAGCATATTTGAGGAAGAATATACATTTTCACGA????TTTGTATCCAAAGGCCAATTAGAAATTGA????????ATAA?????AAAAGATTGGATTATGGATATGGAGTCGCGAAGCATAA?????TTTTTTTGAATTGGATTAACTC?TTCCAATTGAATGAGTATGAGTAAAGGATCCATGGATGAAGATATAAAAGTGTATTTCCAATCGTAACTAGATCTTCAA??TTTTTTTTT????????TTTGTAAAAGG??GAAATTGAAGCCAAATAGCTATAAA?????ACGATGGTTTTGGTTTACTAGAAC?????CATCAGCATATTGTTTCAGCTCGGTGGAAAC?CAAATT?TTTTTCCTCAGGATCCTGCGAGTGGAAATAGGGAACGAAGTAACTAGACTAAATGGATTTAGTATAAT?CCCCCTCCTCTAGAGGGATCATCTAGAAAGCAAGTAGCTTTGGGCGGATTCATGCAGAAAAGCTAACATAGATGTTATGGATCTAATTTTTCT???CTT??TGGGAATAC???????????????ATCAATC?????TTC???????????T?????ATAAAGGAGCCGAATGAAACCAAAATTTCATGTTCGGTTTTGAATTAGAAACG??TTAAAAATGATCAACCAACGTCGACTATAACCCCTAGCCTTCCAAGCTAACGATGCGGGTTCGATTCCCGCTACCCGC??????????????TAT?????ATATTCTTTATTAT???????????ATATG????????????????????????????????CTTTTTATTATACATGCATCATCAATTTGGATATGCATCATTGTTTTTTTTATTCCCTAAAATATTTTCCGT?????GTAATCGTTTTTT?????ATCCGAACAAGAGAAAGGAAGAATACGAAAG?AAGAAAATAGGAACGAAAAGCGTCCATTGTCTAATGGATAGGACAGAGGTCTTCTAAACCTTTGGTATAGGTTCAAATCCTATTGGACGCAATTTATTTCCATCTA?TTT?????TTTAAAATG??????????????????????GCTATACCAAGAAACCTTTTTTGAATGATTCGAATCAGAAATATTTCT??????????????????????????????CAATGAGTATTCTTGTACTAATAC?TAAGAATAAGAGGGAGAAGTTGATGTTTGTTCC??????TGAAGTAAAAACAGTTCGATCTGTTCCTGAATAGCTTCCCTCAAAAGAGCTTCTGCTTGCTCGGTGAATGTCTTGGTAGAAGATATAATTTCTTGGAATTGAGGTTTATTCTTTTTTAAGTAGGTACGTAACTGAACGAGAAATTTCTTTACCTGTCCAATTTCTAACGGATCAAGATATCCATTCGCTCCGGTATAAATAGTAACTACCTGTTCTCCCACCGTGAGAGGGTCTGATTGGGATTGTTTAAGCAACTCACGTAATCGTTGACCTCTTGCCAATTGATTCTGAGTAGCTTTATCGAGATCAGAAGCGAATTGTGCAAAGGCTTCTAACTCCGCGAATTGCGCTAGTTCCAATTTTGATTTGCCAGCTACTTGTTTCATGGCTTTAATTTGAGCTGCGGATCCTACTCTGGAAACAGAAATACCCACATTAATAGCGGGTCGGATTCCAGCATTGAATAGATCGGCGGATAAGAATATTTGTCCATCTGTAATGGAAATTACATTAGTAGGAATATAAGCTGAAACGTCTCCAGATTGAGTCTCAACTATTGGTAAAGCAGTCATACTCCCTTCACCTAAACGAGAATTTGATTTAGCGGCTCTTTCCAAAAGGCGCGAATGCAAATAAAAAACATCTCCTGGATAAGCTTCACGACCAGGGGGTCTTCTTAATAGAAGAGACATTTGGCGATAAGCTTGTGCCTGCTTGGAGAGATCATCATAAATTATTAAAGTATGTCGTTCACGGTACATAAAATATTCAGCCAGAGCCGCTCCCGTATAAGGAGCGAGGTATTGTAATGTAGCAGGTGAATCCGCCGTTTCGGCTACCACAATGGTGTATTCCATCGCCCCTCGTTCCTGAAAAGTAGTCACTACCTGAGCCACAGAAGATGCTTTTTGACCAATAGCTACATAAACACATATCACATTTTGCCCTTTTTGGTTAAGAATCGTATCTGTAGCTACTGCTGTTTTTCCAGTCTGTCTGTCCCCAATAATTAATTCTCGCTGACCGCGTCCTATAGGGATCATCGAATCGATAGCAATAAGCCCCGTTTGAAGAGGTTCATATACAGAACGTCTCGAAATAATACCTGGGGCAGGAGATTCAATTAACCGAGATTCAGAAGCTGAAATTTCACCTCTCCCATCAATAGGTTTAGCCAGAGCATTTATAACACGCCCCAAATAAGCCTCACTCACAGGTATCTGAGCAATTCTTCCTGTTGCTTTTACAGAACTTCCTTCTTGTATCATCAAACCATCACCCATTAATACAACGCCAACATTATTTGATTCCAAATTCAGAGCAATTCCTATTGTACCCTCTTCAAATTCTACTAATTCACCTGCCATTACTTCATCAAGACCATGAATACGAGCAATGCCATCGCCCACTTGAAGTACGGTACCGGTATTCACAATCTTTACTTCTCTATTATATTGTTCAATACGTTCACGGATAATATTACTAATTTCGTCGGCTCGAAGGGTTACCATTAGTG?????????TTTTTTTTATTCTTTTTCGGAAGCAAAGGGAAAAAA????????????????TAATGCCT?????????AAAC????????TCTAAACTAAAGT??????AAAAGT????AAAAGGGCTAATCTGTTATTTCTTCCATGGCCCCTAGAATGCCAATATTAGCACGGATCGTACGGAAATGTAACTCA??????CTATTCAAACAACTATTCAGAGTTCCTAGAGCTCCTTGTAAGGCTTGTTGAAAAACTCGTTGTCGGACCTGATTAATCGCTCTTTGTTGTTCAAAATGAAGGGTTTCATTTTTGTAATTTTCTAATCGTTCCAAAGTGTCACAAGTGGCATTAATCAAATTTTCTTTTTCTCGTTCTATCTCAGAGTATCCATTCATTCGATACTCATCTGCTTCTATTTCCACTTTCCGTAAGCGAGTCCTGGCTCTTTCGAGCTGCTCAATGGCCCCTCTACGTAATTCTTCCGAATTTCGAATAGTACTCAAGATCCTCTGTTTTCGATTATCTAATAAATCATTTAATGAAAGTAGATTATC??????TTACCATTAATTTCACAA???CTTCCATAATCTCTTCCCGAACCAAACATGAATCTTTCGATTCATTTGGCTCTCACGCTCAATTATTTATTTTA??????TGTTATGGGCATTCCCATATC???TTTTTTTTTAATGTAATGAGCCTAC?????CCTCTCTTTTCTGTTTATATTCAAAAACATCGAAACTGATATAAGACCAGAA????TATTAGAAGGACTCTTCCGACCAGACAAAAATCTATAATTGTCAGC?AAAGTTCT??????????????????????????????????TTCTTTATTTGTATTTGTTCTTTA???????????????????????????????TTTAATTTAAAATTCAAATTTACAATTTATTTTATTTCTATA?TTTT????????????????????????????????TTT?TTATTT??????????CCTTTTTTTCTTCAAATCCAAAAATTCCTA??????TTTTTTTTTTACGTAGGTCGTCGATTCGGCATTGG??????AAAAAAAAGAGCAAGATGCCCA?TTTTTTTAATAAATGGTTCAAATCATTTTATCGATATGAGTGTTCTATATCAGATAAATTACCAACTATTCATTTTTAAACCATTTCGGTACGTTAGT?????????ACCGGTAGAAAGAGTACCATGTTTTGCCTGGACTTCAAACAGTTTAGCTTTAACCATGTTAATGGTCTCACATTATTGGTTGATAGAGAATCAA?????ATTTACCAATAAGTCACGAAATGCTATGGTTCTTACATATGATTT???????????????CTTAATTTATTCAGAAATAATTCGTTGAGATCGTTCACTTTTTTTCCTATTTATCCTAT???????????AAAATGAATAAAATACCAT?AAATAAAGTGCAGTCGGA?????TGGATCCAACCTATTTTTGAAATACACAACTCGCACACACTCCCTTTCCAAAAAAAATCAATACACCAAGCACTACACTTAGATTTATTGGATTTGTTGCTAAAATATCGGTATTAAACCCGAAACTCCCGGCGGATGGCCAGTGACCCAAGGAAAGGAAAGAATCGGTTACATTTTTCATATGCTCT?CC????????TCTTATAGATAGGACTAACAAAGAACAGAGTTC????TTTTTGTATCACTTCGTCGTCCCTT??????TTTTGATCGATTTC????TTTTTTTT????????????ATAT?????AAATTTTATTTCCATTT??????????????????????????TTTTTTTTAATGGGAGTAGATTAAATCTAGTAATTTAATTTGATAATTTTGAAATTTCTTACTTGAAGTTT???CCAATCCAATAAAATAC?????TTATTAGGTTAA??????????????GTCTTGGGTCTCATGTCAATTGTGAAATATCTCGTTTGTTGAAAC?G????????ATTCCTAAAA???????????AAAGT?????AAAAAAAAGGTTTCCGTTGTAC??????TAAACTAAGTACGCGAAGGAAGAAAACGAGCGGATCCTGTAATTACTCATCCTCAAAACAGTCCTTCCTTTCC?????TGGG????GTATTGTCTCAACAAA???????????TAAATAATTGTAGGAGTA?????AAGCGTTGATATAATTAGAAGAAGCAAACAGCAATTCTGAGTTAATAAAATAAGAAAAAAGTATAGCGAGTTAAATTAAAAAAATAAGAAAA??AAAGTATAGTAT?????GTAAGGTACTTTTTTACATTTC?TAGGATTAAACAAAAGGATTCGCAAACAAAAGCGCTAACGCCACGACCAGTCCATAAATTGTTAAAGCTTCCATAAAAGCTAGACTAAGCAATAAAGTACCTCGTATTTTACCCTCTGCTTCTGGTTGTCTCGCAATACCTTCTACAGCTTGACCTGCAGCAGTACCTTGACCAACTCCAGGTCCAATAGAAGCAAGCCCTACGGCCAATCCAGCAGCAATAACGGAAGCGGCAGAAATCAGTGGATTCATGGTA?????AGTTCCTCGCACC??AAAAAA????AAATGGTTAATGATACAATCAACCAATGAATTTTTACTTCATTTTTTT??T?ATCA?TTTTTTTTTCATTAAGATTTTATCATT???AAGATCTATCTGATTAAGATCTATCGGGTCGAAATAA?????????????????????????CTA?????AAAACTCCGAATTGAAATGATAATATTACTGAATCGTCAGA?????ACTATTTCGATATCTCATTTTG????AGTTTCTA?CCC?????ATAATGGAGTTTTTGTAAATAC????????????ATATGTATACGGTTCTA?????GTTATTGCATTTC?TTTGTTTCGAACCATTCTTTCATTCAATTCTTCTTTCCTTTCTTTTTTCTTCTAGATACTAT????CCTTGAGTTCATCTCTTTTTTGCATTTCATTCAATCCACAATCACAGACGAAACAGAAGG???????ACTTATATTGGAA?CTATA??????????TAAATGC???????????AGTGAACCGCAATCAAATCAAT???????????????????????????????????????????????????????????????????C???????????A??????????ATAAT?ATATA??????????????????????????????TATATATA??????GG???????????????????????????????????????????????????????????????????????????????????????????????????????GTATATAATAATATATATATATAT?TAGGAATAGTCCTATAT?????A??????ACTAGTAAATATCTAAT????????????????ATC?????????????????ACATATACATTTGTTTCTTCCATAACGTAAACCACCCACATTCT??????ATAT???????TGAATCGGATTCTAGAATCATTCCTCGAAACAGACACAGG????GGCTGGACTTATAGAGATTACATACATCTAGTGTGA??CCCCCCCAACCCATC???TTTTTTTTTACAATTCCGCAA?????TAT?CGTCTATCTTTTTTCCTACGACTCTAGGTC????GTATATTCATACATATTTGTA??TTTGTATCTATTATGTTCCCCAACCAAGTGGATTATCTTGAATCATGCATGAATTGGGATAAGCTT??AAAAAAGAAAGACTATTTCGAAAACTAGTCAATGATGACCCTCCATGGATTCACCTATATAAGCCGCGGCTAACGTTGCAAAAATAAGAGCTTGAATACCACTTGTAAATAATCCAAGAAGCATAACAGGTATAGGAACTACTGAAGGGACTAAAGAAACAAGAACAACAACTACTAATTCATCAGCCAATATATTCCCGAAAAGTCGAAAACTAAGAGATAAAGGTTTTGTGAAATCTTCTAGGATGTTAATTGGTAAAAGTATTGGGGTTGGTTGAATGTATTTCCCGAAATAACCCAATCCTTTTTTGCTAAGACCCGCATAAAAATATGCCGCTGACGTGGGTAAAGCTAAAGCAACAGTAGTATTTATATCATTCGTAGGCGCAGCTAACTCCCCATGAGGTAATTGTATGATTTTCCAAGGTAAAAGAGCACCTGACCAGTTAGAAACAAAAATAAATAAGAACATAGTTCCAATAAAGGGAACCCAAGGACCATATTCTTCTCCAATCTGAGTTTTGCTCAAATCTCGAATAAATTCAAGGACATATTCGAAGAAATTCTGACCGTCGGTCGGAATGGTTTGTGGATTCCGAACAGCTATGATGACTGAACCTAATAAGATAGCAATTACGACCCAAGAAGTGATAAGTACTTGGGCATGGATTTGTAAACCTCCTATTTGCCAATAGAAATGTTGGCCTACTTCTACACCCGATATATCGTATAACCCTTTGAGTGTTTTAATGGAACATGGTATAACATTCATATTGTCCTCTGACAGAAATTGAACTTC??AAAAAAGGAATTATTTTGATTCAACCATCTATTTATCAACTCACTAACTTGAATCATTAATCGTATATTTT?ATTTACGATACCAAGAAATTACAT???AACATCATAAC??????ATAATATCAATATCCCCAGTAC???TTTTTTTATCTCTTTTT??????????AAAAATTTTATCTCTTTTTAAAAATTA?????AAAAAT??AGTAACCGATCCAATAAATCTATGGAGTTGCCAAATAATTA?????????ACTAATCTTATTATTCTTAA???????????????????????TATTATTCT???????????TAATGATAATCAAC??????????????GATTTCTTA??????????????????????????????????TATAGCTAGAACGACCCTCACAAATTGCGGATACTAATTTGTTAAGAATCAATCGGATTGAAGCTATAGCGTCATCGTTTGCTGGAATCGAAATATCCGCGAGATCTGGGTCACAATTTGTATCGATTAAACAAATTGTCGGAATCCCCAAAATGACACATTCTCGAAGAGCCGTATATTCTTCTTGCTGATCAACGATGATCACAATATCAGGCAACCCCGTCATATATTTGATCCCACCGAGATATGTTTGCAAGGTAGATAATTTTCTCTTCAACATTGCTGCATCTCTTTTGGAGAGACAGTTGAGTTTCCCCATCTTTTGTTCTGCTCTTAAGTCCCTGAACTTGTGAAGTCTCGTTTCCGTAGTGGACCAATTCGTTAACATACCACCAAGCCATTTTTTATTAACATAATGACACCGAGCCCTTATTGCAGCTGATGCTACTGAATCCGCTGCTTTATTTTTTGTACCAACGATTAAGAAGTTTTTTCCCCTACTTGCTGCATCAAAAACTAAATCACAGGTTTCTGATAAAAAACGAGCAGTTCTAGTGAGATTTGTAATATGAATACCTTTACGCTTTGCAGAGATGTAAGGGGCCATTCTAGGATTCCATTTCTTAGTACCATGACCAAAATGAACTCCTGCTTCCATCATCTCTTCCAAATTGATGTTCCAATATCTTCTTGTCATTTTTC?????CCC???????????AGACTTCC???TTT???????TTTTTAACAAAGAGACGAGGTACCCTG?????????????AAATAAATAATTGTTCCGATGGAACCTTCT???????ACGGGGGATTGACCGTTGATACACGACCCAAACCATTAATTTCTTTTAATTAC???????????TT?ATTTTATTTATTACCAATTTAATTACTTA?????TT??????????????????TTATTTTTTACCAAATCAATAATCGGACCAG???????????ATAATTGAAAGATAGT????????????????????????????????????????????????????????????????????????TAAAGTGAAAGGAAAGAATCTGCTCTTAGGAATCATTAAATCGCGTAAATGATTGTTCTGATGTCTCATGGAAATTTGTCTCATGGAAATTGTTTTGGACGTAAGAACAAAATAATTCTCTATGGTGTAACAAAATATCTCTTATTTCCAACTCGAATAGATTCTTTCTTTTGATTTCCAAATGAATGTTCTTGTCTTGCCTTGAAGGATGTACTAATTTTTGGAATCCGGTACCAACAGGTATAATCCCCCCCAGAACAACGTTCTCTTTCAGGCCTTTCAACCAATCAATACGACCTCGTAGAGCAGCTTTTGCTAAAACTCGAGCGGTTTCTTGAAAACTTGCTTCGGATATGAAACTTTGAGTATTTAGAGATGTCCTCGTTATTCCCAATAAGATTGCCCGATAACAGATCGCTTCGTCCAAAGCACGCCCTGCTCGTTCCGCTCGCAAAAAGCCGATTAATTCTCCAGGTAAAAAAACATTAGACATTCCATCTTCTGAAACCAACACTTTTGATGTTACTTGACGTACAATAATTTCTATATGTCTATTATGGATCTGTACCCCCTGGGATCGATAAACCTTTTGGATCTTATTAACCAAAGAGATACGACTTTGGGCTATGGTTAGCTCAGCTCCAATCAAGAATCCCCAGGGGATTCCAAGAATTCTTTGTATACGTTCGTTCCAACCTTCAACTCTCCTTTCTAGGTTCATCGATATTGAATCAATCGAACGCACTTCTAAGATTTGTTCCACTTTTGGAAGACCTTGCGTTATGTCACCAGATCTCGATTTTTCATATATAAATGTAACTAATGTATCTCCTTCGTAAAGGATTTCTCCATAATGGCTATGAACAGTTGCTCCTGGAGTGGCCAAATAGGGTTTAGCTGATCTTATAACTAAGGAGTCAACATGAACAATTAAAATTTGACCAGATTTTTTTACGTGTGATTCGTATTTGAATAGACATACATTTTCACAAATAAATTGTCCAAGG??????CTAATTATTGTAGATGTCTCTTCACAATAATCGTGATGGAGAAAGCACCAATTCAAATGGAATGGATT???CAAAATTATGTTACCGCATGGATCGGGATTATAAATCCTCCTATTTTCATCTATTAAACAGTATTTAAGTACTTT?????????GAAAGTCTGTTTCAAATTGTCAAGTAGCAAATATTTCTTTAACAAGATATGATTATGAGTTAT???????????????TAAATAGTAAGATGAAAAAAAATTCGC??????TATTTTAGGGACAATAGTCCCTAAGGGACCCAGCAAATCCCTAATTTGGATTATGGGATCTGATTCTTTTGTCAC??????ATTGTTATATTTCGAGCCATTGAATGGACCAATTCGAGAACAATTGGATGATGACAAAATTATCAAAGATTGGCATTCC??????GTATTTCGATTCAACAACGTACCAATACCAATAGTTCCTTGATGTTGGGTAAGTGATTGAATCTTCGCCTTGGAATAAAAAGGATTGATATTGGTGCGATCTAATCCATTATCGGAAATCCATACGGAACTTGCCCTATCATACCTTTTTCCGGTATACGAAATAGTGGACTTGACTAACTCAATTCTTATGAAATCGCGAATCAGATCATTTGTCCTTACCTCAACAAAGGAAGCATGAACCTCTTCTATAGAACCATTTTTTTCTTGGTCCCAATTCAATACTAAGCAAGTCCGAACTAATTGAATACTTGTGTGAT??????AAATTCCTCGAATTGACTTGCCATTTCCATAAAGGATATAATTGACAACTCTAAGTTGGACATTATCCTTTTCCTGCAAGAGATCCCGAGGGAAAAGTGTTGCTAAATTTATCCCATCAGCTATTTCATATGTGACTACGGACCGAACCGAAACAAAATACTTTTTCTTGGTGGGTGTGATCCGTTGGACATAGATCCAATTTTTCAATTTTTTTGATTTCTTAGAATTTTTTTTTTCCGTC???????????????TCTGGTGGTATCAAAATGCCGCTGTGCCTGGATATCTTATCTGTTTCTCCAGGAAAATGAATATCTCCAGAAAAGATTTTCAGTTCAATACTTTTTTTTTTTCTCTCCACTCGGACTAATCCGCCTACCCGGCTTCTTGTA??????TTTAAAGCGAGTTGTGTATCTACTCCGATGATACTATTGTTCCGGACCATTATGAACGAAGATCCGGGTAAGATATGCACTTCTTCGAGAATGAAAAAAAACCGATCTACTTTC???TGGTATTTCGGACTAAATTCTTTTGCTCCTCGATACTCAATCAAATCCTCT?????????TTTTTTATGATTGAATCTACCTCTATGGTCCCATATTTAGTAATTCCTGAACTATTTCTTCTGTATCGTGGATCATCAAAATAAGCAAGAATACTATTTCTACGTAAAATACCATTTATGGGTATTTCAATCGAAATACCAAAACAGGGCATTAGTTCTTT??????ATCTCGTTCTTGATCATATTGTAATGGGATAATGAATCTATTTCTTCGTTTTTTCGCTAAGAAATCAGAATTTTCTTGGAGAATAGAAGGATATATGAAATTCCAATGACCATTGGATATGATTCGATCAGGTCTTGAATAGTCAAGAATTTCCCTATCTTTTTTACCAGAAGTATCCAACAATTTATGTCTTACTCGATGATTAGTCATTGAGAGGTCAAAGATATATCTTTCTTCGAAAGAAAAAGAATGAACATTCATTTGATCTTGATCTTTGTGGAGTGAAAAAGACACTATACTGGATCCGCGCGGACCTCCTGCTAATATCCATAAATGACTTGTTTTTGGTAATAGATGAACATTACCATGTATATATTCAGATGCATGGTGGACATCGGTACTCCAGTGCATTTCTCCCTCTGATTCAGAATAAATATGTTTTCGTACCTTCTCTTTAAAACGAAAAGTAGACGTTCCGGCACGAATCTCAGCAATCACTTGTTCTGATTCTACATATTGATCATTTTGAACTAAAATCAAACTTTTTGGTGGAATATTCACATTATGGATAATATCCCGAGTCTCAATAGTTACATACAAGTCTATAGAACATAGAAAAGCAGGATGCCCATGACGGGTACGTGTGGGATAAACCAAATCCTCATTGAATTTTATTTTTCCATTAGAAGGAGCTCGTACATGTTCGGCAGTATCACCTGTGAATACTCCACCGGTATGAAAAGTTCTTAATGTTAGTTGAGTCCCTGGTTCCCCAATTGATTGACCCGCAATAATACCTACGGCTTCTCCCAATTCGACCAGGTCGCCGTGAGTGGGACTCCGACCATAACATAATTGACAGATCCAAGATGCACTCTTGCAAGTAAAGGGGGTTCGAATA??????TATATTGGTTGTGCCCGAAAGGTTATGAATCGATTGACAAGTCCAATCCCAATATCTTGATTTCGAGCGGCAATGCATCGTAGACCCATATATATATTGTCTGCTAATACACGACCAATTAGTGTTTGGACAAAAATTTTTTCCGTCATCCCATTTCGAGGACTCACGGAAATACCTCGGATAGTACCACAATCCGTTCTACGTACAATAATGTGTTGAACTACTTCAACAAGTCTACGCGTGAGGTATCCGGCATCTGATGTTCGTACAGCAGTATCTACAACTCCTTTGCGGGCTCCGTAGCAGGAAATTATATATTCTGTCAAAGAAAGCCCTTCGCGTAAATTGCTTTGAATGGGTAAATCAATCATTTGTCCTTGGGGATCCGACATTAATCCTCTCATACCTACTAATTGGTGTATCTGAGATGCATTTCCTCTAGCTCCCGAAAAGGACATCAGATGGACTGGATTAGAAGGATCAGTCATCCGAAAATTAGGATTCATTTCTTGTCTCAAATATTCACTTGTAGCATACCATATCTCAATGGATTGACGTAATTTTTCTACCGCATGTACATTTCCATAATGATGGTGTTTTTCAAAAATAAAACTTTGTTGTTCAGTGTCTTGGACTAACCATCCCTTAGAAGGTATTGTTAAAAGATCATCAATTCCTAATGAAATAGATGTAGCAGTGGCTTGCTGGAAACCCAAAGTCTTTACTTGATCCAGGATGTGTGATGTATATGCCATTCCGAAATGATCTATTAATCTGCTAATAAGTCGTTTCATAGCAGTTCCATTTATCACTTTATTGTGAAAGACCAGATCAGCCCGTTCTGC?????CATAAGTACCTCTATATTCTGCTGAGTAGGATTCGACAATGGGCCTGAGTCAGTGATTCGAA??????AACTTCCTTTCCTCAATCTCAATCTTGATTCACGCAAAAATTCAGAAATTATGATACCAGCGAAACTGGAGAGACCCGAATTCCTACGGGCACGGGCATCACCTAATCT??????????????AATTTATTAGTTTAGATAGCG?????TATGAATAGGCCCGACAAAACCCCTGTATGGCTTCTTCTATTTCTCGATAAAAAGAAATATGACCAAGAGTGGTTCGAATGTATATACAATGTATTTCTTT????????????TTTTACACTTCCTACTATTAGATAGTGCTCATAAATCTCATGATAAGTACCCAAAGATTCATATTGAAGTTCGATGGGAACTTCTCTTGAGCCAATGACACGTTGATCTAGTCTCCATCGGAGCCACAAAGGACTATCTAAACTGATTCGTTTCTGCCGATAAGCTCCAAGTACATCATAGGAACTACAAAAATACAGTTCTTTCTCTTTCGTATACTTATAGTCATTATTGTCAAC?????????TGTATTATTTTGATAGTTTCCGCGATTATATGTATTATGCCTATTTGCACAAATACCTCTACGATTCCTGATCGTTAATACATAGAGTCCGATAAGCATATCTTGAGTTGGTACGGAAATGGGATCCCCAATAGCTGGAGACAAGAGATTTATATGAGAAAACATAAGTAAACGAGCCTCCGCTTGAGCTTCCAAAGATAAAGGCACATGAACAGCCATTTGATCTCCATCAAAGTCTGCATTGAAACCCTTACAAACTAATGGGTGTAAACAAATAGCGCGCCCCTCCACTAAAATGGGTTGGAAGGCCTGTATGCCTAATCTATGCAAGGTGGGTGCTCTATTCAACAATACAGGATGCCCCCGCATAACTTCTTGAAGTATTTCCCATACAATCGGTTCTTTTTCCCGAATTTGACTTTTAGCAATCCCTATGTTAGAAGCAACATGTTGTCTGATTAGACCACGAATTAAAAATGTTTGGAAAAGCTCTATTGCTATTTCTCGAGGTAATCCACATTGATGTAATGAAAGAGAAGGACCCACAACAATGACGGAACGTCCCGAATAATCGACCCGTTTACCAAGCAGAGTCTCACGAAATCTTCCTTCTTTGCCTTCAATTACATCCGAAAATGACTTGTAAACTTTATTATGACCATCCCTCATTGGTTGCCCCCGGATCCCATTATCAAGAAGTGTATCCACGGCTTCTTGTACCAATTTCTCCTGACACATTACTAATTCCCCTGGCGTAGATCTACTTGTTGCTAATAGATCGGTAAGAGTATTGTTCCGATAGATAACTCTTCTATAGAGTTCATTAATATCCGAACTCATTAGTTTACCCCCATCTGTCTGAATGATTGGTCTCAACTCGGGAGGAAGAACTGGTAATAAGCACAAAACCATCCATTCTGGTTCTACATTTGTTCGAATAAAATGTTTAGCTAATTCCATGCGTCTAACCAAAAAATCCTTTCTTCTTCTAATTTTTTTATCTTCCCATTCATTTCCAGTGGACCCCTCATCTCCTAATTCCTTCCATTCTACCAATGAATTATCTATAATAATTCGCAAATCTGAATCGGATAATTGTTCTCTGATAGCACCTGCTCCTGTAGAGATTTCTCGATTTCGAAATGTCTCGAAGCCTTGAGTAGTAAAAAAAAGTGGGATGCTGTATTTCCGGGATTGGATTTCATATTCGAATGAACCTCGTAATCGTAAGAAAGTAGGTTTTTTAGATATGGGCCTAGCAAAAGAAAAATCGAGATAGGTTCCTATAGGATTGGA?TT?CCCCCTTTAAAATCGGACGTGAAGGTTTCCTCTCATCCGGCTCAAGTAGTTACAGC??AAAAAAAAAGGGGTTC??TTTCTTATTTTTAAACTTTGTTTTGTTCGATAAAACCCTACCCTACAAAGAGCTACTCCTTACTCAAGTTCCCAGTAAGGACCAACCTTTCATTGATTCATTC???????TTTTTTTTTACTTTAAAAAAATTTTCTGAATTAC??????TTATGACAAAATGGAAATGTGAAATTTTTGAGTAGTCTACT?????????????????TCCCCTCAAATGATG?????AATCCC??????CTTTAAGGGGATACT?????TTGGAACTCGTAAGGGATTTACTTGTCTATATATCATTCCCTTCGACCTTTTAGGTCTCTACTCACCTCGATGGTTATGCCATGATGTCC??TTTGAAGTATATATGCGATAAATAGACTCCAGTAACCA????TGCTATATA??????TATTTGCTTGCTTAAAGAGAATCTCTCTCTAAAAGAAATGGAATGGCTAATTCCACGAAAAAGTC?????????TTTTTTTTTC????????????ACGAGGTATAACTAGCAATTCCTATTTATCTG?????TTATAGAATCGACCATGGATCAATTCCCCTTTCATTTGGAAGTATTGAATATACCCATAATTCTGAGTTTCATGTTAC?TTTTCCCAAAACACATGTCAGAG?CCGGGGCATCCCATTCAATCTGATTGGGATGACAGTTTCTCAGTCCGAATCTGTAAAATGAAAATTTTGATCAAATCACACATCGCAGTATACCAGGCCTTCTAATTCTTTAAGGGGTTTATCTAAAAGATTCGCGATATAACTAGGAAGACGTTTCAAATACCACACATGGGTCACTGGACATGCGAGTTTGATGTATCCCATTTGATATCTTCGTATCCTAGAATCAACAAATTCCACCCCGCATTGTTCACAAAATTTCGGGTCTTCTTTTTCAGCTCTGATCACTCGATAATTTCCACAAGCACAAATTCTACTTTTTATGGGTCCAAAGATTCTTTCACAAAACAATCCATCTTTTTCCGGTTTATTGGTTTTATAATGAAAAGTATAGGGTTTTGTCACCTCTCCAACTATCTCTCCATTAGGTAGGATTTTGTTGGCCCAAGCCCTTATTTGTTGAGGAGAAACTGGTCCAATTCGAAGTTGTTGATGTTTATACCGGTCGATCATAGAATAGAAATTCTGATTCATTCAGATCAAGCTTCCTTCCTATTAATCTGGAAGTTCTTCTCAGATACAAGGAAATGATTCAGTTCTAGAGCCAAAGATCGTAGTTCTCGAACGAGCAATCGAAAAGATTCTGGAGCA??????TCCTCGGGATTAGGTACTGTTCCTCCAACGATTGTAGCACCAAGTACTTCTTGACGAGCTCTAATATGATCAGATTTATAAGTAAGCATCTCTTGTAAAATATGAGCAACACCAAATCCCTCTAGAGCCCAAACTTCCATTTCTCCTACTCGTTGTCCCCCTTGCTTGGCCCTTCCTCTAAGGGGTTGTTGTGTAACAAGTGCGTAATGCCCACTAGAACGTCCATGGATTTTATCATCAACTTGATGAATTAATTTTAGGATATAGGACTTTCCTATTAGAACAGGTTGTTCAAAAGGATCCCCTGTTCTTCCATCAAATATTCTGCTTTTTCCTGGATACTCGGGTTCAAATACCCATGGATTTTTTGTTTGCTTACAGGCTTCATATAATTCAGAAAACACTAGTTTTCTCGAAGCCTCTTGTTCATATCTCTCATCAAAAGGTGCTATTC???TATAATGTTTCTTTAGCAGATCCCCCGCTAATCCGAGCGAACATTCAAATATCTGTCCCACATTCATTCGTGAGGGTACTCCTAATGGGTTGAAGACCATATCAACAGGTGTCCCATCTTGCAAATAGGGCATATCTTGTCTAGGCAAAATTTTTGAAATGATACCTTTATTCCCATGTCTTCCAGCTACTTTATCACCTACTTTGATTTCACGTTTCTGTGAAATATATACACGAATCATTTCTGG??????ATTATAACTGGAACCCCCCTTTTTCTGAATCCATCTCACATCAATAACGCGACCCCTTCCACCTATAGGTAGTTTTAGAGAAGTTTCTTTTGCAGTGGATACCTGAATGCCAAGTATGACTCGTAATAATCTATCCTCCGGGGAATACGACGATTCGTTCGCTGTCTGAGGCGTTAATTTACCTACTAAAATATCACCTCTTTCTACCCAAGATCCCAGCATAACGATTCCATTTCTGTCTAAATTTCGGAGTAAATGAGTCTCTAGATGCGGTATTTCCTTAGTAATTCTTTCAGGGCCCTGGCTTGTCACATGAGTCTGAATTTCATATTTCCGGATGTGAAAAGAAGTATAAATATCTTCATATACCAGACGTTCGCTAATTAATACTGCGTCTTCAGAATTGTAACCTTCCCATGGCATATAAGCTACTAATATGTTTTTTCCTAAAGCGAGTTCCCCACCAACTGTAGCCGCACCGTCCGCTAAAATTTGTCCCTTTTTAATGTATTTACCCCGCCGAACCTGAGGTTTTTGATGCATACAAGTATTTTTGTTGGAACGTTGATACATCACTAATGGAATAC??????TTATAGTGTCCCCATTACTTGATAAAATGACTTTGTGAGGATCGGTATAAATGATCTTTCCCTCGTGTTCGGCTATAGCTGAAACCCCCGAATCTAGAGCCGTTTGGCGTTCCAGCCCAGTTCCAACAATGCACTTCTCGGACCGAGAAAGCGGAACTGCTTGGCGCTGCATATTAGAACTCATTAAAGCCCGATTCGCATCATTATGCTCGATAAAAGGAATGAGGGAAGCTCCAATAGAAAAATATTGGAAGGGAAAAAAGCTTCTAAGATGAATCTGTTCCCATGCAATAGTAAGGAATTCTTGACGATATCGAGCTGGAACAACCTGTTCTTCCTGAATACCCCGATTCAGGGCCAAAGAATTTCCTGCCGCTACCATATAATATTCATCTCTATTTGGTGATAAATAAACCACCTGTG??????CCTCTTTTGATCTCTGAGATATTTCATAAAACGGACTCTCTATAGATCCCCAATGACCAATCCTCACATGAATAGCTAAGGATCCAATAAGTCCAACATTGATTCCTTCGGACGTGTCAATTGGACAAATACGTCCATAGTGGCTAGGATGGATATCTCGTATCCGAAAACTAGCAGTTCGCCCCGTCAATCCTCCAGGACCCAAATAACTCAATTTTCGCCCATGAACGATTTGTGTCAATGGATTAGTTCGATCCAAAACTTGAGATAACGGGTGTAGGCCAAAAAACGATTCATAAGTGGTTGTTAATGAAGTTGAAGTTACCAAATTTTGAGGAGTCGGTATTAATTTATGCCTGATTGCTCCACATATAGTTCCTCGAACCGCATTTTCTAAACGAACAAGAGCCAATCCGAATTGATCCTGTAACAGGTCTGCTACAGAACGAATACGTTTATTTTTCAAGTGATTCATATCGTCAAGTGTACCCATTCCAAATTTCATTCCGATCAAATGATCCGCAGCAGCCAATACATCTCGTGGTAACAAAAATGTATTGTTCTGAGGTATATCAAGATTCAGTCTCCGGTTCATATTTCGTCGACCAATCCTTCCTAATTCACATCTTTGTTGAAAAAATTTCTTTTGTAATTCCTTACATAAGGACTCAGAAAATACCGGATCCCCACCTACACAAGCAAATTGTTGATAAAACTCCAAAATAGCATTTTCTTTTGACCCAATCTTTTTTTTCTCCTTATCATTCGGAAAAGACAAGAAAATTTCAGGATAACAAACATTATCTAGAATTTTTCTTAGATTCGAACCCATAGCTGATGATAGAACTAGAATAGATATTTTTTGTTTCCTACTCACGCGGGCCCATATCCTTGCTTTTCTATCAATTTCTAATTCCGATCTTCCCCCCCAATCTGATATTATAGTGCTGGTATAGACAGAAATTCCGTTAGTGTCCAATTCTGAACGGTAGTAAATACCGGGACTTTGCAATATTTGATTGATCACAATTCTGTATATTCCATTTACTATAAAGGTTCCTAGGGAATTCATTAGAGGAATATTTCCAATAAAAACGGTTTGTTCTTGCATATCTCTACCGGTTTTCCAAATTAGTCCCGCGGGTACATATAATTCAGAAGAATATGTGAGTGATTCATACACAGCATCTCTTTCTTTTATCAAGGGTTCTACCAATTTATATGTTTCCACAAATAATTTAAATTCAATTTCTTG??????ATCTTCAATTTTTGGAAATTTATGAAATTCTTTCGTCAAGCCCTGATTAATGAATCTATAAAATCCCTCAAATTGAATCTGACTAAATCCAGGTATTGTGTACATTCCCTCATTTCCATTCCGGAGCATCTTAATCTTAAGTTTCC????TGTTTATCGAAAAAATC????CCATTATTGACTCAC????TATTCATCGAACCATACGGATCGATCTAGCAATGATGGAATGTATATTCTGTTTACTGAATCACATGAAATTTCAGCCAACTCCATAT?????ATGTAATG???????????????????????TAATGTATTTCATACGTATGAACGGAAACGAGACGGAGGAATGAAGAGC?????ATTTTCGAC??????GCAAGTTCGAATTTGCGAC????AAGTACA?????AATGGAAAT??GAATTG???ATAAAACATTCCTGGAAAAAAAATTCTATCAC?????TTCCACTTATGGAGTCTTGTATAGA???????????????????ATATAAAAATTGATCCAATTTCTACCTATTATTATGATATTACGATCAGAT????TGGGTACCAAAAAAATAAATGGATTCAGGATGAAATCTGCTCTT??T?????ATGAATGAGATAAAGACAGAATAATCAGGAGCAG??????????????????????????TATAGAATTTCCTTTTTTTAGCA?????CAC???????????TTTAAT??????GTTCAAAAAAGAATTCGCGGATT??????????CT?????TTTT??????GGTAGTAGAATTTATA??????????GATAGAATACGATTGAATTG????CGTAATAG???????????????????????????????????????????????????????????????????????????????????????????????????????????????????????????????????????????????TAATAGGAGTAGTATTTATTAAGTACATGCCGATA????????TAC?CTATCCGCATATCGCATCTTTTATCGTAATTTTAC??????TTGTGGCAACAGAAGTCAGGTCGCACTATATCATAATTCCTATTTTCTAT????????????????TCAAAATATTCAAT?????GAAAAATTTAAGCACGATAATTCTCTAT?AGGGATATGTACATAAGAGAAAGACCCAAT??TCGGTATCTGTGTAACAATTTCTGTTCTGGGGTTTAC????????????ATATACACATATATTTTGTTATA???????ATTGAAATTGAAAAGGATTGATTATTGAAAATAATTGATA????????CTGATTAGTCGTAAATCAATTTGATTTTGTTATACC??????ATT???AAAGAAACACAATTTGAGATACAAATTTAAGAACCGTTCACTAATTCTAAAGT?????AAAAATAGTTAATGGTTCCAATTTGCCCTGAATTTTTCGGTCTGTGACCGGAAATCTA?TTTTTTCTCTTT?????TCAATAGAAGGAGAAGGGAAGTTTTTAAGCAGTGTGTCTTTTGAGATACAATCAATCGAAGAGAATAATCTAAACTGGATC????CAATAAAAAATAGGGATTAATTTTTGAAAAGGGA???????????TAAGTACAATGGGATTCAAGAT?CAAAAAAAAATT?????AGTAATAGAATATGGATGGATAAAAATATTATCCA???TTTTTTTTTGGATCAGA????TTTGGCGGCATGGCCAAGTGGTAAGGCGGGGGACTGCAAATCCTTTATCCCCAGTTCAAATCCGGGTGTCGCCTGATCAACAAAAGACTTGAAATTTCTTATTC????TGCTGATCTAACTCGACAAATTCTTGCCCCGCAAGAAGCAGAGGCAAAGGA??????CTAGGCCTG?????????????????????TCGATACTTGATTTTTAGAATCCATAATTCTAT????AAAA??AAAACTGTAAA?TTTTTTTTTCTCAAAATCTGGGTTCTGGGTACCGGTCCAAACCGGTACCAATAGGTATGAAGTAACCCTTACTT????A??????TTAATAATTGATTCGGACATTTATTTGATTTATGATATCAATTGAAT????????CAAATAA?????????????ATAGTGAGAGTCAAT??????TCTGGGATTCAGAACTACGAAAGTAAGAGGTCGGAAATCTTAGTATCCAAAGGTTCCT???????A?????AAGGACACTCCATTTTTGCTCCTAGGATTGAAGAAGAGATTATACGAAAGACTAT?????CAAGACTTC???????????????????????????????????CTAA???????????????????????TTATCTTACACTACCTATACTAAATACTAAAATAGTGTTTACTGACTCTGTCTGGAATTAGATTG?????AATAGAATAGGCT????GATGGGAAATCAATTTAGAAGTTGTGGAAAGGACTG?????AAGATACTTTGTATCCAGACTCACGAGAGGCTTTGAGTACTCAAACATTCAATCAACATGGTTGGGCGGCTCTTA?????TTTATAGAGT?????????????AAAAAGAAAA????????????????????????GTTG??AAAAAAAAAA???TTCTTTGCCCGTG??????TAGGGGATTAC???AAAAAAAAGAATGTATGTAATAAT????????????GG?TGGTGGTGTCTTACCATTCCATT?CTTTCACAGAAAGAAAGACG?????????TAAGCCTTAGATCAAATA??AAATAGAGGTATCAGATAGATGGTTATCTAT?CTTGATGGTATATTTTGACGTCTTTTGCTTATGAAAGAAAGG??????????TAACA??????AACAATAGGTCTTACTATTT????CTACATGTTCCATTAGGA??????????????GCATTCCTTTGCTATTTC???????CAAAT???AAAAGGTGTGTGTATCGTATTTGTGCTTAATGCTTCCCGATTCTA???????CCAGAAATT????????TTAT??????AATATAGGAACTTGT?????TACGAGTAGATTCATTGGATTAGTTCATCAATAGCCTTAAGTCAGAATCCT????ATTTTC?????TTTTGACTCTGCACCATTGATTCCACTATGATTATTGATCAATAATCAATAATGAAATAATTCCTTCATAGAGATAGGAGACATAATTCACATGGATATAGTAAGTCTCACTTGGGCTGCTTTAATGGTAGTCTTTACATTTTCCCTCTCACTCGTAGTATGGGGAAGAAGTGGACT???????????????CTAGGGG??????TACTACTAA??????????????????????TTGAATAATCGATTGAGTGATCGAATTGTATCAATCG??????TTTAATT????GATCGTTTTGCGAAACT???????????????????????????????????????????????????????????????????????????????????????????????????????????????????????????????????????????????????????????????????????????????????????????????????????????????AAAAAAAA?????AAAAAAGATTCCTTGATTTCGTTTTCTTTTATTTTTATTTTATTTTTATTTTATTTTTATTTTAT????????????????????????????????????????????????????ATAGTTAATATATGCCCATACCCATACTATTTT??????????????????????????????????????????????????????????????????????????????????????????????????????????????????????????????????????????????TCCTCCATTGATT?TTTCGATGGATCTCGGGACTTATACTTATATATATATATATTTA?????????????????????????????GTTTATTATATATAAATAAATATATATTTTATATTAT??????????????????????????????????ATATAAATCTAAT??TATATAT???ATAAAAAAAACTAATTATTAATATAAATCTATATATTAAGTTA????????????????????????????????TAAGTTA???????????TAAGAAGCCTAGGAATTAGAAGAGTTGGCCTTGGATTATTT????TGGATTGATCGAAACCCATACAAGT???????????????????????????????????????????????????????????????????????????????????????????????????????????????????????????????????????????????????????????????????????????????????????????????????????????????????????????????????AGATGTAGCG?AAAAAA??AAAGAAATAGAATTAGACTGCTATTTCGATGTATATGT??????ATTAG????????????????????AT?GTACATCTA??????????????????ATACATGTACATAT??????TGTAAATTG??????ATCTATATCTATATAAAACCATATCTGTATACAA????CTTTATATGATAAAATTTATATG???????AT????CATACTATTTA???????????????ATGATCATACTATTTATATGA????????????????????????????????TAATAAATTTATATGATA??????????????????????????????????AAAATATACAATACTAT??????????CTAGTGCGGT?????????????????????????????????????????????AGAAAG??????AACTATA????TATAATA???????????????????????????????????????????TAGTTCTTTCTACCACACTATCTCAGATACTTATGATTCCAGCCAAATCATTTCATTTAAAACTTGGAG??????TTTTAATCCCTTTCTTTTATTTCT??TCAATCATTGATAAGA???ACTAATAATCCA???ACCAAGTTTCAGTTAAATTAATCATTTTGACTGACTGTTTTTACGTAGATGATAAGTAAAAAAGCAGTAGGAACTAGAATGAACAGTGCAGTAGCAATAAATGCGAGAATATTGACTTCCATAATCTCATTG??TTTTTTT?TA??CTTCGCAATAACTCGGGATCTAATCCCATAGAGAT????????????????????AAGAAATTTTACTCCTGTC?????AATTCAATGGGATGAATTGAATTCTGATGATACTGAATCGGATCAATATTATGAATAACAATATC??????TGATCTATCAAATCGA??????TTCATCGTCGAGA???????ATTAAATAGTATAACATAAGAAAATC????TTTTATTTTATCCATACTAAATCCGAAATGGGATTCTTTATTGGATCAGGAATTCCATTGAATTTTTCATTCTTTTTTCCAC???TTTTTTTTCTTTTCCATAACCTACTGTCTTTGTCTTCCTTATACAACTCTCTTTCCTTATACTTA?????????????????????TACATACAATTATGAGATATTA??????TATGA?CCGGTATT?????CTATGGGTCACAC???????AGATCCAAACAGTAGAAGTGAGATGGAAAAAAGGACGGGTGCTAAGTGGAAAAGATCT??????????????????????AATATTCCAACA????????AATTTACTAAAAAGGGGCGTTGCTTGGTC?????TTTTATTTTATTAGTATAGTA??????TCTCTTCTTCTTTCTTGGATTGAGACTAGAACGCATACATCAAAAATTCAGTGTGCAATTTGCA?TGAGAATAGATAGATTGTTTCCAATTAGTAATTGAGGATACAC????AAACAAAGTCGAGG?????????????????????????????????????????????TAATTATGTTAAGTTCATTGTGTATCGTACAATAAACG????????AATACAATTTGT?????????????G???????????????TA?????TGTATTCCCGGTAAAAATAGGGGAACTCTATTCCATTTC?ATTGTTCTTGAACAATTGAA????AAAGAAAGTCAGACG?????AG?TATGGTATCTA???????????????????TTAAAATACTG????????A???????????????????????ATATAGTAATGCCACCCATTGTACCAACTTAC?????????????????ATATG??????TCTCCCCTTATCAATCGG???TATTAGTGAAAGAAATTGAAATTC??????CCGTACTTGTCTGATGATAAATGCGAAACG??????AAAAACAAAAGAAATAAGGATCC?????CCGCTGGGGATTAGATC?????TTGCTACCTGTCCCCCCTTTCACAG?AAAATGGAGAGATGAATTTATCAATTCATCGGAT?????CCTAGTTCGGGACTGACGGGGCTCGAACCCGCAGCTTCCGCCTTGACAGGGCGGTGCTCTGACCGATTGAACTACAATCCCAGCAAGGTGTATGGCATACA??????TATTCTTACTAGTTT?????TATAAGAACATTCTATTCGTTGTGTTGTAACAGAAACAGGAATGATATACTGA????ATATCCACATG?GATATGGAATATAGTGAGAGCGACACGGATTACT?????AGTAACGAGTGGTTATTTTATTGCC?????AAAAAAATGGATAATCAA?TTTTTCAATGAG?AAAAAGAAC??????TAT???????????????????TTTTAT????????GATACTT?AATCTT?????AA????????????????????????????????????????????????????TTAAGTATCATTAATCTA??????????????????GATCGTTAGAAAAATCAGAACGAA?????TGAGAAAAACATGGATAGAGAAAAAA?????TTGACTCTTTCTCTTCATTTCTACGGATCAGGCATTTCTGTTTCTGGAGGACAAATTGGTTATTTCAT????????ATTCATGGAGCAACGAATTATTGGGCCGAGCTGGATTTGAACCAGCGTAGACATATCGTCAACGAATTTACAGTCCGTCCCCATTAACCGCTCGGGCATCGACCCAGGAAGAATTAATTCTAGATTTATTGATAATCTACGATCAACTTCCT??????????CCCTACCCCCAGGGGAAGTCGAATCCCCGCTGCCTCCTTGAAAGAGAGATGTCCTGAACCACTAGACGATAGGGGCATATCCACCCGACCGTCATCATACTA?????????TGATAATCATGATCATAGTATTATCATACTATGAACAG?TTTTTTGGAATTGTCAATAGAATCTAATGGTATGACTAGATCCGAAGAGTCTTTCCTAC???TTTTATGTTATGATTCCATAGAA???TTTTTTTATTTGATG?????????????????????????????????????????????????????????????????????????????????????????????????????????????????????????????????????????????????????????????????????????????????????????????????????????????????????????????????????????????????????????????????????????????????????????????????????????????????????????????????????????????????????????????????????????????????????????????????????????????????????????????????????????????????????????????????????????????????????????????????????????????????????????GT?????TCTTGTATGAACCCCTATGCATATATG?????TACATATATACATATATGCAGACATA????????????????????TATACATATATGCAGACATATATGCATATACAGACATATATGCATTAGACTCATAATGGAA?????????????AATTCATGAATTGAATAAAAC??GGGCCCTTTTAACTCAGCGGTAGAGTAACGCCATGGTAAGGCGTAAGTCATCGGTTCAAATCCGATAAAGGGCTTTTTCCGCTAAACTCAAGATTTAGTCTTCGTTTTTCAGCGGAGAACAGAGATA??TTT??TTTTTTTTTCT???????AAAAAAAGAAAAAGGTAACCACC?????ATTATAATGAGTTCTGATTATTATGAGTTATAGT?????TAGAAAGTTGAACATTTATTCATTATCATAATAAC???????????????????TAATTGCACTTATT?????????????AGGAGTAGTCTACCCTGTAGTGACATAGTAG???TCCTCTTCATGTATCATTATTCAAATTTTTGGTCCTGGGATATAATA????GAAATATTCGAGAATATTCTAGATATCCAATCCCTATTCCT???????????????????????ATTATTAAT?????AACCAAAGTATTCTTACTTCTCCATTGT?????TCTTATCAAACCCACCATAAAATTATAAATCAATAA????AAAGTAAGTGGACCTGACCCATTGAATGATGACTATATCAGCTATTCTGATATTTAAATTCGATA?????TAGATTAATTCGATATAGATTAAATTGTACAAGCGGATTGATTTTT?TTTATTTCCTTAGACCACGCAAGGCAAGAATTTGTCGATATTTCCGATTTAATCTTC????TTGTTACTGAATACTTCATAGGAATAAATCGCTATTCTTT??????????????????????????????????????????????????????TCCGCTACAT?????ATA??????AAAGTTGATTTCGAAAATGGATTTTTCAATATCTTTCCTTGATTTCAAGGAATCAGATATTGTTTTGTTTTT?????ACGCCAATGCAATAGAGAACGAATGCGAGAAAGGGACTTTCATTTCCAGTCTACCATTATTT???????????????????????AAT???????ATTTAATTTAGGGGCAGGAAAAAATAGGGAATTTTC?????TTTTTTTTT????GTTTGACCCGTTACG????????????????????TTAAAAGATATAC?????TC????????????????????TGGAATATGAGTCATAGAACAATTCAGG????????????????GTTCAAATG?????G??????????????????????????????????TTATATAT??????????AGTATAAATAAGGACTAATGGAATCGAGCT???????????CATCGATTTACCTAGGTTAATTTGTGGCCCAATA?G???????AAAAAGACGCATTTGTATCTTCGAAACCCATT?TTAAGGGGCATTGGGCGAGAAATCGTCCATAGATAATCGAACTATCGTATGCC???????TTGGAAATGATATGAGGTGTTCGGAAATGG?TTGAAGTAGTTGAATAGGAGGATCACTATGACTATAGCCCTTGGTAGATTTACCAAAGAAGAAAATGATTTATTTGATATTATGGATGATTGGTTACGGAGGGACCGTTTCGTTTTTGTAGGCTGGTCTGGCCTATTGCTCTTTCCTTGTGCTTATTTCGCTTTAGGAGGTTGGTTTACAGGTACAACTTTTGTAACTTCATGGTATACCCATGGATTGGCCAGTTCCTATTTGGAAGGTTGCAATTTCTTGACCGCTGCAGTTTCCACTCCTGCGAATAGTTTAGCACATTCCTTGTTGCTACTATGGGGCCCTGAAGCACAAGGGGATTTTACTCGTTGGTGTCAATTAGGCGGTCTGTGGACTTTTGTTGCTCTCCATGGTGCTTTCGGACTAATAGGTTTTATGTTACGTCAATTCGAACTTGCTCGATCTGTGCAATTGCGACCTTATAATGCAATCGCATTCTCTGCTCCAATTGCTGTTTTTGTTTCTGTATTCCTGATTTATCCACTGGGTCAATCTGGTTGGTTCTTTGCACCCAGTTTTGGCGTAGCAGCTATATTTCGATTCATCCTCTTCTTCCAAGGGTTTCATAATTGGACGTTGAACCCATTTCATATGATGGGAGTTGCCGGAGTATTAGGCGCTGCTCTGCTATGCGCTATTCATGGTGCTACCGTAGAAAATACTTTATTCGAAGATGGTGACGGTGCAAATACATTTCGTGCTTTTAACCCAACTCAAGCCGAAGAGACTTATTCAATGGTCACTGCTAACCGCTTTTGGTCCCAAATCTTTGGGGTTGCTTTTTCCAATAAACGTTGGTTACATTTCTTTATGCTATTTGTACCAGTAACCGGTTTATGGATGAGTGCTCTTGGGGTAGTCGGCCTGGCTCTGAACCTCCGTGCCTATGACTTCGTTTCCCAAGAAATCCGTGCAGCGGAAGATCCTGAATTTGAGACTTTCTACACCAAAAATATACTCTTAAACGAAGGTATTCGTGCTTGGATGGCGGCTCAGGATCAGCCTCATGAAAACCTTATATTCCCTGAGGAGGTTCTACCCCGTGGAAACGCTCTTTAATGGAACTTTAGCTTTAGCTGGTCGTGACCAAGAAACCACTGGTTTCGCTTGGTGGGCCGGGAATGCCAGACTTATCAATTTGTCCGGTAAACTACTTGGAGCTCACGTAGCCCATGCCGGATTAATCGTATTCTGGGCCGGAGCAATGAACCTATTTGAAGTGGCTCATTTCGTACCAGAGAAACCCATGTATGAACAAGGATTGATTTTACTTCCACACCTAGCTACTCTAGGTTGGGGGGTAGGTCCGGGGGGGGAAGTTATAGACACCTTTCCATACTTTGTATCTGGAGTACTTCACTTAATTTCCTCTGCAGTCTTAGGCTTTGGCGGTATTTATCATGCGCTTCTTGGACCTGAGACTCTTGAAGAATCTTTTCCATTTTTCGGTTATGTATGGAAAGATAGAAATAAAATGACTACAATTTTGGGTATTCACTTAATTTTGTTAGGTATAGGTGCTTTTCTTCTAGTACTCAAGGCTCTTTATTTTGGGGGCGTATATGATACCTGGGCCCCTGGGGGGGGAGATGTAAGAAAAATAACCAACTTAACACTTAGCCCAAGTGTTATATTTGGTTATTTACTAAAATCTCCTTTTGGGGGAGAAGGATGGATTGTTAGTGTGGACGATTTAGAAGATATAATTGGAGGACATGTATGGTTAGGTTCCATTTGTATACTTGGTGGAATTTGGCATATCTTAACCAAACCCTTTGCATGGGCTCGCCGTGCATTTGTATGGTCTGGAGAGGCTTACTTGTCTTATAGCTTAGGTGCTTTATCTGTTTTTGGTTTCATCGCTTGTTGTTTCGTATGGTTCAATAATACCGCTTATCCTAGTGAGTTTTACGGACCCACCGGGCCAGAAGCTTCTCAAGCTCAAGCATTTACCTTTCTAGTTAGAGACCAACGTCTTGGAGCTAACGTGGGATCCGCCCAAGGACCTACTGGTTTAGGTAAATATCTAATGCGTTCCCCGACCGGGGAGGTTATTTTTGGAGGAGAAACTATGCGTTTTTGGGATCTTCGTGCTCCCTGGTTAGAACCTCTAAGGGGTCCCAATGGTTTGGACTTGAGTAGGCTGAAAAAAGACATACAACCTTGGCAAGAACGACGTTCGGCAGAATATATGACTCATGCTCCTTTAGGTTCTTTAAATTCAGTGGGTGGCGTAGCTACCGAGATCAATGCAGTCAATTATGTCTCTCCTAGAAGCTGGTTAGCGACCTCTCATTTTGTTTTAGGATTCTTCCTATTTGTGGGGCATTTGTGGCATGCGGGAAGGGCCCGTGCAGCTGCAGCAGGGTTTGAAAAAGGAATCGATCGTGATTTGGAACCTGTTCTTTCCATGACCCCCCTTAGCTGAGATTTTCTTATTTATATCTATTC???TATT?????????????????????????????????G?TTTTTTTCTGTTCTGGCTCGGCTATCCCACCTAGCCGAGCCATCCCCTTTTATT??TCATAAAA?????GGGGCCAGGCCAAACGAATAAAGAAAC??????????AAATTTATTCAACAAACAAAAGGAGAGAGAGGGATTCGAACCCTCGATAGTTCGTTGTTCAGAACTATACCGGTTTTCAAGACCGGAGCTATCAACCACTCGGCCATCTCTCCCAGAGGTAATCTCTATTTTA?????TTCT?????????????????????TACGAATAGAACATTTATTCCTACGAATAGAACATGACCATATGAGATGATACAC?????TAACTATCTGTA?????GAAACATCC??CAGATGCGAATCCATATTTCGATGTAAATATCTGTATACTAT????????????????ATGCATAGTAT??ATATGCATGATCCAGTATGT????TTGTTTGTGAAGAAAATACTAA??????ACTTCCCTCGACTCCATGTCCGAATAGAGTGGTAATAAATTTTACC???????????????GAATCAATTGATTCATG?TCAAATCCCTCCATGATGCATTTTAT????TACAATTTTGACTAAGCGAGGGATCAAATGGTATAGTTCATTTGTTGGTAGCTTGGAGGATTACAAACATGACTATTGCTTTCCAATTAGCTGTTTTTGCATTAATTGCGACTTCATCAATCTTACTGATTAGTGTACCCGTTGTATTTGCTTCTTCTGATGGTTGGTCAAGTAACAAAAATGTTGTAT??????TTTCCGGTACATCATTATGGATTGGATTAGTCTTTCTGGTAGCTATCCTTAATTCTCTCATCTCTTG?AACTTATTTGGTATTTCCCCGATCCAAAAATGAAATGCCACTCCTTCTAC????????????CTTCTAATAAATTCGGATTGTGAGACA??TTAAGATTCAATCTGAGTTACG?AAAAAA????AATTATATTGTTATTAATTGG?????ATAT??????????????????????????????????????????????????????????????????????????????????????????????????AATAATAAGATTA?????????AGATTATCTTAATTGAAATCT?????TACTGTACTTTAC?????????????????????????????????????????????TA?TAGTATCTGAGTATC????????CGGCC??CTGC?????ACAAATATGATCCAGACGCATATATGATATATGATATATGTCATATA????????????????TGTGTGGACATATGCGTGCGTATCAGGAACGAAGAAAATGCGGA??????????????????????????????????????????????TATGGTTGAATGGTAAAATTTCTCTTTGCCAAGGAGAAGATGCGGGTTCGATCCCCGCTATCCGCCCACGATGAAGTAATGTACTAT???????GATAAAAAATTCGGTATGGTTGACTACTATACTAACT?????????????????ACTATACTAACTACTA???????????????????TAGTATAGTAGTT?????????????????????????????????????????????AGTATAGTAGTTCTATCTTCCCCCTTCTTTGCCTACCCCCC?????AAAAAAGGAAAAAAATGGTCATTA?????ATTAC??????TAGGTAACAGAATTACACCT?AAAAAT?????????????AGAATTTTTTGACAAAAAAATGTTGCGGAGACAGGATTTGAACCCGTGACCTCAAGGTTATGAGCCTTGCGAGCTACCAAACTGCTCTACTCCGCGCTGAAGAA??????CTGGGAACCAATGGACG??????????AAAAAA?AAATTGGATACACCCCTCTACCATATCTATACAAATAGAATAGTCCATTTATACAGAATGGTAAAGAGGGCCCCTCTATGATCATAGATCATAGAGATCTA??????TACAAATATGAAACGATA?TTTTTTTCCTTACCAACTTGATCTTGTTGCGCCCGGTAACAAACATGCATGAACCATTTCTCGAAGTATGTGTCCAGATAGCCCAAAGTCTCGATAGTTAGCTCTAGGTCTTCCAGTCAAAAAACAACGTCGATGAAGACGTATAGGTGCACTATTACGTGGTGGGGATTGCAATTTTCCATGAATTTCCCATTTTTCACTCAACGATGGAACTTCGCTTATTTTTTTTTTTGAAGATCGACGAATCAAATGATATTTCTGTTCCAATTTCTGCCGCTTCTTCTCCCTCTGAATCAAACTTTTTCTTGCC?????ATAATGTTCAGTTCCTATTATTATCAATTATTATTATCAATAATACAGTTCGGATCCTAGATG?????TAA???????AAATACAAGAAGGCAAATCCTCCCTCTCCATTGAAACAAATGAGATTGTTGCTGATACAGTACAT?????AAAAAAAACTAAATTAACCAAATTTTCCTGATGTAGAGGCAATCAAGAAAGCTGCATAAGTGAATATATAACCTACGGAAAAGTGGGCTAATCCAACCAATCTTGCTTGCACAATGGAAAGAGCCACTGGCTTATCTCTCCATCGAATTAAATTAGCCAAAGGTGTGCGTTCATGAGCCCATGCTAAAGTTTCAATCAATTCCTGCCAATATCCACGCCAGGAAATTAAGAACATAAATCCAGTAGCCCAAACAAGATGTCCAAATAAGAACATCCACGCCCATACCGATAAACTATTCATACCAAAAGGGTTATATCCATTGATAAGTTGTGAAGAGTTTAACCATAGATAATCTCTTAACCATCCCATCAAATAAGTGGAGGATTCATTAAATTGTGAAACGTTACCCTGCCATAATGTGATGTGTTTCCAATGCCAATAAAAAGTAACCCATCCAATGGTATTTAACATCCAGAAAACTGCCAAATAAAATGCGTCCCAAGCAGAAATATCACAAGTACCGCCGCGTCCTGGGCCGTCGCAAGGAAAACTATAACCGAAATCCTTTTTATCTGGCATTAACTTGGAACCACGTGCATCTAAAGCACCTTTTACTAAAATCAATGTAGTTGTATGCAAACCTAGAGCAATAGCATGATGAACCAAGAAATCCCCAGGACCTATTGTTAAGAAGAGTGAATTACTATTCTCATTAATAGCATTCAACCAGCCAGGTAACCATATGCTTTGACCAGCATTGAATGCTGGACCATTCGTTGAAGATAAAAGTACATCGAACCCATATGAAGTCTTACCATGAGCGGATTGTATCCATTGGGCAAATATGGGTTCGATCAAGATTTGTTTTTCCGGAGTACCAAAAGCGAGCATGACGTCGTTATGAACATAAAGGCCCAAGGTATGGAACCCTAGAAAGAGGCTGGCCCAACTTAAATGAGATTTGATAGCTTCTTTATGGTCTAACATTCTTGCCAATACATTATCCTCATTCTGTTCCGGATTGTAATCTCTAATGAAGAATATAGCTCCATGAGCAAAGGCTCCTGTCATGATGAACCCTGCGATGTATTGGTGATGAGTATATAAGGCAGCTTGAGTAGTAAAGTCTTGTGCTATGAATGCATAAGCAGGTAAAGAGTACATGTGTTGAGCTACTAAGGAAGTAATAACCCCTAAAGAGGCTAGAGCAAGACCTAATTGAAAATGAATCGAATTATTGATTGTGTCATAAAGACCCTTATGCCCACGTCCTAATCGACCCCCCGGAGGAATATGTGCTTCTAAAAGATCTTTGATACTGTGTCCAATTCCGAAGTTAGTTCTATACATATGACCAGCAACGAGAAAAATAAATGCAATAGCTAAATGATGATGAGCAATATCGGTCAACCATAAACTTTGCGTTTGTGGATGGAATCCCCCAAGAAGGGTTAGAATGGCAGTTCCGGCTCCTTGGGAAGTACCAAATAAATGACTACTCGAATCAGGGTTTTGAGCATAAAGATTCCACTGACCCGTAAAAAGTGGTCCCAACCCTTGAGGATACGGTAATACGTCTAAGAAATTATTCCATCTGACGTACTCTCCCCTGGATCCGGGAATAGCGATATGAACTAAATGTCCTGCCCAAGCCAAGGAACTTACTCCGAAAAGTCCTGACAAATGATGATTGAGACGAGATTCGGCATTTTTGAACCACGAAACACTTGGTTTCCATTTGGGTTGTAGATGTAACCAACCCGCTATTAAGGATATAGCAGAAAGAAATAATAGAAAAAGAGCTCCTGTATAAAGATCCTCATTGGTGCGCAATCCGATTGTATACCACCACTGATAAACACCGGAATAAGCGATATTCACTGGGCCGATAGCACCCCCTCGAGTAAAGGCTTCTACAGCTGGTTGACCAAAATGAGGATCCCAAATTGCATGAGCAATAGGTCTTACATGTAAAGGGTCCTGTATCCATGACTCAAAATTTCCTTGCCAAGCTACATGAAACAGATTTCCGGACGTCCACAGAAAGATTATTGCTAACTGCCCAAAATGAGAAGCAAAAATGTTCTGATAAAGACGTTCCTCAGTAATATCATCATGACTCTCGAAGTCATGTGCGGTAGCAATACCAAACCAAATACGACGAGTAGTGGGGTCCTGAGCTAAGCCGAGGCTAAACCTCGGAAATCTTAATGCCATAATGCCTTTCAAATCCTCCTAGCCATTATCCTACTGCAATAATTCTTGCTAAGAAGAATGCCCATGTTGTGGCAATTCCACCCAGAAGGTAATGGGTTACTCCTACAGCACGTCCTTGTACAATGCTCAAGGCTCTAGGCTGAGTAGCAGGAGCAACTTTTAATTTGTTATGAGCCCAAACGATGGATTCAATGAGTTCTTGCCAATAACCACGGCCACTGAATAGAAACATTAAACTGAAAGCCCAGATAAAATGAGCACCTAAGAAAAAAAGACCATATGCGGATAATGAAGAACCATAAGACTGAATTACCTGAGATGCCTGTGCCCATAAGAAATCTCGGAGCCACCCATTAATAGTAATGGAACTCTGTGCAAAGTTTCCTCCTGTGATATGAGTTACCACCCCTTGATCACTTATAGTACCCCAAACATCCGACTGCATTTTCCAACTGAAATGGAAAATGACTACCGAAATTGCATTGTACATCCAGAATAGACCTAAGAAGACATGATCCCAGGCGGATACTTGACATGTCCCCCCTCTTCCAGGTCCATCACAAGGGAAACGAAAACCAAGATTTGCTTTATCAGGTATCAAACGGGAACTGCGAGCAAATAGAACACCCTTTAGTAGTATCAATACAGTCACATGGATCGTAAATGCATGAATGTGATGGACCAAAAAATCTGCGGTTCCTAATGGAATAGGTAACAAAGCTACTTTACCGCCTACTGCTACTAACTCACCACCCCCCCAAGTTAAGCTGGTACTTGTTGTTGCACCAGGAGCTGTTACCCCAGGTGCTAAAGCATGAATGTTTTGTACCCATTGAGAAAAGATGGGTTGTAATTGTATAGCGGTATCTGAAAACATATCTTGGGGCCGCCCTAAAGCGCTCATGGTATCATTATGAATATACAAGCCAAAACTGTGAAAACCTAGAAATATACATGCCCAGTTAAGATGTGATATGATTGCATCGCGGTGCCTAAGGACACGATCTAATAGATCGTTGTATCGAGTAGTTGGATCATAGTCTCTTACCATAAAAATGGCTGCATGTGCAGCAGCACCAACTATGAGAAATCCACCGATCCACATGTGATGTGTGAACAACGAAAGTTGTGTACCATAATCAATAGCTAGGTATGGATAGGGGGGCATGGAATACATATGGTGAGCTACAACAATGGTTAAAGAACCTAACATAGCCAGGTTAAGAGATAATTGAGCATGCCATGACGTTGTTAGGATTTCATATAGGCCCTTATGGCCCTGGCCTGTAAATGGACCTTTATGAGCCTCTAAAATGTCTTTAAGGCCATGACCGATGCCCCAGTTGGTCCTATACATATGACCAGCGATCAGGAAAAGAATAGCAATAGCTAAATGATGGTGTGCAATATCGCTCAGCCATAGGCCCCCTGTTATTGGATCTAATCCTCCACGAAAACTCAGGAATTCCGCGTATTTTGACCAATTCAAGGTGAAAAGGGGGGTTGCTCCCTCGGCAAAACTGGGATAAAGTTGAGCCAAAAGGTCCCGATTCAAGATAAATTCATGAGGAAGTGGTATCTCTTTAGGATCAACTCCAGCATCGAGAAATTGGTTAATCGGTAAAGATACATGGATTTGGTGTCCCGCCCAAGAGAGAGACCCAAGTCCTAGTAACCCCGCTAAGTGGTGATTCAACATAGATTCTACATCTTGGAACCAAGCCAATTTTGGGGCAGCTTTGTGATAATGGAACCAACCGGCAAAAAGCATTAACGATGCAAAGACCAATGCACCAATTGCGGTACAATAGAGTTGTAATTCACTAGTTATTCCAGATGCTCGCCAAATCTGAAAAAAACCGGAGGTTATTTGTATTCCTCGGAAACCCCCGCCCACATCACCATTCAATATTTCTTGACCTACTATTGGCCAAACTACCTGGGCACTGGGTCCAATATGAGTAGGATCACTTAGCCATGCTTCATAATTGGAAAAACGGGCGCCATGGAAGTACATGCCACTCAGCCAAAGAAAGATAATGGAGAGTTGACCAAAATGAGCACTAAATACTTTTCGGGAGATCTCCTCCAAATCACTGGTATGACTATCGAAATCGTGAGCATCAGCATGTAGGTTCCAGATCCAAGTGGTAGTATCAGGGCCCTTAGCTATTGTTCTTGAGAAATGGCCGGGTCTGGCCCATTCCTCGAAAGACGTTTTTATAGGATCCCTATCT??????ACAACAATTTTCACTTCTGGTTCCGGCGAACGAATAATCATTAAGTCCTCCTCTTTCCGGACAACATATACAAAGAAACCCGCCAACAGTCAAGTTTTTAGTGAACCTCTGAAAGATAGATATTTTATTTATGATTAGTCCTTTTCTTTCCTATCCCCCATCTATC???TATTTTATTTTATTTAG??????????????TTATTCACTAGAGCAAT??TATGATATTGAAGTCGATTCGAGGCAAGTGTTCGGATCTATTATGACATAACGATTAGGTGCCCCACGGACCC?TTTTTTT???TCTTGGAAAATCCTTTACC????????GGCGTGATGAAAAAACTATTTTTT????????????TGTGCAACCTAGTGTA???TTTATATCTGAATGTATAAGTGCCCATATGGATCTACTTCCATGGAACATAATATCTTATTACTTTA????ATTTC?????????????AAATCACAAGAT??????????????????????AATTCATTAGAATTAA?TAAGATC?CATTCTGATAATAT????????????????CTTATAGTCATTCGAAAGTATCCTTTATTAGCTTTATTTAGTTCTATTCTATACTGTATCCGTATC??????????????????????????????A??????????????????????????TTTATCCCTATGAGATACCATACTAAAATAGAATATTTTAGAAGGAAGGGATATAATGAAATTCTTGATTGGATCTTCTCATAGGAACGATCTATTTTATT??????TGATTGATGGAT?????CCAACACCCA?????ATTTTAATGAAT?????????TAAACAAAAGAGTGGTCTTATTCGAATTCGAAACGCCTCGTGATCTTCAACCAATTATGTGCTTCAATATAATTACCTGGAGTAAGCGCTATAGCTTGTTTCCAATACTCAGCAGCTTGATCGAACCAAGCCTCCGCAATTTCGGAATCACCCTGTAGAATGGCCTGTTCTCCCCGGTCGGAATAGGTGGTTCCTTTCCTTAGAACCGTACTTGAGAGTTTCCTACCTCATACGGCTCAGCAATCGATTCT????TTTTG?????CGTCCCATCTTAATCTATCCTATGCTAACTGAATTAGATTTCTCATAAATCTATCCC?ATTTTTTCTTGGGTTAACAAAAACAAAAGAAGTTAATTACATTAAGTTTCAAACTCTTATTTTGATCAAT?????AATTAGTTTTATCTTTTTTCCCACCTTC?AGACGAATGAAACATAGATATTCCCCTATATCGTTAGAATTTTCTGAAAGGTAACTATCTCGG?????????TTTCATATATGAAATTCATATAGAATCTTTGAAAAAGACTTTTTTCCTCCATAAGAAAAAAAA????AGAACTTACTATCTTTGGGATCTGATGCTACACCGCTGCTCAATACCTTAGTGGATCGACTCTATTACATAAGTTGATTCCTAACTTTTATTCCAT?ATCATGAC?ATAAGTAAGCAGTTCTTAACTGTATCGACCCAATAGCTCGCTAATTGATCTTTACGGTGC???TTTCTCTATCAATTCGA????????????TCCTTTATCCATAG?????AATATATA???????GGCCGTACCTATTTC??TT?????CCTATTTTGGTTCTCGTGAAGTCTCTTTCCTTGCTACAGCTGATCAAAATCGTTGCTTTGAACGATGCATATGTAGAAAGCCCA??TTTTTTTTTTCTAGTATTTACTAGTTGATTTGATCTTTTTT??TCCTTCTTTCTATAGTGGAGATAGTCGCACGTAATGACAGATCACGGCCATATTATTAAAAGCTTGTGGTAAAAACGGGTTTCGTTCTAGTGCCTGGAAATAATATTCCAAAGCCTTTGTATGCTCCCCGTTGCTTGTGTGTATAAGGCCTATGTTATAGAGTATATAACTTCGATCATAGGGATCAATTTCTGGTCGCGTAGCTTCATAATAATTCTGTAAAGCTTCCGCATAATTTCCTTCGGATTGAGCCAACATCCGTTACGGTCGTTCATTCTATTCAAAGAATCTCCGTTCCAGAACCGTACGTGAGATTTTCATCTCATACGGCTCCCCCCTTCTGTGC?????????ATAGTAC????TAAGGGGAATAATCCATGGAATCAAAATTTAACTAT?????TCTCATTATGAACTGACAGGAGCTGGTATTTTTACAAGAAATCTCTAGCCAGCCTTCCCGCAAGAGGTTTTT??TTAACAC????CAAT????CATATTAGTGCTAGATGGAAATGGTAACTCCAACAATTTCTTTGTCCTCAACGCCTCCTATTTTCAGGAATTAGTCACTTCAACGATCTTTGATGGTTATACGGGTATCCAAAGTACGAACGAGATGGATGTTTGTTGTCCCAACCATTCTTGTTAGTCCCGATACCAATAAGGAAAAGGGAAATT?????????TATAACAAAGTTTTCGTATTGTTG??????ATTCCTTGGTGTAGTGCTTCTT?CCCCTATGCTGCCTATTGGTACTAGTGGAATAGGATTGACCTACAATATA????GAACCCATAGGTGTAACCTTTCGCTCAATACTCAAATTAACAATTGAAGCATCCGAGGCTGCATCAATCGAGGATACACGACAGAAGGAATTGT????TCTATCTTCAAAC?TCACCTTCACCAAGCGTAGGTTTATTTCAACAA?????????TTTGGTTCTTTCTATCCCGAATCACGTATCTTTCTC?????ATAATACTG????????AAGTCTAAAAAAAGA?????AGAAAAAAGAATCAAATCGCACCATCTCTGTAATAGGTAAATGCCCTTTTTTCTCCTGAAGTTGTCGGAATTATTCGTAATAGAATATTGGCTACAATTGAAGAGGTCTTATCAATAAAATTTACATTTATCCGAGATCTAGGCATAATTAGCAATCCTTTCTATAA?TCTATAATTAGAATTCTTTTC?ATTACCCTTCGGGGAAAATGATCCCACAAACAAAGGAATTGTACAATACGAAATAACATAAAA???????????????CAGACTAATTC??TAAAAATGTGGACCTTCCGCTCAAATTGTC??CCATTTTGTTTCGACAAGGAGAGATATGAAATATTTGAATCAGATTGGATTTCATT????????ACAATTTCGTAGTATACCAATGAACGGAAC???TATTACTAT?TTCA?????????????????????????????????????????????TCTAAGATTTCATCTAAGTTG?AATAACCAAGGACTTTCTTTT??????ACTACGGATTTTGA?????TAACTCTAGAAGTTTTGATTTGGTTATGATC?????CAAAGAGGAAAAAGAATAATTATTCCATGATAA?????????????????????AATAGAGTAGAGTAACCA?????TCCGTTTTGTTTACATGACGTGTATACGTCAT??GCCATACAATGGAAATA??AAAATCCATGGGACGATTCATGAA????TTTGTAATAGATCCATGGGGT???????????????????????????????????????????????????????????????????????????????????AGCTGATGAGAGAAGTTGGTGTTGAGAAATAGG?????AAATTTAAAAGGAATTATTCCTATGGAACCATTGATCGGTCATACCTGTACTGC??????AATAATATGAATGACTCGCTATTCACTCGGTTTCTGGT??????CAATAATAAGATTATGTAGGAGAGATGGCCGAGTGGTTCAAGGCGTAGCATTGGAACTGCTATGTAGGCTTTTGTTTACCGAGGGTTCGAATCCCTCTCTTTCCGTTTCTGTTAATTCACCAACGTGACCGACCACAATGTATCAAATCAAA???TAACAACGGATACCATTATTCCAGC???????????AATAAGAC?????TTTTATTTGATAGAAATTCT????????????????CTATTCCAGAAATTCTCTATTCCTAATTACA???????TTACTGCGGTACGTAAAATACAAATATCGGAAAGAGCAAAAAAG??????AAAAAA?AAATCCTACTGCTGATCTATTTGTAATACGTGAATGAG?AAAAATGCGGATCAAGGCCCTTAGA?TCCATTTACTTCGTCGAAAAGAGGGCAAA????????????????????????????ATTCTCTGAATCTTTCTTTGTTATTTTCGTTAGGTTCAAGTCTGGCGGGAATAATATTCTACGACTAACAACTCATTTATTTTCAAACCGATCCATTTACTATCTATTATTTGATTTACTAATCC??????TTTATATTGGAATGAGTCAATAGTCAAATGTTTTGGCAATTCCTCAGGGGGGGGCGAAGCAATATAATTTTGAATCAGAGCTTTCGATCTTTGTTTATCCTTCGTAGTAATAATATCTCGGGGTTTGCAACGATAACTTGGTATATCCACTATACGACCATTAACTAAAATATGTCTATGGTTAACTAATTGCCTAGCTCTAGGAATGGTCGAAGCCATACCCAATCGAAAAAGGATGTTATCCAAACGCATCTCAAGTAGTTGTAGTAAAACCTGACCTGTTGACCCTTTGGCTTTTCCAGCGATATGTACATATCTAACTAATTGTCGCTCCGTCAGACCATAATGAAAACGCAATTTCTGTTTTTCTTCTAGACGAATACGATATTGCGATCTTTTCCCAGAACGCAATTGGGTTTTAAGATCACTTCCGGATTTAGGTCTTTTACTAGTTAGTCCTGGTAAAGTCCCCAGACGGCGTATTTTTTTGAAACGAGGTCCTCGATAACGAGACATAAAGACTCC?T?TTT????TTTTATTTTATTGAAATTTCATTTTACAGAATAAATCTTAAATTAAGACTG?????AACTAAAGGATAAACAAAGCAAAGCTAAATTTACTGAAGTATTACAAAGTAGAATGAAATGAATTCT?????????????????????????????????????????ATTAATATCCGGATTTTTTGTATATGTAT?????????????????????????????????????????????????????????AT??????ATAGGAAGTTGAGGCTCCGT??????TTTATGATTTGTTCTGTAGAGATCTAATTGCTCCAATCCATTTTTTATTCATAGTTA?????????????????????????????????????CAAGTTACCACGACATAAT?????AGATCGGTGATCCAACA????????????TTTTGAGAAAAGGAGAGATTATCAATCATGGAAAAATCGATAGAG???AAAAAAAAAAGCCGGCTATCGGAATCGAACCGATGACCATCGCATTACAAATGCGATGCTCTAACCTCTGAGCTAAGCGGGCTCACATAACAGAAATAGAA??????????????????ATAGTATAACAAATAGAAATAGT??????????????GTATAGGAATTCAGGAAACTGCTGGATCTTAGCT????TAGGGCTATTAGCTATTAATTTAATATGAAC??TATAG??????TTCATAGTTCTAT????????????????????TGTTATATCTAT?????????????????????????????????????????????????ATCATTATATCTATAT????????????????????????????TATT??????????????????????AGTTATAACT???????????????????AATATAACTAATAATATAGAAC??????????????????????????TAGATATGACTAAATAG?????AATTAATAGAATTC???????????????TATTTTTCTAATAGATATTTTTCTAATAGAAATATATGACTAATTAGTATGTGACTAATTA?????GTAGAATTTTCATTCTATCATATT?????????????????AATTACATTAATTATTATTTATACATTCTA?????????????????????TTTTTTTTTATGCATTTTATACATTTTATTTATATATTTATACAT???????????????????????????TATATTTATATTTTTTA?????????ATATATATATATG???????????????????????????????????????????????????????????????????????????????????????????????????????????????????TTAATGAATATGTATATATAT???????????????????????ATATATAT???????TAATGA???????????????????????????TAATTTAAAATTATAAACTATGATTATAAAAAATCTAATTA?????TTTC???????????TTAATATAAAATAAATTTATTTCTTAAAGTTTTTATTTCTTAAAGTT????????????????????????????????????????????????????????????????????????????AAAGTAAAGCAGTTATAG??CAATAATTATAGCGTATA??????????GCGAGCGGATCGGTCCTAAGA??????AAAGATAAGATAAG??????GATAAAGAT??ACAATCCAAATTAGAATGAGACATTCTTCTGGTTTCATTCGGAAAAG??????GAAGAGATAGGACG??AAAAAAAAAAAAGAAGAATGAATATCGACCGTTCCAGTATTCCAAATCGCACTGTAAAAAAGAAAGGGAGGGAGAAAC???ATATATATATATGGGATATATCTATCCATATTGAATTGCGGATACATCAATGATAGAATCATTTCTGATTG????AAACAAGGTTTATCCAATAGAAATAAACTGAT?????AGGGG??????ATCGCCAAAAAAATCAAAT???????????????????????AGCATACACTTTTTCGATATGGGAA????TCATTATCTAATGAATTCAAC?????????????GGTTC????C??????AAAATAAATGAAAGAGATGGGTGGAATTCCAACTGGATCTTGGTCTCAAATCAAAA?????GGGGATATGGCGAAATTGGTAGACGCTACGGACTTGATTGGATTGAGCCTTGGTATGGAAACCTACTAAGTGGTAACTTCCAAATTCAGAGAAACCCTGGAATTAAAAATGGGCAATCCTGAGCCAAAT?????CTTTATTTTGATAAAAC???????????AAGGGTTTCTATTTATAAAACTAGAATAAAAAA????AGGATAGGTGCAGAGACTCAATGGAAGCTGTTCTAACGAATGGAGTTGACTACGTTGTGTTGGTAGCTGGAATTCCTCTATCGAAATTA???????CAGAAAGGACGGCCCT????????????????????ATATATCTAATACGTACGTATACATACTAACATATCAAACG???????ATTAATCACGACCCGAATCTATCGA??A??????????????TATATATAT?????????????????????????????????????????????????????????????????????????????????ATGAAAGAAAAAATTCAGAGTTATTGT??GAATCCATTCCAATCGAAGTTGAAGGAAGAATCG???????AATATTCAGTGATCAAATCATTCATTCCAGAGTTTGATAGATCTTTTGAAAAACTGATTAATCGGACGAGAATAAAGAGAGAGTCCCGTTCTACAT????GTCAATACCGACAACAATGAAATTTATAGTAAGAGGAAAATCCGTCGACTTTAGAAATCGTGAGGGTTCAAGTCCCTCTATCCCCAAC?AAAAAGTCCATTTTACTTC?CTA????????????ACTATTTATCCTC??????????TTTTTTTCATCAGT??????GGTTCAAACAAAATTCACTATCTTTCTTTCTCATTCACTCTACTCTTTCACAA???ATGGATCCGAAGAGAAATCTTTGGATCTTATCCCAATTTGGATAGATACGATACCTGTACAAATGAACA?????TATATGGGCAATGAATCTCTATTATTGAATCATTCACAGTC????CATATCATT????????????????????????ATCCTTACATT??????TATTAGATAAAATTT????????????TTTAATAC?????????TTTACTTTATTTA???????????ATACTTTACTTTATTTAGATTTAGATTTAGTCC??????CTTTAATTGACATAGATAC??????AAGTACTCTACT?????AGGATGATGCACGGGAAATGGTCGGGATAGCTCAGTTGGTAGAGCAGAGGACTGAAAATCCTCGTGTCACCAGTTCAAATCTGGTTCCTGAC???ACATGAATAATATATCGGATAGATATTCATACAAATTAATCGAGACA????????GATCAGG??????ATATATATTCGTTAATA????????GTCAAGAGCATGATACATACTTATTCATCTA?GCGTATAGATATATACCTCCATTTTTAGAGATGGGTAA?????AAAATATATGTATGGTTATGGTAAAGAAC?????TAAAGTGGGATTATGTTCCCTTTT?TT???????????TTG??TTTCTTTTTTCTTTCTTGTTTGTTCATATTGTGCTTTCTCTCACTCAAA??AAGAGTGTTAAGTCTTCATATATATATCAAA???AAAA?????A????????AAATAAAA??????????AAGTTTTAAAAAAACTTAAAAAAAGTCTAGAGGGGTTGAAGGATAGGAATAGACAGGATGCATT??????????????????TCAGACACAGTACAAA????????TAAAATTCAATCCCTTTTTATTTCGGAATTTCGCT?????TTTTCTTTTATATTTATTCTATTTCTTCACTCT??????TGCTTACGTTACTTTCCGAG??????GTCTGTCTAAGTGATGTGCGCGGTACAAAGTTCATGGTGCAGAACTCTTTTGATTCATCTTTT??????????????????TGTTTCTGCTCAT????ACAAAAT??AGATATTATCTTTTCCAAATTCG?????????GGAATAGCAATGAAGCCTTTT????????????????????????TTAG????GCCTATCCATAATACGAAT???????????????????????????TAGAGTCCAGTTACTC?????TGTTTCATCTAGAACAGAACG???????????TAAAAA?????TATTCCTTGACTTGAATGAAATCTGGAGTTG???????TGTCGTATAAGTGAACATTAGTTTCCTTATAATTCAATGAGCATCTTGTATTTCATAGAAATTTGGGGTAATATAGTCCTTACGTAAGGGCCAGCCTATCCAACTTTCAGGCATCAAGATACGTTTAAGGCGTGGATGATTATCATAGGAGATTCCCAACATATCATAAGATTCGCGTTCTTGAAAATCAGCACTTTTCCAAATCCAGAAAACAGACGAGATTCTAGGATTATTCTTTGGGACAAATACTTTTATGCATACTTCTTCTGGTTTATCTACACCATATTGTATTCTCGTAAGATGATACACACTAGCTAAAAATCCGCCTGGTGCTACATCATAGGCACACTGGGAGCGTAAATAATTGTAACCATATACATATGAAATGACAGCAATGGAGTACCAATCCTCGGTTTTTATTTGTAAAGTCTCTATTCCTCGGCAATCGAAGCCCAAAGATCTATGAACTAGCTCATGCTTGACTAACCAATCAGATAAACGATCCTGCTGCATCTTCTTGATCTCTCCACCATTTGTATTTGTATGAGTATTTCACATTTACTAC???????ATTTACAATGAAATTTTCAAAGATTGACCCACTGTTTCTTATTC????????TGCACAAAAGAACCCTGCCTGATTCACTAATTCGTGGGAAGATATTGAACTT?????????????????????????????????TTGGATTTGAAAAATGTTTCAGAAGGCATCTCTGAAGTAGATGGTGATTGATAGAGCAATCCTTGATCGTAATTTCCAGTATGAGTACTGCGTCGAACATAAAACTTGTGATTGGTAGAAAAACATCGATTTTCCTGTTGAGACACAGTTCTATCTTCAAAGATTTCTCGAGATATCTTCTTACGAAGTTTCATTATAGCATCTATAACTGCTTCTGGTTTAGGTGGACAGCCCGGCAAATAGACATCCACAGGAATTAGCTTATCGACTCCCCGAACAGTACTATAAGAATCAGTACTGAACATCCCTCCTGTAATAGTACAAGCTCCCATAGCAATGACATATTTTGGTTCAGGCATTTGCTCATATAATCTCACTAAAGAAGGAGCCATTTTCATTGTTACTGTGCCGGCTGTTAAAATTAGGTCCGCTTGCCTAGGACTCGATTTTGGTACCAATCCATAACGATCAAAGTCGAATCGCGAGCCTATTAATGAAGCAAATTCAATGAAACAACAACTGGTACCATATAGAAGTGGCCATAAACTAGAGAGTCTTGACCAATTCGAAAGATCATTCGATGTAGTTGAAATAACTGAATTGGGGGTTGT??????TTGGTCAAGTAATGGAAACTCAATCAAATTCATAACTGTCTCAATGTAATCTTTTCCTTCCTTTTTATTTTGATTGTCTGAATATTCAGTTAAGACCATTCCAATGCTCCTTTTCGCCATGCATAAACTGAACCAACAATTGAGATAAGCACGAAAATGAAAGCTTCGATAAATACAGATACACCCAATACATCGAAACTCATTGCCCATGGATAAAGAAAGACCGTTTCAACATCAAAAACAACAAAAACTAGAGCAAACATGTAATAGCGGATTCGGAATTGTAACCAAGCATCCCCCATGGGTTCTATACCCGATTCATAACTCGAAAGCTTCTCTGGTCCTTCACTAACCGGTGCTAAAACTCCGGAAATTACAAATGTCAAGATAGGAATAACGCTTGATATTATCAGAAATGCCCAGAAAATATCATATTCGTGAAGCAGAAACATAAATGTACTCCTATTAATT???????????????????????????????????ATTATTGTGGAATATAAATATATGTGGAATATGCTGAATTATTCGATTCGAATTGGAATTGTCAAT?????????TCATCCAGAACTTA?????TTAGGCGAAACAAGAATTGATTTTGATCAAATCAAACCGCATAG?TTTAGAGTTTGTTTGCTGTGGGGCATGTCTTGTTTAAAGATTCATTTAACGGAATTCCACTTACA?TTTTTTTT??ATTTCGATTC?????TATTTCGATATGGTGTAGACATAGGGTTCTCT?????TACACAAACTAAATTCTA?????TCGCTTTGTCTCGGTTTCTCTATACTTTAT???????????????CTCT?????????????????ATACTCT??????????????????????????????ATAAAATAAAAATAAA?AAAGTACTATAATAT??????????AA???????AAAAAAGAAAAAAAAGTAAAAAGTCAAGTAATTAACAAGTCAA???????????????????ATAATTAAATAGTAATTAATTACTA??????ATTACTAA????????????????????????????????????ACT?AAA??????ATAGTAATTAAATATTATACTAG?????AATTAAATATTATACTAGTACATATTCTAATACTAATTGATAATACTACTAAAT????????????????T?????AATAATGCGAATTAATCCTATGTTTCATTACATATATAT??????ATATATAT???????????A????????????TAATATAATGAGATAATG??????????????????AAAATAAAAGAAAATAAAAACATATAGAAAA????TAAAAACATATAAAAA??AAATATAATTAATATAGAAAT???????????????????????????????????????????????????????????????????????????????????????????????????????????????????????????????????????????????????????AG??AAAAAAAA?ATTTCAAAACTGAAAAAATTTCAGTAGTCATATGGGGTAAAATATCTAGGGATTTCTAGCATATTCTTTTCGAAGT???????ATTTTTTTT??????TTTCATTAATATCTGTGTATAGGATCATTGCTTCTATTGATTTGATACGAA?????TACATTACATAAACATAATCTAAAGCACCGAACGATTA??TA??TTTTTTCTCCTTTCCTTATCCTGGATTTGATTTCTATTTTCCTTAATTGATTTGATTCAATCCGTTGAGTTGCGAGTT??????TACACATAACAACTCATATCTTT??????????CT???????ATAC?AAAAAAATTCGAAACTTTTTTCTTGTACTATACCGACTGACCCTCTCAGAAATAAAATAAAAAGAATCGAGTTATTTCATTAGAGTTAGAATG?A???AAAAAAAAAGAGTCATTCCATTTCAGACCAATCTCGAGTACTAA?AGAAAGATCGCGATTTGGAATGAAC???????CAAAATACTTGTTTGTTTTGTTACGGCAATAACAC??????????????TTAGTAATAGTAAGACCACC???CGATGGGGTGGATTTCACTACAAGAAAAAGGTTTGTTTTACAGCAAACCTACATTACACAATGAAACATACCACAGAGTGGTAT????AATAGACGGAATCGTAAATTATCTAATCTA?CATAAGAAAGATACTTCTAATAGAAAGAATTAGACATTATCGAATGATTTGACAGACCAAATCC????CAAAACCAACTCAACTCATAGAATATAGAAGAAGGAA?ATTGATACATTTAGGACCAATTCATTATCTCTGCATTAT?CTCTGAATCAATCAATTGGGGTTGTTGTTCTGCCAAAA?AGCGATTAGTCAGGCGACTC????CACAAAACAAATACAAGAAAAGAATAGGTCCTAGATCTATGTGACT????????????????????????GTTGAAGTTTTTAGACAGAATCATGTCATGATTCTCACTTCATAAATTGACCGG?ATTCGATATACCAACGCAAAAATGTATCACTAACTCTTTAATCATGGACAGGAAAAGAGGAAAAAGGTC?????ATATGTAATCCATCCACGAAGA???TTAATGAAGGAAGATGAGTATTTTATCCGAGATTTTACAAAT?????ACTGATTAGATCTATTGGAATGAATTATTGTTTTTTATTTATTGTTTTTATTTTCCTGTCCCTATGTATTTACATGAACATGTGGTAATACTTTTGGACCAAC????????CAACCGGCCAG?????????????????????T?????CTAT?AAACAAGTACTAA???????????????????TGAGGAAATGAAAACTATACT?AAACTAA???????????????????????????????????????????????????????????AATAGAATG?????TATTAGGGCTATACGGACTCGAACCGTAGACCTTCTCGGTAAAACAGATCAAACTGATTATTATCGAAATGATTCGAACTGTTTCAAAGACCCAACATGCATTTTG?????TTGCATTGGGCTCTTTCATAAACTGATGTAAAGATCAGTTAGTCCACCATA???TTTTTCTTTACAGGAAAATAATGAGATGGCTCCATGTGCTCTGATTCATCATTTGTATTCTGATCTAGGAGCAATACCAAAGTGTTTCAAAGAAGGGTTACCTTGACTTAGGTCTGCCTTCGGCCTAGATCAAACTAAGTTAGATGGAGTCTCTATCGCTACGCTGCAAGAGTCGAATATGAGACTTCATACACCTTAAAGTT?CATAGGACGAAA?????AAAGGTTATTTTGAGGCCCTTATACTC??ATTATGCCTAGCATTGAATGGACTGGGTATTTACCTTATCAACTATCAAATCAATGGCGGGTTCTATTTGATTTGGCACCTGAATTCGCACCTGAATCGGACCGAACCCAATATTTGTCAGGCTATTGTTCTCTTGTTCCCT??????????CGAATCTA????TGGAGTAAGACATCGATT??????TGTCAATTAAGATCAATTATGTTTCTTG???????CATTGCATAATGGGCTCCCTTGAAAAGCATTGGCGCACGTGTAAACGAGGTGCTCTACCTAACTGAGCTATAGCCCTTGTCATAGA?????TATATTAACATATGGATAATTTCTTGTCAAGATGGATATTCC???ATAATCCCACATGATAGCTCTCTGATCCGTCTACTGTTAACAGATTGGTATTGCTTAGAAATAATATTCCACTTATAATCCTA?TAAGTGATGGGTCCTTTTTT?T???????GGTGATAAATAACCTACTTAACTCAGTGGTTAGAGTATTGCTTTCATACGGCGGGAGTCATTGGTTCAAATCCAATAGTAGGTAGAACTTATTAGAT???????ACCGAAGCCAATTGAGTGATATCTAATAAGTTTTTCTAC??C?CATTTTC????TTTTTTTTTCGTTATATCAGATTAGACTTGATTGTGTTCAATTGGCAGAATAAAAATGTGG??????TGTATAAT?????AATACAGTTCTA?????AAGA?????????????????????????ACTTCTTTTGATTATT??TTGATGTATTGACTTGACTAGGAGGAAATAGCATTTACAGCCTCTACTCGTGTCCTAGCTCGTCTGAGAGCTAGATTCGCTTCAATTGCTTGTCTCTTACCCTCAGCTCTACTCAAGTTAGCTTCAGCTATTTCAAGAGCTTGCTGAGCTTCTTGCGGATCAATGTCAGTACTCATCTCCGCATCATTTCCTAAAATGGTGATCTCATTATTACCTATTCTAGCGAAACCACCCATCAGAGCCACCGTTAACCATTGGTCGTTGAGGCGTATTCTCAAAAGACCTATATCTACAGCCGTGGCAATAGGGGCGTGGTTTGGTAATACGCCAATTTGGCCACTATTAGTAGATAAAATGATTTCTTTCACTTCTGAATCCCAAATAATTCGATTAGGAGTCAGTACACAAAGATTTAAGGTCATTTCTTCAATTTGCTCTCCACTTCTAAGTTCATAGCTTTCGCGGTAGCTTCATCGATGTTACCCACCAAATAAAAGGCCTGCTCGGGAAGACCGTCTAATTCTCCGGAAAGGATCAATTGAAACCCCCTAATTGTTTCTCCAAGACCAACATATTTCCCTGGAGAACCAGTAAATACTTCTGCCACGAAGAAGGGTTGTGATAAGAAACGCTCAATTTTTCGTGCTCTTGCTACAGTTAAACGATCTTCTTCGGATAATTCGTCCAACCCAAGGATAGCTATAATGTCCTGAAGTTCTTTGTAACGTTGTGAAGTTTGCTTAACTCTTTGCGCAGTTTCATAATGTTCCTCACCAACGATTCGAGGTTGTAACATAGTTGACGTTGAATCTAACGGATCCACTGCTGGATAAATACCTTTAGCAGCTAATACTCTTGATAGTACGGTAGTAGCATCTAAATGTGCAAATGTCGTGGCAGGAGCAGGGTCGGTCAAATCGTCCGCAGGTACATAAACCGCTTGGATCGAAGTTATAGATCCCTCTTTGGTAGAGGTAATTCTTTCTTGCAAAGAACCCATTTCTGTACTAAGGGTAGGTTGATAACCCACTGCGGAAGGCATTCTCCCTAATAAGGCGGATACTTCTGATCCTGCTTGGACGAAACGAAAAATATTGTCGATGAATAGAAGCACGTCTTGTTCATTAACATCCCGGAAATATTCCGCCATGGTTAGGGCAGTTAAACCAACTCTCATACGAGCTCCCGGCGGTTCATTCATTTGACCATAGACTAGAGCTACTTTTGATTCCGCAATATTTTTTTCATTAATCACTCCGGATTCTTTCATTTCCATGTAAAGATCATTTCCTTCACGAGTACGTTCGCCTACTCCGCCAAATACGGATACGCCTCCATGAGCTTTGGCAATGTTATTGATCAATTCCATGATGAGTACTGTTTTACCCACTCCAGCTCCCCCAAATAGTCCGATTTTTCCTCCACGGCGATAAGGAGCTAAAAGATCCACCACTTTAATCCCTGTTTCAAAGATTGATAATTTCGTATCTAACTGTATAAAGGCAGGCGCAGATCTATGAATAGGAGATGTTGTACGAGTATCTACAGGACCTAAATTATCAACAGGTTCCCCAAGAACGTTGAAAATTCGTCCGAGAGTAGCTCCGCCGACTGGAACACTTAGAGGAGCTCCCGTGTCAATCACTTCCATTCCTCTCATCAGCCCATCTGTAGCACTCATAGCTACAGCTCTAACTCGATTATTTCCTAATAATTGTTGTACCTCACAAGTCACATTAATTTGCTGACCGACAGTATCTCGACCCTTAACTACCAAAGCGTTATAAATATTAGGCATCTTGCCCGGGGGAAAAACGACATCCAGTACTGGGCCAATAATTTGAGCGATACGCCCTAGGTTTTTTTCTTCAAGTGTGGAAACCACAGGACTAGAAGGAGTAGGATTGATTCTCATAATTATAATA????????AAGTGAAATATGTCGAA??A?TTTTTTTTTGAATAGTGCCATGTC?AAATCGAAAATAAATGTCCGATAGCAAGTTGATCGGTTAATTCAATAAG????????AAAAAAATGGGAGTTAGTACTCGATTTAGTTGGTACCACCCAACCGAATCTGATTCAATCGTTTACTCATTCAATGAGTCAATTTTCAAGTTCAGCCAA??TTCTTTTTTC?????AAAATG???????TCAAGT?????????????AGATGAAATCGTGAGTAAGTGTGTTTCATTTCTCTATCATTATAG??????AAAATACCATC????TATATTAGA??????????TTATCTATGGAATTCGAACCCGAACTTGATTTATGATTCATTATTTCGATTTCACTGACCATTGTTC????TTTA?T?????TTTTTTTGCATATAGATTAGATTTCCGCCTATTCTTTATACCCTTTCATGGAT??????GAA?TTATGCCTATTTTCACA????TAATAGGATT???????????????????????????????????????????????????TACGTATACAACATATATTACTG??????????????TCAAGAGGGGATTAT?CTTAGTATTCAGAT?????ATTTAGAT???????????????????????TCA????AAATA????????AGAAGGGGATCAATTCAATTATAAACTTGCAAAACAAGGA???????????TTGGGTTGCGCCATATATATTAAAGAGTATACAATAATGATGTATTTGGTGAATCAAAT??????ACATGGTCTAATAACGAACCGAACCATT??????????????????????????????????????????????????????????TTAA???????????CATAACATT??????????????????????????????????????????????TTAATTAGTT???????GATAATATTAGTTGA??????????????ATATTTTTTGAAAGATTTTCTTTTTGTCAAAGGTTTCATTCACGCCTAAT?CCATATCGAGTAGACCTTGTCGTTGTGAGAATTCTTAATTCATGAGTTGTAGGGAGGGACTTATGTCACCACAAACAGAGACTAAAGCAAGTGTTGGATTTAAAGCTGGTGTTAAAGATTACAAATTGACTTATTATACTCCTGACTACGAAACCAAAGATACTGATATCTTGGCAGCATTCCGAGTAACTCCTCAACCCGGAGTTCCGCCTGAGGAAGCAGGGGCAGCGGTAGCTGCCGAATCTTCTACTGGTACATGGACAACTGTGTGGACTGATGGACTTACCAGTCTTGATCGTTACAAAGGACGATGCTATCACATCGAAACCGTTGTCGGGGAGGAAAATCAATATATTGCTTATGTAGCTTATCCTTTAGATCTTTTTGAAGAAGGTTCTGTTACTAACATGTTTACTTCCATTGTGGGTAATGTATTTGGTTTCAAAGCCCTACGAGCTCTACGTCTGGAGGATCTGCGAATTCCCCCTTCTTATTCCAAAACTTTCCAAGGCCCGCCTCATGGCATCCAAGTTGAAAGAGATAAGTTGAACAAGTATGGTCGTCCTCTATTGGGATGTACTATTAAACCAAAATTGGGATTATCCGCAAAGAACTACGGTAGAGCGGTTTATGAATGTCTACGCGGTGGACTTGATTTTACCAAGGATGATGAAAACGTGAACTCACAACCATTTATGCGTTGGAGAGACCGTTTCTTATTTTGTGCCGAAGCGCTTTATAAAGCGCAGACCGAAACGGGTGAAATCAAAGGACATTACTTGAATGCTACTGCGGGTACATGTGAAGAAATGATCAAAAGGGCCGTATTTGCCAGAGAATTGGGAGTTCCTATCGTAATGCATGACTACTTAACTGGGGGATTCACTGCAAATACTAGCTTGGCTCATTATTGCCGCGATAACGGCCTACTTCTTCACATCCATCGCGCAATGCATGCAGTTATTGATAGACAGAAAAATCATGGTATGCATTTTCGTGTACTAGCTAAAGCATTACGTATGTCTGGTGGAGATCATATTCACGGAGGTACAGTAGTGGGTAAACTGGAAGGGGAACGTGAGATGACTTTGGGTTTTGTTGATTTATTACGTGATGATTTTATTGAAAAAGACCGAAGTCGCGGTATCTTTTTTACTCAAGATTGGGTCTCTATGCCAGGTGTTATACCCGTGGCTTCAGGGGGTATTCATGTTTGGCATATGCCTGCCCTGACCGAAATCTTTGGGGATGATTCCGTACTACAGTTTGGCGGAGGAACTTTAGGACACCCTTGGGGAAATGCACCCGGTGCAGTAGCTAATCGGGTGGCTTTAGAAGCGTGTGTACAAGCTCGTAATGAGGGACGTGATCTTGCTCGTGAAGGTAATGAAATTATCCGTGAAGCTAGCAAATGGAGCCCTGAACTAGCTGCCGCTTGTGAAGTATGGAAGGCGATCAAATTCGAATTCGAACCAGTGGATAAGCTGGATA????????????AAGAGGGAAAA????????????????????????????????????TAAGCGTGCATAATTCAGTAATTCCTCTTTGTTCTTCT?????AATTGATTGCAATTAAACTCGGCCCAATCTTTTCCT???AAAAAAAAAGGATTGAGCCGAACCGAATAAAATAAAGAAT???????????????GAGCATCCTATAC????????TAT???????GTATTTGCATATATC?????TCTCATATGTACAG?????????????????ACC????????TTAC???????????TTATTTACTTA????????????????????????????????????CCTATTTTCCTAT??????????????????????????????????????????????????????????????????ACATAAGATCTAAATACAAGATAAGATCGAA???????GACTAAACAACTCAATACTTCTATAACTC????????????????AATACTTCTATTGTTTATTGTTGAATCCAT??????AATTAATCCTATGGATCTTGG??GA?????????????TTGTTGGATCATTTTATATCCCGTAGTTTCAGGCTATAGATCAAGCCAAAGGAAGGGCTCT?????????TTCTA???CCCATCCTGTATATTGTCTTTTCTTTCC???ATGTCGGAATA?GAAACTTATTATTTGATTATACGATACAAGATTATACGAGAACGAATTC????TTT???ATTTA????????????TAGGAAGAAACAACTATTTTTCTTTTCGATACG?????AATTTGTAGTACATGACATGAGAGAAACCTGTCTTTATATTTTTT???????????????????????AATTGAGAAAAAGA???????????????????TTCTAT???????????????????????????CAATATATTGAAGTGATACTTTGGACCCCCCCCCCCCCCCCA??AAAAAAAATCAT????TTCTTTCAATACTCACTTGTTAC?????GTTATTGTTATCTTA?TTAGTTAA???????????????????CAATCCTAATGATTGGAT?TCATATG???????????????????????????CTTAATTC????????????????CTGATAGGAAATAAA?ATAGTAAAATGATTATTCATGGAA??????????TGACTATTCATC?????TATTGTATTTTTATC?AAAT??????????????AGGGGGCAAGAAGACTCTATGGAAAAATGGTGGTTCAATTCGATGTTGTCTAACGATAAATTAGAACATAGGTGTGGACTAAATAAATCAATGGATAGTCTTGATGCTATTGGACATACCAGTGGAAGTGAAGAACCCAT?????????TCTAAATGGTACGGAGAAAAACATTACTAGTCGGAGTGATAGTGGCAGTTATAG?????????TTTCAGAAATGTTGATTATTT??????ATTTGATATCAGGGATATTTGGAGTTTGATCTCTGATGACACTTTTTTAGTTAGGGATAGTAATGGTGACAGTTTTTCTGTATGTTTTGATATTGAAAATCAGATTTTTGAGATTGACAATGATAGTTCTTTTCTGAGTGAACTAGAAAGTTTTTTTTCTAGTT??????ATT??????TAAATAGTGGATCTAAGAGAAACAATCACTACTATTATCATTACATAT??????ATGATACTCAATCTAGTTGGAATAATC??????ACATTAATAGTTGCATTGATAATTATCTTCATTTTGAAGTCAGTATTAATAGTTCCATTTCGGGTGGTACCGACAATTACAGTGACAGTTACATTTATAGTTTCATTTGTACTGAAAATGTAACTGGTAGTGAAAGTGGGAGTTC???????????????TGGTATAAGAACTAGTAAAAATGGCAGTGATTTCAATATAAGAAGAAGATCTAATGATTTCGGTAGAAATAAAAAATACAGACATTTATGGGTTCAATGCGAAAATTGTTATGGATTAAATTATAAAAAATTTTTTAGGTCAAAAATGAATATTTGTGAACAGTGTAGATATCATTTGAAAATGAGCAGTTCAGATAGAATCGAACTTTCGATTGATCCGGGGACTTGGGATCCTATGGATGAAGATATGGTCTCTATGGACCCCATTGAATTTCATTCAGAGAGGGAACCCTATAGAGATCGTATCGATTCTTATCAAAGAAAGATAGGTTTAACTGAAGCTGTTCAAACAGGCATAGGTCAACTAAATAGTATTCCCATAGCAATTGGAGTTATGGATTTTAAGTTCATGGGAGGTAGTATGGGATCCGTAGTAGGCGAGAAAATCACCCGTTTGATCGAGTATGCTACTAATCGATCTTTACCTGTCATTATTGTGTGTGCTTCTGGAGGAGCGCGCATGCAAGAAGGAAGTTTGAGTTTGATGCAAATGGCTAAAATATCTTCCGCTTCATATAATTATCAAT??????CAAATACAAAATTATTCTATGTATCAATCCTTACATCTCCTACAACCGGTGGAGTAACAGCCAGTTTTGGTATGTTGGGAGATGTCATTGTTGCTGAACCTAATGCCTACATTGCATTTGCGGGTAAAAGAGTAATTGAACAAACATTGAATAAGACAGTACCCGATGGTTCACAAGCGGCTGAGTATTTATTCCATAAAGGCTTATTTGACCCAATTGTACCACGTAATCCTTTAAAAGGTGTTCTGAGTGAGTTATTTCAGCTCCACGGTTTCTTTCCC?????TTGAATCAAAATTCAAAAAA?????????????????????????????????????????????TTAATAAAGTATAGCACTAAATTCAGTTATTTGTAGCGAACAAG??????TATTTAGTTCATCGTAATC??AAA???AAAAAACTAAAAAGAATGGTGTTTTCTTTGATGACA?TAAGTTCTACT????????????TGT???????????????????AATAAGAGTTAGAAGTTTCGGGTAATTA?????C???TT?TTTTTTCCTCCAGATCTA?TTTTTTTATCCTACCTCTATTCAT?????????????????????????????GATTAGTAATCACGAACCTTCTATCAACAGGATAAAAAAGTG?????????????AATTTTTCCCTCCG?????AG????????GAATTAGGGAAAAT??????????????????????????????????????????????????????????????????????????????????????????????????????????????????AAAAAGAAAT????????????????????AAATATAAAATAGAGAATAGAAGTTATTTCTATATCTATC????GATAACCCCCG????TTTTTTATTTTACTATGAATCC?????CCGTTTGTTGGATGGAT?????CGAATTAGTTAGAGTCGCAAAC?????TCCTAATAAAA???????????????????????????????????????????????????????????????????????????????????????????????????????TCT?TT??????????ATAAACTCCTTATTAGATT??????????????AGAAAGATAGAAAGAAATAAGGATGGGAGAAGAATATTAAAATATATTAATAAAGCGAATTATCATACATATTCGTGTAGAAAGATGAAT?AGGTACA????????????????????????CTTATTTTATTTA??GTTCTACATT????CCTTGCACTTATTAACTACTTATTATAT?????TAA?????????????????????????????????????????????????????????????????????CTACTTATTAACTACTTA?????????TAAATATTTA???????????????????????????????????????????????????????????????????????????????????????????????????????????????????????????????ATTAT??AATATAATTATTATATTA??TATAT????????????????????????????????????????????????????????????????????????????????????????????????????????????????????????????????????????????????????????????????????????????????????????????AA???TATCAATAT???????????????????????????????AATTATTAAATTATATTATA?????AATATAAT?????????????????????????????ACAGTTTATGATATATACTTAGGATAGATATACTTAGGAT???????????????AGATATACTTATCATATCATAAGATATCTTTCTC??????TTTCT??????????????????????????????????????AATAGATAGAAATAT????????????????TAAATCGAGGCACCCATTCTATGACAGATCTCAACTT??????ACCCTCTATTTTTGTGCCTTTAGTGGGCCTAGTATTTCCGGCAATTGCAATGGCTTCTTTATCTCTTCATGTCCAAAAAAATAAGATTGTCTAGATCCGA????CGGGACCAAATCTCATCAATTTATTTCAACACTGGATCAT?????AATACAGATATT??????????TATTTAG?????TGTAATATGGTACGATATGTGACTCTTTACGAACACA?AATGAAAGAACTGTTATTC????????ATGCGGATACAT?????G??????????????ATATCCGCATAAATG?????CATGTATATGC?AGGTATAGCTGGTTAAATT?AAAAATGGATCG??GCGAATATTTTATTTA?????AATGGAAAGTCAATGTATCTAACAAATTACTTCTAAC?GGTTTACATCAGAATAGTGCTAGTTAATGAAAGTTACTTCGGGATCAAGAAAG??????????????TAAAATTCATTTGGGTTATTCTCTCAATTCCAATCGAATGCAAC?TGGATCTAGTAGAGTATGAATTGGCGATCAGAACATATATGGATAGAACTTATAATGGGGTCTCGAAAAACAAGTAATTTTTTCTGGGCCTGTATCCTTTTTTTAGGTTCACTAGGATTCTTAGTGGTTGGAACTTCCAGTTATCTTGGTAGGAATCTGATATCCGTATTTCCATCTCAGCAAATTATTTTTTTTCCACAAGGGATAGTGATGTCTTTCTATGGGATCGCAGGTCTATTCATTAGCTCCTATTTGTGGTGCACAATTTCATGGAATGTAGGTAGTGGTTATGACCGATTCGATAGAAAAGAAGGAATAGTGTGTATTTTTCGTTGGGGATTTCCTGGAATAAATCGTCGCATCTTCCTTCGCTTACTTATGAGAGATATCCAATCCATCAGAATGGAGGTTAAAGAGGGTCTTTATCCTCGTCGTGTCCTTTATATGGAAATCAGAGGCCAAGGAGCCATTCCCTTGACTCGTACTGATGAGTATTTTACTCCACGAGAAATTGAACAAAAAGCTGCCGAATTGGCCTATTTCTTGCGGGTACCAATTGAAGTATTTTGAAATGAAC?????TG???????AAGAAAAAATT??????????G??AAAAAAAAACTTGCTAATTTCCTTTTTAATACAACCGTCGACTCTATCTGATATTTCTCTGAA?????????????????????????????????????????????????????????????????????????????????????????????????????????????????????????????????????????????????????????????????????????????????????????????????????????????????????????????????????????????????????????????????????????????????????????????????????????????????????????????????????????????????????????????????????????????????????????????????????????????????????????????????????????????????????????????????????????????????????????????????????????????????????????????????????????????????????????????????????????GTACGAG?????TTCTAT??????AAAAAGGTATTGAACCCATGGATCTATTTCCTATTTTTGTCT??????AATAAT?????????????????????????????????????????????TTAGATCTCGGATCTATA????????????????AGGAAAGGAATATAGAAATAGAATAAGGGTCCTTT??????????TAGG?????????????????????????????????????????????????????????????????????????ATAAAAATGA??AAAAAAAAAA?GAAAGCCTGGGTCTCCCTCCCATA????TATTTCATCCATAATATTTTTGCCCTGGTGGGTCTCTCTCT??????CATTTAATAAATGTCTGGAACCTTGGGTTACTAATTGGTGGAATACCGGGAAATCCGAAACTTTTTTGAATGATATTCAAGAGAAAAACGTTCTAGAAAGATTCATAGAATTGGAAGAACTATTCCTCTTGGATGAAATGATAAAGGAGTACCCGGAGACGCATATACAAAAACTTCGTATAGGAATACACAAGGAAACGATACAATTGGTCAAAACACACAATGAATATCATCTCCATATCATTTTGGATTTCTCGACAAATATAATTTGTTTCGCTATTCTAAGTGGTTATTTTATTCTGGGTAATGAAGAACTTGTCATTCTTAATTCTTGGATTCAGGAATTCCTCTATAACTTAAGTGACACAATAAAAGCTTTTTTGATTCTTTTAGTTACTGATTTATGGATCGGATTTCATTCGACCCATGGTTGGGAACTAATGATTGGTTCGGTCTACAACGATTTTGGATTGGTTCATAACGATCAAATTATATCTAGTCTTGTTTCCACTTTTCCAGTTATTCTAGATACAATTGTGAAATATTGGATCTTCTATTATTTAAATCGTGTATCTCCTTCACTTGTAGTCATTTATCATTCAATGAATGAATGAAGAACTCATTTGATCTCCTGATATCAATCAAATCAGAATCTTTCTTCGTAT?????ATAAAGAAAACATTTTCAATCT??????TACTTAATTCTTTATACTTCTAGTT???????????????CTTCAAGGTATTCGTCTTATAT???????TCCAGTAC??AATTATCCCAGTACAAT????GACAGACTCGTGTATAGGGAACTATACTAGTTACCTATCT?AATTTATTGTAGAAATTCCGGGATCAATGATTGGACATGCAAAATAGAAATACTTTTTCTTGGGTAAAGGAACAGATGACTCAATCGATTTCTATATCGATCATGATATATGTAATAACTCGGGCATCTATTTCAAATGCATATCCCATTTTTGCGCAGCAGGGTTATGAAAACCCACGAGAAGCAACTGGACGAATTGTATGTGCCAATTGCCATTTAGCTAATAAGCCCGTGGATATTGAAGTTCCGCAAGCCGTGCTTCCTGATACTGTATTTGAAGCAGTTGTTCGAATCCCTTATGATATGCAACTGAAACAAGTTCTTGCTAATGGTAAAAAGGGGGCTTTGAATGTAGGGGCTGTTCTTATTTTACCCGAGGGATTCGAATTAGCCCCCCCCGATCGTATTTCTCCCGAGGTGAGAGAAAAGATGGGAAATCTGTCTTTTCAGAGTTATCGTCCCAATAAAAGAAATATTCTTGTGATAGGTCCTGTTCCCGGTCAGAAATATAGTGAAATCGCCTTTCCCATTCTTTCCCCCGACCCTGCTACGAGGAAAGACGTTCACTTCTTAAAATATCCCATATATGTAGGTGGGAACAGAGGAAGGGGTCAGATTTATCCTGATGGGAGCAAGAGTAACAATACAGTCTATAATGCTACATCAGCAGGTATAGTAAGCAGAATAGTACGTAAAGAAAAAGGAGGATATGAAATAACCATAGTTGATGCATCGGATGGACATCAAGTGGTTGATATTATACCTCCAGGACCAGAACTTCTTGTTTCAGAGGGTGAATCCATCAAGCTTGATCAACCATTAACAAGCAATCCCAATGTAGGAGGGTTTGGTCAGGGAGATGCAGAAATAGTGCTTCAAGATCCATTACGTGTCCAAGGCCTTTTGTTCTTCTTGGCATCTGTTATTTTGGCACAAGTTTTTTTGGTTCTTAAAAAGAAACAGTTTGAAAAGGTTCAATTGTATGAAATGAAT??????TTCTAGGTCCAGAAATTCCTTAACATCAAGTTGGTA??????AAAAGCAACAAAT?????????TATTGTCGATCGATACTTA?????TGTATGGTCAAAAAATTCTGTAAACCTT???????????????????????????TTTGTTTATACTGTTTTTGTTTTGTT?TGTGGGATGTCTGGAATTCATTACGTGTATCCCATTCC????????????????TAGTAATAGACTATAGGCAT?????????ACAAATATAAAGGAAG?????AGAATACAAGGGAAGGATGGGAAAAATGAAA?GGAACAAATACTTTTAGGAGGGATTACTAGTCTTCCTAATCTTCTATTCGACACAAGAAAAGGGATTT?TCCACCCTTTTCTTGTGTCGTCTTGTATCGAAATAAT?????AATAATTTTTTCTCTTGTTCGTCAAAGATTACTATTCCTT?????GCTTTCCGGGTCTATTGGAACTCCTTTGT????????????TTAGATTC?????AT????AAGAAGTAGTAGACAAA?CAAAA?????????????????AGAAAGGGTTAGGGGAGGAGAAATTCATTGAACAAATAGAACTTCT????????????????TT?AATTATTCAATT????????AATTTAAACTTCTAA?????TTTAGAAAAATTATTCAAAC??AAAAAA??????ACTTTTACTGTTCCGGTTGAAAGGCAAATTAGA???????TTTTTACAAATATCCAAATCCTTA?????TTTATTATCTCATCAGAGTTTT??????????????TATAGAATAAGGTTCTATTAA??????????????TTTAGT????????????ATAG?AAAAA????ATTTGCAGGATGTCTCATCCGTAGAAATCCATATA??????AA?????????????????????????TATTGGATTATCCAGAAAATCGATTGA????TTCCTTCTTTTTTGTTGCTTTGTAAGAGTT??????????C??????ATATTATGGAGGAACGACAGAGACTATGAATCAATCA?ATAGATTTAATTCTTCAAA???????????????????????????????????TTAT?????TAAGAAACAAAGGATCTGTTTCGTCATTTCTACGAATA???????TAATATTTTAATTATGTTTACTGGATAACT?????TTCCAATTTGTATGTTATGGAG??????TAGATCAAAGTTTCGCTATATGGAGTAAGAACTCAGCGGGACCTTACCCTCCTTTGTCTGAT?TAGAGCAG???????TAAGGTCCCGCTGAGTTCTTACTTTTTCATGTCTAAAATCTGGTTCATCCGAT??????TACTACAGAGATGAACCCAACCCGGAATATGAACCGTAAAAGAAAATACCTATTAAACCGATCACAAGAATACCGGTTACAGTACCTATCAGCCAAAGAGGAATCCTTCCAGTAGTATCGGCCATTTCCCCCACTTTCCTCCA?????CATTTCATCAAGTGG??TCATGCTAGAGACAAAAACAGTCATAGATAATTATGAGGATAGTATCTTTCCGAATGGGATAAGAGAATTCCTACTAT?TCTCTTTCTTTCTCTCAATTGAAGAAATAATTGGAAAATAAAACAGCAAGTACAAAAATGAGTAATAAACCCCAGTATAGACTGGTACGATTCAATTCAACATTTTGTTCATTCGGGTTTGATTGTGTCATAGCTCTATAATTCGAATTAGGTTTATCGTTGGATGAACTGCATTGCTGATATTGACCCCAAGAAAAAAACGGTAGGTACAGCTAATCCGTGAACAGCCAACCATCGTACTGTAAAAATTGGATAGGTTCGATCTATGGTCATTGGAGGGC?????CTCCTAAAAGGATCTACTAAATTTATCGAGTTGTTCCAAAGAATCAAAACGGCCGGTTATCAATGGAATCCCTTGTCGGCTCTCTGTGAAATACTCGTTTGGCCGAGGACTTCCAAACACGTCGTAAGCTAAACCCGTACTGACGAATAACCAACCCGCAATGAATAGGGAAGGTATAGTAATGCTATGAATGACCCAGTATCGAATACTGGTAATAATATCAGCAAAAGAACGTTCTCCCGTGCTTCCAGACATTCTGAGCTCCACAAATTTTTGTACATTCAAAACAAAAAAGGAATCGATTCCGTGAAAGATGGGATCAGTAAA???????????TGGAAAACTACTGATATTTCATCTTTGTGAGATCGTCAATTTTGTACCAAAGGTGTATTTCGAGTATACCGAATCAGTATAGCTATCCTTCCTCTGGCACAGC??????????????????AACGCAGTCTCGAT?GGGTACCGAAATACTAC?????????ATAATTCTTTTCTTC?TTTTTTTGTTCCTTGTCTATGCATAACT?????GTATGTTATTC?????????????????AATAGATCAATAGAAAATTCCTCAAATTC?????CTTA?????????????????????TAAGGTGTTTCCATTATTGGCTTCGTAATA????????GAAAGTAAAGATCTTGGAAAAGTGTGAATCAATGGGTTCTA???????AT?????AATTCATGAAAGATATTATCATATTCACACATTTCAAT??????TATATGCGAAATCTATAAA???CCCTTTTTTTGGTTAAAAGTTTTTTTTTTTTGTTCGAA??????TCTTTCATT?TCATTTCAAGTAATTGGTTGGTCGT???????????????????ACAATA????AATATACTATAATAAAATAAATAT???????????????????????????AC??????????????????????????????TATAAAATACAAAATACAAGA?ATAGATAA???????????????????????????TATTTAATG?AAAGAAAGAGAACATAGTTGGAACAATCAATATTCGTGATGCAACAACG????????GTTGCATTAGATGCAAAACAAAGGTTCTTTCTTGACCGAACT????ACAAGTATGGAACTCCATGATATGGAAAGACAGAATATAGAACCTAAAAGGAT??????????????AATGGAAGTTGTTCG?TCTTTGAATCGCGTTGGACCCCCC??????CAAAAGAATAAAAATGA?????????????????AAGTAAAGG???TTTTA???????TTTTTTTGATAG?????????????ATCGTTTCGATATATCG?????TAGGGCACTTTTTTTCTTCTCATTCGAGATATTATGGGCAATTAACCAACCTA?????TTAATGTACTGAATCCAATGAGTT?AA?????AAAAA???AATAAGTAAAAGGTAATATCAGGTCGTTCGCCCC???????AAAATGGAT??TAGATCCTTTTTATTGAAAAAGAAAAGAAATGATCAA???AATTGAAGTTCTTTTCAAATCCAA??????????TTTTTTTATTTTATTCCAAAATTACTTAAATATAATTT???????CATTTTTGAATGAAGTTACACGAAACAGTTCTTATTACTATTACT???????????????????????????????TT?ACTCAACTCACGAATTGCACAATG????????????AA??TCTGTCGATTCGGAATCACAGGACCGATCGATGTCACAGCTGATGAATCA???????????????????????????????????????????????????????????????????????AGAACTTT??CAATTGAACTAAAC??????????TAATCCTGTCAATTGGTTTTTTCTTACCGTTACTGTTGTATCTGGG?AAAATTGAA?????????????ACTTAGGTAAGTGTTTTATCAACATATGTAAC??AAAAGAACATATCTAATTTAGCTCTTTCATGCCTACTATAACTAGTTATTTCGGTTTTCTACTGGCTGCTTTATCTATAACCCCAGCTCTATTGATTGGTTTGAATAAGATACGACTTATTTGAAATGAATTGAATGAACAATTCATAAAAATGAATATTTCTC?TGAGATTCCAGGTGTTCCATGGTTCCTTTCCACATCAATTGCCAATTCTTGGTTATTGAGATTCACGGATAATTCAGATTAATATTTAGGGATAGATCTTACCCATCT?????TTTTATCCCCTC?AAAAAACCGAAAT??GATTGAAGTTTTTCTATTTGGAATCGTCTTAGGTCTAATTCCTATTACTTTGGCGGGATTATTCGTAACTGCATATTTACAATACAGACGTGGTGATCAGTTGGACCTTTGATTGAGTAACA????????????TTTA?????TTTTTTTTGATTGACCTCCTCCCTGCGGGAGGTCAAATTCAAGTTTCAATTAAACTTTTTTTTGTTAAGTTTTTTTTTGTTAAG?TTT??TTTTATTGTGATTCGACATAACATAAACGGAATCACGCTCTGCAGGATTTGAACCTACGACATCGGGTTTTGGAGACCCGCGTTCTACCGAACTGAACTAAGAGCGCTTTCTT?????ATTACAGGAGATACGACTGTAGTGT?????AAAGAAAAGGTTTTTTTA????CCCCCAAACATATCTTGCATACGTATAGCATGCAAAAATGAAA??????????????????GATTATGTCCAATTTCAATCGATCTTA??????ATTAATCCCTCGTTACTGCCCATAAGAGAAGTAATAGGTAGGGATGACAGGATTTGAACCCGTGACATTTTGTACCCAAAACAAACGCGCTACCAAGCTGCGCTACATCCC????TTTTTAAAGTTC?????TTGTACAGTGTCATTGTACAAAATCCCTGTCTTGTTTTCCACATTGTTATTTTCCCCTCT?????ATCTAT????????????????????????????????ATACAATTTTCTTGTCATTTC??????????TTTGGTTT?????????????????????CATATAAT??????AAAAGAATTTTATACATCTGAAACCTATCGTAT?AAAAAAA????????????????????????????????????????????????????A?AAAATAATAAAAAT?????TTATCGGAAATGCTC??????AGGAAGAAGGGGTCATCTT????TTTCTTTTTT??AGGGACAGGAAAATCTCATCTATTGGTTCATTGTACATA????????????????????????????????TCTATTTTAGTTAGGAATTCCGC?????????????GTAAAG???????TAAA????AAAAATACAAATGATCTTGAACTACAACATCTGACCATACATATATGT???????????????????ATTAC???????AATAAAGAAGGAGGATTTTCAATGCGAGATATAAAAACATATCTTTCCGTGGCACCTGTGCTAACTACTCTATGGTTTGGGTCTTTAGCAGGTCTATTGATAGAAATTAATCGTTTATTCCCAGATGCCTTGTCATTCCCTTTTTTTTCATTCTAGTTATTAATATGCG????????????????AAGAAATGAAGAAAATTAGGGATACAATTCTACGTGACGTGACTAAAATTTCGCCCCTTCC???TTTTTTTTTCAGTTCTTTAGGATA???GGAGGATAGGAAGGAAAGAAAAAGAAAAAGTGTATTGTATTGAACCTCGACAAAAATCTGGTGAATCTAAGATCGAATTTTGGGGAACAGAAACGGAAATGTGTAT????CCAGATCTAGGGCAGGATCCACGAAATCATAGCATAGAAAGA???????AGATACTTAAATGAAATATTGGGATTTAAGATAGGAATAATTGATAGTTAGAAAGAAA??TTGTATTACTTA???????????ATTATTACTTTA????????????????????????????????????T?????TATTAATTAT??????????????????????TACT??????????????????????????????????ATTACTC????????????????????????????????????????????TATTAATATTAATTGTAA?????????????????????????????????????????????????TTATATAATTACAACACATACAACACAACGAAATC??TTTAGCTTTAGAAATGAAAATTTAATTTCAAGTTAGTAACTTCTATTGATTTTCTTATTT??????ATTTTTTTGTTCTTTTATTCTTCTTCAGTTCGGGTCG?????AAAATAGAAG??????AAGTTAAGTCGATCC??????AAATCAAAA?????????GGGGG?TTCATGGCCAAGGGTAAAGATGTCAGAGTCAGAGTTATTTTGGAATGTACCAGTTGTGTCCGAAATGGTGTCAATAAAGAAAAGCCGGGTATTTCTAGATATATTACTCAAAAGAATCGACACAATACATCCAGTCGATTAGAATTGAGAAAATTTTGTCACTATTGTCACAAGCATACGATTCATGGGGAAATAAAGAAATAGATGGAACGGAA????????CGTGTGCGCGAT?????CTTTCCAAGGAACAGGAAGAGGAAGA?????ACTTAACATATTTAAGTT????????????????????????????AACATATTTAACTTAACAT????????????????????????????????????????????????????????????????AAACATATTTAACT???????TAACACATATAAT???????????ATAACACATATAATATACATAATATATACAATACAAATCAAACCCGATTTCATTTTC????????????????????????ATATATATATATATA????CTATACATATGATGTGTAT????????????????????TATATATGATATGTATA????ATATAAACG?????????????????????????????????????????????????????ATGCGAATCAAAGCCTATTTCGGTCAGATCTGA??????AATGAATAAAG?AAATAGAATTTTAGAGATAAGGAATAAACCATGGATAAATCCAAGCAACCTTTTCGTAAATACAAGCGATCCTTTCGTAGGCGTTTGTCCCCAATTGGATCGGGGGATCGAATCGATTATAGAAACATGAGTTTAATTAGTCGATTTATTAGTGAACAAGGAAAAATATTATCTAGACGGGTGAATAAATTGACCTTGAAACAACAACGATTAATTACTATTGCTATAAAACAAGCTCGTATTTTATCTTTGTTACCTTTTCTTAATAATGAGAAACAATTTGAGAGAGCCGAGTCGATCCCCAGAACTACTGGTCCTAGAACCAGAAATAAATAAACATACTCCTCAATTGACTCAAAACTCCAATCGGAACTCAAGCTCAGATTGATGTTTTGTTC?AAAAG??????GCCTAGAATCCCGA?TTTTTTCTTGT??????????GTTATAAGAAATAACAAA?TGGGGGAAGAAGAAATC???TTTTTTTT????????????T?TATTGAAACATGTTCGTTCATTCCTAC?????????????????????????TACTTATCTT???????ACTTAA?TTTTTTTTATTCTATC??TTCCCGGAGTTCATTCTCCGGGGAATTCTGTTTCAATTTCAATCATTTCTGTATTATATTTTATAATATCATATCCTTTATT??????????????????TGATAATCTTATTGGAAATCATGTAAAGACAATTCTTATTTGATATAGATATTTGCGCAAGTATTTTACGATTAAGAAGCAATTGCTTCTTGTACAGATTTGGTATTAATCTACTATAATTATAGAATACCTT??????ATTCTCACGAATTACTGCATTTATTCGAGTGATCCACAAACTACGAAAATCCCTCTTTTGCCTGCCTCTATCTCGATGAGAGGAAACCAAAGCTCTCATTTTCTGTTGAGTAGTCGTTCGAGTAAGTCTTGAATAAGCCCCAATAAAGGTTGATGCAAATAAACGAATTTTTATTTTTGTTCGACGTTTCCGAGCTGTATATCCTCGTCTAACTCTGGTCATTGAATCAAATTAAACCTTAATGAATAACTAATTGAT????TTCTCTTCTTTCAGTCATCCTTTACCCCCC?????GTCAATTAATAACAAAACGGATTATTCCG????AT?ATATAAAATATAAATTCCAATGGCTTTTGCTACTATGACTTTCCCCAACCACGATTTTTTATTCCTTCCAGGCATT?????TCGCCT????GGAAATAAGAAATTCTAACGATACCAAAT??????????????????AAAAAAAATAGTGGGTTCCGTCGTTTCTATGGTTAC??TTT?TTTTTTAAACGGTGAGGTCCTCTCTATACACCGGAGCCTCTTCTTTCATTTTATCAAATGTTATTGTTAACTTG??TATAGTTCACACTCTTTGGCTCTACCCATCAATTATACAGTAATAGTTCTTTT?????CACAATAAGAGTTAT??CCATACAGTGACGGCATTT??AATTATGAAAGTTGGCTAGGTAGCTGACCCTGTTAGTCCG?????TTCTTTCAAGAATAGGAGTATAACCTTTTTGCTTCT??????????????????TATAATACC????ATTTCCTCCGCTTAATGGATAACCATTTGCCCCCAATGGGGAATTGCTTTTCATCTCAAATC??????TAGGTGATTGGATTTGCACCAATGTAAACCATAAATTCCAAA???????????CACAATATAGGTATATGGTGGATCTTCTCTATCTATCCTATTCATTGGTACTGGTCATTGATACTG?TAAAATTGTCTCA??????TTTGTTCGAACTCATGATCTGAACGAGTCGCACATACACCCTAGTGCATGTTCCTCGACGCTGAGGACATCCTCTAAGAGCGGGGGATTTCGTGACATTTCTTATTGGCTGTCTTGTGTTTCTAATAAGT????????????????TGTTTAATAGTTGGCATGTCGTATGTATA??????TATAGA???????????????????????ATTCCAGAATGGA??????????????????????????AT?CGGTTGGTTTAGATCGATCTTAACCTGATGATTGATGATCATGAA?TT???TTTTTTTCTATTC???????AATATCAAATCGCAGAAAATTCGA???A?????????????TTATGGTTTGAAATGGATTTACATGAAATCCCTAGTATTTTCATTTTCGACCGCTACAAGATCAACAATGCCATGAACTTGGGCTTCTGTTGCTGACATAAAAACATCTCTTTCCATGTCTTCGGATACAACCCATAAAGGATTACCCGTTCTTTGTACATAAACCTTTGTGAGGGTTTCGCGAAGTTTCAGTAGTTCTTCCGCTTCCAGGATAAATTCGCCTGCTTGTGCTTCATAAAAAGAACTAGCAGGTTGGTGAATCATAACCCTGATGATATTGATATGACATCATGAACGGTTCTTCTATCTTGCATGATTGGGCTAAA?????GTAAGGGAT?AAAAAAAATATAAG?AAAAA?A???A??????ATAGAATTGTACAACCGTACAGGCATCTTTTG?????TGCATACGGCTCTACAATGGAATTTACTTTT???????????????????????????????????????????????????????????????????????????????????????????????????????????????????????????????????????????????????????????????????????????????????????????????????????????????????????????????????????????????????????????????????????????????????????????????????????????????????????????TCTTTTTCTTCTCTTCTAT?????????????????TCTATT?????????????????GAAGAAAGAAATA??????GAATCCATCCGATCCAGATCGTTGAATGATCCATTTACCACCCTTCCTTTCGTAGGAGT??A???AAAAAAAATACTATGATGGTTCTGTTGCTTTATATA???TTTATTTTGTCTGTGATTTAGCAATCCCAAAGTTCCTTTCTGATACGATCAAATAAGGAAAAAAATGAT?C????TTTTTTTTTTCATTTTTGTACTT????T?T????????????TCTTTCATAACATAAATATCAGAAAGA????AAATTCTGGTGTGG?AAAAGAATGGTTTGTGACGCTGAAATGTACCCCCGACACATAAGATCAAATCCGAAATGACCTCTGTTTCATACTACTATCTCGAC????ATAAAATCTCATGTTATG?AAAAAAACAATAATGG?????TTTGCTCATATCGAACTCGAAGTGCCATGCTATTATTACTTATT?????ATTCATATTCAATATGG?GAAGGCATAGTCTTCC??????????TTTTTTTTTCAAATAAAAAAACTCATTGGCGCCAAGCGTGAGGGAATGCTAGACGTTTGGTAATTTCTCCTCCGACCAGAATGAAAGATCCCATTGAAGCGGCTAATCCCATGCATATTGTATGCACATCGGGTGGCACAAATTGCATAGTATCATAAATGGCTATTCCTGGTATTACCCATCCGCCGGGAGAGTTTATAAATAAATAAAGATCCCTAGTATCATCTTCTATACTGAGATATACCATGAGACCAACAAGTTGATTCGAGATCTCGCTATCAACTTCTTGTCCTAAAAAAAGTAATCTTTCTCGATAAAGTCGGTTGATTAGGACAAAA??????CCCTTAGGAACCGTACGTGCACCTTTGGATGCATACGGTTC???AAAAAAAAAAATTGCGA??AAAAAAAAGAATCAATGTGTCGATTCCACTTCTATTTC????????TTTTTTTTTCTG??????TAACAGGTTTTTGTTTTGTTTTTCTAATGAAGGGGGT??????????????????????TTTCTTCTTCTATTTTTCAAAA??????????????AACATAAGATGAGTTTTTGTTCCCTTACCTAT????AAAAA?AAAA???AGAATTTACT???????GAACTTATTGAACTAACCTCTCATTGATGTATTGTTTCATCGAGATTCAAATCACGATGTCATTTTATTGTTTCTGAATGGGCCCTTTCCA?TTTTTTTAGGTTCATGTTTGTTCTACTCCGGGAAAAGATCTGCCCGAATTCTATTTGTACGTATAGGGCAAATGATCTCAGTACCACTTTTTT?TGTTACGACTTCTTTTTC??????????????????AATTTG?????TTTCATGTCTTC???TCC?AAACTATTCGATGTATTCATCATACTACTCCA?????TTGGTTGGCAGTTTGAGATCGCTCCTA????????????????????TAGTAAGTATAAGAATCGTT?????TA??????TGATATAAGTGGTAATCGTACATATATTAT??????????CAATTT???GTTACCAATTTGGTATTTTCTGAGCGGAGCCTGGAGACTTTATTTTATCAGTCCAAG?TCAACCATA????AATTCTTC?????TAATTGATAATATTGATCCCCAATATAAATTGAT???CTAATTGTACTTCACGCTCCAAATGATTGATGGTTCACTCAATCTCAATACAATATTTCTTGGGCGAAACAGAGGATATCTCGATCGGGGGAGAGAACGGGTAAATCCCATATGACCCAATATGTCTGACAAGTCGCACTATACGTCAACCCAAACTGCATCTTCCTCTCCAGGACTCCGAAAAGGTACTTTTGGAACACCAATGGGCATTAAATTAAAG??AAAAAAAAAATTAAGTACTATACTTCACTTT????????????????????AATATGGAAACGTAACAATGGGTTT?????ATTGTCTTCATCC???TTTTTTCTGTTTATTCTATTTTCTAGATAGATTGATTGGAA?????GGTTTATAGAGTA?AGATAGAA??TGAATAAAGAAAAATTTTAACGAACGGAGCAATCGATCGTTCGAATGATAAA???CAAGTATCTATGCATTCGTTCCCACAAAAT?????GGGACCAATTCTCCCATTGCGTATTGGTACTTATCGGGTATAGAATAGATCTGCTTCTCTTTGTTCTTATGAACAGAATTGTTCCGTTATTTTCAATGGAACGGAATAAATATTAACTCTTTCTCATACAGAATCCGCTGAAAAGGTTAGG???????????TACTTAGGTACATAGTAT????A???????GTCCTTTC?????CAATGCG?????ATAAAAT?AAGGTGACATAGTGTCTATTTATCT??????TTGATA????AAGGGGTATTT?CCATGGGTTTGCCTTGGTATCGTGTTCATACTGTCGTATTGAATGATCCCGGTCGATTGCTTTCTGTCCATATAATGCATACAGCTCTAGTTTCTGGTTGGGCCGGTTCGATGGCTCTATACGAATTAGCGGTTTTTGATCCCTCTGACCCTGTTCTTGATCCAATGTGGAGACAAGGTATGTTCGTTATACCCTTCATGACTCGTTTAGGAATAACCAATTCGTGGGGTGGTTGGAGTATTTCAGGAGGAACTATAACGAATCCGGGTATTTGGAGTTATGAAGGTGTTGCAGGGGCACATATTGTGTTTTCTGGCTTGTGCTTCTTGGCAGCTATCTGGCATTGGGTGTATTGGGATCTAGAAATATTCTGTGATGAGCGTACGGGAAAACCTTCTTTGGATTTGCCCAAGATCTTTGGAATTCATTTATTTCTCTCAGGGGTGGCTTGCTTTGGCTTTGGCGCATTTCATGTAACAGGTTTGTATGGTCCTGGAATATGGGTGTCCGATCCTTATGGACTAACTGGAAAAGTACAATCTGTAAATCCAGCGTGGGGCGCGGAAGGTTTTGATCCTTTTGTTCCGGGAGGAATAGCCTCTCATCATATTGCAGCGGGTACATTGGGCATATTAGCAGGTCTATTCCATCTTAGTGTCCGTCCGCCTCAACGTCTATACAAAGGATTACGTATGGGAAATATTGAAACTGTACTTTCTAGTAGTATCGCTGCTGTTTTTTTTGCAGCTTTCGTTGTTGCTGGAACTATGTGGTATGGCTCAGCAACTACCCCAATCGAATTATTTGGTCCCACTCGTTATCAGTGGGATCAGGGATACTTTCAGCAAGAAATATATCGAAGAGTTAGCGCCGGACTAGCCGAAAATCTGAGTTTATCGGAAGCTTGGTCTAAAATTCCCGAAAAATTAGCTTTTTATGATTACATTGGTAATAATCCGGCAAAAGGGGGATTATTCAGAGCAGGCTCAATGGACAACGGGGATGGAATAGCTGTTGGATGGTTAGGACACCCCGTCTTTAGAGATAAAGAAGGGCGCGAGCTTTTTGTACGTCGTATGCCTACTTTTTTTGAAACATTTCCGGTAGTTTTAGTAGATGGAGACGGAATTGTGAGAGCCGATGTTCCTTTTAGAAGGGCAGAATCAAAGTATAGTGTTGAACAAGTAGGTGTAACTGTCGAGTTCTATGGTGGCGAACTCAATGGAGTTAGTTATGGTGATCCTGCTACTGTAAAAAAATACGCTAGACGTGCCCAATTAGGTGAAATTTTTGAATTAGATCGGGCTACTTTGAAATCCGATGGTGTTTTTCGTAGCAGTCCGAGGGGTTGGTTCACTTTTGGGCATGCTACGTTTGCTTTGCTCTTCTTTTTTGGACACATTTGGCATGGTGCTAGAACCTTGTTCAGAGATGTTTTTGCTGGTATTGATCCAGATTTGGATGCTCAAGTGGAATTTGGAACATTTCAAAAAATTGGGGATCCAACTACAAGGAGACAAGTAGTCTGATACAAC????ATTGCTCTGGTATCTTTCG??????CCTCTA?TTTT????????TTTTGATTTGACATAAGGTACCGGAGAAATCTTGAT?????TTGAATCACCATTTATTCTTTGACTCTTTACT????????????????TTTC?????TTT???????????????????ATATGGTA?AATGATC?????CCAAATGAATAGGTGTGGAAGCTA??????TAATTGTAAACCACGATCGAATCTATGGAAGCATTGGTTTATACATTCCTTTTAGTCTCGACTTTAGGGATAATTTTTTTCGCTATCTTTTTTCGAGAACCGCCTAAGGTTCCGACTAAAACTAAAAAAATGAAATAATTTTTCATTAT??CTCAATTGAAGTAATGAGCCTCCCA?????ATATGGGAGACTCATTACTTCAACTAGTCCCCGTGTTCTTCGAATGGATCTCTTAGTTGTTGAGAGGGTTGCCCAAAAGCGGTATATAAGGCGTACCCAGTAAAGCTTACAAGTAAACCAGATATGGAGATGGCGACTAGGGTTGCTGTTTCCATTTTTAGATAATTTCAAGATCACAATGGATCTACGATAAGATCGTT??????TATTTACAACTACAACGGAATGGTATACAAAGTCAACAGATCTCAACCAAGGAAT???A???GTATTTTATGGCTACACAAACCGTTGAGGGTAGTTCTAGATCTG??????GGCCAAGACGAACTACTGTAGGGAATTTATTGAAACCATTGAATTCGGAATATGGTAAAGTAGCACCGGGCTGGGGGACTACACCACTTATGGGGGTCGCAATGGCTCTATTTGCGATATTCCTATCTATTATTTTGGAAATTTATAATTCTTCCGTTTTACTGGATGGAATTTCAATGAGTTAGGTT?????????CATAAG?????AACTATAAAGTCCTAGTTTTTCAATCAAAAAAA??????TTACTTT???????????ACTTAAGAAAGACTCGGATTTCTAGACCATTCTGGTAGTTCGACCGTGAGATTTA???TTTGTTTCGGTATTTCCGGAATATGAGTGTGTGACTTGTTATAATTGATCCTATTGA??????TAATACAGAAAATGGGCCTGTCATCTCTATCAAGATGATTCTACCTCGTCGG??????ATATTTATTCTAGTATCTGGAGCACGGAATATATAG?????????AATAGATCAAGAAAAGAAATATTTGAACTATGATTCATACCTACTATTTACTATTCAGACTTCGCAACCGGACTC?AAAAAA???????AATTCAAATAGGTATTTCCTAAATCAAAC????GA?????TTTTTCTTCTTTCAG?????????TTTGAACAAAGGACAAATGTTTC???????TCTAGAT????TTTGTTGAGTTATTACATCCATTC?ATTGAATAAGTGATCATCAAACGGTTCTTACTCAGAGAACCTTTGAGTTTAGCTTGAGGCTTTGCTTGATTAAATCATCGTGGTTCTAGTATGAATCTGAGGTTTCAATTGATTCATAGGGTCTCAACAAGGGAATTCC?????TATCAATAGCAAAACTATTGTTAATCTGCATTACGCAC?AAAAAAACAA?????CAAATCAAATAACAAAT?AAAA????????AAATAGGGAAGAGAAGATTCAAGAG???????????????????????????????????????????????????????????????????????GCCTGTACCGATCAACAT????AAAGAAAGATGGATGAGCCAACTTGATA?TTT?TTGGCATTATCATCACAAAGAAGAGATTCCGGATTTTTGTTACTTCGTATCTTTGGGGCAAATCGAAT???????????????CAAGTGGCTAA?GAAGTTTTGAACTTTCTATTA?????????CATATCCGTTGAAATCAGTATTTGTGTGTTTCCGCTTGAGCCGTACGAGATGAAATTCTCATATACGGTTCTCAGAGGGGGAATTCCTTTGGATTACCTATCTCAATAAGGTATATGATTGGTTTGAGGAACGTCTCGAGATTCAGGCGATTGCGGATGATATAACTAGTAAATATGTTCCTCCTCATGTCAACATATTTTATTGTTTAGGGGGGATCACACTTACTTGTTTTTTAGTACAAGTAGCTACAGGTTTTGCTATGACTTTTTACTATCGTCCAACCGTTACAGAAGCTTTTTCCTCTGTTCAATACATAATGACTGAGGCCAATTTTGGTTGGTTAATTCGATCAGTTCATCGATGGTCAGCAAGTATGATGGTTCTAATGATGATCCTGCACGTATTTCGTGTATATCTCACAGGTGGATTTAAAAAACCCCGCGAATTAACTTGGGTTACAGGTGTGATTTTAGCTGTATTGACTGCATCTTTTGGTGTAACTGGTTATTCCTTACCTCGGGACCAAATTGGTTATTGGGCAGTAAAAATCGTGACAGGTGTACCTGAAGCTATTCCTGTAATAGGATCGCCTTTGGTAGAGTTATTACGCGGAAGTGCTAGTGTGGGCCAATCCACTTTGACTCGTTTTTATAGTTTACACACTTTTGTATTGCCTCTTCTTACTGCCGTATTTATGTTAATGCACTTTCCAATGATACGTAAGCAAGGTATTTCGGGTCCTTTATAGAGAAGACAGATCATAGATATTTGTAATTGATCATATATCATATCGGGAAGGAACAATATTATTTCATTGCTACAAATATGGATTCATTGCTACAAATATGGATTATTG????????AAAAAATAAGACATGTTATTTGGATACTTCTCTTCAACTCCGAAGTATTGTATTTCTTAATTGATACGAATAGTTGAAGTGGATTTTCCGAAGAGAGGATGGATTATGGGAGTGTGTGACTTGAACTATTAATTGGGCCATGCAGATATAT??GATTTTATCCGCCACGTTGGAATTCATAACCAAATGTGTCTCCGCATCCAACCACCACGTA????AGTCCCCCTAT?????GTAGCAGAGGATAGGCAGGTTCGCTTGAGGAGAATCTTTTCTATGATCATACCCGAATCATGTCATGCATGAACAGGCTCCGTAAGATCCCGTAGAATAGAATAAGTGATGTGGCATGATCC??????????????AATGTTCTATCTATTCCACTTACTTA?????ATTTTATTTATAGTGTAGAAATGCATTCATTTCCTCTGCATCGATCCCGATCTATGATACTATCGGAGTGAAATAAGGGATCTAAGGAAGAACAGTGGCTAGACTTTATTAGTAACAAGTAAATACTTT????????GTATGTAAG?????????????AAAATCGAGATG?TTGTGGGGATAAACACCAA???????????????????TCAAAAGACATGAGACAATCCAAAAAGCACTTGATCATGATCAAATTTGTAAGCCTACTTGGGTATTGAGCATTTAC??????TTG??????????TAAGAACTGAATTCTTTTCAA??????TGAATAGTTACAACTCCGTA????????????????????????????????????????????????????????????????????????????????????????????????????????????????????????????????????????????????????????????????????????????????????????????????????????????????????????????????????AAATGGAATTTG?????GTAAATCTTTTCTTACATAGAGT?????C??????ATTATAT???????ATGTGGAGATATGTATGAAATATAGATTTTATATGTATCTAGTTCTGTCATTCCTT??????TGGTTCTTGCTCGAGCCGGATGATGAAAAATTATCATGTCCGGTTCCTTCGGGGGATGGATCT??ATAAGAATTCACCTATCCCAATAACAAAGAAACCTGACTTGAATGATCCTGTATTAAGAGCTAAATTGGCTAAAGGAATGGGGCATAATTATTATGGAGAACCCGCATGGCCCAATGATCTTTTATATATTTTTCCAGTAGTAATTCTAGGTACTATCGCATGTAATGTAGGCTTAGCGGTTCTAGAACCGTCAATGATTGGTGAACCGGCAGATCCATTTGCAACTCCTTTGGAAATATTACCCGAATGGTACTTCTTTCCCGTATTTCAAATACTCCGCACAGTGCCCAATAAGTTATTGGGTGTTCTTTTAATGGTTTCAGTACCAATGGGATTATTGACAGTACCTTTTTTGGAGAATGTCAATAAATTCCAAAATCCATTTCGTCGTCCAGTAGCTACAACAGTCTTTTTGATCGGTACCGTAGTAGCTCTTTGGTTAGGTATTGGAGCAACATTACCTATTGATAAATCCCTAACTTTAGGTC???????????????????????????TTTTTCAAATTGATTCAACTGTTA??????AATACCATGATGTAGGTATCTAGGAAAGATTTACTTTGAAGTGATTATTCCCTA????GAGACATTAATTT???????????AATTTTATTATGATCCATTCCGGGAAAA??????????TACGGATCGTGCCAAAGATTAAA????AACTAATTTTATTCTTTTTTTCTTTCTAA??TTTTTTTTC?????????TAT????????TATAAAAAGAAGATGAAATAATTACAATGGATTTCAAATTAAAA??????C?TTATTCTTAGATAAATCAATTGCGAAATACTTCTGTAGAGTGTCCAATATCTGTTTTACATCTTCTATTCGAAAAAATTCAATTCTCATAAGATCCTCTTGACTGTTATTCAAAAGGTCCGATAATGTATGTATATTGGACCCTTTGAGACAGTTATAGGTCCTGGAAGGCAATTCTGATTGGTCAATAAAAATACATTTCAATGGAATTCCTTTTTTGTTTTTC??????TTTAGATTAGTTAATCTATCTTGAAAGGTAAAAAGGGGTAGAGGAAACCTGTTTTTATTTTCTTCGAAATTAATGTCCTCTTCCTCCGCATGTGGAAAAGGAATAAATAAATCAATCAAATTACGAGAAGCTTCATAAAGTGCTTCCTTAGGAGTTAAACTTCCATTCGTCCATATTTCTAGAAAAAGTATCTCTTGTTTTTCATTCCCATTCCCATAAGAATGAATACTATGATTCGCATTTCGAACAGGCATGGATACAGCATCTATAGGATAACTTCCATCTTGAGAGTTATTTGCGGATTTCATACGATATCCGCGATCTCTCTTGATTTTTAATTCAATACACAAATCAATTGGTTCCGTCAGGTTAGCTATATGTTGTGTCGTGTCAACTATTTCCACGTAAGGTGGTGAGATGATATCTTGAGCGGTTACGTATCTAGGCCCCCTGACGCAGATGGATGCGTCTATAACTCCATACAGATTACTTCTCAATATAATTTCTTTCAAATTTAGTAAAAT???????????????????????????????????????TTCATGTACTGATTCTTCAATACCTACTATCGTAGAATATTCATGTGCTACT??????TTCTCAGATTTTGCACGTGTGATACATGTTCCTTCTATTTCTCCAAGTAAAGCCCTTCGCATGGCAATACCTATGGTATCGGCTTGACCTTTCATAAGCGGGGACAGAATGAAACGACCATAATAAAGACGCTTACTGTTTACTCTTGATTCAACACATTTCCACCGTAGTGTTCGAGTGGATCCTACTACTTCCTCTCGAACCATACTAT???????????AATAAGTATTATTAT??????????????????????????????????AATATTTGATCAGATCATTGAATTATTTATTTCTCTTG??????AAATCTGTTTAATTCTTA????????????????????TTTCTACACACGTCTTTTTTTAGGAGGTCGACACCCATTATGTGGCATAGGTGTTACATCACGTACTAAACTTAATAGTATACCACTTCTACGAATGGCTCGTAATGCTGCATCTCTTCCGAGACCAGGGCCCTTTATCATAACTTCTGCCCGTTGCATACCCTGATCCACTACTGTACGAATAGCATTTACCGCTGCGGCTTGAGCAGCATAGGGTGTACCTCTTCTTGTGCCTTTGAATCCAGAAGTACCCGCGGAGGCCCAAGAAACCACCCGACCTCGTACATCTGTAACAGTTACAATGGTATTGTTGAAACTCGCTTGAACATGAATAACTCCTTTTGGTATTCTACGTCCATTCT????????????????????????TACGTGAACCAATACGTCCATTCCTACGTGAACCAATTCTTGGTATAGCTTTTGTCATATTTTATCGTCTCATA??????????AA?TATGAGTCAGAAATATACAGAAAGAAAAGATACGGAGATATCCATTTCATGTTAAAACAGATC?????TTTTATTCTT????????ACATGGGTACTCCCCCTTAG????AAAAGAAAG??TTCTTT??????TTTAGAAAGATTACCCTTGTCTCTGTTTATGTCTCGGATTGGAACAAATCACTATAATTCGTCCACGCCTACGGATCAGTCGACATTTTTCACAAATTTTACGAACAGAAGTCCTTATTTTCATATTTCTTATTCCTTACCTTAATTCTGAATCTACTCT?????TTTGAAGAAAATAAGTTTCTTGAATA????TTTTTTTTTT????AACTTCGAATTGTGTCCCCATGAAAGGAATGTTT?AAAAAATCACCTAATCGTTTGAATCTTTGTTGCGAAGTCTATAAATTATACGTCCTCTGGTTGAATCATAACGACTTACTTCAATTTTTACTCTATCTCCTGGTAGTATCCGTATAAAACTGCGCCGGATCCTCCCTGAAGCATAACCTAGAATTAGATCTTCATTATCTAAACGGACCCGGAACATACCGTTGGGAAGTGATTCAGTAATTAAACCTTCATGAATCAATTTTTGTTCTTTCATTCCAGGTAACCCC?????CTTGA??????AGTATCAACTAATGAAGG???AAGAGGTATATAACTCACTTTTCCTCTCTATTTCACAAATGGGAAGTTAGAGATAAAATTAGGATACCAGAGGAGGAGGATC?????ACCATATATAACACAAAATTTCTCCTCCAATTCTTTCTAGTCGAGCTTCTCGATCTGTCATTATACCTTGAGAAGTAGAAAGAATTACAATTCCCATTCCACCTAAAATCTTAGGAATTCGTTGATAGTTGGAATAAATTCGTAAACCGGGTCGGCTGATACACTTTAAAACG??????GTTCTATATATTCCTTTCCTAGTCTTTCTATGTCGCAGGGTTGAAACCAAGAAATATTTGTTATTTTCCTGATGTTTCCGAACATTTTCAATAAAACCTTCTCGTAGAAGTATTTTAACAATGTTTTCGGCGGTATTAGTAGATGTTATTCGAACCCTTCCTTTTTTATTCATGTCAGCATTTCTTATAGAAGTTATTATATCGGCAATAGTGTCCCTACCCATAACGAACTATAATTTTTTGTGCCTCC??????????????????????TAATTTTGATATAATCAACATCTTTCCT????????????????????????????????????????????????????????????????????TTTTT??C??????????????????????????TTTTTTTTTTTGA????ATTATTAAATTT??????TAAAAAGTATATGCGTGAGACACAATCTATTAATTTGATCTATTTCAGATAG?????CCTACTAT?ATCAT????????????????AGTGTCATCTACTAGTATTTA??????????????????TAATACCTCGGGAGCTAATGAAACTATTTTAGTAAAATTCAACTGTCTCAATTCCCGAGCGATCGCACCAAAAACTCGAGTTCCTTTTGGATTTCCTTCTTGATCAATGACGACCGCCGCATTGTCATCATATCGTATTATCATACCGTTGTCACGTTTGAGTTCTTTACATGTACGTACAATTACAGCTCTAATGACTTCTGATCTTTCTAGAGGCATATTTGGCACTGCTTCTTTGATTACAGCAACAATAACGTCACCAATATGAGCATATCGGTGATTACCAGCTCCTATGATTCGAATACACATCAATTCTCGAGCTCCGCTGTTATCCGCTACATTCAAAAGGGTCTGAGGTTGAATCATATA?TTTT????????????????????TTATTTGAATCTGTTATTTCAATGC?AAAGGATGAAGGAAAAAAAGAAATATTGTCCGTCCAG???????AATAAACCTGCGGTTG??????TTTTTTCATCCTCAATATCCC?TTTTGTTTAGTTCTACATCCCTATCGTGAAATAACAAATTGAGTTCGTATAGGCATTTTGCACGCAGCTATTGAAATAGCTGCTCTGGCTATAGTTTCTGATACTCCGCCCATTTCATAAAGTATTCGACCCGGTTTAACAACAGATACCCAATATTCGGGGGATCCCTTTCCCGAACCCATACGTGTTTCCGTAGGTCTTACTGTAACAGGTTTGTCGGGAAATATACGTACCCATATTTTTCCACCACGACGCGCATATCGTGTCATTGCTCTCCGCCCCGCTTCTATCTGTCTAGCTGTGATCCAAGCGGGTTCAAGCGCCTGAAGAGCGTATCCGCCGAAACAAATATGATTGCCTCGATAAGATATTCCCTTCATTCTTCCTCTATGTTGTTTACGAAATCTGGTTCTTTTGGGGTTATAGTTGATGGTTG?TTTCTTAATTCCATCTCTATTGCAGAACCGGACATGAGAGTTTCTTCTCATCCAGCTCCTCGCG??????????????????????????????AATGAAACGATTCAA??????T?????????AAT????????????????ATTACGGATACGCATGTATAA??????????????????????????????????????????????TTATTATAAATATA????????????????????????????????????????????????????????????????????????????????????????????????????????????????????????????????????????????????????????????A??????????????????TAATAATAAATAAT?????????????????????????????????????????????????????????????AATATAAGTAATTATAAGTAA????????????????????????????????????????????TGAATGGCATTTATTGATATTTAATTTGTTACA?????TATT??????????????????????TAATTTGTTACAAAGG???????????????????????????????????????????????????????????????????????????????????????????????AAGATGTATATACAAAAT?????ATACAGCTAGACGTGTATATTA?????????????????TTAGATATAGAAAAT??ATAAAAAATGCTTCTTTTTTTAGAAT?????ATAACGTAGAATATAATGAATCCTTATTT?????TTACCTCTATCGAATCGCGCCA?AAAA????????????TTGTAATCC????AATAAATA?????????????????????AAGATTTCGCGGGCGAATATTGACTCTTT???????CATTCGTAGTGTCA?GTCAATTCATGACACCTCTCAGA???ATAAATCAATTTTTTCTTGGTTCGTTCCGCCATCCCACCCAATGAA?????TTATTAGGATTCGTTTTCAATAGAATCCTATGCAGTCACAGGTTTCGTCGTTCCCATAGCTTCTCCATTAATGGTTAGGCCTGAACTCTGCAATGGAGCTTCCGGCAAAATTCGTTCCCGAGTCAATCTCCTCAGTTTTTATTAACCCGAGGCTCTTTATTCTTTATTATTTATTA???????????????????????????????T?????TTTTTTTTCTTTTTTTTATATTATTTTATTTATTTATATTT???C?????????????????????????????????????????????????????????????????????????????ATTTATATATTTATATCAGTATTGATTATATCAGTATTAATGCTTTATCACACTGCCTTTTATGAG??????????TTGATTCATAGAC????CATA?CATATTGGAATCATATATCATTGATA??????????????????TTTTTGTTCTCTCTTTCTATCATCCTTCCATTTATCCACATCCCTTTATTTTTGCTTCACAG?CCCATAATCAGATTTC?TTTTTTATGGA?AAAAATTTCAGTTGCTACAAC??????????????????????TATATGATCG????ATCC??????ACCCATATAGTGACCGTTTCTTGGGATCTTGACAATACGAAGCAATAAGTTGGTTATTAATTTATA???????????TGGTTACTAAGTTCATAGTAGGGGTTAG???????????TCTA????TTTTTT????TTTTTTTTGAATCTCAACCCTAAACT????????????CTAAAGAAAAAACTAACGAGTCACACACTAAGCATAGCAATTATAC??????????????????TAAATGGT?CAATCGAATTTTTATTCAACCTTATAGAATTAGAATTG???????????????TTCATTTTTGTTTG?????ATTTAACAGAAAAAGAATGAAACAGTTTGTAATTT?TTTGTTCTAT??????CACTAGATAGAATGGCAAGACAAATGAAGGTCTATTATTT????????????????????CTCGTTTACAAATATCCAAACTCGTTTACAAATATCCAAATTTTGATGCCTAATACTCCATAAATAGTTCGAATTGTATAGGAACAATGATCAATTTTAGCGCGAATTGTTTGTAGGGGAACCCTACCTTCTCTGATCCATTCGACACGTGCAATTTCTTTTCCGTCGATACGCCCTGCGATTTGTACTTGAATTCCTTTTGTATCTGTTTGTTCAGTTAATTCAATAGCTTTTTTCATTGACTTTCGAAACGAAACTCTATTTTTTAACTGTAAAGCTATATATTCTGCAAGAATATTTGGTTGTCCATAAGGTTTTTCAATTCTTGTGATAGCAATGTTGAGTCTCCGGTTTACAGAATGAAGTTCCTTTTGTACATTCATCTGTAATTCTTCTATTCCTCGTGTTTGGCCCTCTATTAATAAATTTGGGAATCCAATATGGATTATGACCTGGATCAAATCGATTCTTTTTTGAATTCCTATACGTGCGATTCCTTCGAAACCCGAGGATATTCTCCTATTTTTTTGTACATAGTTCTTGATACAATTCCGTATTTTTTCATCTTCCTGTAAACCCACGGAATAATTTTTTGTTTGTGCGAACCAAAAGGAACGATGACTTTGGGTTGTACCAAGTCTGAAACCAAGTGGATTTATTTTTTGTCCCATATTTTTCTAT?????????TATGTTCTCTTTCCATTCATA??????????????CTTTTA??????????ATATGAATCTAAATCTTA???????GATTGATCGATCT??????AAAAAT????GATTTAGATT?????TT??TCTTTTAATACAATTGTTATATGACAAGTGGGTTTTTTTATCGGATAACTACGTCCCCGAGCCCGAGGTCTTAACTTTTTCACAATAGCACTCCTATTGACTTCGGCTTTACTAATGAATGAATCGGCTTCGTTCAAACCCATATTATGATTAGCGTTTGCTGCTGCAGAATAAACCAATTGTAAAATTGGATAAGATGCTCGATAAGGCATGAGTTCCAGTATCATAAGTGTTTCCTCATAAGAACGTCCGCGAATCTGATCAATTACTCTTTGCGCTTTTAAAACAGACATACATATATGTTGAGCTAAAACTTTTATTTCTCTATTTTCTTCTCTACCT?GAA??????CTCCAGTTCTTTATCATA???????????AGGTCATCCCCTACCAA????????????????????????????????????????????????????????????????????????????????????????????????????????????????????????????????????????????????????????????????????TG??????AATGATAAGTACTTTTTTAGTATTTTTTTTT???????????????????????????????TTTATAT??????????????????TAATAATATTTCTATTAATATTTAATATTCAAAAATAT???????TATTTAAATTT?????AAA???????TAATTTAACGACGAGATTTATTGTCGTTTCTTGCATGTCTCGCGAAAGTCAGAGTAGGCGCGAATTCTCCCAATTTTTGACCTACCATACGATCTGTTATATAAATAGGGAAATTTTCCTTTCCATTATGAATAGCGATTGTATGGCCAATCATTGTGGGTATAATGGTAGATGCCCGAGACCAAGTTACTATTATTTCTTTCTCCTCCCTCATGTTGAGTTTTTCAATTTTTCCCGATAAATGATTAGCTACAAAAGGATTTTTTTTTAGTGAACGTGTCACAGCTGATTACTCCTTT?TTTTTTTACATTTTAAAGATTGGCATTCTATGTCCAATATCTCGATC?????TAAGTATGGAGGTCAGAATAAATACAATAATGATGAATGG?AAAAAAGAGAAAATCCTTTAGCT????????????????????????????AGATAAGGGGCGGATGTAGCCAAGTGGATCAAGGCAGTGGATTGTGAATCCACCATGCGCGGGTTCAATTCCCGTCGTTCGCCCATCACATTATTTCAAATTCC?AAAAAAAATTCGATTTTCAATATTCCTATTTACGGCGACGAAGAATAAAACTATCACTATATTTTTTCCTTTTCCTACTTCTTCTTCCAAGCGCAGGATAACCCCAAGGGGTTGTGGGTTTTTTTCTACCAATTGGGGCTCTCCCTTCACCGCCCCCATGGGGATGGTCTACAGGGTTCATAACTACTCCTCTTACTACAGGACGCTTACCTAGCCAACACTTAGATCCGGCTCTACCCAAACTTTTTTGGTTCACCCCAACATTACCCACTTGTCCGACTGTTGCTAAGCAGTTTTTGGATATCAAACGGACCTCCCCAGATGGTAATCTTAATGTGGCCGATTTACCCTCTTTTGCAATCAGTTTCGCTACAGCACCTGCTGCTCTAGCTAATTGTCCACCCTTTCCAAGTGTGATTTCTATGTTATGTATGGCCGTGCCTAAGGGCATATCGGTTGAAGTAGATTCTTCTTTTTTATCAATAAAAACCCCTTCCCAAACTGTACAAGCTTCTTCCAAAGCATACGGCTTTCTAGATGTATATGATGATATCTAGACAGATGGATCTTATATGAATCGTATGATGAAGTACCACATGAGTGGATATATAGGAATCAAAATCTGCCGAAT???CACTCATGT?????TATGATCTTCTACATCCTAGGTCTCCCCGTTCCGTCATCTGGCTTATGTTCTTCATGTAGCATTCAGACCGAATGACTCTATGAAATTACGTCGATACTTCCACATATTACGGGTAACGTAGGAGACATCTCTCTTTTTCCCCCGGGGGATCTTAATTACCACTGCTTAGCTTTCAATTCGCCTCTGACCATCAAATTAAATGTGAATAACCCGTCCTCCTCTCTTTGAAACAAGGGGCGCTTCCGGTTCTGTGCGTGCTTCAAAC??????AATTTTGTCTTCTCCATATTACCATATCTCTAGAGTCAATAATTTTCTATGAGGAACTACTGAACTCAATCACTTGCTGCCGTTACTCAACAGTTTTCTGTTGAGGTCTATCCCGTAGAGGTACTCAAATTGGATCAGTGATCGATTTCTAGGTTTCATCGTAAACCTAATTGGTTACTTCCAATTACGTAAATCAATAGTTCAAACCGCACTCAAAGGTAGGGCATTTCCCATTGATATAGGAACTTCTGTACCAGAAACAATGGTATCTCCAATTATAGCCCCTCTGGGATGTAAAATATATCTCTTCTCACCATCCCCATAGTGTATGAGACAAATGTATGCATTTCGATTAGGGTCGTATTCTATGGTTACGATTCTACCAGATATGTCTTTTTCATTCCGTCGAAAATCGATTTTACGGTATAGGCGCTTATGACCTCCCCCTCTATGCCTTGCAGTAATGATTCCTCTGGCATTACGACCTTTACCACAACGATGCTGTCCATAGATCAAATTATTTCGTGGATTGGATTTCACTTGACTGTCTACGGCTCCATTGCGTGTGCTCGGGGTAGAAGTTTTGTATAAATGTATCGCCGTGTTATTAAGTAT???????TTTGCTTTAAGTTCTTTTCTCTATAAGAGGTGGAATAGAATAACCCGGTTGAAGCGTAATGATCATACGTCTGTAATGCATTGTATGTCCCATAATAGGTCCCATTCTTCTACCCTTTCCCGGGAGTCGATGACTATTCATAGCTATTACCTTGACACCAAAGAAGAGTTCGACCCAATGCTTTATTTCTGTCCTAGTTGATCCTGATTCGACATTAGAAGTATATTGATTGTTCCCCAATAACCGAATACTTTTTTCTGTAAATACTGCATATTTGATTCCATCCATAAATCCATTTTCTTCCCTATGAGTTCCAGTATCGATAAGAATTCTAGTTCTTACTGTTCATATGTTATGGTATGAAT????????ATACCAATTCGTTATGTATGGATGATGAGATTCCATTGATACAGAGCCAATTCCAATAGACTTATTGAACGTTC???????????CCATTGGCGTGCATCCAGCAGGAATTGAACCTACGAATTTGCCAATTATGAGTTGGGCGCTTTAACCATTCAGCCATGGATGCTTAAAAGGGATCATCGTACATCGTGAATAACCAAATTCCAATTGAAATGAAATCTTTAGGAGGAATCAATGAAACGACATCAATTCAAATCCTGGATCTTCGAATTGAGAGAGATATTGAGAGAGATCAAGAATTCTCACTATTTCTTAGATTCATGGATCAAATTCGATTCAGTGGGATCTTTCACTCACATTTTTTTCCACCAAGAACGTTTTATGAAACTCTTTGACCCCCGAATTTGGAGTATCCTACTTTCACGTGATTCGCAGGGTTCAACAAGCAATCGATATTTCACGATCAAAGGTGTAGTACTGCTTGTAGTAGCGGTCCTTATATCTCGTATTAACAATCGAAAGATGGTCGAAAGAAAAAATCTCTATTT??????GATGGGGCTTCTTCCTATACCTATT???????????????CTTCCTATACCTATGAATTCCATTGGACCCAGAAATGAGACATTGGAAGAATCTTTTTGGTCTTCCAATATCAATAGGTTGATTGTTTCGCTCCTGTATCTTCCAAAAGGGAAAAAGATTTCTGAGAGTTGTTTCATGGATCC??????GCAAGAGAGTACTTGGGTTCTCCCAATAAATAAAAAGTGTATCATGCCTGAATCTGATCGGAGTTCGCGGTGGTGGAGGAACCGGATCGGAAAAAAGAGGGATTCTAGTTGTAAGATATCTAATGAAACCGTAGCTGGAATTGAGATCTCATTCAAAGAGAAAGATAGCAAATATCTGGAGTTTCTTTTTTTATCCTATACGGATGATCCGATCCGCAAGGACCATGATTGGGAATTGTTTGATCGTCTTTCTCCGAGGAAGAAGCGAAACATAATCAACTTGAATTCGGGACAGCTATTCGAAATCTTAGGGAAAGACTTGATTTGTTATCTCATGTCTGCTTTTCGTGAAAAAAGACCAATTGAAGGGGAGGTTTTCTTCAAACAACAAGGAGCTGAGGCAACTATTCAATCAAATGATATTGAGCATGTTTCCCATCTCTTCTCGAGAAACAAGTGGGGTATTTCTTTGCAAAATTGTGCTCAATTTCATATGTGGCAATTCCGCCAAGATCTCTTCGTTAGTTGGGGGAAGAATCAGCACGAATCGGATTTTTTGAGGAACGTATCGAGAGAGAATTTGATTTGGTTAGACAATGTGTGGTTGGTAAACAAGGATCGGTTTTTTAGCAAGGTACGGAATGTATTGTCAAATATTCAATATGATTCCACAAGATCTATTTTCGTTCAAGTAAGGGATTCTAGCCAATTGAAAGGATCTTCTGATCAATCCATAGATCATTTCGATTCCATTAGAAATGAGGATTCGGAATATCACACATTGATCGATCAAACAGAGATTCAGCAACTAAAAGAAAGATCGATTCTTTTGGATCCTTCCTTTCTTCAAACGGAACGAACAGAGATAGAATCAGATCGATTCCCGAAATGCCTTTTTGGATCTTCCTCAATGTCCCGGCTATTCACGGAACGTGAGAAGCAGATGAATAATCATCTGCTTCCGGAAGAAATCGAAGAATTTCTTGGGAATCCTACAAGATCAATTCGTTCTTTTTTCTCTGACAGATGGTCAGAACTTCATCTGGGTTCGAATCCTACTGAGAGGTCCACTAGAGATCAGAAATTTTTGAAGAAAAAACAAGATGTTTCTTTTGTCCCTTCCAGGCGATCGGAAAATAAAGAAATGGTTGATATATTCAAGATAATTACGTATTTACAAAATACCGTCTCAATTCATCCTATTTCATCAGATCCGGGATGTGATATGGTTCCGAAGGATGAACCGGATATG???GACAGTTCCAATAAGATTTCATTCTTGAAAAAAAATCCATTTTTTGATTTATTTCATCTATTCCATGACCGGAACAAAGGGGGATACACGTTACACCACGATTTTGAATCAGAAGAGAGATTTCAAGAAATGGCAGATCTATTCACTCTATCAATAACCGAGCCGGATCTGGTGTATCATAGGGGATTTGCCTTTTCTATTGATTCCTACGGGTTGGATCAAAAAAAATTCTTGAATGAGGTATTCAACTCCAGAGATGAATCGAAAAAGAAATCTTTATTGGTTCTACCTCCTCTTTTTTATGAAGAGAATGAATCTTTTTATCGAAGGATCAGAAAAAAATCGGTCCGGATCTAC????????????TGCGGGAATGATTTGGAAGATCCAAAACTAAAAACAGCGGTATTTGCTAGCAACAACATAATGGAGGCAGTCAATCAATATAGATTGATCCGAAATCTGATTCAAATCCAATATAGCACCTATGGGTACATAAGAAATGTATCGAATCGATTCTTTTTAATGAATAGAT??????CCGATCGCAACTTCGAATATGGAATTCAAAGGGATCGAATAGGAAATGATACTCTGAATCATATAACTATAATGAAATATACGATCAACCAACATTTATCGAATTTGAAAAAGAGTCAGAAGAAATGGTTTGATCCTCTTATTTCTCGAACCGAGAGATCCATGAATCGGGATCCTGATGCATATAGATACAAATGTTCCAATGGGAGCAAGAATTTCCAAGAACATTTGGAACATTTCGTTTCTGAACAGAAGAACCGTTTTCAAGTAGTGTTCAATCGATTACGTATTAATCAATATTCGATTGATTGGTCCGAGGCTATCGACAAACAAGATTTGTCTAAGTCACTTCGTTTCTTTTTGTCCAAGTCACTTCTCTTTTTGTCCAAGTCACTTCCCTTTTTGTCCAAGTCACTTCCCCTTTTCTTTGTGAGTATCGGGAATATCCCCATTCATAGGTCCGAGATCCACATCTATGAATTGAAAGGTCCGAATGATCAACTCTGCAATCAGTTGTTAGAATCAATAGGTGTTCAAATCGTTCATTTGAATAAATTGAAACCCTTTTTATTTTTATTGGATGATCATGATACTTCCCAAAGACCGAAATTCTTGATCAATGGAGGAACAATATTACCATTTTTGTTCAAAAAGATACCAAAGTGGATGATTGACTCATTCCATACTAGAAATAATCGCAGGAAATCCTTTGATAACACGGATTCCTATTTCTCAATGATATCCCAGGATCGAGACAATTGGCTGAATCCCGTGAAACCATT???TCATAGAAGTTCATTGATATCTTCTTTTTATAAAGCAAATCGACTTCGATTCCTGAATGATCCACATCACTTCTGGTTCTATTGTAACAAAAGATTCCCTTTTTATGTGGAAAAGACCCGTATCAATAATTATGATCTTACATATGGACAATTCCTCAATATCTTGTTCATTCGCAACAAAATATTTTCTTTGTGCGTCGGTAAAAAAAAACATATTTTTTTGGAGAGGGAGACTATTTCACCAATCGAGTCACGGGTATCTGACATATTCATACCTAAGGATTTTCCACAAAGTGGTGACGAAACGTATAACTTGTACAAATCTTTCCATTTT??????CGATCCGATCCATTCGCTCGTAGAGCTATTTACTCGATCGCAGACATTTCTGCAACACCTCTAACAGAGGAACAAATAGTCAATTTTGAAAGAACTTATTGTCAGCC????????????????????????????????????????????????TCTTTCAGATATGAATCTATCTGATTCAGAAGGGAAGAACTTGTATCAGTATCTCAGTTTCAATTCAAACATGGGTTTGATTCACACTCCATGTTCTGAGAAATATTTACCATCCGGAAAGAGGAAAAAACGGAGTCTTTGTCTAAAGAAATGCGTTGAGAAACGGCAGATGTATAGAATCTTTCAACGAGATAGTGCTTTTTCAAATCTCTCAAAATGGAATCTGTTCCAAACATATATGCCATGGTTCCTTACTTCGACAGGGTGCAAATATCTAAATTTTACCCTTTTAGATACTTTTTCAGACCCATTGCCGAT??????ACTAAGTAGCAGTCAAAAATTTGTATCCATTTTTCATGATATTATGCATGGATCAGATATATCATGGCCAATTCCTCAGAAGATTCTTCCACAATGGACTCTGATAAGTGAGATTTCGAGTAAGTGTTTACAGAATCTTCTTCTGTCCGAAGAAATGATTCATCGAAATAATGAGTCACCCGTTCCATTGATATGGACACATCTGAGATCAACAAATGCTCGGGAGTTCCTCTATTCAATCCTTTTCCTTCTTCTTGTTGCTGGATATCTCGTTCGTATACATCTTCTCTTTGTTTCCCGAGCCTCTAGTGAGTTACAGACAGAGTTAGAAAAGATCAAATCTTTGATGATTCCATCATACATGATTGAGTTGCGAAAACTTCTGGATAGGTA??????TCCTACATCTGAACTGAATTCTTTCTGGTTAAAGAATCTCCTTCTAGTTGCTCTGGAACAATTAGGAGATTCTCTGGAAGAAATAC??????GGGGTTCTGCTTCTGGTGGCAACATGCTATTGGGTGGTGGTCCCGCTTATGGGGTCAAATCAATACGTTCTAAGAAGAAATATTTGAATATCAATCTCATCGATCTCATAAGTATCATACCCAATCCCATCAATCGAATCACTTTTTCGAGAAATACGAGACATCTAAGTCGTACAAGTAAAGAGATCTATTCATTGATAAGAAAAAGAAAAAACGTGAACGGTGATTGGATTGATGATAAAATAGAATCCTGGGTCGCGAACAGTGATTCGATTGATGATGAAGAAAGAGAATTCTTGGTTCAGTTCTCCACCTTAACGACAGAAAAAAGGATTGATCAAATTCTATTGAGTCTGACTCATAGTGATCATTTATCAAAGAATGACTCTGGTTATCAAATGATTGAACAACCGGGATCAATTTACTTACGATACTTAGTTGACATTCATAAAAAGTATCTAATGAATTATGAGTTCAATAGATCCTGTTTAGCAGAAAGACGGATATTCCTTGCTCATTATCAGACAATCACTTATTCACAAACCTCGTGTGGGGCTAATAGTTTTCATTTCCCATCTCATGGAAAACCCTTTTCGCTCCGCTTAGCCCTATCCCCTTCTAGGGGTATTTTAGTGATAGGTTCTATAGGAACTGGACGATCCTATTTGGTCAAATACCTAACGACAAACTCCTATGTTCCTTTCATTACGGTATTTCCGAACAAGTTCCTGGATGACAAGCCTAAAGGTTATCTTATTGATGATATCGATATTGATGATAGTGACGATATCGATATTGATGATAGTGACGATATCG????????????????????????????????????ATATTGATGATAGTGACG??????ATATTGATGATGACCTTGATACGGAGCTGCTAACTATGACGAATGTGCTAACTATGTATATGACGCCGAAAATAGACCGATTTGATATCACCCTTCAATTCGAATTAGCAAAAGCAATGTCTCCTTGCATAATATGGATTCCAAACATTCATGATCTGTATGTGAATGAGTCGAATTACTTATCTCTCGGTCTATTAGAGAACTATCTCTCCAGGGATTGTGAAAGATGTTCCACTAGAAATATTCTTGTTATTGCTTCGACTCATATTCCCCAAAAAGTGGATCCCGCTCTAATAGCTCCGAATAAATTAAATACATGCATTAAGATACGAAGGCTTCTTATTCCACAACAACGAAAGCACTTTTTCATTCTTTCATATACTAGGGGATTTCACTTGGAAAAGAAAATGTTCCATACTAACGTATTCGGGTCCATAACCATGGGTTCCAATGCACGAGATCTTGTAGTACTTATCAATGAGGCCCTATCAATTAGTATTACACAGAAGAAATCAATTATAGAAACTAATACAATTAGATCAGCTCTTCATAGACAAACTTGGGATTTGCGATCCCAGGTAAGATCGGTTCAGGATCATGGGATCCTTTTCTATCAGATAGGAAGGGCTGTTGCACAAAATGTACTTCTAAGTAATTGCCCCATAGATCCTATATCTATCTATATGAAGAAGAAATCATGTAAGGAAGGGGATTCTTATTTGTACAAATGGTACTTCGAACTTGGAACGAGCATGAAGAAATTAACGATACTTCTTTATCTTTTGAGTTGTTCTGCCGGATCGGTCGCTCAAGATCTTTGGTCTTCACCCGGACCCGATGAAAAAAATTGGATCACTTC??????TTATGGATTCGTTGAGAATGATTCTGATCTAGTTCATGGC?????????CTATTAGAAGTAGAAAGCGCTCTGGTGGGATCCTTACGGACAGAAAAAGATTGCAGTCAGTTTGATAATAATCGAGTGACATTACTTCTTCGGTCCGAACCAAGGAATCAGTTAGATATGATGCAAAATGGATCTTGTTCTATCGTTGATCAGAGATTTCTATATGAAAAATACGAATCGGAGTTTGAAGAAGGGGAAGGAGCCGTCGACCCGCAACAGATAGAGGAGGATTTATTCAATCACATAGTTTGGGCTCCTAGAATATGGCGCCCTTGTGGCAATCTATTTGATTGTATCGAAAGGCCCACTGAATTGGGATTTCCCTATTGGGGCGGGTCATTTCGGGGCAAGCGGATCATTTATCATAAAGAGGATGAGCTTCAAGAGAATGATTCGGAGTTCTTGCAGAGTGGAACCATGCAGTACCAGACACGAGATAGATCTTCCAAAGAACAAGGCTTTTTTCGAATAAGCCAATTCATTTGGGACCCTGCGGATCCATTCTTTTTCCTATTCAAAGATCAGCCCTTTGTCTCTGTGTTTTCACGTCGAGAATTCTTTGCAGATGAAGAGATGTCAAAGGGGCTTATTACTTACCAAAC???AAATCCTCCTACATCTATATATAAACGCTGGTTCATCAAGAATACGCAAGAAAAGCACTTCGAATTGTTGATTCATCGCCAGAGATGGCTTAGAACCAATAGTTCATTATCTAATGGATCTTTCCGTTCTAATACTCTATCCGAGAGTTATCAGTATTTATCAAATCTGTTCCTATCTAACGGAACGCTATTGGATCAAATGACAAAGACATTGTTGAGAAAGAGATGGCTTTTCCCGGATGAAATGAAACATTTGATTCATGTAACAGGAGAAAGATTTCCCATTCCTTAGCCGTAAAGATATGTGGCCATGAAAAAGGGATTAAGTGGAAC?AAAGAGGATTGGCCGGGTGGTAGAGTCGTGGAAACACTTGTTTATTCCATATTTTGGAC?????CTTAGCTCCATGGAACAATATGCTACTGCTGAAACATGGAAG?????AATTGAAATCTTAGATCAAAACACTATGTATGGATGATATGAACTGCCTAAACAAGAATTCTTGAACGGCGAACAACCAGAGCCTATTACTCACTACATCAAACAATTTCCATTAATGAAACCATGTAA??????ATCCATCAGAAAATCAAAAATA?????CGCATGTCCGATGAAATGGTTGTTGCTATCTGCTCCAATAACGAATCATTGGTTTAACTGAATAACTAAAGAAAATAGATAGA????????????????????????????CCTTTCTCTTCGTCTCAGGTCGATGGATCTTC?TCAATTGGAAGATCTCCCATATGGATAATACACATTCCAGTTGACCGAGCC????????????????TAATTCTAATTGTTTTGTTCCGAAGCAAAGATATCCACGGAGGCCGGTTCGTCCTATTCAGATATTCACGACCAAGAGGTACTGGATTCTCTTTCGGATAGGCCCTGAAAGGAGAAGGAAGGC?????TGGAATGCCAACAGACGTCTGTCTATTCTCTAATTCACCCGACCCGATAGTACCCATTTTGGGAACGTCCAGTGCCAAAGTCACTGAATGGGTAAGTCGCCAATCCCTAAAACGG????????ATGTACTTTATCTGCTGGGTTATGGGTACTAGTGGGTATTTTACCAGAGGTTTCTATCAATCTACCCTTGTGTGATTCCTGTTGAATCATATACTCGGGGGGTGGGTGCAGGGCGGACGATTTCCAAACGGACTCCTCATTCATTAGATAGAGAAGATCGCCAAGATTTCGTGATCCGCTGCCGAACCTATTCCAATTCCAACAGCTCGGACTCGGATCGTGGGGATCGCCGGAATACTTC?????????GTATCAACAGATAAGATACTCGGTATATCAATAT???TGATTAGATCCGAAATCTGTTATTGA?ATTGCTCATTCAATGAGCATTCTCAATAT????TATGCCTTGAAG??????????????????AGGACTCGAACCTCCACGCTCTTTAGCACGAGATTTTGAGTCTCGCGTGTCTACCATTTCACCATCAAGGCATCTTGAAAGTGAATCGTATTCCATGAACATGATATCTATCTAATGT?????????????????????????GATATATGGAATATATGACAAAGGTGGAATGTTGGAGTATTTCTATCGATCGGTCATGTCATATAGGCCCGAGTCAGACATCAAATTGCTTCGATTTGAATTATCCGGGGGATACCTTATAT?????ATATCAAAAAGATGTACAATCAAACCTATTTCTCGATTCAATAGAAGCCT?????AAAGAAGTGAATATGGTACCCAAATAACG?????ATAGATATGTCAAAAGCAGGTCCGATTACG?????????????????CCTATTCCTAATCCTA?????AATAGAATGTAACGACGTAGGGATCCATATGTAAACATAGTATCTATTTA??????????????CATACG??????CTCGAATGACCCCTTCTCATAA?????????TAAGAATGTAAATAACCCTATTCCGGTCTGGTCCGGTATGGAATGAACTTATAATCTGATGATCGAGTCGATTCCATGATTATAAGTTCATAACCCCAGCCCATTCCCTCCCATTTTGGGCGGAACAGATCTACTAATTC????TTTTATTCCAGTTAGTAAGAGGGATCTTGAACTAAGAAATAGACCTAGAAGCTAAAAGAGGGTATCCTGAGCAATTGCAAGAATTGGGTTCATTGATATTCCTGGTATAGTAGATGCTATCACACATACAGTCATACTCAATTCGATGGAATTGTTTGATCTTAAAGGGGATCTTCTATAATTTCGCACGTAAGGGGTTATTTCTTGGTTTCGTCCAGTCATTAATAACTTGATTATTTTTAGATAATAGTAGATAGAAACAACGCTCGTAAGGAGTCCTATTGAAACCAAGAAATATAGGCCTGCCTGCCATCCACACCAGAATAGATGGAGTTTTCCGAAAAAACCTGCTAGTGGAGGAAGACCCCCTAGGGATAAGAGACATAGGGCTGAAGAGAGAGCCAAAAAAGGATCTTTCGTGTATAATCCTGCATAATCTCGAATGTTATCAGTTCCGGTACGTAGACCAAATGATACAATGCAAGCAAAAGTTCCTAGATTCATGGAGATATAGAACAGCATATAAGTTATCATGCTTGCATATCCATCATTTGAGTCTCCAACAATTATTCCAATAATTACATATCCGATTTGACCGATGGACGAATATGCAAGCATACGTTTCATGCTTGTTTGAGTAATAGCAATGAGATTCCCCAATATCATGCTAAGAATAGCTAGGATTTCCAGAAGAAGATGCCATTCGTTTGATGAGAAATAAAAAGGAATATCGAAAATTCGCGTGGCTGAAGCTGAAGCAGCTACTTTCGAAGTAACAGAAAGAAAAGCAACGACTGGAGTGGGAGAGTCAGAGTCGAAAAGAGGATTCCTCACTTCTTTCTCTCATTCAAAACCGTGCATGAGACTTTCATCTCGCACGGCTCCTAAGTGATAAAAGAAAGAAGAACT?????CATCTTCTTT?CTTTTTTGATTACCTTCCTCGCGTATGTATAAGACCGAATCCATTCGATTTCTAAAA??AGGATTACTAATCCTTAACTTTTCGAGGAATCCTTCATCAGTGGTTGTGAATGACTGACTTTTTCAATCCTTTCGACCTTGGTTCCGTAGGAGCAAGTCAGAAAGATTGAGAAATAGAACCATCTGATTTGATTCGTTCTCGATAGCCATGAGATGATCATCTTAGGGTGATCCTTTTGTCAACGGATGCTCCTATTATACTCGTAGTCTCTGAAGGATGAGAACCAACTATGTAGCATCTACATCGATAATTCAAGCATTGTATACGTCATTAGTCCGATCCTTTGTAGGAACTACCCGTAATAACGAACTTGCAAAATGGATCTGTTTATCATAAAGAGATTCGTTGTTCCTGACCCTGCTTCACCTTAATTGTTATTTGAACAAAAAGATCACAATAAACTTTTTTTTGGTAAAAGTTATGTCTTGGTCCGAGTGGGGATAGCATTTCTCTTCTGCATGTCTATGGAGTTTTGAAAAATCCAAACATCTCAGAGATAGATATAGAGGTAGGAATTTGTCGAACGAACCGCACTCCTTCGTATATGTCAGGAGTCCATTGATGAAAAGGGGCTGGGGAAAGCTTGAACCCAATTCCTACAGTGATGGATATAAGCGCAATTGAAATTCCTGGGGAGTTATACATTTGTGTATTGATAAGACCATTCACTATTTCTTGAAGCTCGATCTCCCCCCCAGATAAACCATATAGCCAAGAGAAACCATGAACCAGAATAGAAGAGCTTGCCCCACCCATGAGTAAATATTTCGTAGTAGCCTCATTAGACCGTACATCTCTCTTGGTATATCCAGATAATAGGTAGGAACATAAACTGAAACATTCTGGAGCTACAAAGATAGTTATTAAATCGTTAGCACCACATAAAAACATTCCTCCTAGAGTAGCTGTTAATACGAATAACAGAAACTCTGTTATAGCCATTTCTGTACATTCAATGTACTCTACGGATAGAGGAATACATAGAGTTGAACATAGTAAAATAAGAAATTGAAAGATTTCGTTGAAATTGTTCGTTTGGAAATTTCCCGAAAAGCTAATTATAGGTTCTTCTCTCCATCGGAACAATAGGGCCGTTATGCTTATTACTAAACTTGTTGAAGAGATGAAATAGAACCAAGGTCTATCTTTTTGATCAGAGGTTGAATCGATCATCAGAAGAAGAATTAGGCCAAAAATTAGGATACATTCTGGGAAAATGAAACTTCCATGGAAGAGAAGCAAATGAAACGCTTTCATAAAAATTCTCGTAGAATCGAGAATGAAGTTTTCATTCTGTACATGCCAGATCATGAATTAGTAACTGCATCCAATCTCCGAAAAAGTCCCAATTGTTTCGAACTTTCTA????TTTTTGGAATGGGATAT???????TTACGGAATCCCCATGAATA?GATCAAATCTTATTCCAT????????GATATTTCCATAAGATTCCTCTTTCTTATTCTTAAGCAAG?CCCCCGAGAGGGCTTAGTTGATCATGATTTATGTTTCATCTTTCTTTTCCTTTTTGTTTGTTTCGAGAAAGATATCGTCCGATTCTTTTTCTATTGA??????TTCTTTTCCGATCGAGATGTATGGATCCATGGATCTATGTGTCT??????ATATAGATCCTGTTCATGGATTAACGAAAATGTGCAAAAGCTCTATTTGCCTCTGCCATTCTATGAGTCTCTTCCTTTTTGCGTATGGCATCGCCACTCCCTTTGGCAGCATCTACTAATTCGGAACTTAATTTGAAAGCCATATTTCGACCCGGACGTTTTCGGGATGCCCCTAATAACCAACGAATGGCAAGTGCTTTTCCTTGTGTAGATCCTATTTCAATAGGAACTTGATGAGTCGATCCGCCTACACGTCTTGCTTTTACTGCTATATCGGGAGTTACTCCATGTATTGCTTGACGTAAAACAGATAGTGGATTTGTTTCTGTCTTTTGTTGAATCTTTTTCACGGCTCGATAGATAATTTGATAAGCCAATGATTTTTTTCCGTGTTTCATAATACGGTTAACCAACATGTTAACTAATCGATTACGATAAATTGGATCGGATTTTGCAGTTTTTTCTTCTGCAGTACCTCGACGTGACATGAGCGTGAAAGAGGTTCAAGAATCAGTTTTCTTTTTATAAGGGCTAAAAACAAATCACTTATTTTGGCTTTTTGACCCCATATTGTAGGGTGGATCTCGAAAGATATGAAAGATCTCCCTCCAAGCCGTACATACGACTTTCATCGAATACGGCTTTCCACAGAATTCTATATGTATCTATGAGATCGAGTATGGAATTCTGTTTACTCACTTTAAATTGAGTATCCCTTTCCCTCCTT??????TTCCTGCTAGGATTGGAAATCCTGTATTTTACATATCCATACGATGGAGTCCTTAGGTTTCCGAAATAGTGTAATGTAAAAAGAAGTGCTTCGAATCATTGCT?????ATTTGACTCGGACCTGTTCTGAAAAAGTCGAGGTATTTCGAATTGTTTGTTGACACGGACAAAGTAAGGGAAAACCTATGAAATGATTTCAATATTGGACCTTGGACATA?????TAATAGTTCCGAATCGAATCTCTTTAGAAAGAGGATCTTTTGTCTCATGGTAGCCTGCTCCAGTCCCCTTACGAAACTTTCGTTATTGGGTTAGCCATACACTTCACATGTTTCTAGCGATTCACATGGCATCATCAAATGATACAAGTCTTGGATAAGAATCTACAACGCACTAGAACGCCCTTGTTGACGATCCTTTACTCCGACAGCATCTAGGGTTCCTCGAACAATGTGATATCTCACACCGGGTAAATCCTTAACCCTTCCTCCTCTTACTAATACTACAGAATGTTCTTGTAAATTATGGCCAATACCAGGTATATAAGCAGTGATTTCAAATCCAGAGGTTAATCGTACTCTGGCAACTTTACGTAAGGCAGAGTTTGGTTTTTTGGGGGTGATAGTGGAAAAGTTGACAGATAAGTCACCCTTACTGTCACTCTACAGAACCGTACATGAGATTTTCACCTCATATGGCTCCTCGTTCAATTCT??????TTCG?????AAGTAATTGGATCCTTTTCTTCGTTCGAGAATCTCCTCCCTTCTTCCACTCCGTCCCGAAGAGTAACTAAGACCAATTCAGTCACGTTTTCATGTTCCAATTGAACACTTTCCATTTATGATCAAAGGGGAAGATTATTCTTTTTACCAAACATATGCGGATCAAATCACGATT?????????????TTATAATAAGAACAAGAAATCTTTCTCGATCAATCCCTTTGCCCCTCATTCTTCGAGAATCAGAAAGATCTCTTTCGAGT?TTGAATTTGTTCATTTGGAATCTGGGCTCTTCTATCTTCTACTT?ATTTTTTTCTATT?????TACTTAT????????????????????????????????????????????????????TTTTTT???????TTGCTTTATT?CTTTATTTCATTTCGATTTTCTTTCCCTCTCTTTTCTTTTTATTCCTT??????TCCATCATTCCTTAAGTCCCATAGGTTTGTTGATCCTGTAGAATCTGACCCATTT??TCTCATCGAGCGAAGGGTACGAAATCAATCAGATTGATTTTTCGATC???AAAAAAAAGTA??????????????CTATGTGAAATCTTCGGTTTTTT????TCCTCTTCCTCTATCCCTATCCCATAGGTACAGCGTTTGAATCAATAGAGAACCTTTTC?????TTCTGTATGAATCGATATTATTACATTCCAATTCCTTCCC?GATACCTCCCAAGGAAAATCCCGAATTGGATCCAAAATTGACGGGTTGGCGTGAGCTTATCCATGCGGTTATGCACTCTTCAAAT?????AGGAATCAATTTTCTGA?????CCTGGCTTTCGTGCTTTGGTGAGTCGTCCGAGATCCTTTCGATGAC??CTATGTTGTGTTGAAGGGA????TATCTATATGATCCGATCGATTGCGTAAGGCCCGCGGTAGCAATGGAACCGGGGAAAGTATACAGAAAAGAC?AGTTCTTTTCTATTCTATTATATTAC????????????????????????????????????????????????????????????????????????????????????????????????????????????????????????TATTAGTATTAGTTAGTGATCCCGGCTCGGTGAGTCCTTTCTTCCGTGATGAACTGTTGGCACCAGTCCTAC????ATTTTGTCTCTGTGGACCGAGGAGAAA?GGGGGCTCAGCGGGAAGAGGGTTGTACCATGAGAGAAGCAAGGAGGTCAACCTGCTTCAAATATACAACATGGATTCTGGCAATGCAATGGAGTTGGACCCTCATGTCGATCCGAATGAATCAGTC?????TTTGAACAGAGGTAAATCTTTGCCTGCTAGGCAAGAGGATAGCAAGTTACAAATTCTGTCTCGGTAGGACATGTATTTCTATTACT?????????????????????????????????????ATTAAATTAATAAATGAAAATGAAGTAGTTAATGGTGGGGTTACCATTATCCTTTTTCTTGTATGTGTTCCTAAGAAAAGGAATTTGTCCATTTCATTATTTTTCGAGGTCT?????CAAAAAAAGGGCGTGGAAA??????CACATAGGAACTC?TTGAATGGAAATTGAAAAGAAATGTAGCTCCAGTTCCTTCGGAAAT?GTAAGATCTTTGGCGCAAGAAGAAGGGGTGATC?????CATATCATCTTGACTTGGTTCTGCTTACCCTCTTTTTTTAACAATACCGAGTCGGGTTCTTCTCCTACCAGTATCGAATAGAACATGCTGAACAAAA???TCTTCATGTAAAACCTGCTCGATTTAGATCGGGAAAATCGTACGGATTTTATGAAACCATGTGCTATGGCTCGAATCCGTAGTCAATCCTATTTCCGATAGGAGCAGTTGACAATTGAATCCAATCTTTCCCATTATTTTACTATCCATAATAGTGCGAAAAGAA?????GGTCCGGCTCCAAGTTGTTCAGGAATAGTGGCGTTGAGTTTCTCGACCCTTTGCCTTAGGA?????????????????TTAGTTAGTTCTATTTCTCGATGGGGCCGGGAAGGGATATAACTCAGCGGTAGAGTGTCACCTTGACGTGGTGGAAGTCATCAGTTCGAGCCTGATTATCCCTAAACCCAATGTGAGTTTTTCTATTTTGACTTGCTCCCCCGCCGTGATCGAACGAGAATGGATAAGAGGCTTGTGGGATTGACGTGATAGGGTAGGGATGGCTATATTGCTGGGAGCGAACTCCAGGCTAATATGAAGCGCATGGATACAAGTTATGCCTTGGAATGAAAGACAATTCCGAATCAGCTTTGTCTACGAACAAGGAAGCTAT?????AAGTAATGCAACTATGAATCTCATGGAGAGTTCGATCCTGGCTCAGGATGAACGCTGGCGGCACGCTTAACACATGCAAGTCGGACGGGAAGTGGTGTTTCCAGTGGCGGACGGGTGAGTAACGCGTAAGAACCTGCCCTTGGGAGGGGAACAACAACTGGAAACGGTTGCTAATACCCCGTAGGCTGAGGAGCAAAAGGAGGAATCCGCCCGAGGAGGGGCTCGCGTCTGATTAGCTAGTTGGTGAGGCAATAGCTTACCAAGGCGATGATCAGTAGCTGGTCCGAGAGGATGATCAGCCACACTGGGACTGAGACACGGCCCAGACTCCTACGGGAGGCAGCAGTGGGGAATTTTCCGCAATGGGCGAAAGCCTGACGGAGCAATGCCGCGTGGAGGTAGAAGGCCCACGGGTCGTGAACTTCTTTTCTCGGAGAAGAAGCAATGACGGTATCTGAGGAATAAGCATCGGCTAACTCTGTGCCAGCAGCCGCGGTAAGACAGAGGATGCAAGCGTTATCCGGAATGATTGGGCGTAAAGCGTCTGTAGGTGGCTTTTCAAGTCCGCCGTCAAATCCCAGGGCTCAACCCTGGACAGGCGGTGGAAACTACCAAGCTGGAGTACGGTAGGGGCAGAGGGAATTTCCGGTGGAGCGGTGAAATGCGTAGAGATCGGAAAGAACACCAACGGCGAAAGCACTCTGCTGGGCCGACACTGACACTGAGAGACGAAAGCTAGGGGAGCAAATGGGATTAGATACCCCAGTAGTCCTAGCCGTAAACGATGGATACTAGGCGCTGTGCGTATCGACCCGTGCAGTGCTGTAGCTAACGCGTTAAGTATCCCGCCTGGGGAGTACGTTCGCAAGAATGAAACTCAAAGGAATTGACGGGGGCCCGCACAAGCGGTGGAGCATGTGGTTTAATTCGATGCAAAGCGAAGAACCTTACCGGGGCTTGACATGCCGCGAATCCTCTTGAAAGAGAGGGGTGCCTTCGGGAACGCGGACACAGGTGGTGCATGGCTGTCGTCAGCTCGTGCCGTAAGGTGTTGGGTTAAGTCCCGCAACGAGCGCAACCCTCATGTTTAGTTGCCACCGTTGAGTTTGGAACCCTGAACAGACTGCCGGTGATAAGCCGGAGGAAGGTGAGGATGACGTCAAGTCATCATGCCCCTTATGCCCTGGGCGACACACGTGCTACAATGGCCGGGACAAAGGGTCGCGATCCCGCGAGGGTGAGCTAACTCCAAAAACCCGTCCTCAGTTCGGATTGCAGGCTGCAACTCGCCTGCATGAAGCCGGAATCGCTAGTAATCGCCGGTCAGCCATACGGCGGTGAATTCGTTCCCGGGCCTTGTACACACCGCCCGTCACACTATGGGAGCTGGCCATGCCCGAAGTCGTTACCTTAACCGCAAGGAGGGGGATGCCGAAGGCGGGGCTAGTGACTGGAGTGAAGTCGTAACAAGGTAGCCGTACTGGAAGGTGCGGCTGGATCACCTCCTTTTCAGGGAGAGCTAATGCTTATGCTTGTTGGGTATTTTGGTTTGACACTGCTTCACACCCAAAAAGAAGCGAGCTACGTCTGAGCTAAGCTTGGATATGGAAGTCTTCTTTCGTTTCTCGACGGTGAAGTGAAGTAAGACCAAGCTCATGAGCTTATTATCCTAGGTCGGAACAAGTTAGTTGATAGGATCCC???????CTTT?????TTTACGTCCCCATGCCGTCACACGGGAGGGACATGGGGGCACAAAACAAAAAGGAAAGAGAGGGATGGGGTTTTTCTCGCTTTTGGCATAGCAGGCCTCCCAGTGGGAGGCCCACACGACGGGCTATTAGCTCAGTGGTAGAGCGCGCCCCTGATAATTGCGTCGTTGTGCCTGGGCTGTGAGGGCTCTCAGCCA?????CATGGATAGTTCAATGTGCTCATCAGCGCCTGACCCGGAGATGTGGATCATCCAAGGCACATTAGCATGGCGTACTCCTCCTGTTCGAATCGGAGTTTGAAACCAAACTTATCCTCAGGAGGATAGATGGGGCGATTCAGGTGAGATCCAATGTAGATCTAACTTTCTATTCACTCGTGGGATCCGGGCGGTCCGGGGGGGACCACCACGGCTCCTCTCTTCTCGAGAATCCATACATCCCTTATCAGTGTATGGACAGCTATCTCTCGAGCACAGGTTTAGGTTCGGCCTCAATG????GGAAAATGGAGCACCTAACAACGCATCTTCACAGACCAAGAACTACGAGATCGCCCCTTTCATTCTGGGGTGACGGAGGGATCGTACCATTCGAGCC???TTTTTTTTCATGCTTTTCCCGGAGGTCTGGAGAAAGCAGCAATCAATAGGATTTCCCTAATCCTCCCTTCCCGAAAGGAAGAACGTGAAATTCTTTTTCCTTTCCGCAGGGACCAGGAGATTGGATCTAGCCATAAGAAGAATGCTTGGTATAAATAACTCACTTCTTGGTCTTCGACCCCCTCAGTCACTACGAGCG?CCCCCCCGATCAGTGCAATGGGATGTGTCTATTTATCTATCTCTTGACTCGAAATGGG?????AGCAGGTTTGAAAAAGGATCTTAGAGTGTCTAGGGTTGGGCCAGGAGCGTCTCTTAACGCCTTCTTTTTTCTTCCCATCGG?AGTTATTTCACAAAGACTTGCCATGGTAAGGGAGAAGGGGGAAC?????AGGCACACTTGAAGAGCGCAGTACAACGGAGAGTTGTATGCTGCGTTCGGGAAGGATGAATCGCTCCCGAAAAAGAATCTATTGATTCTCTCCCAATTGGTTGGATCGTAGGTGCGATGATTTACTTCACGGGCGAGGTCTCTGGTTCAAGTCCAGGATGGCCCAGCTGCGCCAGGGAAAAGAATAGAAGAAGCATCTGACTCTTTCATGCATACTCCACTTGGCTCGGGGGGATATAGCTCAGTTGGTAGAGCTCCGCTCTTGCAATTGGGTCGTTGCGATTACGGGTTGGATGTCTAATTGTCCAGGCGGTAATGATAGTATCTTGTACCTGAACCGGTGGCTCACTTTTTCTAAGTAATGGGGAAGAGGACCGAAACATGCCACTGAAAGACTCTACTGAGACAAAAAGATGGGCTGTCAAGAACGTAGAGGAGGTAGGATGGGCAGTTGGTCAGATCTAGTATGGATCGTACATGGACGATAGTTGGAGTCGGCGGCTCTCCTAGGGTTCCCTCATCTGGGATCCCTGGGGAAGAGGATCAAGTTGGCCCTTGCGAATAGCTTGATGCACTATCTCCCTTCAACCCTTTGAGCGAAATGTGGCAAAAGGAAGGAAAATCCATGGACCGACCCCATCGTCTCCACCCCGTAGGAACTACGAGATCACCCCAAGGACGCCTTCGGCATCCAGGGGTCACGGACCGACCATAGACCCTGTTCAATAAGTGGAACGCATTAGCTGTCCGCTCTCCGGTTGGGCAGTAAGGGTCGGAGAAGGGCAATCACTCGTTCTT??????AAAACCAGCATTCTTAAGACCAAAGAGTCGGG?????CGGAAAAAGGGGGAGAGCTCTCCGTTCCTGGTTCTCCTGTAGCTGGATTCTCCGGAACCACAAGAATCCTTAGAATGGGATTCCAACTCAGCACCTTTTGAGATTTTGAGAAGAGTTGCTCTTTTGAGAGCACAGTACGATGAAAGTTGTAAGCTGTGTTCGGGGGGGAGTTATTGTCTATCGTTGGCCTCTATGGTAGAATCAGTCGGGGAGGCCTGAGAGGCAGTGGTTTACCCTGTGGCGGATGTCAGCGGTTCGAGTCCGCTTATCTCCAGCCCGTGA???????????ACTTAGCTGATACTACGATAGCACCCAATTTTTCCAATTCGGCAGTTCG????ATATATGATTTATCATTCATGGACGTTGATAAGATCCTTCCATTTAGCAGCACCTTAGGATGGCATAGCCTTAACGTTAATGGCGAGGTTCAAACGAGGAAAGGCTTACGGTGGATACCTAGGCACCCAGAGACGAGGAAGGGCGTAGCAAGCGACGAAATGCTTCGGGGAGTTGAAAATAAGCATAGATCCGGAGATTCCCGAATAGGTCAACCTTTCGAACTGCTGCTGAATCCATGGGCAGGCAAGAGACAACCTGGCGAACTGAAACATCTTAGTAGCCAGAGGAAAAGAAAGCAAAAGCGATTCCCGTAGTAGCGGCGAGCGAAATGGGAGCAGCCTAAACCGTGAAAACGGGGTTGTGGGAGAGC?????AATACAAGCGTCGTGCTGCTAGGCGAAGCGGTGGAATG?CTGCACCCTAGATGGCGAAAGTCCAGTAGCCGAAAGCATCACTAGCTTACGCTCTGACCCGAGTAGCATGGGGCACGTGGAATCCCGTGTGAATCAGCAAGGACCACCTTGCAAGGCTAAATACTCCTGGGTGACCGATAGCGAAGTAGTACTGTGAGGGAAAGGTGAAAAGAACCCCCATCGGGGAGTGAAATAGAACATGAAACCGTGAGCTCCCAAGCAGTGGGAGGAGAATGTGATCTCTGACCGCGTGCCTGTTGAAGAATGAGCCGGCGACTCATAGGCAGTGGCTTGGTTAAGGGAACCCACCGGAGCCGCAGCGAAAGCGAGTCTTCATAGGGCGATTGTCACTGCTTATGGACCCGAACCTGGGTGATCTATCCATGACCAGGATGAAGCTTGGGTGAAACTAAGTGGAGGTCCGAACCGACTGATGTTGAAGAATCAGCGGATGAGTTGTGGTTAGGGGTGAAATGCCACTCGAACCCAGAGCTAGCTGGTTCTCCCCGAAATGCGTTGAGGCGCAGCAGTTGACTGGACATCTAGGGGTAAAGCACTGTTTCGGTGCGGGCCGCGAGAGCGGTACCAAATCGAGGCAAACTCTGAATACTAGATATGACCCC??????????????AAAATAACAGGGGTCAAGGTCGGCCAGTGAGACGATGGGGGATAAGCTTCATCGTCGAGAGGGAAACAGCCCGGATCACCAGCTAAGGCCCCTAAATGACCGCTCAGTGATAAAGGAGGTAGGGGTGCAGAGACAGCCAGGAGGTTTGCCTAGAAGCAGCCACCCTTGAAAGAGTGCGTAATAGCTCACTGATCGAGCGCTCTTGCGCCGAAGATGAACGGGGCTAAGCGATCTGCCGAAGCTGTGGGATGTAAAAATGCATCGGTAGGGGAGCGTTCCGC??????CTTAGAGGGAAGCACCCGCGCAAGCAGGTGTGGACGAAGCGGAAGCGAGAATGTCGGCTTGAGTAACGCAAACATTGGTGAGAATCCAATGCCCCGAAAACCTAAGGGTTCCTCCGCAAGGTTCGTCCACGGAGGGTGAGTCAGGGCCTAAGATCAGGCCGAAAGGCGTAGTCGATGGACAACAGGTGAATATTCCTGTACTACCCCTTGTTGGTCCCGAGGGACGGAGGAGGCTAGGTTAGCCGAAAGATGGTTATCGGTTCAAGGACGCAAGGTGACCCTGCTTTTTCAGGGTAAGAAGGGGTAGAGGAAATGCCTCGAGCCAATGCCCGAGTACCAGGCGCTACGGCGCTGAAGTAACCCATGCCATACTCCCAGGAAAAGCTCGAACGACCTTCAACAAAAGGGTACCTGTACCCGAAACCGACACAGGTGGGTAGGTAGAGAATACCTAGGGGCGCGAGACAACTCTCTCTAAGGAACTCGGCAAAATAGCCCCGTAACTTCGGGAGAAGGGGTGCCTCCTCACAAAGGGGGTCGCAGTGACCAGGCCCGGGCGACTGTTTACCAAAAACACAGGTCTCCGCAAAGTCGTAAGACCATGTATGGGGGCTGACGCCTGCCCAGTGCCGGAAGGTCAAGGAAGTTGGTGACCTGATGACAGGGGAGCCGGCGACCGAAGCCCCGGTGAACGGCGGCCGTAACTATAACGGTCCTAAGGTAGCGAAATTCCTTGTCGGGTAAGTTCCGACCCGCACGAAAGGCGTAACGATCTGGGCACTGTCTCGGAGAGAGGCTCGGTGAAATAGACATGTCTGTGAAGATGCGGACTACCTGCACCTGGACAGAAAGACCCTATGAAGCTTTACTGTTCCCTGGGATTGGCTTTGGGCCTTTCCTGCGCAGCTTAGGTGGAAGGCAAAGAAGGCCTCCTTCCGGGGGGGCCCGAGCCATCAGTGAGATACCACTCTGGAAGAGCTAGAATTCTAACCTTGTGTCAGGACCTACGGGCCAAGGGACAGTCTCAGGTAGACAGTTTCTATGGGGCGTAGGCCTCCCAAAAGGTAACGGAGGCGTGCAAAGGTTTCCTCGGGTCGGACGGAGATTGGCCCTCGAGTGCAAAGGCAGAAGGGAGCTTGACTGCAAGACCCACCCGTCGAGCAGGGACGAAAGTCGGCCTTAGTGATCCGACGGTGCCGAGTGGAAGGGCCGTCGCTCAACGGATAAAAGTTACTCTAGGGATAACAGGCTGATCTTCCCCAAGAGTTCACATCGACGGGAAGGTTTGGCACCTCGATGTCGGCTCTTCGCCACCTGGGGCTGTAGTATGTTCCAAGGGTTGGGCTGTTCGCCCATTAAAGCGGTACGTGAGCTGGGTTCAGAACGTCGTGAGACAGTTCGGTCCATATCCGGTGCGGGCGTTAGAGCATTGAGAGGACCTTTCCCTAGTACGAGAGGACCGGGAAGGACGCACCTCTGGTGTACCAGTTATCGTGCCCACGGTAAACGCTGGGTAGCCAAGTGCGGAGCGGATAACTGCTGAAAGCATCTAAGTAGTAAGCCCACCCCAAGATGAGTGCTCCCCTATTCCGACTTCCCCAGAGCCTCCGGTAGCACAGCCGAGACAGCGACGGGTTCTCTGCCCCTGCGGGGATGGAGCGACAGAAGTATTGAGAATCCAAGATAAGGTCACGGCGAGACGAGCCGTTTATCATTACGATAGGTGTCAAGTGGAAGTGCAGTGATGTATGCAGCTGAGGCATCCTAACAGACCGAGAGATTTGAACCTTGTTCCTACACGACCTGATCAATTCGATCAGGCACTCGCCATCTATTTTCATTGT?????TCAACTGTTTGACAACATGAAAAAACCAAAAG?CTCTGCCCTCCCCCTC??????TATCTATCCAAGGGATGGAAGGGCAGAGGCCTTTGGTGTCCCTTCCAGTCAAGAATTGGGGCCTCACAATCACTAGCCAATATGCTTTTCTCTCATGCCTTTCTTCATTCATGGTTCGATATTCTGGTGTCCTAGGCGTAGAGGAACCACACCAATCCAT??CCCGAACTTGGTGGTTAAACTCTACTGCGGTGACGATACTGTAGGGGGGGTCCTGCGGAAAAATAGCTCGACGCCAGAATGATAAAAAGCTTAACACCTC???????????????TTATTTGACTTTTTAAATA?TTT?????TTAAATAGGAAAAAGATAAAAATCCAAAATGCAAAGGTCGTCTTATTCAAAACCCCAATT?????ATCTCTTCTCTCCCACTTCACACCTCGGAACGCAC??????TGTTCTTATAGAGAGAAACGCGCTTTCACATCTTCTTAACC????????CGAAATGGCTGAGGAGAGGAAAGGTTCCTTTTTGAGGAGTACTCCCGGGAACAGATCCAGTGGAGACGGGGTGGGGCCTGTAGCTCAGAGGATTAGAGCACGTGGCTACGAACCACGGTGTCGGGGGTTCGAATCCCTCCTCGCCCACAACCTTCCAAAAAGGGAAGGGCCTTTCCTTTACCTCTGGAGGTAGGAAAATCATGATCGGGATAGCGGACGCAAAGCTATTGAAC??TTGGGTATGGTCTTTTGTCGAAATGGAATGGCCTTACTTTTTCTTTTTATTTATCGTGAATGATTCGATCATTACAT??????ATAGTAACCAAGTCTGGAATCAGCATATTTTTGTTTTACTTCCC?GTAACTCTTCCTCAGCCAGGCTTGGGCAGAATAGCAGAGCAAGTA????????CAAGTAT?????????????TAGTAGCATAGCAAAAATGCGTTCCTCGTCATTAATATGTTTGCTCGCGATAATTGTGGC??????CTATCGGGAGAATCGATGACTGCATCAAAGATGCACTGCTAGTACATCATCTGATCTGAGAATTCTTAATTGGCTATTTACAAGGGATTATCC?CGGATCTACGCCGAGGTATTGACGGCGATTC?????TCAAATATCGTAGAA???CAGAATGTGATACGATGAGATAGAATGCAATAGAAACAAAGACAGGGAACGGGTTACCTACTCCTAACGGTCAAAGCGAGCCCTTTAATTC??????????????????????AATTCTTCATTCTTT??????AATTAAGAATTAATCAAATCTCCCCAAGTAGGATTCGAACCTACGACCAGTCAGTTAACAGCCAACCGCTCTACCACTGAGCTACTGAGGAACAACGGGAGATTCGACCTCATAGAGTTCAACTCCCGTTCTCAACCCATGAAC?????AATATGAGTCCGAAGCTTCCTTCGTAACTTCCGGAACTTCTTCGTAGTGGCTCCGTTCCATGCCTCATTTCATAGGGAACCTCAAAGTGGCTCTATTTCATTATATTCCATCTATATCCCAATTCCATTCATTTAATATCCCTTTG??GTGTCATTGACATAAGAGATGTCATTTATAGTCTATCTGT?????TTCTATATATGGAAAGTTAAGAAATCATCATATAATAATCGAGAAATTGCAATATAAAA??????????????????????????????AAAAGAAAAAGGGAGGTTTGTGA?????TGATTTTGAAATCTTTTCTACTAGGTAATCTATTATCCTTATGCATGAAGATAATAAATTCGGTCGTTGTGGTCGGACTCTATTATGGATTTCTGACCACATTCTCCATAGGGCCCTCTTCTCTCTTCCTTCTCCGAGCTCGGGTTATGGAAGAAGGAACCGAGAAGGAGGTATCAGCAACAACTGGTTTTATTACGGGACAGCTCATGATGTTCATATCGATCTATTATGCGCCTCTCCATCTAGCATTGGGTAGACCTCATACAATAACTGTCCTAGTTCTACCGTATCTTTTGTTTCATTTCTTCTGGAACAATCACAAAAACTTTTTTTATTATGGATCTACTACCAGAAATTCAATGCGTAATCTCAGCATTCAATGTGTATTCCTGAATAATCTAATTTTTCAATTATTCAACCATTTCATTTTACCAAGTTCAACGTTAGCCAGATTAGTCAACATTTATATGTTTCGATGCAACAACAAGATGTTATTTGTAACAAGTAGTTTTGTTGGTTGGTTAATTGGTCACATTTTATTCATGAAATGGGTTGGATTGGTATTATTCTGGATACGGCAAAATCATTCTATTCGATCCAATAAGTACCTTGTGTCAGAATTGAGAAATTCTATGGCTCGAATCTTTAGTATTCTCTTATTTATCACCTGTGTCTACTATTTAGGCAGAATGCCGTCGCCTATTGTCACTAAGAAACTGA??????????????????AAGAAACCTCAGAAATGGAAGAAAGGGGAGAAAGTGAGGAAGAAAGCGATGTAGAAACAACTTCCGAAACGAAGGAGACTAAACAGGAACAAGAGGGATCCG??????CCGAAGAAGACCCTTCCCTTTGTTCGGAAGAACAGGAAGATCCGGAAAAAATAGATGAAACGGAAGAGATCCGAGTGAATGGAAAGGAAAAAACAAAGGGGGAATTCCACTTTCACTTTAAAGAGACATGCTATAAAGATAGCCCAGTTTACGAAGATTCTTATCTTGATAGGTATCAAGATAATTGGGAATTGGGAAG??????ACTTAAAGAAGAGAAAAATGAAAAGACTTATTTCTGGTTTGAAAAACCTCTTGTGACTTTTCTTTTCGATTATAAACGATGGAATTGTCCATTGCGATATATAAAAAATGATCGGTTTGAAAATGCTGTACGAAATGAAATGTCACAATATTTTTTTTATACATGTCCAAGTAATGGGAAAAAAAAAATATCTTTTACATATCCACCTAGTTTATCGACTTTTTCGGAAATGATAGAACGAAAAATGTCTTTGTACACGACAAAAAAATTATCCCAT???GGAGACCTGTATAATTA???????????????????????????????????????????????????????????????????????????????????????????????????????????????????????????????????????????????????????????????????????????????????????????????????????????????????????????????????????????????????????????????????????????????????????????????????????????????????????????????????????????????????????????????????????????????????????????????????????????????????????????????????TTGGGTTTATACCAATGA??ACAAAAAAAAT?ATAAAAATATTGATACATAAAAAAAATATAAAAATAAATAAGACGAGATTCGCCCCCCCCCCATATATCTGATACCTTCACCTATAAGGGAACTTGTAAGGCCAACCCCATTTGTAATTCCATCAATTATATGTCTATCAAAAAACTGAGTTAGTTCGGTTAATCCTCTTATACCCATGGCTAAAACCCTAGTA????????????????????????????????TAAAAAATATCTATGTAACCACGATTATATGACCAATTGTATATAACACTTTTTATTTGGTCCAAGATAATTCTCTTAGGGCTCCCT??????TTTACAAATGAATTGATTAAGTCCAAATTCTGGAAATATGAATAAACAGACCCATATAAAATATATG??CTATGAATAATCCTAAAATGGCTATACTTACTGAAAAAATTGAATTTGTAAAAAATTCATACCAATTCACAGAATAATTCGAATTTGGATGGAAAAGATTTTGGGATGGGGTTAACCATTTCGATAATATATCAAAATCCATTACTCCTT??????GATCAAAAGAAATTCCTATTGATCCAACGAACAAAGTAAATAGTACCAATACAAGCAGAGGAAATAGCATAGTATTGTCTGATTCATGAGGATACATGGAAGTATA??????TTTATTTCCAAAGTAAGTACTAAAGTATCGTATCTTAT??????CATTATCAATGATTTTATATGTATCTTT??????TGAAAAAAAGTAAACCTTTTTATTCATTGTTGATAAAAGTAAATTTTTATTGACTGTTTTTGGTGCTTCTTTTCCCCATAGAGATATTGAAT??AGAACAAATTATTTTTAGTGCTACTGTGATTTTGAAAATAAACACGCAAATACCCATCAAAGGTAAGTAAATATACCCGAAACATATAAAATGCGGTTAATCCTATTGTGAAACAAGGTATTATTGCAAAAATTGGTGAATATAACCAAGTATCATTAAGAATTTCATCTTTGGACCAAAAACAAGCAAGAGGTGGAATACCACAAAGAGAAAGTGTACCTAATAAAAAAGTAGTTCTTGTAATTGGAACATATCTTGTTAAACCACCCATAAGAACCATATTCTGACTTTTTTCTGGTGAATATCCAACAATAGGTTCCATTGAATGAATAATAGATCCAGATCCCAAAAACAATAAAGCTTTAGAATAGGCATGAGTGATCAAATGGAATAAAGCCGCTCGATAAGAACCTATACCTAGAGCTAACATAATATAACCTAATTGAGACATTGTAGAATAGGCTAAACTTCTTTTAATGTCTCTTTGAGCAAGAGAAAAAGTAGCTCCTAATAGTACTGTTATTACACCTGTTAAAGAAATGAAATTCATTATATAAGGTATGTCTATGAAAAGAGGAATAAGCCGAGCTACAAGAAAAATTCCTGCTGCTACCATAGTAGCAGCGTGTATAAGGGCCGAGATAGGAGTAGGTCCTTCCATGGCATCAGGTAACCATACGTGGAGGGGGAATTGTGCAGATTTAGCAATTGCACCGACAAATAATAAAGAGGCACACAAAGTCGCAAATAAGGAACTGACCCCATTATTATGGATCAAGTTATTAGCTATTTCGAACAAATCCCGAAATTCCAAACTACCTGTTATCCAATAAAGACCTAAGATTCCTAATAATAAACCAAAATCTCCTACACGATTAGTTACAAAAGCTTTTTGACAAGCACTTGCGGCAATCGGTCGTGTGAACCAAAACCCTATTAATAAATATGAACACATTCCCACTAGTTCCCAAAAAATATGAATTTGTATCAAATTAGAACTAGTAACTAATCCCAACATGGAAGTATTGGAAAAACTCATATAAGCAAAAAATCTCAAATATCCTTGGTCGTGAGACATATAATTGTCACTATAAATAAGAATCATGACTCCAACAGTAGTAATTAGTATTGACATAATAGAAGTAAGTGGATCGATCAAATATCCAAACTCTAAGGAAAAATCAATATCTATGGTCCAAGACCATAGATATTGATAAATAAAACTTCCATTTATTTGTTGAATAGACAGATTGGCCGAAAATCCCATAGCTATACTTAACAGAAAAATACTAGGAAAAACCCATATACGACGAATATTTTTTGTTGCTGTCGGAATAAGTATAAGTCCAAATCCTATTGACATAGTAACTGTAAGTGGAAGAAAAGGTATTATCCATGCATATTGATATGTATGTTCCATAAGAAA?????ACAAACAAATTGAGA??T?TTT???TTTTATAATTA??A?????????TAATTGTTTCCGATTC??????ACCAATTCTTATCTCTTTCGAAAAGAACAATA?????AACAAAAATAATGAAAAAAA???????????????????????????????????????????????????????????????????????????????????????????????????????????????????????????????????????????????????????????????????????????????????????????????????????????????????????????????????????????????????????????????????????????????????????????????????????????????????????????????????????????????????????????????????????????????????????????????????????????????????????????????????????????????????????????????????????????????????????????AAAATAAATATAAATATTTAT????????????????????TATATATATAGTAAATATA????????????????????????????????????????????????????????????????????????????????????????????????????TATATATAT??????????????AATAA?ATATATATATATATTATTTGTTATTTTATGTTATTTGTATTTTATGTTATTTGT????????????????????????????????????????????????????TTTTTTAT????GTTAAATGT??????????????????????????????????????????????????????????????????????????????????????????????????TGAAAGTTAAAAAG????????????AAAACTATTATTC???????ACAG?AATAAAGTATAGATAATGAT???????????????????????????????????????T???AAAAAAAACGATCTATTCCG?????????????????????????AACAATACATGTCTTTCACATACAACGATAAATAAAAATGAGTAACCC????TTTTTC??GAATGGCAGTTCCAAAAAAATGTATTTCTATGTCAAAAAAACATATTCGTAGGAATATTTGGAAGAAAAAAGGATATTTAACTGCAGTAAAAGCTTTTTCTTTAGCGAAATCGGTTTCTACCGGACATTCAAAAAG?TTTTTTTGTGCGACAAACAAATAATAAAGTCTTGGGATAATTGGAATTGACATAGCCCGAAGAACTGAAAATTT???????????????????????TTTAAGATGAACGATTCACATTAATTAATGTATTGAAC???????T?????????????????ACT????????????????????????????????????????CAATAT?????????TAGTTAGAACTAGCTGCTGTGGTA???????TGTAGAATAAGAGTTTTCTG?TATATTGGG??????TTCTTATTAAGAATAGTA?????????????????T????TTTTTCCCTATCCATTAAC??TTT???????????????????????TCACAATAG?????AAAAATAGGATTAAGATTTTCTATTGTGA?????AAAGTACAATTGTCATAGAAATTTAAACTCTTTTATTTTG?????TTATATACCTAACCTAAAACTTAATTG??GTTTG???????????????GTAAATCTTACC?????????????????????????????TTAT?????TTATATT??????????????????????????????????ATATACATAT?????????????????????????????????????????ACACAATGAAGAG??????TAT?????TAATACTT???????????AATGATACTAAAGTATCGGAAT?????CGTTAGAAAAATTCCAAATGGATTTAGTGATGAAATTGTAATACATATGAGATC?TTAGTTATTTGATTTTTTTCAAT??????GAAAAAAAAATCAATCTT????????????????????????????TTTCATTTATCCGATGAAATCGGATAAATGAAAAACAAATCAT?CAAAAAAATA?GAAAGAA???AAAGGA?????CAATTCTTAATTCTATACCTCTAC?TGAGAGCAAAACTATCGAAATTTTAACTGTATCG?????GG?GAACTTAGTTT?????????????????ATAGTACGTGAAAGTTGATTGTTA????AA?ACTGAACCTAGGACGATACTAA???????????CTAAGGATTATTTTAT?????????TGAAGATTCAAATATGAATTTAAACGAGTC??TTT?????TTTCATCG??????ATTCTAATGTTTCCTAAACT?????????????ATATTGAATCCTTGATTCTTGACGATTCAACATGAAATGAATATTATTATTTCAAGTAAGCCGCCATGGTGAAATCGGTAGACACGCTGCTCTTAGGAAGCAGTGCTAGAGCATCTCGGTTCGAGTCCGAGTGGCGGC?????ATCCT?????ATAAAAGAGACACAATGTATCCTA???????????????T????AATGTATTCAATTTCCGATTTCAA???TTCTGTAATGGGACA??????CCTTTTT???TTATGATATTTGTGACTTTAGAACATATATTAACTCATATCTCTTTTTCGATCATTTCAATTGTGATTACGATTCATTTCATGAACTTATTAGTCTACGAAATCGTAGGATTACGTGATTCATCGGAAAAAGGGATGATAGCCACCTTTTTCTCTATAACAGGATTATTAGTTTCTCGTTGGATTTCTTCAGGACATTTTCCGTTAAGTAATTTATACGAGTCATTAATCTTCCTTTCATGTAGTTTCTTTATTATTCATATAATTTCCAAGAAATTGAACCATAAAAATGATTTAAGCACAATAACTACCCCAAGTACTATTTTTACTCAAGGCTTCGCTACGTCGGGTCTTTCAACCGAAATGCATCAATCCGCAATAT??????TAGTACCTGCTCTACAATCTCAGTGGTTAATGATGCACGTAAGTATGATGTTATTGAGCTATGCAGCTCTTTTATGCGGATCGTTATTATCAATCGCTCTTCTAGTCATTACATTTCGAAACAACATCAATTTTTTTTGTAAAAGCAATAATTTCTTAATTAGATCATTTTTCTTTGGTGA???GATTAAATACTTGAATGAAAAAAGAAGAA???GCGTTT??????TTAAAAACACTTCTTTTCTTTCATTTCGAAATTATTACAAATATCAATTGACTCAGCGTTTGGATTTTTGGAGTTATCGTATGATTAGTTTAGGGTTTACCTTTTTAACCATAGGCATTCTTTGTGGAGCAGTATGGGCTAATGAAGCATGGGGATCTTATTGGAGTTGGGACCCGAAGGAAACTTGGGCATTTATTACTTGGACCATATTCGCGATTTATTTACATACTAGAACAAATCAAAATTTACAAGGTACGAATTCGGCACTTATAGCTTCTATAGGATTTTTTATAATTTGGATATGCTATTTTGGGGTCAATCTATTAGGAATAGGTTTACATAGTTATGGTTCATTCACATTAACAT????????????????CTAATTGAATAAGCTACATGAAAAATAC?????ATAAGAATATCGTCCCATATA?????????????????TAACGAAAGTTTGCTTGTTCGAGTTTTTG???????TTTTGAC??????????AGTT????TGTCAAAA???????CAAAAACTCGAA?ATGCATCTCATT??????????ACAA?????????T?TCTAATTCACTTTAT??TTTTTTGCATT???????????GTACAGCGAACGATTTTAAAAAA?????????AAATCTTAAAATT????????AAAGAATTA???????TAAGAC?????????TTTTTGTCTC????????ATTAATGAAACACTATCTATAAAAGTAATTAGATAGGATAGCTTGTACCCTGTCAACTGATAACGAGAGAACGAAATCAGGATAAATACCAATCCCTATTACGGGTAGAAAGATACAAATTGAAACAAATAGTTCTCGTGGTCCAGAATCAAAAAAATTAGAGTGTGGAACATTGAATAGCTTGTATCCATAGAACATCTGACGTGACATAGATAATAAATAAATAGGAGTTAATATCACTCCAATTGCCATTACAAAAGTAATTAGTATTTTTGGCATTAAAAGATATTTTGGACTAGTAATTATTCCAAAAAATACTACTGATTCCGCAACAAAACCACTCATTCCTGGCAATGCAAGAGAAGCCATCGAGAAACTACTGAACATGGTAAATATTTTTGGCATTGGGATAGATATCCCTCCCATTTCGTCGAGATAAACAAGACGTATTCTATCACAACTCGTTCCCGCCAAG???AAAAAAAGTGCAGCGCCAATAAATCCATGAGAGAGTATTTGTAAAATGGCTCCATTGAGTCCCATGTCGGTTATAGAGCCAATTCCTATAATTGTAAAACCCATGTGAGATACAGAGGAATAGGCTATTCTCTTTTTAAAATTGCGTTGACCGAGAGAAATTAAAGCTGCATAGATTATTTGCATCGTTCCAACTATTACCAACCAGGGAGAAAATATAGAATGAGCGTGGGGTAATAATTCCATATTGATCCGAATCAATCCATATGCCCCCATTTTTAATAAGATTCCAGCTAGAAGCATACATGTACTGTAATGTGCTTCTCCATGGGTATTTGGTAACCATGTATGCAGGGGTATAATCGGCGATTTGACAGCATAAGCAATAAAGAAACCAAAATATAATATTATTTCCAATGCCAAAGGATATGATTGATTAGTTAATCTTTCAAAATCTAATGTTGGTTCATTGGAACCATATAAACCCATACCTAGAACCCCTATTAAGAGAAAAATGGAACCCCCCGCTGTGTACAAAATAAACTTTGTAGCCGAGTAGAGACGTTTTTTTCCTCCCCACATGGATAAAAGTAAGTAAACAGGAATTAATTCTAACTCCCACATGATGAAAAAAAGTAAAAGGTCTCGAGAAGAAAATGATCCTATTTGACCACTGTACATTGCTAACATCAGGAAATAGAACAATCGCGAATTTCGCGTAACTGGCCAAGCCGCTAAAGTAGCTAAAGTAGTGATAAATCCTGTCAGTAAAATGGGTCCTATGGAAAGTCCATCGATTCCCAGTCTCCAGTGAAAATCAAAAATATCTATCCATTTATAATCTTCCTCCAATTGGATTAATGGATCGTCCAATTGGAAATGATAACAGAATGCATAGGTTGTTAGAAGGAGTTCTAATAAACATATACAAATGGTATACCATCTAAACATCTTATTTCCTCTATGAGGAAAAAAGAAAATTGAGGAACCCGCGAATATCGGCAAAACAACAAGTATTGTTAACCAAGGAAAATAACTCGTAATAAAGAC?????AAGATATGTTTTGACCAGAA?AAACCCGTGCTCGAAATAA??????TAAATTTTATCGAGTACGGGCTTTTGTCGGTAAAGAGGAATCAAATGATTCAAGTGGAGTTT????TTTGTAACGTATCAATAAGATAGACCCATGCTGCGAGTTGTTTCATGCCATAAATAAACACGGACACTCAAAAAATCTGTTGGGCAGGCGGATTCACATCTCTTACAACCTACGCAGTCCTCGGTTCTTGGTGCAGAAGCAATTTGTTTAGCTTTACATCCGTCCCAAGGTATCATTTCCAATACATCTGTGGGGCAGGCTCGTACACATTGAGTACACCCTATACATGTATCATAAATTTTTACTGAATGTGACATTGGATCTATAAATTCCAGTTTTGAGCATAAAAAATTTTCGATCTGGTAAAAT???????A??????AAATTAGTAGTAAATGAATCAT????????????????ACATTTATATTG??????TAGACACCAGACGAAGCAGTGGTTTATCA????AAATTTTAAGAATC??????AATATATTTCTAAATCTGTTCAT???????GAGAAAAGTCCAAGAGACTTTGATTTCTCTTTCAACAACCATGATCATGCGAGTTGCACATGTGAA???TTCAAATTGACCAAC?????AAATTGGTCAATAGTAAATTAATTCAATACTAAATATATATATATATATATATTTAGCATATATTTTATATTTAGTATATATTTTATATTTATA????TA????????????TATTTTATATTTA?TATATTTATAA??????????????????????????????????????????????TAATAATATAATAATAATAAAAATTATAATAAAAATAAT?????????????????????????AA????????????????????????????????A?AAAAATTAAAATAATA??????????AAAAAAAAAAATAAATATAAAATATAAATAAGTATATTAATTATTA????????????????????????????????????????????????TATAAGATATTATATAAGATATTATATAATAATATGATAATTATAATAAAATTATATAATAATATGATAATTATAATAAATAATATGACAATTATAATAAAATTATT?????AATAATAACATATTAATTCTAATAAAATTAGATTAGAATAAATTTAAATTTAATATT??????????????????????????????????????????????????TTTTTTTTAATAA???????TATATTATTAAATATTTAATATATA????????ATATAATAGAA????????TATCTAATAGATTAATATTCCATG????????????????????TGATATTATGTATCTTATGATCATAACTAATTATTCAACAAATTCGATTGATTGATACGAGTTGATTTTCTGTTACGATGGATTGATGAAACAATAGCTAGCCCAATAGCTGCTTCAGCAGCCGCAACAGCTATAACAAAGATTGAGAAAATGTCGCCTTTTAATTGGCGACTATCAAATATATCAGAAAATGTTACGAGATTGATATTAACCGAATTGAGTATAAGCTCAAGACACATAAGTGCTCTAACCATCTTTCGACTTGTGATCAATCCATAGATACCGATAGAGAATAAATAGACACTCAAAAAAAGTACATGTTCGAACATCATTGACTAACTCCTTATCAATCTCGATTCATTTCAATATGAACAACAAT?????TCAACCGATTCGATTGATTAGAATAGAACGATT????????????ACAGAATAA????AAGAAGATATTTGCAATAGATAGGTTTAAT??????TAAAAACCTTATAAAAAC???????????CTTAAACCCTTCCATTTATTTTATTTAT???????????????????TTAGAATTTATAAATCTTA???????????TAATTTATAAATC??TTAGAATTT????????????????CATTCTAAGTATTTATTATTGACGAGCCATAGTAATTGCACCTATCAAGGAAACTAAAAGAATTATGGAAATGAGTTCAAACGGAAGATAAAAATCTGTTGATAAATGAATCCCAATTTGTTGAATGTTACTTATTAGGTCCTGTTCTATAATCTGGCTTGATCTTGTAGTCCAAAAAATTCCGTACCATGACGTATCTGGGATAATAGTAATTAGTGAAAAAAGAATACTTGTACAAACCAGTGAAGTGACCCCATCTCCAATGGTCCAAAAATAGGAATCATTGGAATATTCTGAACCATTCATGAACATTACAGCAAATATGATTAAGACATTTATGGCTCCAACATAAATAAGGAGCTGTGCGGCAGCTACAAAATAGGAATTCGATAGAATATAGAATAAGGATATACAAACAAGAACCAATCCCAACGAAAAGGCAGAAAAAATGGGATTGGTAAGTAATACTACTCCCAGACCTCCTAATACAAGAACTGATCCAAAAAATACTACAAGAATATCATGTATTGGTCCAGGTAAATCCATTATT???????????????????AAAATGATAAATTAAT??????????????????????????????AAATAAGTCGAAATATTTCATGACCTTACTG??????AATGGTCCAGGAAAGGAAAAGGGGTAACCCCCCTTTTTTTTTATT???????????????TTATAT??GATACATTCCTAATTGAATTAAA?AC????TTTTTT??????????????????????????????????????????????????????????????ATATGGATTA??????A???????????TGTAGATATAGATAAAATTATCGAG????????????????????????????????????????????AAAAGAGTAATGGAGATTGTATATTTCGAAATCATCACGA?????AAAATATA?TTCTCA??????GTTTAAATCAAAGAATAATTCTCAACA???????????????????ATCAATAATTATTAGTTATTA?TTTGTAGTTACTG???????????ACCAAACAAAAT?AAAAAAAGCTTGGT?????TCTT????????TTATATCAAAACAAAATC????????????????????TTAGTAATTGGTAATCGTTCTTGAATCAAAGGGTTTATC?TTTGTCTATTTTGATTTGAGTCGAATTCATAACTGTTTGAATTGTGTAATCTCCAATTATTGACATTGGTAACCGACCCAAAGCAATTTGATTATAATTCAATTCGTGACGATCAGAAGTAGAAAGTTCATATTCTTCAGTCATTGATAAACAGTTTGTTGGACAATACTCGACACAATTACCACAAAATATACAGACCCCAAAATCAATACTATAATTAAGCAATTGTTTTTTTTTAATATCTCTTTCAAATCTCCAATCAACAACGGGTAGATCTATCGGGCATACACGAACACATACTTCACAAGCAATACATTTATCAAATTCAAAGTGGATTCGACCACGGAAACGCTCTGATGTGATCGATTTTTCATAAGGATATTGAATAGTTATAGGTAAACGATTTGTGTGGGATAAGGTAATTACGAAACTTTGACCAATATACCTTGCAGCTCGTATTGTTTGTTGACTATAATTCATGAACCCAGTCACCATAG???AGAACATATTGTAAATATCCA????GG?AATAAATTGATGTTTCTTTCTCTTGTTT??????GAAAGAGGTTATGAAT?????CTGGAATATCGTTATCGTATTTTC?????TTATTTATAGTGAAACAAGTTGGGAAGAAGTTGTCAATAATAGATTACCTAAAGAAATAGGTAAAAGAAATTTCCATCCAAGATTTAATAGTTGGTCCATTCTTATCCTAGGCAAAGTCCATCTTGTTGTGATAGGAATGAACAGAAACAAATAAGCTTTAGCTAATGTAATAAAGATACCAATTGTCATTCCAAAAACTCCGGCCATTTTATTTATTCCGAAAAGTTCAGGAATAG???ATATGTACGGAATAGAAAAATTCCACCCACCTAAGTAAAGAACTGTTACAAATAATGAAGAAAGTAATAGATTTAGGTAAGAAGCAATATAAAATAAACCAAATTTGATACCTGAATATTCGGTTTGATAACCTGCTACTAATTCCTCCTCTGCTTCCGGTAAATCAAAGGGCAATCTCTCACATTCGGCTAGAGAAGAAATTAGAAAAACAATAAACCCTATAGGTTGACGCCACAGATTCCACCCCCAAAAACCATATTTTGACTGTGCTTCAACTATATCAACTGTACTTGAACTATTAGATAATCATAGTCGATAATAACATCACTGTTCCCATCGCTATTACAAAACCGTACATGAAACTTCAGCTTCATACGGCTCCTCTATGGCCACAA????????????ATAAATGTAAGGACTGGTTCGGTATTTTCCTCCTCT?????T????TGGAGGATAGATCGA??????AT?????AAAGATACATCGGAG??????AGTC?????CAAAATTAGACCAATGGAATTCTGTCCGCTAGAATAAG?AAAAAAA??GTGCTTTCGAATTGATCTCATCC?TTATAATG??????ATAATTTTTCTTTGTTCGGTAATAACTTA??????ATCTTTCAATAAAATATTCGTTATCA??????ATATA?????????????????????????????????????????????????????????????????????????????????????????????????????????????????????TATATAGGCATTAGTTCATGAATCATGATAAGAATTCCGTATG?????TATGAAT??????????????????????????????????????ACGGATATAGGACGGATATAGGAAAGAAAGAATAAATAAAGATC??TTTTTTTTATTTTATAAAAATTTTTATTCATTCATTCGATTATTG?????CATTCCATTTCTTTTGT???????????????????????TCCTGTTCTTCTGTCTCAG?????AAGAAGGTATTTAATTTA??G????AAAAAAAAATAAAGGATTAATTCGTTCTTGATAGTCATTTCTTTAATCAGTGAATAGGAGCATACTCGAGATCGGAATCGTAGGGAGGTACTTCTTGATCATTTCTACCAACTTAAAGCCCT?????TATTATGATTCGTTTTATGCAGAAATATCTCTTTTTTTGATA????CCTTACATTATCCCCATTACTAATCCTTTGTGTACCTTGGTGTTCCTAACTGTCCACCGATTTTTGATTGATCCCCGGTATGTT?AATACATACAAGGCAGTAGTGG?AAACTCCATATAGTTGATCTTTTGC????ACCCGCTTCAAGATATGATGACTAAT????CAAAGAATCTCAATCTTGGGGTAAAC?????AGTTTACGCTGCTTATGTTTACTTTAACTTCATTCTTGTA?CAT?AGGGAATGAGATTTTCTCTTCTTACTGCAA??????ATTTATAAGCTG???TTTTGTTTCACTCA??????TATAACTATCTGGTTTAACTCATCGAT???????????GAATA?A????????????????AAAAAAAATATCTATTCAATACATT?????????????AACCTCTTTTC????TCTATTTATTTCTAGGAAAGAGGTAAAAGTTCATGTTCCAACGAATCACACGTAGAGATATTGATAACACACATAGAGTTAATGGTATTTCATAACTAATAGATTGAGCAGCAGCTCGTAGACCACCTGAAAAAGAATATTTATTATTCGATCCATATCCTGACATAAGAAGCCCAATAGGGGCAATACTTGAAATGGTGATCCATAAAAAAACACCTATACTGAGATCGCCTAAAACAAGGCGGTACCCAAAAGGAATTACTAAATAACTTAGTAGAATTGATATGACCGCTATAGACGGTCCGACACTAAATAAACGAATATCCCCTCTAGATGGGAGTAGGTCCTCCTTAAAAAGTAATTTAGTCCCATCCGCGAGAGCTTGAAGAATTCCCAACGGGCCAGCATATTCAGGCCCAATACGTTGTTGTATCGTTGCGGATATTTCTCTTTCTAACCACACAATTACTAGTACCCCTATTATGATTCCAAATATAAGGGTAAAAATGGATACAAACATCCATATGAGTCCATAGATTTCTTTTATGGATTCCAATGTAGAAAAAGAGTTGATAGCTTGTACTTCTGTCGTATCAATTATCATTTCAACGATCAACTTCTCCCATAATGATATCTATACTACCTAATATCGTCATGATATCAGCCAATTTCATTCTTTTAACTAGCTGAGGAAGAATTTGCAAATTGATGAAACCGGGTGGACGAATTTTCCATCTCCAGGGGAAAATGCTATTATCCCCTATCAAATAAATTCCTAATTCTCCTTTTGGGGCTTCTACTCTGACATAAAGTTCTTGTTTCGACAATTCAAAATTGGGTGAAGGTTTTTTACTAATAAATCTATATTCAAAATCATTCCATTCGGAATTTTTTGCTCTATCAAAGCGTCGG???????ACTTCTAAATTCTCATAAGGCCCTCCAGGAATTCCTTCTAGAGCCTGTTGAATAATTTTTATGGATTCCCCCATTTCACCTATTCGTACTAAATAACGAGCTAATGAATCTCCTTCTTTTTGCCATTGGACTTCCCAATCGAATTCATTGTAACACTCATAATGATCAACCTTACGAAGATCCCATTGGATTCCAGAAGCTCGTAACATTGGTCCTGATAAACCCCAATTTATTGCTTCCTCTCCACCAATAATGCCCACTCTTTCAACTCGTTCCAAAAAAATGGGATTCC?????GTGTAATAAGTTTTTGATATTCAACAACTCCTGTTAAAGAATAATCGCAGAAATCCAAACATTTATCTATCCAGCCATGAGGTAGATCAGCAGCTACTCCTCCGATGCGGAAATAATTATGCATCATTCGCATACCTGTGGCGGCTTCGAATAAATCATATAACAATTCTCTTTCTCTGAAAATATAGAAAAAAGGAGTCTGTGCACCGATATCTGCCATAAAAGGTCCAAGCCATAACAAATGAGAAGCTATACGGCTCAGCTCCAGCATAATTACTCTGATATAACTGGCTCTCTGAGGTACTTGAACATTTTCCAATTGTTCTGGTGCATTTACCGTTATTGCCTCTGTGAACATAGTAGCTAAATAATCCCAACGTGTTACATAAGGAAGATATTGTATAATTGTTCGGTTTTCTGCTATTTTTTCCATCCCTCTGTGTAAATATCCCAATATGGGTTCACAATCAATAACATCTTCACCATCGAGAGTAACGATCAGTCGAAGAACACCATGCATTGATGGGTGTTGAGGACCCATATTGACTATCATGAGATCTTTTCTTGTAGTCGGTATAGTCATATTTTTT?CTTCCTTAATTCATTATTCCACGAATTCCTCAAAACGAGGTTCATCAAAATGAAA?????AATCTAATAAAATTACT?????A?????TT??????????AAAAAA??AAATTCAAACGAT????TAAATTAACGAGTTTTTGGCTCCCGAATATCCAACTGATCCATTAATTTCTTATAACGGACTCTATTTTTCTTTGACAAATAAGCCAGGAGCCGTTGACGTTTTCCCAGAATTATTCGTAGACCTCTTTGGGATAAAAAATCTCTTTTGTGCAATTCCAAATGTGAAGTAAGTCTACGTATCTTACTGGTAAAACTTAATACTTGAAATTCAACAGAACC??????CTTGTTTTCTTCTTTTTCTTCTTGTGAAATAACTGAGATGAATGAATTTTTGATCATAAAAAAATTTTTCTATCTTTTT?TTCTTTCCC???????ATAGATTTATTTTACTT??????TACCG?AATCGATCAGGAAAAAT?????????????AAAAATAATAATCTTTATGCCAGTTA????TTTTAATCTAGTACAC?????????ACAAAAATTTGGGTTTTTCCT????ATTTTTTTTTTATTT??TATCCAAATC??????????????????????????????????????????????????????????????????AAATTTTC???????????AATTTGATTTGG?????ATAGAAAAGAAAGAGAAAATGCATTTCTACATTCATGGAAGAGAATGA?????TTTCTTTGT?????????????ACCTAAAAAGA???????TTCTGCCGATTTCGTCC?????TAGATCCAATTGAGTTG?????????????ATACGCCATTAGATCCGTGTCATGTACCAGAATGTA??????????????????????ATACAGCGTATATGTATATCTTTCGGCTTTCATCTACCAGAATGTAATACAGCGTATATGTATATCTTTCGGCTTTCATCTACCGAAAAATATC??????ACAGATAT??????????????????ATAGGAAA??????????TAT??????????????????????????????????????ACTATTAACAAATTATGAATCGTGGATACATATATATCTTTGACATACTGAAACGATTGCCATTATTGGTATTAAACCAATAGCGATTCATACAAGCTAAATCTTCTAATCGGTAATTGGACCAAAGAAACAATTTGTATTTAATGAATT??????????????????????????????TATTAG??????TATTAAAATGCTTGTCCTCATTCAAAAATTTTCCGGAGTTTCTTATGTTG???TTTTCATTGCAAAATACTAGATTTCTATCCACAAAATTCCAATTACGAGAATTAAAACAAATTAGAATTCTAAATTCTCTACGACGTCTAGGAGATAGAATATTTTCAGGAACAAAGAAATCATAATTACTTTTGTCTCCATCCACAAGCATATTGCCGTGTCTTGCAACGGATTTATCAAAATTCTTC???????????????TTATCAATATATCTTTTTTTTATGCATTTTCTGTTA??????GTTTGGTGCTTAATTTTATCGATCAATGAAATACCTAGGGTTTGATATATAATAAATTTTCCATCCCTTTTTATAGATAAACGAATCGGTTCGATAATCAATACTCCCTTTTTTATCAATTCTGTAAGAGCTAGATCTTTCTGAATTAGCATTACATCCAGATGCATTTCTCCTCTTTGAATCGAGGATATAGCAATTTTCCTTGGATTTATCAGTCTAAGTAGGAGACAATATACCTTGATATTATTGATCATTCTTTGATTCAAGGAGTCATCCCATCTTAATTGAAAAAGGAAATATTTTTTCAGGAAGAAATCTAGTTCTGCTTCCTTCTTTTTCTTGGATTGTTTTTTCTTTTTACCTTTT??????TTAATGTCTGATCCCGCGTAATTGTCTTCAGCA????????????????????????????????????????????????????????????????????????????????????????????????????????????????????????????????????TTTTTTTTTTTGTTTTTTTTTCGTAGATCTGATTCAAGATTTTCTTGCCCCTGTTGTTCG????????TTTTT??????TTCTTGGTTGGAATTTTCTAATTTAAGATATTCTTTTTGATTAGATGATATCTGAAGATTTTTTTTTTTATTTTGATTTATGTTGATGC???????????????TTTTTTTTTGACTAATATTTTCATAGAAATA??????AAAATTAAAAAGAAGTAATTTGATTGGTATGATCCATGGTTTAATCTTATATGCATTAAAAAGTGGCACAAATTCTGGGAAGAACCGGGGTTCTAGA??????TTTGATATGGTACGATAAACCTTTTCTTGATTCATTCCCATCCAATCAAAAAAGTGTTTTTTTTGATGGGATGGTTTAATTCCTTGATGAGTTGTAAGAGAAAAAATATCTTTTTTTTTCAATTTTTTAATAATTTTGTTTTCAGTCTTAG??????????????????TATTTTTCTCAATTTTGGTGTTGATATGCGTATTAGTCCAGGTCTCAATGTCGATATTTTTTCTAAGACAAATATGGAGAATTCTACAATCAAAATATTTTCTATCCAGATTTT??????TATGTGTAGCAATAATATATTCCTTTTCT???????????????AGATAATTACTAATAGCTATACTTACCAAT??????ACATAAAATGATTCGGGTTTCAGTGTATTGAAATTGTATGGAATTTCTTGGTCTCCTTTTGCTTGTAATGTTGATTCAAAAATATATGAGTATGAGTCCTTCCTATTCCCATAATTCATATATTTATGTGATAAAAGATAATATCTGTAGTGTTTTTTAAATTTTTCTTT???TTGACTCGTCAATGAATCCACTGCCACCGCATAGTAATTTTGTTTCATGTAATGAATTAATTGGTCTTTTTCTTTTTTATGTGAATCAAATTTA??????ATTGAGTTTTTATTTTGAATCGTAGAACGTTGGTTGATTCTATTTCGCCATTTTTGAGGTACTAATCGAGACCATTTTGTCTGAGATAAATTGTATTGATAATGGCCCTTTAACCAGTTTTTCCATTCATTTTTTCCAGACTTATAAATTTTCTTTTGCTTTGATTTGGAATCAAATATTCCTCGTGTCATACAATAATCCTTGATTTTATCCTTAATAAAAGAATGGGTCCTGGGATATTGAAGTACAGATCTCAAGTGATACTTGTTAAGTAATTGGGTTTGTGATAGTTTGTAAAATACATATGCTTGGGACAAGGGGGATAAATCATAATTATAATAATAAATATTTGAATAATAATAA???ATATTTGAAT??????????????????TATTATTACTGATATT??????A????????????GTATTATAAAACGATTTTTTTATAGTCGAAATAAAGTTCATTGTATTTTGATCTGTTTCATCAATTCCTTCTCGATTTGTTTCATCGTTGTAAATCGATTTTGCGATAATTTTTTTT?????????????????????????????????GTTGATTCAAAGAAAAATTGTGCATTGATCCTAAA??????AATAGTAATCATACGTAGAAAGATATCTATGTATATTTTTTCAATGAATGATTTCATAAAAAAATTTAATTTACGTATAAATCGGATCCTTTTTCTTTTAAATATCTGCAAAATATGTTTCTTTGATTCCGATTTT?????????TTATCATC???ACAAGTTAGAACTATTTTTTTCTTGTC??????TTTTGTGATTC??????GTTCTAGTTCTATTTGATTCCTGATTATGGCTGTCCTATGAGTAAGATCCTTTATTTTTTTTTCTATGAGTGAGTAATTTGCCCAATTCATGGATCGAATTCGAATGGTTGATTCGTGAAAAATCTTATTATTTATTTGAGAATCTCTTACATTTTCATTCGGTTTATATATTTTTACCTTCCTCAATTCAAATAAGAAAATGGGGTTTATTTTTTCAAGTTCCTTCATTTTTTGTTTTATAACTAGAACTCTTTTGATAACCCATCTTTTTTTTTCTTTAAAAACTTTTAGAACGAAAAAAAAATTATTTTTTACTTTTCTAATTATTTTTCTAATTATTTTTTGGAGTTCTTTATAAATGGGTTCAAAAAAAGAAAGTCGTTTTCGGGGAGAACCAAAAGGAACTTCTGCTTCCATTCCCCAAATTGTTAAAAAACAAAAATTTGCTTTTTTTCCTTTTTTTTTCATTGGATCTCTATGATGAGATCGTATTTTAGA??????TCTTCGCCAAGGTTTAAGAAAGAAAGGAAATAGAATCTTTATCTGAATACCGTCTGTTAACCAATCTTTTGGAAATTCTGTTTCCGATAATTGAACACCATTATAGGTGCATTTAACATGCATTTCTCTATTCCATTCCTTCAAATCCTCATACCACTCGGGGAATTGGAATAATAACATACGGCCAATATTTTTAGCTATTATCAATGAAGGCAATACAATGTATTTTCTAAGAAAGGATTGGGTTACTAACATCGAACCTCTTATTGCTTGAGCAAATATAATGTTATCCCAAGTTTCTGATATTGCTATACGTTCATTTTCCTCTTTTTTCTC???CTCGTTTTTTTTTTTCTTTTCTTTTGTCTCCTCCTCCTCAAAATTGGAAATTTTCAATTCCGGTTCTCTCTCGACCGAATTCCTAAAAATGAGATTCATCATTTCAGAGATATCAAAAGAAGAAAAAAAAAATGTTTTGTCTATTCGATCCAAAAAAAGTGGGGAATGCACATTTGCTTGAAACATTTCCCAAGTAACTGTTTTACGTCTTTGAGTACGCATGGATCCTTTTATTATATCCCTACGAAAATCCGATTGTTGCGAGTAGCGTATCAAAG????????????????????????????????????CCACCTCTTCTCCTTGATCACTATTAC?????????????????????TAGTATTATTCGTATT?????????AGTAATAGA??????????????????ATTGGTATTATTCTCATTATCAGTATAAATTACCACACGTTTGGCTTTTCTTGAACGAATTTCATGATCTTCCGTTGATTTTTCCTCATTTTCTTCCTCCTGTTCT??????TCCAGAACATTGGTCAATTTATATGACCATCGAGGAACCTTTTTACTGATTTCTTCTATTCCAATAGATTCATTTCTAGTTGTTGTTTGATCATTTGGATCAATTGTAATTATATCGAATACAAATTTCAAAGATTTTGCTTGA??????????????????CTTTCTGAATCAATTTTTCGTTGTT???C??????TGCCAATAAAGAACAG??????TTTTTCAAAGAAAAATTGGGTGTGAATTCAAAAGAAAA???????????????TGAAGTTAAGAAATTACCAATATAATTAAAAAATGA??????TTTGCCACCATCAAGCGAATTCTTTTGATGTTCAAATTCTC?????????GGAAATTATTAGAAAGTAGCTCATGGATCTTATTTATCCAAAGACTTTTTATGGAAT??????CCTCCATATAAGGGATTAAATTAT??????TCATGATTGTACGTAAATTAAATTTTTTTATTGCTCCACGGCATGGTCCGCTCAATAAAGGATCATATGTTTTGGTCAAGCATTCTTGTTCATTCTCATGATTGCAATATCTAGTCCTTTTTTCGAGCATATCTAGAGAAAGAAATCCCTTTTCGTTTTTTTCTTTTTCTA??????GAGCTTTTATTCGACTTATTAATTCATTGCTCAAGTTGTATTTTTTTTGTTCATTGGTATAAACCCAATAATTATACAGGT???CTCCATGGGATAATTTTTTTGTCGTGTACAAAGACATTTTTCGTTCTATCATTTCCGAAAAAGTCGATAAACTAGGTGGATATGTAAAAGATATTTTTTTTTTCCCATTACTTGGACATGTATAAAAAAAATATTGTGACATTTCATTTCGTACAGCATTTTCAAACCGATCATTTTTTATATATCGCAATGGACAATTCCATCGTTTATAATCGAAAAGAAAAGTCACAAGAGGTTTTTCAAACCAGAAATAAGTCTTTTCATTTTTCTCTTC??????TTTAAGTCTTCCCAATTCCCAATTATCTTGATACCTATCAAGATAAGAATCTTCGTAAACTGGGCTATCTTTATAGCATGTCTCTTTAAAGTGAAAGTGGAATTCCCCCTTTGTTTTTTCCTTTCCATTCACTCGGATCTCTTCCGTTTCATCTATTTTTTCCGGATCTTCCTGTTCTTCCGAACAAAGGGAAGGGTCTTC??????TTCGGCGGATCCCTCTTGTTCCTGTTTAGTCTCCTTCGTTTCGGAAGTTGTTTCTACATCGCTTTCTTCCTCACTTTCTCCCCTTTCTTCCATTTCTGAG??????????????????GTTTCTTTCAGTTTCTTAGTGACAATAGGCGACGGCATTCTGCCTAAATAGTAGACACAGGTGATAAATAAGAGAATACTAAAGATTCGAGCCATAGAATTTCTCAATTCTGACACAAGGTACTTATTGGATCGAATAGAATGATTTTGCCGTATCCAGAATAATACCAATCCAACCCATTTCATGAATAAAATGTGACCAATTAACCAACCAACAAAACTACTTGTTACAAATAACATCTTGTTGTTGCATCGAAACATATAAATGTTGACTAATCTGGCTAACGTTGAACTTGGTAAAATGAAATGGTTGAATAATTGAAAAATTAGATTATTCAGGAATACACATTGAATGCTGAGATTACGCATTGAATTTCTGGTAGTAGATCCATAATAAAAAAAGTTTTTGTGATTGTTCCAGAAGAAATGAAACAAAAGATACGGTAGAACTAGGACAGTTATTGTATGAGGTCTACCCAATGCTAGATGGAGAGGCGCATAATAGATCGATATGAACATCATGAGCTGTCCCGTAATAAAACCAGTTGTTGCTGATACCTCCTTCTCGGTTCCTTCTTCCATAACCCGAGCTCGGAGAAGGAAGAGAGAAGAGGGCCCTATGGAGAATGTGGTCAGAAATCCATAATAGAGTCCGACCACAACGACCGAATTTATTATCTTCATGCATAAGGATAATAGATTACCTAGTAGAAAAGATTTCAAAATCAT???????????????????????????????????????????????????????????????????????????????????????????????????????????????????????????????????????????????????????????????????????????????????????????????????????????????????????????????????????????????????????????????????????????????
Areca_vestiaria            ???????????????????????????????????????????????????????????????????????????????????????????AATTAAAAAAAAAATTTAATAAATAAAAATACTAAAAAA????????????????????????????????????????GTACTTACTAATA?????CTTATGTGTTGTGTGCA?AAA???CACTATTG??????AATCAAACAATGGAGCAATACCCAACTAAAACAAGATATTGGGTATTGCTCCATTGTTTGATTCAACGA???TTCATATACACTAAGACA??????????????????AAAGTCTTATCCATTTGTAGATGGAACTTCGACAGCAGCTAGGTCTAGAGGGAAGTTGTGAGCATTACGTTCATGCATTACTTCCATACCAAGGTTAGCACGATTGATGATATCAGCCCAAGTGTTGATAACACGACCCTGACTGTCAACTACGGATTGGTTGAAATTGAAACCATTTAGGTTGAAAGCCATAGTACTAATACCTAAAGCAGTGAACCAGATACCTACTACAGGCCAAGCAGCCAAGAAGAAATGCAAGGAACGAGAATTGTTGAAACTAGCATATTGGAAGATCAATCGGCCAAAATAACCATGAGCAGCTACGATATTATAAGTTTCTTCCTCTTGACCGAATCTGTAACCTGCATTAGCAGATTCGTTTTCAGTGGTTTCCCTGATCAAACTAGAGGTTACCAAGGAACCATGCATAGCACTGAATAGGGAGCCGCCGAATACACCAGCTACACCCAACATGTGAAATGGATGCATAAGGATGTTGTGTTCCGCCTGGAATACAATCATGAAGTTGAAAGTACCAGATATTCCTAAAGGCATACCATCAGAGAAACTTCCTTGACCAATAGGGTAGATCAAGAAAACAGCAGCAGCAGCTGCAACAGGAGCTGAATATGCAACAGCAATCCAAGGACGCATACCCAGGCGGAAACTAAGTTCCCACTCACGACCCATGTAACAAGCTACACCAAGTAAGAAGTGTAGAACAATTAGCTCATAAGGACCGCCATTGTATAACCACTCATCAACAGATGCCGCTTCCCATATCGGGTAAAAATGCAAACCGATAGCTGCAGAAGTAGGAATAATGGCACCAGAGATAATATTGTTTCCATAAAGTAGAGAACCAGAAACTGGTTCACGAATACCATCAATATCTACTGGAGGAGCAGCAATGAAGGCGATAATGAATACAGAAGTTGCGGTCAACAAGGTAGGGATCATCAAAACACCGAACCATCCAATGTAAAGACGATTTTCAGTGCTGGTTATCCAGTTGCAGAAGCGACCCCATAGGCTTGTACTTTCGCGTCTCTCTAAAATTGCAGTCATGGTAAGATCTTGGTTTATTCA????ATTTTCAAGGACTCCCAAGCACACGTATTAA???????????CTAGAAA????TGAGATAGATAATA?GAAGGCTTGTTATTTAACAGTATAACATGTCTTATATGCCAATGTCAACCAATCTTAACAG??ATA????TATATCTCTATGACTAAATCCCACA???????????????AAACAATTTGTAAATAAAGTGAATTAAAATAG?AAAAAAA???????TCTTTCCTTTTTC????CGTATGGGTTGCCCGGGACTCGAACCCGGAACTAGTCGGATGGAGTAGATAACTTTTCT?????TTGTTGGAATAGAGGAAAAAGATCCCTCCCCAAACCGTGCTTGCATTTTTCATTGCACACGAC????????????TTTACCTATGTATA?ATAT??????AAAACTTGGGTCCCG?????AGAAGAAAG????????TATAATAATTTCGACTACTCAGTTGATTCAACCACTACACTA??????CTGCAATGA????????????GCATTTCAGAATGAAAATTCATGAATTTTTT?TCTCTCTTGATCAT???????TTATAGATCATTTCTA????????????TTCATAAGTCTCATCACGTCAC????CAAACC????????????????????????????????????????????????????????????????????????????????????????????????????????????????????????????????????????????????????????????????????????????????????????????????????????????????CATTATGAATAATTCACCAGGTCATTGATACAGATAATATCCAAATACCAAATACGTTCTATATGTGATTCATGT??????AAAGAAAAAGAAGTTGTTTTTGGGAAGATCAAAGAAACAACTTGTTCTTCTTCCGTAAAGAATTC??????TTCTAATAATCCCGAACCTAATCTT??????TGCAAAAAAGCGCGTACCATACTTTTATGTTTACGAGCCAAAGTTCTAGCACACGAAAATCGAAGTATATACTTTATTCGATACAAACTCTGTTTTTTTGAGGATCCACTATGATAATGAGAAAGATTTCTACATATCCGACCAAATCGATCAATAATATCGCAATCTGATAAATTGGTCCAGATCGGC??????TTACTAATAGGATGCCCCGATACGGTACAAAATTTAGCTTTAGACAATGATCCAATAAGAGGAATAACTGGGACTCTGGTATCGAATTTTTTAATAACAGTATCTATTAGAAATGAATTCTCTAGCATTTGATTCCTTACCGCCGAAGGATTTATTAGTACACTTGAAAGATAACCTAAAAAATAGAAAGAACAGCTTGATAATTGGTTTATATGTATCCTGTACGGTTGAGACCAAAAATGAAAATAATATTGCCAGAAATTGACAAGGTGACATTTCCATTTCTTCATCAGAAGATGAGTCCCCTTTGAAACCAGAATTGCTTTTCCTTGATATCGAACATAATGCATGAAGGGATCCTTGAAGAACCATAGGG???TCTTCTGAAAATAATTACGGCGC??????ACTACTATAAGATGTTCTATTTTTCCATAGAAATGTGTTCGCTCAAGAAAAGCTCCAGAAGATGTTAATCGTAAATAAGAAGATTGTTTACGAAGAAAAACTAATACAAATTCGCATTCAGATACATAAGAATTATATGGGAACCGAAATAGTCTTTTATTTTCTTTT??????G?????????AAAAAAAAAAAATAGAATTATTCGGAGTAATAAGACTATTCCAATTATGATATTCGTGAAGAAAGAATCGTAATAAATGTAAAGAAGGAGCATCTTGGATCCAGCATTGAAGGATTTGAACCAAGATTTTCAGATGGATGGGATAAGGTATTAGTATATCTGACACATAATTTAAATGCGATAATTTGTCCTCCAAAAAGGGAAATATTGAATGAATAGATCGTAAATTCAAATTCTGAGATTTTGGTATTTTTTTTTCTTCGAGGGAAGATACTAATCGCAGCAAGAATGGAATTTCCACAATGACTGCAAAACCTTCCAATATCATCTGAGAAT???AAAAATGAAAATAAAAATAATTGTTGTACCCAACGAATCGATTTTGGTTAGAATCGTTAACCGAATAAATCAAATAATTCTGTTGATACATTCGAATAATTGAACGTTTCACAAGTACTGAACTAGATTTATTGTCATAACCAAAAATTTCCGTGGATTCGTAAAAAATCGAACCATTTAAACCACGATCATGAGCAAATGTGTAAATATACTCCTTAAAGAGAAGCGGATATAGAAAGTGTT??????????????????GTTGCCGAGATCTATCTTTTTCTAAATATCCTTGTAATTCTTC??????CATTTACATTT????CTACTTGAACCAGAGGCAGGACCCATTTCA??TTTTTGGGGTTATCAAATGATACATAGTGCAATATGGTCAGAACAGGGTATATATTATGTAT??????????????ATAATTACAGT?????AAG???A??????????AAAGAATATATATCCCACAAAC???AAAGGAAACAGGGGAGTCCAATCAACAGATCTTTTTCCTCTCCTTTTCT???????ATCCAATT?GGTTT???????????ATGTTCGTTATAATTACAAGAGGGTC?????CAAAATCCTTTATTTTTGCAACTCGATCGCTCTTTTGACTTTGGAATAAATTCT?????CTTTATCAGTATACTGTTTCTTCTACACATCCGTCTCCAATCCAT??????????????????????????AATAAAGAATAATTAGGATTCATT???AAAAA?AAAAAAGAAAGAAAATCAATGGTCCACTCACAAAAGAACCCACCCTTTCCCGCATCAGGCACTAATCTATCTTTAACGTCTAATTAGATCGGGTAATCATTCAAATTAAGAACAAAAGCTCGTTGC?T?????TTTTATTTCACCAGAATTAGAGCCA???????TAGGGCTCTATCCATTTATTCACTAGACCCAACTGTAAATGTGAATTTTGTTTTTTTTCTTTTTGGA??????????????AGTGAAAAAAAAAAAATTTGTAACGATCCAGTAAGGATAAACTCAAAGT???????????????????????????????????????????????????????????????????????????????????????????????????TCTAT???????????????????????????????????TTTAATTAAATAATAAATTAAATAATTAA????????????????????????????????????ATGA??????AATAAT???????????????????????????GAAATCAAAAATGA????AATCA??????????????????AAAATTTTTATTACGACATGCTGTTTTTTCCATTCATTACCTTTGAGGATCAGTCGTGGTCTTATAGACTCTACCAATAGTCTGGACGAATCTGTTGCTTCATCCAAATGTGTAAAAG?????ATCATAGTCGCACTTAAAAGCCGAGTACTCTACCGTTGAGTTAGCAACCCG??????????????????????AATAAAAT??AAATA????????????????????GGATATGTAAATACGGTCAAAAT?AAAAAAATCAATTGAATTGCACTGCACGACCCCGT?????CAAAGCATTGAACTAG?AACAAATC?????GAAAAGAAAGA??????TTTGTTGATCAATTAAAAACAC?????CAAAATACCAAAATGGACAGATCGGATTAAACAACA????AC?GGATTCCCAATAGAGAT???????G??????TCAAAATTGTGACAAACCACCATTTTCTTTA???????????????????????????????????????????????????????????????????????????????????????????????????TCAAT????TTTCTTTTCTTTTTCGTT?AAGAAAATACATCTTGTATGCCAGTAAATCCGGCAG?GGCAAACCCATC????ATTTGACTGAAGTGAAGGAAAGAAAAA?????????????AC?CAATATGGGGTGGAGATAAACGGATCTATTTATCTACGATCGAATTATATTTC????????????????????TTCGATGCACCATTGTCAATATGA?????ATCCAATGTTAAG???????????????????????????AAAA???????????????CAAATTTAAGTAAATCAAATAAGGACT????????????????????????????????????????????TGT?GTTGGATTGGCACAACATAAACAAAAATAATAAATTTGGATG????AAAAAAATACGAAAGAGGTAAAGTAA??????AGAAAAAATC????????TCGGGTTTATTCA??????ATCAATAGAGGTACGATAAGCAAGATTAACCCCTTGTTTGTTGGTGGATAGCAAGATTAACC??CCTTGTTTGTTGGTGGATTCCCGCAACAAACAAAACAAGAAAAAAAAGT????????????AAATTAAGTATGAATACAGCAAA?????AAAAAGGCAAATTGTG??????TGTAAATA??????????????????????????ATTACAC????????AAAGATAGATAC?TAGTCCCCCCCCCCTTTTT?????????????????????????TTATT?????????????????TATTAATTTGGTTTTTTTCC?????????TTTAATTAACTCAAATCGAAGTTCTTTCTTG?AAATAATTCCGCCTTCCTTAAAATATCACAAACAGTTCCCGTAGGTTGAGCACCTTTTTCAAGGAAATATAGAATAACA?????GGAACATTTAAATAAGTTTGATTCTTT?ATCGGGTCGTAAAAACCTACTTTTCTAAGATCTCTTCCTTCTCTTCGGGATCGAACATCAATTGCAACGATTCGGTAGATGGCTCATTGGAATAGATGTA?AATAAACAATGC??CCC?CCCTAGAAACGTATGGGAGGTTTTCTCCTCATACGGCTCG?????AG????AAAAAAGGATTCTAAATTTC??????TGTATATGTATATAAT??????????????????????????????GGCAAATGGATCCATA?????????AAATCATGAATTAGACTATGATTTGAGT????CGTTTTTTTATTCTTCCTT??????ACAGAAAAAAAGAAATCTCATTCGTACTCATAACTCAAGTTGGGTAATTCTGACAGAGTTCGAAGGGAAACCCTTAGACATTTATTGAGCCGTCTC???????TAACCTCTTTCGTTTGTCTCATCTCGAATCTATTTTTATTCCTCATTCTGATTCAATTGTTGAGACAATTGAAAATA?GTGTTTACTTGTTCCGGAATCCTTTATCTTTGCTTTGTGAAATCATTGGGTTTAGACATTACTTCGGTGATCCTTACTCCTT??????TCAAAAGAGC?????AGCAACATACCTTTTTGTTTTTTGTTATTTTTTTCTAT????????????????????????????????????????ACTAT?????AGAAATAGAATATGAA????CGGTGGATTCCCTTGTGATACACTTTTG????????????ATCGAAATAGTTTTACCAATTCTGAAAAATTTTACTTTTTATTTTTCAAACTTCTTTGATTTTTCGATTTTTTTAACCTTTCG?????ATTTATAT????ATTGAGGATATACTTACAAAGTTGGTCTAACTTA???TTGATAGTTACTAACCCTAGATTCTTCCCCCTGATAAA????CGAATCAATCCTTTCTGCTCGAGCTCCATCATGTAC?????TAT???????TTACTTA???????????????????CAACCTAACACAAATTAGGTTCCTAACAGAGCAGAACAAACTATGTCGAGCTAAGAACATCTTCATTCCTATAGAAAATGGTGGATG?TAAGAATCCACAGCCGATCATGTCCTTCAAGTCGCACGTTGCTTTCTACCACATCGTTTCAAACGAAGTTTTACCATAACATTCCTCTAAT????TTTAT?????TTCAAACCGGTATGTAATTGATTCAATATGGAATCATGAATAGTCATTGGCT???CAACCGG????????????????????TGTGTGTATACCGGT?????ATATAATAGTACATACTTTCT????ATCTA????TCTATGG??????????????????????ATAGATAAGTATTTATCCGGGGAAGGATCGGCAAGGATCCAA????????????TTTATTTAACTCTATATTC??????????????????????????TATCATATGAATGAAAC?????ATATTTCTAAAAAAGACGAATAAATAAGTTTCCTTAAGACTT?ATT?????TACATCTTAAAAAGATTGTTCGGGACGATCAATCATGAAGGATCCA?TTTTTCTCGAAC?AAATAAACTATAAAC????CT??????CAAAAGAAGAACCTTTAATATT????????????????????????????????????AATAGATTTGCAATCC??????CGGAACAAAATC????????????AATTATTAATAAAAC???????????????????????????????????????????????????????????????????????????????????????????????????????????????????????????????????????????????????????????????????????????????????????????????????????????????????????????????????????????????????????????????????????????????????????????????????????????????????????????????????????????????????????????????????????????????????????????????????????????????????????????????????????????????????????????????????????????????????????????????????????????????????????????????????????????????????????????????????????????????????????????????????????????????????????????????????????????????TTTTTTATTT????????????TATACAATACGGATTTTGTTTTACTTCAGGTTCAAGAATTTTTCTTTTCCATCAATTTCATAAAGTCAAGTAGATGCAATATAGGAATTTCCCCCCAATCGCTACATTACATTGATTTCCAATTATTCATTTGAACCGGATAAGATATAAGATGAACCAGATAAAAT??ACAA??????AAAAATGGGGTCCAGATCAATTCGTTTTTACTATTTTT??????????????TTCCCACACCAGCTTTAGAAGTTTTAAGACC??????GAAATTAGTACCAAAAACTCCCTACTCTTTAGTCTCC?????ACATAGACTGTGGAATTGGGATACCCCATTTATTTACTTTAGGCT??????TTTTACCCTTGGTAAGGGAATAAAGAGGCCTTTCTTTCCTTTCATTCACATTTCGATTCAGAATGCTTCATGTGAGAATTGACATTT????CATAGATATGGGACATAAAGTTTCCATAAGTAACTAACTTGAAAATG?????AATATTGAGTAGTACGAACAT????????????ATCCTGAATGTGAATGATAAACCCAGAATTTCTTTTTTGAATT??CA??????AAAAA??????????AAGATATTTATTTCCACCCACATTTGACACTTGATTACGTTTGTGAGAAACCAAATGAAAG?AAAAATATGATTCTAAGAATCATTCTTAGAATTCAG????AACAAAAGATTGTTCTCGTTAACAATTTTATGTTTCATGTGGGATACGATGTGATCCCATCTTTCGTTTCTGATGGAAACGATCTGGGACGGAAGGATTCGAACCTCCGAGTAACGGGACCAAAACCCGCTGCCTTACCGCTTGGCCACGCCCCATTTCGAATTTCTATTCGACACTA??ATAAACATTAATATTGGTATTGGTTATTCGTCAATTCCAACCC???????????AAAAAT?ACATTGGGGATATATTGTTGCTAGGATTCAACACATGTAGATATAGAATC????AAAAAAATTCATTGATCATTACAGGGAATTCAGTTAAGATATTGTATGA????????????AAATGGAATTCCTTGTATTCTCATTTGAGAATGGAAGGAAAG????A??????TTTTTATTTGGGAGATTT???????????CGAAAAAAAAAAAAAAGAAAGATTTTTTGA?????????CTTGTCTTTTTTTTTCCCTTATAAAAAA?AAAAACTCAATCAGAATAAAATTATCTA??????ATCTACAAGAACGAAAT?TTTGTTATGCTTAATATCTTTAGTTTAATCTGCATCTGTCTTAATTCTGTCTTTTATTCGAGTAGTTTTTTCTTCGCCAAATTGCCCGAAGCTTATGCCTTTTTAAATCCAATCGTAGATGTTATGCCTGTCATACCTGTACTTTTTTTTCTCTTAGCCTTTGTTTGGCAAGCTGCTGTAAGTTTTCGATGA????TTTAATAC?TCTGCTAAATTCATGATTTATTCGAT?AAAT?CAAAATTCGAAAAATTGATAAGACCAGATAAGTCTTACATTAT??????GAACCCTCGATTC??AAAAATAGAAATTC?????TTGTATAT????TGAATAACCGCAGCGATGAATTTTGATCAACTTATTTCCTCGTTCTCACCTTACAGTGAGCAAAG?????ACTTTATTAGGTTGTCTACAAT??????ACCTAATTATTCATATGACAAGAAATTTTTGA???????TAACGAAGGAATCAAAATCTTATTCCAAAGAAATTCGTGAAAATGACTTTCT????????TTTCAAAAAAACACTTCATTTT???TGGGGGGTGTCATGTCAAAACAA????AATA??GTGTATGTGGTAAAGT?AAAAAATAAGTAACCTATTCCCTTTTTC???AAA??AAAAAAAAGATCTTGGAGATTGTGTAATGCTTACTCTCAAATTATTCGTTTATACAGTAGTGATATTCTTTATTTCTCTCTTCATCTTCGGATTTTTATCTAATGATCCAGGGCGTAATCCTGGACGTGAGGAAT?AAAAAA????AAGATATTTTTCGTTTTTCCTGCTTTTTCTAA???AT??????????TTT??TTTCTTATGAT????????????TTTATCTATTCCATACATTTAC?????CTATG?ATAAAATCAAGGGAT????????CG?AAATTCC??????TTCGAATTCGAAAGTC?TCAAGTAATAAGAAGAAGCGGAGAGAGAGGGATTCGAACCCTCGGTACGAATAACTCGTACAACGGATTAGCAATCCGCCGCTTTAGTCCACTCAGCCATCTCTCCC????CATTCCCATCCCCGTTTAAAAATGGAAAATTTTTTATGTGATGTGACACGTGA??????????????????????????????????????????????????????????????????????????????????????????????????????????????????????AGTAAAGATTGATAAAAACCTTCGTTTTACTT??????????????????????????TTTTATTTATCTATTTTT???????????????????????????????????????????????????????????????????????????????????????????????????????????????????????????????????????????????????????????????????????????????????????????????????????????????????????????????????????????????????????????????????????????????????????????????????????????????????????????????????????????????????????????????????TTTTATATATTCTTTTATTTATATTATATTAAATGATTTCTCAT????????????????????????????????????????????????????????????????????????????????????????????????????????????????????????????????????????????????????????????????????????????????????????????????????????????????????????????????????????????????????????????????????????????????????????????????????????????????????????????????????????????????????????????????????????????????????????????????????????????????????????????????????????????????????????????????????????????????????????????????????????????????????????????????????????????????????????????????????????????????????????????????????????????????????????????????????????????????????????????????????????????????????????????????????????????????????????????????????????????????????????????????????????????????????????????????????????????????????????????????????????????????????????????????????????????????????????????????????????????????????????????????????????????????????????????????????????????????????????????????????????????????????????????????????????????????????????????????????????????????????????????????????????????????????????????????????????????????????????????????????????????????????????????????????????????????????????????????????????????T??????CTAGTAATATGTAGACCTCTATCGACTTTA????????????????TCAAGAGACAAGCTTTATTTGAACAATTGAGATCCAATTGACCCG???????AATTCTT?????AATTCATAAGTAAGATCTGGCA???????????????????????????????????GTTGAAAGAGAAGTTG??????????A????AAAAAAAAAGAAACCATGTATGCAGATTTCATCC??????TTTCTATGATCCAGCTTCAATGA?TTCTTTCAGACCGGGACTGT??????CAGTAATGACTTCGTATCAAACG???????????????????????????????????????????????????????????????????AAAAGAAAAGTATAATATAACTATAACTTTTTT?????TATGTTATTTAAGTAAGCTTTCTGCTCTT???????CGCCT???ATTTAAGTCCCCGG??CGGGACGAA????GCGTCAACGCTAAA????????????????????ATTTTCATGATTC?????TGATGCTATCTTGATTGCGCCTCAC??????TCTTT??????????????TGTTCGACAAATGGTCC???????ATTCATATACAATAAT?????????????????????AA??ATATGTAGCGGGTATAGTTTAGTGGTAAAAGTGTGATTCGT????????????????????TCTAT????C?????????????????????????AAAAACTTAAATAGTTAAGGGGTCTTT??CAG????TTTTTT?????????????????TAATATTCCGATC???AAAAACTTTATTTCTTAAAAAGGTTTAATCC???TTTACCTCTCAATAGTATATTTGAGGAAGAATATACATTCTCACGA????TTTGTATCCAAAGGCCGATTAGAAATTGA????????ATAA?????AAAAGATTGGATTATGGATATGGAGTCGCGAAGCATAA?????TTTTTTTGGATTGGATTAACTC?TTCCAATTGAATGAGTATGAATAAAGGATCTATGGATGAAGATACAAAAGTTTATTTCCAATCGTAACTAGATCTTCCA???TTTTTTTT????????TTTGTAAAAGG??GAAATTGAAGCCAAATAGCTATAAA?????ACGATGGTTTTGGTTTACTAGAAC?????CATCAGCATATTGTTTCAGCTCGGTGGAAAC?CAAATT?CTTTTCCTCAGGATCCTGCGAGTGGAAATAGGGAACGAAGTAACTAGACTAAATGGATTTAGTATAAT?CCCCCTCCTCTAGAGGGATCATCTAGAAAGCAAGTAGCTTTGGATGGATTCATACAGAAAAGCTAACATAGATGTTATGGATCTAATTTTTCT???CTT??TTGGAATAC???????????????ATCGATC?????TTC???????????TATAAAATAAAGGAGCCGAATGAAACCAAAATTTCATGTTCGGTTTTGAATTAGAAACG??TTAAAAATGATCAACCAACGTCGACTATAACCCCTAGCCTTCCAAGCTAACGATGCGGGTTCGATTCCCGCTACCCGC??????????????TCT?????ATATTCTTTATTAT???????????ATATG????????????????????????????????CTCTTTATTATACATGCATCATCAATTTGGATATGCATCCTTG?TTTTTTTATTCCCTAAAAGATTTTCCGT?????GTAATCATTTTTT?????ATCCGAACAAGAGAAAGGAAGAATACGAAAG?AAGAAAATAGGAACGAAAAGCGTCCATTGTCTAATGGATAGGACAGAGGTCTTCTAAACCTTTGGTATAGGTTCAAATCCTATTGGACGCAATTTATTTCCATCTA?TTT?????TTTTAAATG??????????????????????GCTATACCAAGAAACCTTTTTTGAATGATTCGAATCAGAAATATTTCT??????????????????????????????CAATGAGTATTCTTG??????TAC?TAAGAATAAGAGGGAGAAGTTGACGCTTGTTCC??????TGAAGTAAAAACAGTTCGATCTGTTCCTGAATAGCTTCCCTCAAAAGGGCTTCCGCTTGCTCGGTGAATGTCTTGGTAGAAGATATAATTTCTTGGAATTGAGGTTTATTCTTTTTTAAGTAGGTACGTAACTGAACGAGAAATCTCTTTACCTGTCCAATTTCTAACGGATCAAGATATCCATTCGCTCCGGTATAAATAGTAACTATCTGTTCTTCCACCGTGAGAGGGTCTGATTGGGATTGTTTAAGCAACTCACGTAATCGTTGACCTCTTGCCAATTGATTCTGAGTAGCTTTATCGAGATCAGAAGCGAATTGTGCAAAGGCTTCTAACTCCGCGAATTGCGCTAGTTCCAATTTTGATTTGCCAGCTACTTGTTTCATGGCTTTAATTTGAGCTGCGGATCCTACTCTGGAAACAGAAATACCCACATTAATAGCGGGTCGGATTCCAGCATTGAATAGATCGGCGGATAAGAATATTTGTCCATCTGTAATGGAAATTACATTAGTAGGAATATAAGCTGAAACGTCCCCAGATTGAGTCTCAACTATTGGTAAAGCAGTCATACTCCCTTCACCTAAACGAGAATTTGATTTAGCGGCTCTTTCCAAAAGGCGCGAATGCAAATAAAAAACATCCCCTGGATAAGCTTCACGACCGGGGGGTCTTCTTAATAGAAGAGACATTTGTCGATAAGCTTGTGCCTGCTTGGAGAGATCATCATAAATTATTAAAGTATGTTGTTTACGGTACATAAAATATTCAGCCAGAGCCGCTCCCGTATAAGGAGCGAGGTATTGTAATGTAGCAGGTGAATCCGCCGTTTGGGCTACCACAATGGTGTATTCCATCGCCCCTCGTTCCTGAAAAGTAGTCACTACTTGAGCCACAGAAGATGCTTTTTGACCAATAGCTACATAAACACATATCACATTTTGCCCTTTTTGGTTAAGAATCGTATCTGTAGCTACTGCTGTTTTTCCAGTCTGCCTGTCCCCAATAATTAATTCTCGCTGACCGCGTCCTATAGGGATCATCGAATCGATAGCAATAAGCCCCGTTTGAAGAGGTTCATATACAGAACGTCTCGAAATAATACCTGGGGCAGGAGATTCAATTAACCGAGATTCAGAAGCTGAAATTTCACCTCTCCCATCAATAGGTTTAGCCAGAGCATTTATAACACGACCCAAATAAGCCTCACTCACAGGTATCTGAGCAATTCTTCCTGTTGCTTTTACAGAACTTCCTTCTTGTATCATCAAACCATCACCCATTAATACAACGCCAACATTATTTGATTCCAAATTCAGAGCAATTCCTATTGTACCCTCTTCAAATTCTACTAATTCACCTGCCATTACTTCATCAAGACCATGAATACGAGCAATGCCATCGCCCACTTGAAGTACGGTACCGGTATTCACAATCTTTACTTCTCTATTATATTGTTCAATACGTTCACGGATAATATTACTAATTTCGTCGGCTCGAAGGGTTACCATTAGTG?TGTT???TTTTTTTTTATTCTTTTTCGGAAGCAAAGGGAAAAAA????????????????TAATGCCT?????????AAAC????????TCTAAACTAAAGT??????AAAAGT????AAAAGGGCTAATCTGTTATTTCTTCCATGGACCCTAGAATGCCAATATTAGCACGGATCGTACGGAAATGTAACTCA??????CTATTCAAACAACTATTCAGAGTTCCTAGAGCTCCTTGTAAGGCTTGTTGAAAAACTCGTTGTCGGACCTGATTAATCGCTCTTTGTTGTTCAAAATGAAGGGTTTCATTTTTGTAATTTTCTAATCGTTCCAAAGTGTCACAAGTAGCATTAATCCAATTTTCTTTTTCTCGTTCTATCTCAGAGTATCCATTCATTCGATACTCATCTGCTTCTATTTCTACTTTCCGTAAGCGAGTCCTGGCTCTTTCGAGCTGCTCAATGGCCCCTCTACGTAATTCTTCCGAATTTCGAATAGTACTCAAGATCCTCTGTTTTCGATTATCTAATAAATCATTTAATGAAAGTAGATTATC??????TTACCATTAATTTCACAA???CTTCAATAATCTCTTCCCGAACCAAACATGAATCTTTCGATTCATTTGGCTCTCACGCTCAATTATTTATTTTA??????TATTATGGGCATTCCCATATC?TTTTTTTTTTTAATGTAATGAGCCTGC?????CCTCTCTTTTCTGTTTATATTCAAAAACATCGAAACTGATATAAGACCAGAA????TATTAGGAGGACTCTTCCGACCAGACAAAAATCTATAATTGTCAGC?AAAGTTCTTTCTTTATTTGTATTTGTTCTTTATTTGTATTTGTTCTTTATTTGTATTTGATTTGTTCTTTA??????????????????????????TTTAATTTAAACTTAAAATTTACAA?????TTTATTTCTATATTTTT????????????????????????????????T???TTATTT??????????CCTTTTTTTCTTCAAATCCAAAAATTCCTA???????TTTTTTTTTACGTAGGTCGTCGATTCGGCATTGG???????AAAAAAAGAGCAAGATGCCCA?TTTTTTTAATAAATGGTTCAAATCATTTTATCGATATGAGTGTTCTATATCAGATAAATTACCAACTATTCATTTTTAAACCATTTCGGTACGTTAGT?????????ACCGGTAGAAAGAGTACCATGTTTTGCCTGGACTTCAAACAGTTTAGCTTTAACCATGTTAATGGTCTCACATTATTGGTTGATAGAGAATCAA?????ATTTACCAATAAGTCACGAAATGCTATGGTTCTTACATATGATTT???????????????CTTAATTTATTCAGAAATAATTCGTTGAGATCGTGCACTTTTTTTCCTATTTATCCTAT???????????AAAATGAATAAAATACCAT?AAATAAAGTGCAGTCGGA?????TGGATCCAACCTATTCTTGAAATACACAACTCGCACACACCCCCTTTCCAAAAAAAATCAATACACCAAGCACTACACTTAGATTTATTGGATTTGTTGCTAAAATATCGGTATTAAACCCGAAACTCCCGGCGGATGGCCAGTGACCCAAGGAAAGGAAAGAATCGGTTCCATTTTTCATATGCTCT?CC????????TCTTATAGATAGGACTAACAAAGAACAGAGTTC????TTTTTGTATCACTTCGTTGTCCCTT??????TTTTGATCGATTTC????TTTTTATT????????????ATAT?????AAATTTTATTTCCATTT???????????????????????????TTTTTTTAATGGGAGTAGATTAAATCTAGTAATTTAATTTGATAATTTTTTAATTTCTTACTTGAAGTTT???CCAATCCAACAAAATAC?????TTATTAGGTTAA??????????????GTCTTGGGTCTCATGTCAATTGTGAAATATCTCGTTTGTTGAAAC?G????????ATTCCTAAAA???????????AAAGTAAAAAAAAAAAAAGGTTTCCATTGTAC??????TAAGCTAAGGACGCGAAGGAAGAAAACGAGCGGAT?CAGTAATTACTCATCCTCAAAACAATCCTTCCTTTCC?????TGGG????GTATTGTCTCAACAAA???????????TAAATAATTGTAGGAGTA?????AAGCGTTGATATAATTAGAAGAAGCAAACAGCAATTCTGAGTTAATAAAATAAG?AAAAAGTATAGCGAG?????TTAAAAAAATAAGAAAA??AAAGTATAGTAT?????GTAAGGTACTTTTTTACATTTC?TAGGATTAAACAAAAGGATTCGCAAACAAAAGCGCTAACGCCACGACCAGTCCATAAATTGTTAAAGCTTCCATAAAAGCTAGACTAAGCAATAAAGTACCTCGTATTTTACCCTCTGCTTCTGGTTGTCTCGCAATACCTTCTACAGCTTGGCCTGCAGCAGTACCTTGACCAACTCCAGGTCCAATAGAAGCAAGCCCTACGGCCAATCCAGCAGCAATAACGGAAGCGGCAGAAATCAGTGGATTCATGGTA?????AGTTCCTCGCACCAAAAAAAAAAAGAAATGGTTAATGATACAATCAACCAATGAATTTTTACTTAATTTTTTT??TATCATTTTTTTTTTTCATTAAGATTTTATCATT???AAGATCTATCTGATTAAGATCTATCGGGTCGAAATAA?????????????????????????CTA?????AAAACTCCGAATTGAAATGATAATATTACTGAATCGTCAGA?????ACTATTTCGATATCTCATTTTG????AGTTTCTA?CCC?????ATAATGGAGTTTTTGTAAATAC????????????ATATGTATACGGTTCTA?????GTTATTGCATTTC?TTTGTTTCGAACCATTCTTTCATTCAATTCTTCTTTCCTTTCTTTTTTCTTCTAGATACTAT????CCTTGAGTTCATCTCTTTTTTGCATTTCATTCAATCCACAATCACAGACGAAACAGAAAG???????ACTTATATTGGAA?CTATA??????????TAAATGC???????????AGTGAACCGCAATCAAATCAAT???????????????????????????????????????????????????????????????????CAAATC??????A??????????ATAAT?ATATA??????????????????????????????TATATATAGGGTATATAATA?????????????????????????????????????????????????????????????????????????????????????????????????????????????????ATATATATAT?TAGGAATAGTCCTATAT?????A??????ACTAGTAAATATCTAAT????????????????ATC?????????????????ACATATACATTTGTTTCTTCCATAACGTAAACCACCCGCATTTT??????ATAT???????TGAATCGGATTCTAGAATCATTCCTCGAAACAGACACAGG????GGCTGGACTTATAAAGATTACATACATCTAGTGTGA??CCCCCCCAACCCATC?TTTTTTTTTTTACAATTCCGCAA?????TAT?CGTCTATCTTTTTTCCTACGACTCTAGGTC????GTATATTCATACGTATTTGTA??TTTGTATCTATTATGTTCCCCAACCAAGTGGATTATCTTGAATCATGCATGAATTGGGATAAGCTT??AAA????AAAGACTATTTCGAAAACTAGTCAATGATGACCCTCCATGGATTCACCTATATAAGCCGCGGCTAACGTTGCAAAAATAAGAGCTTGAATACCACTTGTAAATAATCCAAGAAGCATAACAGGTATAGGAACTACTGAAGGGACTAAAGAAACAAGAACAACAACTACTAATTCATCAGCCAATATATTCCCGAAAAGTCGAAAACTAAGAGATAAAGGTTTTGTGAAATCTTCTAGGATGTTAATTGGTAAAAGTATTGGGGTTGGTTGAATGTATTTCCCGAAATAACCCAATCCTTTTTTGGTAAGACCCGCATAAAAATATGCCGCTGACGTGGGTAAAGCTAAAGCAACAGTAGTATTTATATCATTCGTAGGCGCAGCTAACTCCCCATGAGGTAATTGTATGATTTTCCAAGGTAAAAGAGCACCTGACCAGTTAGAAACAAAAATAAATAAGAACATAGTTCCAATAAAGGGAACCCAAGGACCATATTCTTCTCCAATCTGAGTTTTGCTCAAATCTCGAATAAATTCAAGGACATATTCGAAGAAATTCTGACCGTCGGTCGGAATGGTTTGTGGATTCCGAACAGCTATGATGACTGAACCTAATAAGATAGCAATTACGACCCAAGAAGTGATAAGTACTTGGGCATGGATTTGTAAACCTCCTATTTGCCAATAGAAATGTTGGCCTACTTCTACACCCGATATATCGTATAACCCTTTGAGTGTTTTAATGGAACATGGTATAACATTCATATTGTCCTCTGACAGAAATTGAACTTC??AAAAAAGGAATTATTTTGATTCAACCATCTATTTCTCAACTCGCTAACTTGAATCATTAATCGTATATTTT?ATTTACGATACCAAGAAATTACAT???AACATCATAAC??????ATAATATCAATATCCCCA???????TTT?????????????????????????????TTTTATCTCTTTTAAAAAATTC?????AAAAAT??AGTAACCGATCCAATAAATCTATGGAGTTGCCAAATAATTA?????????ACTAATCT???????????????????????????????????TATTATTCTTAATGATAATCTAATGATAATCAAC??????????????GATTTCTTA??????????????????????????????????TATAGCTAGAACGACCCTCACAAATTGCAGATACTAATTTGTTAAGAATCAATCGGATTGAAGCTATAGCGTCATCATTTGCTGGAATCGAAATATCTGCGAGATCTGGGTCACAATTTGTATCGATTAAACAAATTGTCGGAATCCCCAAAATGACACATTCTCGAAGAGCCGTATATTCTTCTTGCTGATCAACGATGATCACAATATCAGGCAACCCCGTCATATATTTGATCCCACCGAGATATGTTTGCAAGGTAGATAATTTTCTCTTCAACATTGCTGCATCTCTTTTGGAGAGACAGTTGAGTTTCCCCATCTTTTGTTCTGCTCTTAAGTCCCTGAACTTGTGAAGTCTCGTTTCCGTAGTGGACCAATTCGTTAACATACCACCAAGCCATTTTTTATTAACATAATGACACCGAGCCCTTATTGCAGCTGATGCTACTGAATCCACTGCTTTATTTTTTGTACCAACGATTAAGAAGGTTTTTCCCCTACTTGCTGCATCAAAAACTAAATCACAGGTTTCTGATAAAAAACGAGCAGTTCTAGTGAGATTTGTAATATGAATACCTTTACGCTTTGCAGAGATGTAAGGGGCCATTCTAGGATTCCATTTCTTAGTACCATGACCAAAATGAACTCCTGCTTCCATCATCTCTTCCAAATTGATGTTCCAATATCTTCTTGTCATTTTTC?????CCC???????????AGACTTCCTTTTTT???????TTTTTAACAAAGAGACGAGGTAACCTG?????????????AAATAAATAATTGTTCCGATGGAACCTTCT???????ACGGGGGATTGACCGTTGATACACGACCCAAACCATTAATTTCTTTTAATTAC???????????TT?ATTTT?????????????????????????????????????????????????TTATTTTTTACCAAATCAATAATCGGACCAG???????????ATAATTGAAAGATAGT????????????????????????????????????????????????????????????????????????TAAAGTGAAAGAAAAGAATCCGCTCTTAGGAATCATTAAATCGCGTAAATGATTGTTCTGATGTCTCATGGAAATTTGTCTCATGGAAATTGTTTTGGACGTAAGAACGAAATAATTCTCTATGGTGTAACAAAATATCTCTT??????????????????????????????ATTTCCAAATGAATGTTCTTGTCTTGCCTTGAAGGGTGTACTAATTTTTGGAATCCGGTACCAACAGGTATAATCCCCCCCAGAACAACGTTCTCTTTCAGGCCTTTCAACCAATCAATACGACCTCGTAGAGCAGCTTTTGCTAAAACTCGAGCGGTTTCTTGAAAACTTGCTTCGGATATGAAACTTTGAGTATTTAGAGATGCCCTCGTTATTCCCAATAAGATTGCCCGATAACAGATCGCTTCGTCCAAAGCACGCCCTGCTCGTTCCGCTCGCAAAAAGCCGATTAATTCTCCAGGTAAAAAAACATTAGACATTCCATCTTCTGAAACCAACACTTTTGATGTTACTTGACGTACAATAATTTCTATATGTCTATTATGGATCTGTACCCCCTGGGATCGATAAACCTTTTGGATCTTATTAACCAAAGAGATACGACTTTGGGCTATGGTTAGCTCAGCTCCAATCAAGAATCCCCAGGGTATTCCAAGAATTCTTTGTATACGTTCGTTCCAACCTTCAACTCTCCTTTCTAGGTTCATCGATATTGAATCAATCGAACGCACTTCTAAGATTTGTTCCACTTTTGGAAGACCTTGCGTTATGTCACCAGATCTCGATTTTTCATATATAAATGTAACTAATGTATCTCCTTCGTAAAGGATTTCTCCATAATGGCTATGAACAGTTGCTCCTGGAGTGGCCAAATAGGGTTTAGCTGATCTTATAACTAAGGAGTCAACATGAACAATTAAAATTTGACCAGATTTTTTTACGTGTGATTCGTATTTGAATAGACATACATTTTCACAAATAAATTGTCCAAGG??????CTAATTATTGTAGATGTCTCTTCACAATAATCGTGATGGAGAAAGCACCAATTCAAATGGAATGGATT???CCAAATTATGTTACCGCATGGATCGGGATTATAAATCCTCCTATTTTCATCTATTAAACAGTATTTAAGTACTTG?????????GAAAGTCTGTTTAAAATTGTCAAGTAACAAATATTTCTTTAACAAGATATGATTATGAGTTAT???????????????TAAATAGTAAGATGAAAAAAAATTCGC??????TATTTTAGGGACAATAGTCCCTAAGGGACCCAGCAAATCCCTAATTTTGATTATGGGATCTGATTCTTTTGTCAC??????ATTGTTATATTTCGAACCATTGAATGGACCAATTCGAGAACAATTGGATGATGACAAAATTATCAAAGATTGGCATTCA??????TTATTTCGATTCAACAACGTACCAATACCAATAGTTCCTTGATGTTGGGTAAGTGATTGAATCTTCGCCTTGGAATAAAAAGGATTGATATTGGTGCGATCTAATCCATTATCGGAAATCAATACGGAACTTGCCCTATCATACCTTTTTCCGGTATACGAAATAGTGGACTTGACTAACTCAATTCTTATAAAATCGCGAATCAGATCATTTGTCCTTACCTCAACAAAGGAAGCATGAACCTCTTCTATAGAACCATTTTTTTCTTTGTCCCAATTCAATACTAAGCAAGTCCGAACTAATTGAATACTTGTGTGAT??????AAATTCCTCGAATTGACTTGCCATTTCCATAAAGGATATAATTGACAACTCTAAGTTGGACATTATCCTTTTCCTGCAAGAGATCCCGAGGGAAAAGTGTTGCTAAATTTATCCCATCAGCTATTTCATATGTGACTACGGACCGAACCGAAACAAAATACTTTTTCTTGGTGGGTGTGATCCGTTGGACATAGATCCAATTTTTCCATTTTTTTGATTTCTTGGAATTTTTTTTTTCCGTC???????????????TCTGGTGGTATCAAAATGCCGCTGTGCCTGGATATCTTATCTGTTTCTCCAGGAAAATGAATATCTCCAGAAAAGATTTTCAGTTCAATACTTTTTTTTTTTCTCTCCATTCGGACTAATCCGCCTACCCGGCTTCTTGTA??????TTTAAAGTGAGTTGTGTATCTACTCCAATGATACTATTGTTCCGGACCATTATGAACGAAGATCCGGGTAAGATATGCACTTCTTCGAGAATGAAAAAAAACCGATCTATTTTC???TGGTATTTCGGACTAAATTCTTTTGCTCTTCGATACTCAATCAAATCCTCT?????????TTTTTTATGATTGAATCCACCTCTATGGTCCCATATTTAGTAATTCCTGAACTATTTCTTCTGTATCGTGGATCATCAAAATAAGCAAGAATACTATTTCTACGTAAAATACCATTTATGGGTATTTCAATCGAAATACCAAAACAGGGCATTAGTTCTTT??????ATCTCGTTCTTGATCATATTGTAATGGGATAATGAATCTATTTCTTCGTTTTTTCGCCAAGAAATCAGAATTTTCTTGGAGAATAGAAGGATATATGAAATTCCAATGACCATTGGATATGATTCGATCAGGTCTTGAATAGTCAAGAATTTCCCTATCTTTTTTACCAGAAGTATCCAACAATTTATGTCTTACTCGATGATTAGTCATTGAGAGGTCAAAGATATATCTTTCTTCGAAAGAAAAAGAATGAACATTCATTTGATCTTGATCTTTGTGGAGCGAAAAAGACACTATACTGGATCTGCACGGACCTCCTGCTAATATCCATAAATGACTTGTTTTTGGTAATAGATGAACATTACCATGTGTATATTCAGATGCATGGTGGACATCGGTACTCCAGTGCATTTCTCCCTCTGATTCAGAATAAATATGTTTTCGTACCTTCTCTTTAAAACGAAAAGTAGACGTTCCGGCAGGAATCTCAGCAATCACTTGTTCTGATTCTACATATTGATCATTTTGAACTAAAATCAAACTTTTTGGTGGAATATTCACATTATGGATAATATCCCGAGTCTCAATAGTTACATACAAGTCTATAGAACATAGAAAAGCAGGATGCCCATGACGGGTACGTGTGGGATAAACCAAATCCTCATTGAATTTTATTTTTCCATTAGAAGGAGCTCGTACATGTTCGGCAGTATCACCTGTGAATACTCCACCGGTATGAAAAGTTCTTAATGTTAGTTGAGTCCCTGGTTCCCCAATTGATTGACCCGCAATAATACCTACGGCTTCCCCCAATTCGACCAGGTCGCCGTGAGTGGGACTCCGACCATAACATAATTGACAGATCCAAGATGCACTCTTGCAAGTAAAGGGGGTTCGAATA??????TATATTGGTTGTGCCCGAAAGGTTATGAATCGATTGACAAGTCCAATCCCAATATCTTGATTTCGAGCGGCAATGCATCGTAGACCCATATATATATTGTCTGCTAATACACGACCAATTAGTGTTTGGACAAAAATTTTTTCCGTCATCCCATTTCGAGGACTCACGGAAATACCTCGGATAGTACCACAATCCGTTCTACGTACAATAATGTGTTGAACTACTTCAACAAGTCTACGCGTGAGGTATCCAGCATCTGATGTTCGTACAGCAGTATCTACAACTCCTTTGCGGGCTCCGTAGCAGGAAATTATATATTCTGTCAAAGAAAGCCCTTCGCGTAAATTGCTTTGAATGGGTAAATCAATCATTTGTCCTTGGGGATCCGACATTAATCCTCTCATACCTACTAATTGGTGTATCTGAGATGCATTTCCTCTAGCTCCCGAAAAGGACATCAGATGGACTGGATTAGAAGGATCAGTCATCCGAAAATTAGGATTCATTTCTTGTCTCAAATATTCACTTGTAGCATACCATATCTCAATGGATTGACGTAATTTTTCTACCGCATGTACATTTCCATAATGATGGTGTTTTTCAAAAATAAAACTTTGTTGTTCAGTGTCTTGGACTAACCATCCCTTAGAAGGTATTGTTAAAAGATCATCAATTCCTAATGAAATAGATGTAGCAGTGGCTTGCTGGAAACCCAAAGTCTTTACTTGATCCAGGATGTGTGATGTATATGCCATTCCGAAATGATCTATTAATCTGCTAATAAGTCGTTTCATAGCAGTTCCATTTATCACTTTATTGTGAAAGACCAGATCAGCCCGTTCTGC?????CATAAGTACCTCTATATTCTGCTGAGTAGGATTCGACAATGGGTCTGAGTCAGTGATTCGAA??????AACTTCCTTTCCTCAATCTCAATCTTGATTCACGCAAAAATTCAGAAATTATGATACCAGTGAAACTGGAGAGACCCGAATCCCTACGGGCACGGGCATCACCTAATCT??????????????AATTTATTAGTTTAGATAGCG?????TATGAATAGGCCCGACAAAACCCCTGTATGGCTTCTTCTATTTCTCGATAAAAAGAAATATGACCAAGAGTGGTTCGAATGTATATACAATGGATTTCTTT????????????TTTTACACTTCCTACTATTAGATAGTGCTCATAAATCTCATGATAAGTACCCAAAGATTCATATTGAACTTCGATGGGAACTTCTCTTGAGCCAATGACACGTTGATCTAGTCTCCATCGGAGCCACAAAGGACTATCTAAACTGATTCGTTTCTGCCGATAAGCTCCAAGTACATCATAGGAACCACAAAAATACAGTTCTTTCTCTTTCGTATACTTATAGTCATTATTGTCAAC?????????TGTATTATTTTGATAGTTTCCGCGATTATATGGATTATGCCTATTTGCACAAATACCTCTACGATTCCTGATTGTTAATACATAGAGTCCGATAAGCATATCTTGAGTTGGTACGGAAATGGGATCCCCAATAGCTGGAGACAAGAGATTTATATGAGAAAACATAAGTAAACGAGCCTCCGCTTGAGCTTCCAAAGATAAAGGTACATGAACAGCCATTTGATCTCCATCAAAGTCTGCATTGAAACCCTTACAAACTAATGGGTGTAAACAAATAGCGCGCCCCTCCACTAAAATGGGTTGGAAGGCCTGTATGCCTAATCTATGCAAGGTGGGTGCTCTATTCAACAATACAGGATGCCCCCGCAAAACTTCTTGAAGTATTTCCCATACAATCAGTTCTTTTTCCCGAATTTGACTTTTAGCAATCCCTATGTTAGAAGCAACATGTTGTCTGATTAGACCACGAATTAAAAATGTTTGGAAAAGCTCTATTGCTATTTCTCGAGGTAATCCACATTGATGTAATGAAAGAGAAGGACCCACAACAATGACGGAACGTCCCGAATAATCGACCCGTTTACCAAGCAGAGTCTCACGAAATCTTCCTTCTTTGCCTTCAATTACATCTGAAAATGACTTGTAAACTTTATTATGACCATCCCTCATTGGTTGCCCCCGGATCCCATTATCAAGAAGTGTATCCACGGCTTCTTGTACCAATTTCTCCTGACACATTACTAATTCCCCTGGCGTGGATCTACTTGTTGCTAATAGATCGGTAAGAGTATTGTTCCGATAGATAACTCTTCTATAGAGTTCATTAATATCCGAACTCATTAGTTTACCCCCATCTGTCTGAATGATCGGTCTCAACTCGGGAGGTAGAACTGGTAATAAGCACAAAACCATCCATTCTGGTTCTACATTTGTTCGAATAAAATGTTTAGCTAATTCCATGCGTCTAACCAAAAAATCCTTTCTTCTTCTAATTTTTCTATCTTCCCATTCATTTCCAGTGGACCCCTCATCTCCTAATTCCTTCCATTCTACCAATGAATTATCTATAATAATTCGCAAATCTGAATCGGATAATTGTTCTCTGATAGCACCTGCTCCTGTAGAGATTTCTCGATTTCGAAATGTCTCGAAGCCTTGAGTAGTAAAAAAAAGTGGGATGGTGTATTTCCGGGATTGGATTTCATATTCGAATGAACCTCGTAATCGTAAGAAAGTAGGTTTTTTAGATATGGGCCTAGCAAAAGAAAAATCGAGATAGGTTCCTATAGGATTGGATTT?CCCCCTTTAAAATCGGACGTGAAGGTTTCCTCTCATCCGGCTCAAGTAGTTACAGC???AAAAAAAAAGGGTTC??TTTCTTATTTTTAAACTTTGTTTTGTTCGAAAAAACTCTACCCTACAAAGAGCTACTCCTTACTCAAGTTCCCAGTAAGGACCAACCTTTCATTGATTCATTC??TTTTTTTTTTTTTTACTTTAAAAAAATTTTCTGAATTACTTATG?TTATGACAAAATGGAAATGTGAAATTTTTGAGTAGTCTACT?????????????????TCCCCTCAAATGATG?????AATCCC??????CTTAAAGGGGATACT?????TTGGGACTCGTAAGGGATTTACTTGTCTATATATCATTCCCTTCGACCTTTTAGGTCTCTACTCACCTCGATGGTTATGCCATGATGTCC??TTTGAAGTATATATGCGATAAATAGACTCCAGTAACCA????TGCTATATA??????TATTTGCTTGCTTAAAGAGAATCTCTCTCTAAAAGAAATGGAATGGCTAATTCCACGAAAAAGTC???????TTTTTTTTTTTC????????????ACGAGGTATAACTAGCAATTCCTATTTATCTG?????TTATAGAATCGACCATGGATCAATTCCCCTTTCATTTGGAAGTATTGAATATACCCATAATTCTGAGTTTCATGTTAC?TTTTCCCAAAACACATGTCAGAG?CCGGGGCATCCCATTCAATCTGATTGGGATGACAGTTTCTCAGTCCGAATCTGTAAAATGAAAATTTTGATCAAATCACACATCGCAGTATACCAGGCCCTCTAATTCTTTAAGGGGTTTATCTAAAAGATTCGCGATATAACTAGGAAGACGTTTCAAATACCACACATGAGTCACTGGACATGCGAGTTTGATGTATCCCATTTGATATCTTCGTATCCTAGAATCAACAAATTCCACCCCGCATTGTTCACAAAATTTCGGGTCTTCTTTTTCAGCTCTGATCACTCGATAATTTCCACAAGCACAAATTCTACTTTTTATGGGTCCAAAGATTCTTTCACAAAACAATCCATCTTTTTCCGGTTTATTGGTTTTATAATGAAAAGTATAGGGTTTTGTCACCTCTCCAACTATCTCTCCATTAGGTAGGATTTTGTTGGCCCAAGCCCTTATTTGTTGAGGAGAAACTGGTCCAATTCGAAGTTGTTGATGTTTATACCGGTCGATCATAGAATAGAAATTCTGATTCATTCAGATCAAGCTTCCTTCCTATTAATCTGGAAGTTCTTCTCAGATACAAGGAAATGATTCAGTTCTAGAGCCAAAGATCGTAGTTCTCGAACGAGCAATCGAAAAGATTCTGGAGCA??????TCCTCGGGGTTAGGTACTGTTCCTCCAACGATTGTAGCACCAAGTACTTCTTGACGAGCTCTAATATGATCAGATTTATAAGTAAGCATCTCTTGTAAAATATGAGCAACACCAAATCCCTCTAGAGCCCAAACTTCCATTTCTCCTACTCGTTGTCCCCCTTGCTTGGCCCTTCCTCTAAGGGGTTGTTGTGTAACAAGTGCGTAATGCCCACTAGAACGTCCATGGATTTTATCATCAACTTGATGAATTAATTTTAGGATATAGGACTTTCCTATTAGAACAGGTTGTTCAAAAGGATCCCCTGTTCTTCCATCAAATATTCTGCTTTTTCCTGGATACTCGGGTTCAAATACCCATGGATTTCTTGTTTGCTTACGGGCTTCATATAATTCAGAAAACACTAGTTTTCTCGAAGCCTCTTGTTCATATCTCTCATCAAAAGGTGCTATTC???TATAATGTTTCTTTAGCAGATCCCCCGCTAATCCGAGCGAACATTCAAATATCTGTCCCACATTCATTCGTGAGGGTACTCCTAATGGGTTGAAGACCATATCAACAGGTGTCCCATCTTGCAAATAGGGCATATCTTGTCTAGGCAAAATTTTGGAAATGATACCTTTATTCCCATGTCTTCCAGCTACTTTATCACCTACTTTGATTTCACGTTTCTGTGAAATATATACACGAATCATTTCTGG??????ATTATAACTGGAACCCCCCTTTTTCTGGATCCATCTCACATCAATAACGCGACCCCTTCCACCTATAGGTAGTTTTAGAGAAGTTTCTTTTGCAGTGGATACCTGAATGCCAAGTATGACTCGTAATAATCTATCCTCCGGGGAATACGACGATTCGTTCGCTGTCTGAGGCGTTAATTTACCTACTAAAATATCACCTCTTTCTACCCAAGATCCCAGCATAACGATTCCATTTCTGTCTAAATTTCGGAGTAAATGAGTCTCTAGATGCGGTATTTCCTTAGTAATTCTTTCAGGGCCCTGGCTTGTCACATGAGTCTGAATTTCATATTTCCGGATGTGAAAAGAAGTATAAATATCTTCATATACCAGACGTTCGCTAATTAATACTGCGTCTTCAGAATTGTAACCTTCCCATGGCATATAAGCTACTAATATGTTTTTTCCTAAAGCGAGTTCCCCACCAACTGTAGCCGCACCGTCCGCTAAAATTTGTCCCTTTTTAATGTATTTACCCCGCCGAACCTGAGGTTTTTGATGCATACAAGTATTTTTGTTGGAACGTTGATACATCACTAATGGAATAC??????TTATAGTGTCCCCATTACTTGATAAAATGATTTTGTGAGGATCAGTATAAATGATCTTTCCCTCGTGTTCGGCTATAGCTGAAACCCCCGAATCTAGAGCCGTTTGGCGTTCCAGCCCAGTTCCAACAATGCACTTCTCGGACCGAGAAAGCGGAACTGCTTGGCGCTGCATATTAGAACTCATTAAAGCCCGATTCGCATCATTATGCTCGATAAAAGGAATGAGGGAAGCTCCAATAGAAAAATATTGGAAGGGAAAAAAGCTTCTAAGATGAATCTGTTCCCATGCAATAGTAAGGAATTCTTGACGATATCGAGCTGGAACAACCTGTTCTTCCTGAATACCCCGATTCAGGGCCAAAGAATTTCCTGCCGCTACCATATAATATTCATCTCTATTTGGTGATAAATAAACCACCTGTG??????CCTCTTTTGATCTCTGAGATATTTCATAAAACGGACTCTCTATAGATCCCCAATGACCAATCCTCACATGAATAGCTAAGGATCCAATAAGTCCAACATTGATTCCTTCGGACGTGTCAATTGGACAAATACGTCCATAGTGGCTAGGATGGATATCTCGTATCCGAAAACTAGCAGTTCGCCCCGTCAATCCTCCAGGACCCAAATAACTCAATTTTCGCCCATGAACGATTTGTGTCAATGGATTAGTTCGATCCAAAACTTGAGATAACGGGTGTAGGCCAAAAAACGATTCATAAGTGGTTGTTAATGAAGTTGAAGTTACCAAATTTTGAGGAGTCGGTATTAATTTATGCCTGATTGCTCCACATATAGTTCCTCGAACCGCATTTTCTAAACGAACAAGAGCCAATCCGAATTGATCCTGTAACAGGTCTGCTACAGAACGAATACGTTTATTTTTCAAGTGATTCATATCGTCAAGTGTACCCATTCCAAATTTCATTCCGATCAAATGATCCGCAGCAGCCAATACATCTCGTGGTAACAAAAATGTATTGTTCTGAGGTATATCAAGATTCAGTCTCCGGTTCATATTTCGTCGACCAATCCTTCCTAATTCGCATCTTTGTTGAAAAAATTTCTTTTGTAATTCCTTACATAAGGACTCAGAAAATACCGGATCCCCACCTACACAAGCAAATTGTTGATAAAACTCCAAAATAGCATTTTCTTTTGACCCAATCTTTTTTTTCTCCTTATCATTCGGAAAAGACAAGAAAATTTCAGGATAACAAACATTATCTAGAATTTTTCTTAGATTCGAACCCATAGCTGATGATAGAACTAGAATAGATATTTTTTGTTTCCTACTCACGCGGGCCCATATCCTTGCTTTTCTATCAATTTCTAATTCCGATCTTCCCCCCCAATCTGATATTATAGTGCTGGTATAGACAGAAATTCTGTTATTGTCCAATTCTGAACGGTAGTAAATACCGGGACTTTGCAATATTTGATTGATCACAATTCTGTATATTCCATTTACTATAAAGGTTCCTAGGGAATTCATTAGAGGAATGTTTCCAATAAAAACGGTTTGTTCTTGCATATCTCTACCGGTTTTCCAAATTAGTCCCGCGGGTACATATAATTCAGAAGAATATGTGAGTGATTCATACACAGCATCTCTTTCTTTTATCAAGGGTTCTACCAATTTATATGTTTCCACAAATAATTTAAATTCAATTTCTTG??????ATCTTCAATTTTTGGAAATTTATGAAATTCTTCCGTCAAGCCCTGATTAATGAATCTACAAAATCCCTCAAATTGAATCTGACTAAATCCAGGTATTGTGGACATTCCCTCATTTCCATTCCGGAGCATCTTAATCTTAAGTTTCC????TGTTTATCGAAAAAATC????CCATTATTGACTCAC????TATTCATCGAACCATACGGATCGATCTAGCAATGATGGAATGTATATTCTGTTTACTGAATCACATGAAATTTCAGCCAACTCCATAT?????ATGTAATG???????????????????????TAATGTATTTCATACGTATGAACGGAAACGAGACGGAGGAATGAAGAGC?????ATTTTCGAC??????GCAAGTTCGAATTTGCGAC????AAGTACA?????AATGGAAAT??GAATTG???ATAAAACATTCCTGGAAAAAAGATTCTATCACTTCCATTCCACTTATGGAGTCTTGTATAGA???????????????????ATATAAAAATTGATCCAATTTCTACCTATTATTATGATATTACGATCAGAT????TGGGTACCAAAAAAATAAATGGATTCAGGATTAAATCTGCTCTT??T?????ATGAATGAGATAAAGACAGAATAATCAGGAGCAG??????????????????????????TATAGAATTTCCTTTTTTTAGCA?????CAC???????????TTTAAT??????GTTCAAAAAAGAATTCGTGGATT??????????CT?????TTTTGTTTTTGGTAGTAGAATTTATA??????????GATAGAATACGATTGAATTG????CGTAATAG???????????????????????????????????????????????????????????????????????????????????????????????????????????????????????????????????????????????TAATAGGAGTAGTATTTATTAAGTACATGCCGATA????????TAC?CTATCTGCATATCGCATCTTTTATCGTTATTTTAC??????TTGTGGCAACAGAAGTCAGGTCGCACTATATCATAATTCCTATTTTCTAT????????????????TCAAAATATTCAAT?????GAAAAATTCAAGCATGATAATTCTCTAT?AGGGATATGTACATAAGAGAAAGACCCAAT??TCGGTATCTGTGTAACAATTTCTGTTCTGGGGTTTAC????????????ATATACACATATATTTTGTTATA???????ATTGAAATTGAAAAGGATTGATTATTGAAAATAATTGATA????????CTGATTAGTCGTAAATCAATTTGATTTTGTTATACC??????ATT???AAAGAAACACAATTTGAGATACAAATTTAAGAACCGTTCACTAATTCTAAAGT?????AAAAATAGTTAATGGTTCCAATTTTCCCTGAATTTTCCGGTCTGTGACCGGAAATCTA?TTTTTTCTCTTT?????TCAATAGAAGGAGAAGGGAAGTTTTTAAGCAGTGTGTCTTTTGAGATACAATCAATCGAAGAGAATAATCTAAACTGGATC????CAATAAAAAATAGGGATTCATTTTTGAAAAGGGA???????????TAAGTACGATGGGATTCAAGAT????AAAAAAATT?????AGTAATAGAATATGGATGGATAAAAATATTGTCCA????????TTTTGGATCAGA????TTTGGCGGCATGGCCAAGTGGTAAGGCGGGGGACTGCAAATCCTTTATCCCCAGTTCAAATCCGGGTGTCGCCTGATCAACAAAAGACTTGAAATTTCTTATTC????TGCTGATCTAACTCGACAAATTCTTGCCCCGCAAGAAGCAGAGGCAAACGA??????CTAGGCCTG????????????????TCGTGTCGATACTTGATTTTTAGAATCCATAATTCTAT???????AAAAAAACTGTAATTTTTTTTTTTCTCAAAATCTGGATTCTGGGTACCGGTCCAAACCGGTACCAATAGGTATGAAGTAACCCTTACTT????A??????TTAATGATTGATTCGGACATTTATTTGATTTATGATATCAATTGAAT????????CAAATAA????ATCAAATAAATAGTGAGAGTCAAT??????TCTGGGATTCAGAACTACGAAAGTAAGAGGTCGGAAATCTTAGTATCCAAAGGTTCCT???????A?????AAGGACACTCCATTTTTGTTCCTAGGATTGAAGAAGAAATTATACGAAAGACTAT?????CAAGACTTC???????????????????????????????????CTAA???????????????????????TTATCTTACACTACCTATACTAAATACTAAAATAGTGTCTACTGACTCTGTCTGGAATTAGATTG?????AATAGAATAGGCTGATGGATGGGAAATCAATTTAGAAGTTGTGGAAAGGACTG?????AAGATACTTTGTATCCAGACTCACGAGAGGCTTTGAGTACTCAAACATTCAATCAACATGGTTGGGCGGCTCTTA?????TTTATAGAGT?????????????AAAAAG??????????????????????????????????AAAAAAAAAA???TTCTTTGCCCGTG??????TAGGGGATTAC???AAAAAAAAGAATGTATGTAATAAT????????????GG?TGGTGGTGTCTTACCATTTCATT?CTTTCACAGAAAGAAAGACG?????????TAAGCCTTAGATCAAATA??AAATAGAGGTATCTGATAGATGGTTATCTAT?CTTGATGGTATATTTTGACGTCTTTTGCTTATGAAAGAAAGG??????????TAACA??????AACAATAGGTCTTACTATTT????CTACATGCTCCATTAGGA??????????????GCATTCCTTTGCTATTTC???????CAAAT???AAAAGGTGTGTGTATCGTATTTGTGCTTAATGCTTCCCGATTCTA???????CCAGAAATT????????TTCT??????AATATAGGAACTTGT?????TACGAGTGGATTCATTGGATTAGTTCATCAATAGCCTTAAGTCAGAATACT????ATTTTC?????TTTTGACTCTGCACCATTGATTCCACTATGATTATTGATCAATAATCAATAATGAAATAATTCCTTCATAGAGATAGGAGACATAATTCACATGGATATAGTAAGTCTCACTTGGGCTGCTTTAATGGTAGTCTTTACATTTTCCCTCTCACTCGTAGTATGGGGAAGAAGTGGACT???????????????CTAGGGG??????TACTACTAA??????????????????????TTGAATAATCGATTGAGTGATCGAATTGTATCAATCG??????TTTAATT????GATCGTTTTGCGAAACT??A???????????????????????????????????????????????????????????????????????????????????????????????????????????????????????????????????????????????????????????????????????????????????????????????????????????AAA??????????????????????????????????????????????????????????????????????????????????????????????????????????????????????????????????????????????????????????????????????????????????????????????????????????????????????????????????????????????????????????????????????????????????????????????????????????????????????????????????????????????????????????????????????????????????????????????????????????????????????????????????????????????????????????????????????????????????????????????????????????????????????????????????????????????????????????????????????????????????????????????????????????????????????????????????????????????????????????????????????????????????????????????????????????????????????????????????????????????????????????????????????????????????????????????????????????????????????????????????????????????????????????????????????????????????????????????????????????????????????AAAAAAA??AAAGAAATAGAATTAGACTGCTATTTCGATGTATATGT??????ATTAG????????????????????AT?GTACATCTA??????????????????ATACATGTACATAT??????TGTAAATTG??????ATCTATATCTATATAAAACCATATCTGTATACAA????CTTCATATGATAAAATT??????????????????????????TAT????????????????ATGATCATACTATTTATATGA????????????????????????????????TAATATATTTATATGATA??????????????????????????????????AAAATATACAATACTAT??????????CTAGTGTGGT?????????????????????????????????????????????AGAAAG??????AACTATA????TTATATA???????????????????????????????????????????TAGTTCTTTCTACCACACTATCTCAGATACTTATGATTCCAGCCAAATCCTTTCATTTAAAACTTGGAG??????TTTTAATCCCTTTCTTTTATTTCT??TCAATCATTGATAAGA???ACTAATAATCCA???ACCAAGTTTCAGTTAAATTAATCATTTTGACTGACTGTTTTTACGTAGATGATAAGTAAAAAAGCAGTAGGAACTAGAATGAACAGTGCAGTAGCAATAAATGCTAGAATATTGACTTCCATAATCTCATTG??TTTTTTT?TA??CTTCGCAATAACTCGGGATCTAATCCCATAGAGAT????????????????????AAGAAATTTGACTCCTGTC?????AATTCAATGGGATGAATTGAATTCTGATGATACTGAATCGGATCAATATTATGAATAACAATATC??????TGATCTATCAAATCGA??????TTCATCGTCGAGA???????ATTGAATAGTATAACATAAGAAAATC????TTTTATTTTATCCATACTAAATCCGAAATGGGATTCTTTATTGGATCAGGAATTCCATTGAATTTTTCATCCCTTTTTCCAC?????TTTTTTCTTTTCCATAACCTACTGTCTTTGTCTTCCTTATACAACTCTCTTTCCTTATACTTA?????????????????????TACATACAATTATGAGATATTA??????TATGA?CCGGTATT?????CTATGGGTCACAC???????AGATCCAAACAGTAGAAGTGAGATGGAAAAAAGGACGGGTGTTAAGTAGAAAGGATCT??????????????????????AATATTTCAACA????????AATTTACTAAAAAGGGGCGTTGCTTGGTC?????TTTTATTTTATTAGTATAGTA??????TCTCTTCTTCTTTCTTGGATTGAGACTAGAACGCATACATCAAAAATTCAGTGTGCAATTTGCA?TGAGAATAGACAGATTGTTTCCAATTAGTCATTGAGGATACAC????AAACAAAGTCGAGA?????????????????????????????????????????????TAATTATGTTAAGTTCATTGTGTATCGTACAATAAACG????????AATACAATTTGT?????????????G???????????????TA?????TGTACTCCCGGTAAAAATAGGGGAACTCTATTCCATTTC?ATTGTTCAAGAACAATTGAA????AAAGAAAGTCAGACG?????AG?TATGGTATCTA???????????????????TTAAAATACTG????????A???????????????????????ATATAGTAATGCCACCGATTGTACCAACTTAC?????????????????ATATG??????TCTCCCCTTATCAATCGG???TATTAGTGAAAGAAATGGAAATTC??????CCGTACTTGTCTGATGATAAATGCGAAACG??????AAAAACAAAAGAAATAAGGATCC?????CCGCTGGGGATTAGATC?????TTGCTACCTGTCCCCCCTTTCACAG?AAAATGGGGAGATGAATTGATAAATTTATCGGAT?????CCTAGTTCGGGACTGACGGGGCTCGAACCCGTAGCTTCCGCCTTGACAGGGCGGTGCTCTGACCGATTGAACTACAATCCCAGCAAGGTGTATGGCATACA??????TATTCTTACTAGTTT?????GATAAGAACATTCTATTCGTTGTGTTGTAACAGAAACACGAATGATATACTGA????ATATCCACATG?GATATGGAATATAGTGAGAGCGACACGGATTACT?????AGTAACGAGTAGTTATTTTATTGCC?????AAAAAAATAGATAATCAA?TTTCTCAATGAG?AAAAAGAACTATTTTTCT???????????????????TTTTAT????????GATACTT?AATCTT?????AA????????????????????????????????????????????????????TTAAGTATCATTAATCTA??????????????????GATCGTTAGAAAAATCAGAACGAA?????TGAGAAAAACATGGATAGAGAAAAAA?????TTGACTCTTTCTCTTCATTTCTACGGATCAGGCATTTCTGTTTCTGGAGGACAAATTGGTTATTTCAT????????ATTCATGGAGCAACGAATTATTGGGCCGAGCTGGATTTGAACCAGCGTAGACATATCATCAACGAATTTACAGTCCGTCCCCATTAACCGCTCGGGCATCGACCCAGGAAGAATTAATTCTAGATTTATTGATAATCTACGATCAACTTCCT??????????CTCTACCCCCAGGGGAAGTCGAATCCCCGCTGCCTCCTTGAAAGAGAGATGTCCTGAACCACTAGACGATAGGGGCATATCCACCCGACCATCATCATACTA?????????TGATAATCATCATCATAGTATGATAATACTATGAACAGTTTTTTTGGAATTGTCAATAGAATCTAATGGTATGACTAGATTCGAAGAGTCTTTCCTACTTTTTTTATGTTATGATTCCATAGAA???TTTTTTTATTTGATG?????????????????????????????????????????????????????????????????????????????????????????????????????????????????????????????????????????????????????????????????????????????????????????????????????????????????????????????????????????????????????????????????????????????????????????????????????????????????????????????????????????????????????????????????????????????????????????????????????????????????????????????????????????????????????????????????????????????????????????????????????????????????????????GTTCTTGTCTTGTATGAACCCCTATGCATATATG?????TATATATGTACATATATGCAGACACA????????????????????????????????????????TATGCATATGCAGACATATATGCATTAGACTCATAATGGAA?????????????AATTCATGAATTGAATAAAAC??GGGCCCTTTTAACTCAGCGGTAGAGTAACGCCATGGTAAGGCGTAAGTCATCGGTTCAAATCCGATAAAGGGCTTTTTCCACTAAACTCAAGATTTAGTCTTCGTTTTTCAGCGGAGAACAGAGATA????????TTTTTTTTCT???????AAAAAAAGAAAAAGGTAACCGCC?????ATTATAATGAGTTCTTATTATTATGAGTTATAGT?????TAGAAAGTTGAACATTTATTCATTATCATAATAAC???????????????????TAATTGCACTTATT?????????????AGGAGTAGTCTACCCTGTAGTGACATAGTAG???TCCTCTTCATGTATCATTATTCAAATTTTTGGTCCTGGGATATA?????????AATATTCTAGAATATTCTAGATATCCAATC??????CCT???????????????????????ATTATTAATAACCAAACCAAAGTATTCTTACTTCTCCATTGT?????TCTTATCAAACCCACCATAAAATTATAAATCAATAA????AAAGTAAGTGGACCTGACCCATTGAATGATGACTATATCAGCTATTCTGATATTTAAATTCGATA?????TAGATTAATTCGATATAGATTAAATTGTACAAGCGGATTTATTTTT?TTTATTTCCTTAGACCACGCAAGGCAAGAATTTGTCGATATTTCCGATTTCATCTTC????TTGTTACTGGATACTTCATAGGAATAAATCGCTATTCTTT??????????????????????????????????????????????????????TCCGCTACAT?????ATA??????AAAGTTGATTTCGAAAATGGATTTTTCAATATCTTTCCTTGATTTCAAGGAATCAGATATTGTTTTGTTTTT?????ACGCCAATGCAATAGAGAACGAATGCGAGAAAGGGACTTTCATTTCCAGTCTACCATTATTT???????????????????????AAT???????ATTTAATTTAGGGGCAGGAAAAAATAGGGAATTTTC???TTTTTT??TTT????GTTTGACCCGTTACGTTAAAAGATATACTCTGGAATTAAAAGATATAC?????TC????????????????????TGGAATATGAGTCATAGAACAATTCAGG????????????????GTTCAAATG?????G??????????????????????????????????TTATATTCAAATGGTTATATATAGTATAAGGACTAATCGAATCGAGCT???????????CATCGATTTACCTAGGTTAATTTGTGGCCCAATA?GAAAAAAAAAAAAGACGCATTTGTATCTTCGAAACCCATT?TTAAGGGGCATTGGGCGAGAAATCGTCCATAGATAATCGAACTATCGCATGCC???????TTGGAAATGATATGAGGTGTTCGGAAATGG?TTGAAGTAGTTGAATAGGAGGATCACTATGACTATAGCCCTTGGTAGATTTACCAAAGAAGAAAATGATTTATTTGATATTATGGATGATTGGTTACGGAGGGACCGTTTCGTTTTTGTAGGCTGGTCTGGCCTATTGCTCTTTCCTTGTGCTTATTTCGCTTTAGGAGGTTGGTTTACAGGTACAACTTTTGTAACTTCATGGTATACCCATGGATTGGCCAGTTCCTATTTGGAAGGTTGCAATTTCTTGACCGCTGCAGTTTCCACTCCTGCGAATAGTTTAGCACATTCCTTGTTGCTACTATGGGGCCCTGAAGCACAAGGGGATTTTACTCGTTGGTGTCAATTAGGCGGTCTGTGGACTTTTGTTGCTCTCCATGGTGTTTTCGGACTAATAGGTTTTATGTTACGTCAATTCGAACTTGCTCGATCTGTGCAATTGCGACCTTATAATGCAATCGCATTCTCTGCTCCAATTGCTGTTTTTGTTTCTGTATTCCTGATTTATCCACTGGGTCAATCTGGTTGGTTCTTTGCGCCCAGTTTTGGCGTAGCAGCTATATTTCGATTCATCCTCTTCTTCCAAGGGTTTCATAATTGGACGTTGAACCCATTTCATATGATGGGAGTTGCCGGAGTATTAGGCGCTGCTCTCCTATGCGCTATTCATGGTGCTACCGTAGAAAATACTTTATTCGAAGATGGTGACGGTGCAAATACATTCCGTGCTTTTAACCCAACTCAAGCCGAAGAGACTTATTCAATGGTCACTGCTAACCGTTTTTGGTCCCAAATCTTTGGGGTTGCTTTTTCCAATAAACGTTGGTTACATTTCTTTATGTTATTTGTACCAGTAACCGGTTTATGGATGAGTGCTCTTGGGGTAGTCGGCCTGGCTCTGAACCTCCGTGCCTATGACTTCGTTTCCCAAGAAATCCGTGCAGCGGAAGATCCTGAATTTGAGACTTTCTACACCAAAAATATCCTCTTAAACGAGGGTATTCGTGCTTGGATGGCGGCTCAGGATCAGCCTCATGAAAACCTTATATTCCCTGAGGAGGTTCTACCCCGTGGAAACGCTCTTTAATGGAACTTTAGCTTTAGCTGGTCGTGACCAAGAAACCACTGGTTTCGCTTGGTGGGCCGGGAATGCCAGACTTATCAATTTGTCCGGTAAACTACTTGGAGCTCACGTAGCCCATGCCGGATTAATCGTATTCTGGGCCGGAGCAATGAACCTATTTGAAGTGGCTCATTTCGTACCAGAGAAACCCATGTATGAACAAGGATTGATTTTACTTCCACACCTAGCTACTCTAGGTTGGGGGGTAGGTCCGGGGGGGGAAGTTATAGACACCTTTCCATACTTTGTATCTGGAGTACTTCACTTAATTTCCTCTGCAGTCTTAGGCTTTGGCGGTATTTATCATGCGCTTCTTGGACCTGAGACTCTTGAAGAATCTTTTCCATTTTTCGGTTATGTATGGAAAGATAGAAATAAAATGACTACAATTTTGGGTATTCACTTAATTTTGTTAGGTATAGGTGCTTTTCTTCTAGTACTCAAGGCTCTTTATTTTGGGGGCGTATATGATACCTGGGCCCCTGGGGGGGGAGATGTAAGAAAAATAACCAACTTAACACTTAGCCCAAGTGTTATATTTGGTTATTTACTAAAATCTCCTTTTGGGGGAGAAGGATGGATTGTTAGTGTGGACGATTTAGAAGATATAATTGGAGGACATGTATGGTTAGGTTCCATTTGTATACTTGGTGGAATTTGGCATATCTTAACCAAACCCTTTGCATGGGCTCGCCGTGCATTTGTATGGTCTGGAGAGGCTTACTTGTCTTATAGCTTAGGTGCTTTATCTGTTTTTGGTTTCATCGCTTGTTGTTTCGTATGGTTCAATAATACCGCTTATCCTAGTGAGTTTTACGGACCCACCGGGCCAGAAGCTTCTCAAGCTCAAGCATTTACCTTTCTAGTTAGAGACCAACGTCTTGGAGCTAACGTGGGATCCGCCCAAGGACCTACTGGTTTAGGTAAATATCTAATGCGTTCCCCGACCGGGGAGGTTATTTTTGGAGGAGAAACTATGCGTTTTTGGGATCTTCGTGCTCCCTGGTTAGAACCCCTAAGGGGTCCCAATGGTTTGGACTTGAGTAGGCTGAAAAAAGACATACAACCTTGGCAAGAACGACGTTCGGCAGAATATATGACTCATGCTCCTTTAGGTTCTTTAAATTCAGTGGGTGGCGTAGCTACCGAGATCAATGCAGTCAATTATGTCTCTCCTAGAAGCTGGTTAGCGACCTCTCATTTTGTTCTAGGATTCTTCCTATTTGTGGGGCATTTGTGGCATGCGGGAAGGGCCCGTGCAGCTGCAGCAGGATTTGAAAAAGGAATCGATCGTGATTTGGAACCTGTTCTTTCCATGACCCCCCTTAGCTGAGATTTTCTTATTTATATCTATTC???TATT?????????????????????????????????G?TTTTTTTCTGTTCTGGCTCGGCTATCCCACCTAGCCGAGCCATCCCCTTTTATT??TCATAAAA?????GGGGCCAGGCCAAACGAATAAAGAAAC??????????AAATTTATTCAACAAACAAAAGGAGAGAGAGGGATTCGAACCCTCGATAGTTCGTTGTTCAGAACTATACCGGTTTTCAAGACCGGAGCTATCAACCACTCGGCCATCTCT?CCAGAGGTAATCTCTATTTTA???????????????????????????????????????????????TTCCTACGAATAGAACATGACCATATGAGATGATACAC?????TAACTATCCGTA?????GAAACATCC??CAGATGCGAATCCATATTTCGATG????TATCTGTATACTAT????????????????ATGCATAGTAT??ATATGTATGATCCAGTATGT????TTGTTTGTGAAGAAAATACGAA??????ACTTCTCTCGACTCCATGTCCGAATAGAGTGGTAATAAATTTTACC???????????????GAATCAATTGATTCATG?TCAAATCCCTCCATGATGCATTTTAT????TACAATTTTGACTAAGCGAGGGATCAAATGGTATAGTTCATTTGTTGGTAGCTTGGAGGATTACAAACATGACTATTGCTTTCCAATTAGCTGTTTTTGCATTAATTGCGACTTCATCAATCTTACTGATTAGTGTACCCGTTGTATTTGCTTCTTCTGATGGTTGGTCAAGTAACAAAAATGTTGTAT??????TTTCCGGTACATCATTATGGATTGGATTAGTCTTTCTGGTAGCTATCCTTAATTCTCTCATCTCTTG?AGTTTATTTGGTATTTCCCCGATCCAAAAATGAAATGCCACTCCTTCTAC????????????CTTCTAATAAATTCGGATTGTGAGACA??TTAAGATTCAATCTGAGTTACG?AAAAAA????AATTATATTGTTATTAATTGG?????ATAT??????????????????????????????????????????????????????????????????????????????????????????????????AATAATAAGATTA?????????AGATTATCTTAATTGAAATCT?????TACTGTACTTTAC?????????????????????????????????????????????TA?TAGTATCTGAGTATC????????CGGCC??CTGC?????ACAAATATGATCCAGACGCATATATGATATATGATATATGTCATATA????????????????TGTGTGGACATATGCGTGCGTATCAGGAACGAAGAAAATGCGGA??????????????????????????????????????????????TATGGTTGAATGGTAAAATTTCTCTTTGCCAAGGAGAAGATGCGGGTTCGATCCCCGCTATCCGCCCACGATGAAGTAATGTACTATGATAAAAGAGAAAAAATTTGGTATGGTTGACTACTATACTAACT?????????????????ACTATAGTAGT????????????????????????????????????T?????????????????????????????????????????????AGTATAGTAGTTCTATCTTCCCCCTTCTTTGCCTACCCCCA?????AAAAAAGGAAAAAAATGGTCATTA?????ATTAC??????TAGGTAACAGAATTACACCT?AAAAAT?????????????ATAATTTTTTGACAAAAAAATGTTGCGGAGACAGGATTTGAACCCGTGACCTCAAGGTTATGAGCCTTGCGAGCTACCAAACTGCTCTACTCCGCGCCGAAGAA??????CTGAGAACCAATGGACG??????AAAAAAAAAATTGGTTGGATACACCCCTCTACCATATCTATACAAATAGAATAGTCCATTTATACAGAATGGTAAAGAGGGCCCCTCTATGATCATAGATCATAGAGATCTA??????TACAAATATGAAACGATA?TTTTTTTCCTTACCAACTTGATCTTGTTGCGCCCGGTAACAAACATGCATGAACCATTTCTCGAAGTATGTGTCCAGATAGCCCAAAGTCTCGATAGTTAGCTCTAGGTCTTCCAGTCAAAAAACAACGTCGATGAAGACGTATAGGTGCACTATTACGTGGTGGGGATTGCAATTTTCCATGAATTTCCCATTTTTCACTCAACGATGGAACTTCGCTTATTTTTTTTTTTGAAGATCGACGAATCAAATGATATTTCTGTTCCAATTTCTGCCGCTTCTTCTCCCTCTGAATCAAACTTTTTCTTGCC?????ATAATGTTCAGTTCCTATTATTATCAGTTATTATTATCAATAATACAGTTCGGATCCTAGATG?????TAA???????AAATACAAGAAGGCAAATCCTCCCTCTCCATTGAAACAAATGAGATTGTTGCTGATACAGTACAT??????AAAAAAATGAAATTAACCAAATTTTCCTGATGTAGAGGCAATCAAGAAAGCTGCATAAGTGAATATATAACCTACGGAAAAGTGGACTAATCCAACCAATCTTGCTTGCACAATGGAAAGAGCCACTGGCTTATCTCTCCATCGAATTAAATTAGCCAAAGGTGTGCGTTCATGAGCCCATGCTAAAGTTTCAATCAATTCCTGCCAATATCCACGCCAGGAAATTAAGAACATAAATCCAATAGCCCAAACAAGATGTCCAAATAAGAACATCCACGCCCATACCGATAAACTATTCATACCAAAAGGGTTATACCCATTGATAAGTTGTGAAGAGTTTAACCATAGATAATCTCTTAACCATCCCATCAAATAAGTGGAGGATTCATTAAATTGTGAAACGTTACCCTGCCATAATGTGATGTGTTTCCAATGCCAATAAAAGGTAACCCATCCAATGGTATTTAACATCCAGAAAACTGCCAAATAAAATGCGTCCCAAGCCGAAATATCACAAGTACCGCCGCGTCCTGGGCCGTCGCAAGGAAAACTATAACCGAAATCCTTTTTATCTGGCATTAACTTGGAACCACGTGCATCTAAAGCACCTTTTACTAAAATCAATGTAGTTGTATGCAAACCTAGAGCAATAGCATGATGAACCAAGAAATCTCCAGGACCTATTGTTAAGAAGAGCGAATTACTATTCTCATTAACAGCATTCAACCAGCCAGGTAACCATATGCTTTGACCAGCATTGAATGCTGGACCATTCGTTGAAGATAAGAGTACATCGAACCCATATGAAGTCTTACCATGAGCGGATTGTATCCATTGGGCAAATATGGGTTCGATCAAGATTTGTTTTTCCGGAGTACCAAAAGCGAGCATGACGTCGTTATGAACATAAAGGCCTAAGGTATGGAACCCGAGAAAGAGGCTGGCCCAACTTAAATGAGATTTGATAGCTTCTTTATGGTCTAACATTCTTGCCAATACATTATCCTCATTCTGTTCCGGATTGTAATCTCTAATGAAGAATATAGCTCCATGAGCAAAGGCTCCTGTCATGATGAACCCTGCGATGTATTGGTGATGAGTATATAAGGCAGCTTGAGTAGTAAAGTCTTGTGCTATGAATGCATAAGCAGGTAAAGAGTACATGTGTTGAGCTACTAAGGAAGTAATAACCCCTAAAGAGGCTAGAGCAAGACCTAATTGAAAATGAATCGAATTATTGATTGTGTCATAAAGACCCTTATGCCCACGTCCTAATCGACCCCCCGGAGGAATATGTGTTTCTAAAAGATCTTTGATACTGTGTCCAATTCCGAAGTTAGTTCTATACATATGACCAGCAACGAGAAAAATAAATGCAATAGCTAAATGATGATGAGCAATATCGGTCAACCATAAACTTTGCGTTTGTGGATGGAATCCCCCAAGAAGGGTTAGAATGGCAGTTCCGGCTCCTTGGGAAGTACCAAATAAATGACTACTCGAATCAGGGTTTTGAGCATAAAGATTCCACTGACCCGTAAAAAGTGGTCCCAACCCTTGAGGATACGGTAATACGTCTAAGAAATTATTCCATCTGACGTACTCTCCCCTGGATCCGGGAATAGCGATATGAACTAAATGTCCTGCCCAAGCCAAGGAACTTACTCCGAAAAGTCCTGACAAATGATGATTGAGACGAGATTCAGCATTTTTGAACCACGAAACACTTGGTTTCCATTTGGGTTGTAGATGTAACCAACCCGCTATTAAGGATATAGCAGAAAGAAATAATAGAAAAAGAGCTCCTGTATAAAGATCCTCATTGGTGCGCAATCCGATTGTATACCACCACTGATAAACACCGGAATAAGCGATATTCACTGGGCCGATAGCACCCCCTCGAGTAAAGGCTTCTACAGCTGGTTGACCAAAATGAGGATCCCAAATTGCATGAGCAATAGGTCTTACATGTAAAGGGTCCTGTATCCATGACTCAAAATTTCCTTGCCAAGCTACATGAAACAGATTTCCGGACGTCCACAGAAAGATTATTGCTAACTGCCCAAAATGAGAAGCAAAAATGTTCTGATAAAGACGTTCCTCAGTAATATCATCATGACTCTCGAAGTCATGTGCGGTAGCAATACCAAACCAAATACGACGAGTAGTGGGGTCCTGAGCTAAGCCGAGGCTAAACCTCGGAAATCTTAATGCCATAATGCCTTTCAAATCCTCCTAGCCATTATCCTACTGCAATAATTCTTGCTAAGAAGAATGCCCATGTTGTGGCAATTCCACCCAGAAGGTAATGGGTTACTCCTACAGCACGTCCTTGTACAATGCTCAAGGCTCTAGGCTGAGTAGCAGGAGCAACTTTTAATTTGTTATGAGCCCAAACGATGGATTCAATGAGTTCTTGCCAATAACCACGGCCACTGAATAGAAACATTAAACTGAAAGCCCAGATAAAATGAGCACCTAAGAAAAAAAGACCATATGCGGATAATGAAGAACCATAAGACTGAATTACCTGAGATGCCTGTGCCCATAAGAAATCTCGGAGCCACCCATTAATAGTAATGGAACTCTGTGCAAAGTTTCCTCCTGTGATATGAGTTACCACCCCTTGATCACTTATAGTACCCCAAACATCCGACTGCATTTTCCAACTGAAATGGAAAATGACTACCGAAATTGCATTGTACATCCAGAATAGACCTAAGAAGACATGATCCCAGGCGGATACTTGACATGTCCCCCCTCTTCCAGGTCCATCACAAGGGAAACGAAAACCAAGATTTGCTTTATCGGGTATCAAACGGGAACTGCGAGCAAATAGAACACCTTTCAGTAGTATCAATACAGTCACGTGGATCGTAAATGCATGAATGTGATGGACCAAAAAATCTGCGGTTCCTAATGGAATAGGTAACAAAGCTACTTTGCCGCCTACTGCTACTAACTCACCACCCCCCCAAGTTAAGCTGGTACTTGTTGTTGCACCAGGAGCTGTTATCCCAGGTGCTAAAGCATGAATGTTTTGTACCCATTGAGAAAAGATGGGTTGTAATTGTATAGCGGTATCTGAAAACATATCTTGGGGCCGCCCTAAAGCGCTCATGGTATCATTATGAATATACAAGCCAAAACTGTGAAAACCTAGAAATATACATGCCCAGTTAAGATGTGATATGATTGCATCGCGATGCCTAAGGACACGATCTAATAGATCGTTGTATCGAGTAGTTGGATCATAGTCTCTTACCATAAAAATGGCTGCATGTGCAGCAGCACCAACTATGAGAAATCCACCGATCCACATGTGATGTGTGAACAACGAAAGTTGTGTACCATAATCAATAGCTAGGTATGGATAGGGGGGCATGGAATACATATGGTGAGCTACAACAATGGTTAAAGAACCTAACATAGCCAGGTTAAGAGATAATTGAGCATGCCATGACGTTGTTAGGATTTCATATAGGCCCTTATGGCCCTGGCCTGTAAATGGACCCTTATGAGCCTCTAAAATGTCTTTAAGGCTATGACCGATGCCCCAGTTGGTCCTATACATATGACCAGCGATCAGGAAAAGAATAGCAATAGCTAAATGATGGTGTGCAATATCGCTCAGCCATAGGCCCCCTGTTATTGGATCTAATCCTCCACGAAAACTCAAGAATTCCGCGTATTTTGACCAATTCAAGGTGAAAAGGGGGGTTGCTCCCTCGGCAAAACTGGGATAAAGTTGAGCCAAAAGGTCCCGATTCAAGATAAATTCATGAGGAAGTGGTATCTCTTTAGGATCAACTCCAGCATCGAGAAATTGGTTAATCGGTAAAGATACATGGATTTGGTGTCCCGCCCAAGAGAGAGACCCAAGTCCTAGTAACCCCGCTAAGTGGTGATTCAACATAGATTCTACATCTTGGAACCAAGCCAATTTTGGGGCAGCTTTGTGATAATGGAACCAACCGGCAAAAAGCATTAACGATGCAAAGACCAATGCACCAATTGCGGTACAATAGAGTTGTAATTCACTAGTTATTCCAGATGCTCGCCAAATCTGAAAAAAACCGGAGGTTATTTGTATTCCTCGGAAACCCCCGCCCACATCACCATTCAATATTTCTTGACCTACTATTGGCCAAACTACCTGGGCACTGGGTCCAATATGAGTAGGATCACTTAGCCATGCTTCATAATTGGAAAAACGGGCGCCATGGAAGTACATGCCACTCAGCCAAAGAAAGATAATGGAGAGTTGACCAAAATGAGCACTAAATACTTTTCGGGAGATCTCCTCCAAATCACTGGTATGACTATCGAAATCGTGAGCATCAGCATGTAGGTTCCAGATCCAAGTGGTAGTATCAGGGCCCTTAGCTATTGTTCTTGAGAAATGGCCGGGTCTGGCCCATTCCTCGAAAGACGTTTTTATAGGATCCCTATCT??????ACAACAATTTTCACTTCTGGTTCCGGCGAACGAATAATCATTAAGTCCTCCTCTTTCCGGACAACATATACAAAGAAACCCGCCAACAGTCAAGTTTTTAGTGAACCTCTGAAAGATAGATATTTTATTTATGATTAGTCCTTTTCTTTCCTATCCCCCATCTATC???TATTTTATTTTATTTAG??????????????TTATTCACTAGAGCAAT??TATGATATTGAAGTCGATCCGAGGCAAGTGTTCGGATCTATTATGACATAATGATTAGGTGCCCCACGGACCC?CTTTTTA???TCTTGGAAAATCCTTTACC????????GGCGTGACGAAAAAACTATTTTTT????????????TGTGCAACCTAGTATA???TTTATATCTGAATGTATAAGTGCCCATATGGATCTACTTCCATGGAACATAATATCTTATTACTTGA????ATTTC?????????????AAATCACAAGATAATTC?????????????????ATTCGAATAGAATGAA?TAAGATC?CATTCTGATGATAT????????????????CTTATAGTCATTCGAAAGTATCTTTTATTAGCTTTATTTAGTTCTATTCTATACTGTATCCGTATC??????????????????????????????A??????????????????????????TTTATCCCTATGAGATACCATACTAAAATATTCTATTTTAGAAGGAAGGGATATAATGAAATTCTTGATTGGATCTTCTCATAGGAACGATCTATTTTATT??????TGATTGATGGAT?????CCAACACCCA?????ATTTTAATGAAT?????????TAAACAAAAGAGTGGTCTTATTCGAATTCGAAACGCCTCGTGATCTTCAACCAATTATGTGCTTCAATATAATTACCTGGAGTAAGCGCTATAGCTTGTTTCCAATACTCAGCAGCTTGATCGGACCAAGCCTCCGCAATTTCGGAATCACCCTGTAGAATGGCCTGTTCTCCCCGGTCGGAATAGGTGGTTCCTTTCCTTAGAACCGTACTTGAGAGTTTCCTACCTCATACGGCTCAGCAATCGATTCT????TTTTG?????CGTTCCATCTTAATCTATCCTATGCTAACTGAATTAGATTTCTCATAAATCTATCCC?ATTTTTTCTTGGGTTAACAAAAACAAAAGAAGTTAATTACATTAAGTTTCAAACTCTTATTTTGATCAAT?????AATTAGTTTTATCTTTTTTCCCACCTTC?AGACGAATGAAACATAGATATTCCCCTATATCGTTAGAATTTTCTGAAAGGTAACTATCTCGG?????????TTTCATATATGAAATTCATATAGAATCTTTGAAAAAGACTTTTTTCCTCCATAAGAAAAAAA?????AGAACTTACTATCTTTGGGATCTGATGCTACACCGCTGCTCAATACCTTAGTGGATCGACTCTATTACATAAGTTGATTCCTAACTTTTATTCCAT?ATCATGAC?ATAAGTAAGCAGTTCTTAACTGTATCGACCCAATAGCTCGCTAATTGATCTTTACGGTGC???TTTCTCTATCAATTCGA????????????TCCTTTATCCATAG?????AATATATA???????GGCCGTATCTATTTC??TT?????CCTATTTTGGTTCTCGTGAAGTCTCTTTCCTTGCTACAGCTGATCAAAATCGTTGCTTTGAACGATGCATATGTAGAAAGCCCT??TTTTTTTTTTCTAGTATTTACTAGTTGATTTGATCTTTTTT??TCCTTCTTTCTATAGTGGAGATAGTCGCACGTAATGACAGATCACGGCCATATTATTAAAAGCTTGTGGTAAAAATGGGTTTCGTTCTAGTGCCTGGAAATAATATTCCAAAGCCTTTGTATGCTCTCCGTTGCTTGTGTGTATAAGGCCTATGTTATAGAGTATATAACTTCGATCATAGGGATCAATTTCTGGTCGCGTAGCTTCATAATAATTCTGTAAAGCTTCCGCATAATTCCCTTCGGATTGAGCCAACATCCGTTACGGTCGTTCATTCTATTCAAAGAATCTCCGTTCCAGAACCGTACGTGAGATTTTCATCTCATACGGCTCCCCCCTTCTGTGC?????????ATAGTAC????TAAGGGGAATAATCCATGGAATCCAAATTTAACTAT?????TCTCATTATGAACTGACAGGAGCTGGTATTTTTACAAGAAATCTCTAGCCAGCCTTCCCGCAAGAGGTTTTT??TTAACAC????CAAT????CATATTAGTGCTAGATGGAAATGGTAACTCCAACAATTTCTTTGTCCTCAACGCCTCCTATTTTCAGGAATTAGTCACTTCAACGATCTTTGATGGTTATACGGGTATCCAAAGTACGAACGAGATGGATGTTTGTTGTCCCAACCATTCTTGTTAGTCCCGATACCAATAAGGAAAAGGGAAATT?????????TATAACAAAGTTTTCGTATTGTTG??????ATTCCTTGGTGTAGTGCTTCTT?CCCCTATGCTGCCCATTGGTACTAGTGGAATAGGATTGACCTACAATATA????GAACCCATAGGTGTAACCTTTCGCTCAATACTCAAATTAACAATTGAAGCATCCGAGGCTGCATCAATCGAGGATACACGACAGAAGGAATTGT????TCTATCTTCAAAC?TCACCTTCACCAAGCGTAGGTTTATTTCAATAA?????????TTTGGTTCTTTCTATCCCGAATCACATATCTTTCTC?????ATAATACTG????????AAGTCTAAAAAAAGA?????AGAAAAAAGAATCAAATCGCACCATCTCTGTAATAGGTAAATGCCTTTTTTTCTCCTGAAGTTGTCGGAATTATTCGTAATAGAATATTGGCTACAATTGAAGAGGTCTTATCAATAAAATTTACATTTATCCGAGATCTAGGCATAATTAGCAATCCTTTCTATAA?TCTATAATTAGAATTCTTTTC?ATTACCCTTCGGGGAAAATGATCCCACAAAAAAAGGAATTGTACAATACGAAATAACATAAAA???????????????CAGACTAATTC??TAAAAATGTGGACCTTCCGCTCAAATTGTC??CCATTTTGTTTGGACAAGGAGAGATATGAAATATTTGAATCAGATTGGATTTCATT????????ACAATTTCGTAGTATACCAATGAACGGAAC???TATT?????????A?????????????????????????????????????????????TCTAAGATTTCATCTAAGTTG?AATAACCAAGGACTTTCTTTT??????ACTACGGATTTTGA?????TAACTCGAGAAGTTTTGATTTGGTTATGATC?????CAAAGAGGAAAAAGAATAATTATTCCATGATAA?????????????????????AATAGAGTAGAGTAACCA?????TCCGTTTTGTTTACATGACGTGTATACGTCAT??GCCATACAATGGAAATA??AAAATCCATGGGACGATTCATGAA????TTTGTAATAGATCCATGGGGT???????????????????????????????????????????????????????????????????????????????????AGCTGATGAGAGAAGTTGGTGTTGAGAAATAGG?????AAATTTGAAAGGAATTATTCCTATGGAACCATTGATCGGTCATACCTGTACTGC??????AATAATATGAATGACTCGCTATTCACTCGGTTTCTGGT??????CAATAATAAGATTATGTAGGAGAGATGGCCGAGTGGTTCAAGGCGTAGCATTGGAACTGCTATGTAGGCTTTTGTTTACCGAGGGTTCGAATCCCTCTCTTTCCGTTTCTGTTAATTCACCAACGTGACCGACCACAATGTATCAAATCAAA???TAACAACTGATACCATTATTCCAGC???????????AATAAGAC?????TTTTATTTGATAGAAATTCT????????????????CTATTCCAGAAATTCTCTATTCCTAATTACA???????TTACTGCGGTACGTAAAATACAAATATCGGAAAGAACAAAAAAG???????AAAAA?AAATCCTACTACTGATCTATTTGTAATACGTGAATGAG?AAAAATGCGGATCAAGGTCCTTAGA?TCTATTTACTTCGTCGAAAAGAGGGCAAA????????????????????????????ATTCTCTGAATCTTTCTTTGTTATTTTCGTTAGGTTCAAGTCTGGCGGGAATAATATTCTACGACTAACAACTCATTTATTTTCAAACCGATCCATTTACTATCTATTATTTGATTTACTAATCC??????TTTATATTGAAATGAGTCAATAGTCAAATGTTTTGGCAATTCCTCGGGGGGGGGTGAAGCAATATAATTTTGAATCAGAGCTTTCGATCTTTGTTTATCCTTCGTAGTAATAATATCTCGGGGTTTGCAACGATAACTTGGTATATCCACTATACGACCATTAACTAAAATATGTCTATGGTTAACTAATTGCCTAGCTCCAGGAATGGTCGAAGCCATACCCAATCGAAAAAGGATGTTATCCAAACGCATCTCAAGTAGTTGTAGTAAAACCTGACCTGTTGACCCTTTGGCTTTTCCAGCGATATGTACATATCTAACTAATTGTCGCTCCGTCAGACCATAATGAAAACGCAATTTCTGTTTTTCTTCTAGACGAATACGATATTGCGATCTTTTCCCAGAACGCAATTGGGTTTTAAGATCACTTCCGGATTTAGGTCTTTTACTAGTTAGTCCTGGTAAAGTCCCCAGACGGCGTATTTTTTTGAAACGAGGTCCTCGATAACGAGACATAAAGACTCC???TTT????TTTTATTTTATTGAAATTTCATTTTACAGAATAAATCTTAAATTAAGACTG?????AACTAAAGGATAAACAAAGCAAAGCTAAATTTACTGAAGTATTACAAAGTAGAATGAAATGAATTCC?????????????????????????????????????????ATTAATATCCGGATTTTTTGTATATGTAT?????????????????????????????????????????????????????????AT??????ATAGGAAGTTGAGGCTCCGT??????TTTATGATTTGTTCTGTAGAGATCTAATTGCTCCAATCCATTTTTTATTCATAGTTA?????????????????????????????????????CAAGTTACCACGACATAATAGATCAGATCGGTGATCCAACA????????????TTTTGAGAAAAGGAGAGATTATCAATCATGGAAAAATCGATAGAG???AAAAAAAAAAGCCAGCTATCGGAATCGAACCGATGACCATCGCATTACAAATGTGATGCTCTAACCTCTGAGCTAAGCGGGCTCACATAACAGAAATAGAA??????????????????ATAGTATAACAAATGGAAATAGT??????????????GTATAGGAATTCAGGAAACTGCTGGATCTTAGCT????TAGGGCTATTAGCTATTAATTTAATATGAACTATATAG??????TTCATAGTTCTAT????????????????????TGTTATATCTAT?????????????????????????????????????????????????ATCATTATATATAT??????????????????????????????CATT??????????????????????AGATATATTA???????????????????GTTATATCTAATA?????????????????????????????????????????????????????????????????????????????????????????????????????????????????????????????????????????????????????????????????????????????????????????????????????????????????????????????????????????????????????????????????????????????????????????????????????????????????????????????????????????????????????????????????????????????????????????????????????????????????????????????????????????????????????????????????????????????????????????????????????????????????????????????????????????????????TTA?????????????????????????????????????AAATTATAAATTATGATTATAAAAAATCTAATTA?????TTTC???????????TTAATATAAAATTTATTTATTTC??????????????????????TT????????????????????????????????????????????????????????????????????????????AAAGTAAAGCAGTTATAG??CAATAATTATAGCGTATA??????????GCGAGCGGATCGGTCCTAAGA??????AAAGATAAGATAAG??????GATAAAGAT??ACAATCCAAATTAGAATGAGACATTCTTCTGGTTTCATTCGGAAAAG??????GAAGAGATAGGACG??AAAAAAAAAAAAGAAGAATGAATATCGACCGTTCCAGTATTCAAAATCGCACTGTAAAAAAGAAAGGGAGGGAGAAAC???ATATATATATATGGGATATATCTATCCATATTGAATTGCGGATACATCAATGATAGAATCATTTCTGATTG????AAACAAGGTTTATCCAATAGAAATAAACTGAT?????AGAGG??????ATCGCCAAAAAAATCAAATAGC????????????????????AGCATACACTTTTTCGATATGGGAA????TCATTATCTAATGAATTCAAC?????????????GGTTC????C??????AAAATAAATGAAAGAGATGGGTGGAATTCCAACTGGATCTTGGTCTCAAATCAAAA?????GGGGATATGGCGAAATTGGTAGACGCTACGGACTTGATTGGATTGAGCCTTGGTATGGAAACCTACTAAGTGGTAACTTCCAAATTCAGAGAAACCCTGGAATTAAAAATGGGCAATCCTGAGCCAAAT?????CTTTATTTTGAGAAAAC???????????AAGGG??????TTTATAAAACTAGAAT?AAAAA????AGGATAGGTGCAGAGACTCAATGGAAGCTGTTCTAACGAATGGAGTTGACTACGTTGTGTTGGTAGCTGGAATTCCTCTATCGAAATTA???????CAGAAAGGACGGCCTTA???????????????TATAATATATCTAATACGTACGTATACATACTAACATATCAAACG???????ATTAATCACGACCCGAATCTATCGAATA??????????????TATATATATATATGA?????????????????????????????????????????????????????????????????????????ATATGAAAGAAAAAATTCAGAGTTATTGT??GAATCCATTCCAATCGAAGTTGAAGGAAGAATCG???????AATATTCAGTGATCAAATCATTCATTCCAGAGTTTGATAGATCTTTTGAAA?????ATTAATCGGACGAGAATAAAGAGAGAGTCCCGTTCTACAT????GTCAATACCGACAACAATGAAATTTATAGTAAGAGGAAAATCCGTCGACTTTAGAAATCGTGAGGGTTCAAGTCCCTCTATCCCCAAC?AAAAAGTCCATTTTACTTC?CTA????????????ACTATTTATCCTC??????????TTTTTTTCATCAGT??????GGTTCAAACAAAATTCACTATCTTTCTTTCTCATTCACTCTACTCTTTCACAA???ACGGATCCGAAGAGAAATCTTTGGATCTTATCCCAATTTGGATAGATACGATACCTGTACAAATGAACA?????TATATGGGCAAGGAATCTCTATTATTGAATCATTCACATTC????CATATCATT????????????????????????ATCCTTACATT??????TATTAGATAAAATTT????????????TTTTATAC?????????TTTACTTTATTTA???????????ATACTTTACTTT??????ATTTAGATTTAGTCC??????CTTTAATTGACATAGATAC??????AAGTACTCTACT?????AGGATAATGCACGGGAAATGGTCGGGATAGCTCAGTTGGTAGAGCAGAGGACTGAAAATCCTCGTGTCACCAGTTCAAATCTGGTTCCTGAC???ACATGAATAATATATCGGATAGATATTCATACAAATTAATCGAGACA????????GATCAGG??????ATATATATTCGTTAATA????????GTCAAGAGCATGATACATACTTATTCATCTA?GCGTATAGATATATACCTCCATTTTTAGAGATGGGTAA?????AAAATATATGTATGGTTATGGTAAAGAAC?????TAAAGTGGGATTATGTTCCCTTTT?TT???????????TG???TTTCTTTTTTCTTTCTTGTTTGTTCATATTGTGCTTTCTCTCACTCAAA??AAGAGTGCTAAGTCTTCATATATATATATAT????CAAAAAAAA????????AAATAAAA??????????AAGTTTTTAAAAAACTTAAAAAAAGTATAGAGGGGTTGAAGGATAGGAATAGACAGGATGCATT??????????????????TCAGACACAGTACAAA????????TAAAATTCAATCCCTTTTTATTTCGGAATTTCGCT?????TTTTCTTTTATATTTATTCTATTTCTTCACTCT??????TGCTTACGTTACTTTCCGAG??????GTCTGTCTAAGTGATGTGCGCGGTACAAAGTTCATGGTGCAGAACTCTTTTGATTCATCTTTT??????????????????TGTTTCTGCTCAT????ACAAAAT??AGATATTATCTTTTCCAAATTCG?????????GGAATAGCAATGAAGCCTTTT????????????????????????TTAG????GCCTATCCATAATACGAAC???????????????????????????TAGAGTCCAGTTACTC?????TGTTTCATCTAGAACAGAACG???????????TAAAAA?????TATTCCTTGACTTGAATGAAATCTGGAGTTG???????TGTCGTATAAGTGAACATTAGTTTCCTTATCATTCAATGAGCATCTTGTATTTCATAGAAATTTGGGGTAATATAGTCCTTACGTAAGGGCCAGCCTATCCAACTTTCAGGCATCAAGATACGTTTAAGGCGTGGATGATTATCATAAGAGATTCCCAACATATCATAAGATTCGCGTTCTTGAAAATCAGCACTTTTCCAAATCCAGAAAACAGACGAGATTCTAGGATTATTCCTTGGGACAAATACTTTTATGCATACTTCTTCTGGTTTATCTACACCATATTGTATTCTCGTAAGATGATACACACTAGCTAAAAATCCGCCTGGTGCTACATCATAGGCACACTGGGAGCGTAAATAATTGTAACCATATACATATGAAATGACGGCAATGGAGTACCAATCCTCGGTTTTTATTTGTAAAGTCTCTATTCCTCGGCAATCGAAGCCCAAAGATCTATGAACTAGCTCATGCTTGACTAACCAATCAGATAAACGATCCTGCTGCATCTTCTTGATCTCTCCACCATTTGTATTTGTATGAGTATTTCACATTTACTAC???????ATTTACAATGAAATTTTCAAAGATTGACCCGCTCTTTCTTATTC????????TGCACAAAAGAACCCTGCCTGATTCACTAATTCGTGGGAAGATATTGAACTT?????????????????????????????????TTGGATTTGAAAAATGTTTCAGAAGGCATCTCTGAAGTAGATGGTGATTGATAGAGCAATCCTTGATCGTAATTTCCAGTATGAGTACTGCGTCGAACATAAAACTTGTGATTGGTAGAAAAACATCGATTTTCCTGTTGAGACACAGTTCTATCTTCAAAGATTTCTCGAGATATCTTCTTACGAAGTTTCATTATAGCATCTATAACTGCTTCTGGTTTAGGTGGACAGCCCGGCAAATAGACATCCACAGGAATTAGCTTATCGACTCCCCGAACAGTACTATAAGAATCAGTACTGAACATCCCTCCTGTAATAGTACAAGCTCCCATAGCAATGACATATTTTGGTTCAGGCATTTGCTCATATAATCTCACTAAAGAAGGAGCCATTTTCATTGTTACTGTGCCGGCTGTTAAAATTAGGTCCGCTTGCCTAGGACTCGATTTTGGTACCAATCCATAACGATCAAAGTCGAATCGCGAGCCTATTAATGAAGCAAATTCAATGAAACAACAACTGGTACCATATAGAAGCGGCCATAAACTAGAGAGTCTTGACCAATTCGAAAGATCATTCGATGTAGTTGAAATAACTGAATTGGGGGTTGT??????TTGGTCAAGTAATGGAAACTCAATCAAATTCATAACTGTCTCAATGTAATCTTTTCCTTCCTTTTTATTTTGATTGTCTGAATATTCAGTTAAGACCATTCCAATGCTCCTTTTCGCCATGCATAAACTGAACCAACAATTGGGATAAGCACGAAAATGAAAGCTTCGATAAATACGGATACACCCAATACATCGAAACTCATTGCCCATGGATAAAGAAAGACCGTTTCAACATCAAAAACAACAAAAACTAGAGCAAACATGTAATAGCGGATTCGGAATTGTAACCAAGCATCCCCCATGGGTTCTATACCCGATTCATAACTCGAAAGCTTCTCTGGTCCTTCACTAACCGGTGCTAAAACTCCGGAAATTACAAATGTCAAGATAGGAATAACGCTTGATATTATCAGAAATGCCCAGAAAATATCATATTCGTGAAGCAGAAACATAAATGTACTCCTATTAATT???????????????????????????????????ATTATTGTGGAATATAAATATATGTGGAATATGCTGAATTATTCGATTCGAATTGGAATTGTCAAT?????????TCATCCAGAACTTA?????TTAGGCGAAACAAGAATTGATTTTGATCAAATCAAACCGCATAG?TTTAGAGTTTGTTTGCTGTGGGGCATGTCTTGTTTAAAGATTCATTTAACGGAATTCCACTTACA?TTTTTTTT??ATTTCGATTC?????TATTTCGATATGGTGTAGACATAGGGTTCTCC?????TACACAAACTAAATTCTA?????TCGCTTTGTCTCGGTTTCTCTATACTTTAT???????????????CTCT?????????????????ATACTCTATAAAATAGAGTATAAAAATACTCTAT?AAAAAAAAATAAAAAGAAAAAAGTACGATAATAT?????????????????????????????????AAAAAAAGAAAAAAAAAGTAAAAAGTAAA???????????????????GTAATTAAATAGTAATTAATTACTA??????ATTACTAA????????????????????????????????????ACTAAAA??????????????????????????????TATTAATTCAATATTATACTAGCACATATTCTAATACTAATTGATAATACTAC?????????????????????TAAATTAATAATGTGAATTAATCCTATGTTTCATTACATATA????????????????????????????T????????????ATATATAATGAGATAATG???????????????????????????????????????????????????????????????????????????????????????????????????????????????????????????????????????????????????????????????????????????????????????????????????????????????????????????????????????????????????????????????????????????????????????????????????????????????????????????????????????????????????????????????????????????????????????????????????????????????????????????????????????????????????????????????????????????????????????????????????????????????????????????????????????????????????????????????????????????????????????????????????????????????????????????????????????????????????????????????????????????????????????????????????????????AAAAAAAAAAAGTCATTCCATTTCAGACCAATCTCGAGTACTAA?AGAAAAATCGCGATTTGG??????C???????CAAAATACTTGTTTGTTTTGTTACGGCAATAACAC??????????????TTAGTAATAGTAAGACCACC???CGATGGGTTGGATTTCACTACAAGAAAAAGGTTTGTTTTACAGCAAACCCACATTACACAATGAAAGATACCACAGAGTGGTAT????AATAGACAGAATCGTAAATTATCTAATCTA?CATAAGAAAGATACTTCTAATAGAAAGAATTAGACATTATCGAATGATTTGACAGACCAAATCC????CAAAACCAACTCAACTCATAGAATATAGAAGAAGGAA?ATTGATACATTTAGGACCAATTCATTATCTCTGCATTAT?CTCTGAATCAATCAATTGGGGTTGTTGTTCTGTCAAAA?AGCGATTAGTCAGGCGACTCCACACACAAAACAAATACAAGAAAAGAATAGGTCCTAGATCTATGTGACT????????????????????????GTTGAAGTTTTTAGACAGAATCATGTCATGATTCTCACTTCATAAATTGACCGG?ATTCAATATACCAACGCAAAAATATATCACTAACTCTTTAATCATGGACAGGAAAAGAGGAAAAAGGTC?????ATATGTAATCCATCCACGAAGA???TTAATGGAGGAAGATGAGTATTTTATCCGAGATTTTACAAAT?????ACTGATTAGATCTATTGGAATGAATTATTGTTT????TTTATTGTTTTTATTTTCCTGTCCCTATGTATTTACATGAACATGCGGTAATACTTTTGGACCAAC????????CAACCGGCCAG?????????????????????T?????CTAT?AAACAAGTACTCA???????????????????TGAGGAAATGAAAACTATACT?AAACAAA???????????????????????????????????????????????????????????AATAGAATG?????TATTAGGGCTATACGGACTCGAACCGTAGACCTTCTCGGTAAAACAGATCAAACTGATTATTATCGAAATGATTCGAACTGTTTCAAAGACCCAACATGCATTTTG?????TTGCATTGGGCTCTTTCATAAACTGATGTAAAGATCAGTTAGTCCACCATA???TTTTTCTTTACAGGAAAATAATGAGATGGTTCCATGTGCTCTGATTCATCATTTGTATTCTGATCTAGGAGCAATACCAAAGTGTTTCAAAGAAGGGTTACCTTGACTTAGGTCTGCCTTCGGCCTAGATCAAACTAAGTTAGATGGAGTCTCTATCGCTACGCTGCAAGAGTCGAATATGAGACTTCATACACCTTAAAGTT?CATAGGACGAAA?????AAAGGTTATTTTGAGGCCCTTATACTC??ATTATGCCTAGCATTGAATGGACTGGGTATTTACCTTATCAACTATCAAATCAATGGCGGGTTCTATTTGATTTGGCACTTGAATTCGCACCTGAATCGGACCGAACCCAATATTTGTCAGGCTATTGTTCTCTTGTTCCCT??????????CGAATCCA????TGGAGTAAGACATCGATT??????TGTCAA?TAAGATCAATTATGTTT????????????ATTGCATAATGGGCTCCCCTGAAAAGCATTAGCGCACGTGTAAACGAGGTGCTCTACCTAACTGAGCTATAGCCCTTGTCATAGA?????TATATTAACATATGGATAATTTCTTGTCAAGATGGATATTCC???ATAATCCCACATGATAGCTCTCTGATCCGTCTACTGTTAACAGATTGGTATTGCTTAGAAATGATATTCCACTTATAATCCTA?TAAG?GATGGGTCCCTTTTT?T???????GGTGATAAATAACCTACTTAACTCAGTGGTTAGAGTATTGCTTTCATACGGCGGGAGTCATTGGTTCAAATCCAATAGTAGGTAGAACTTATTAGAT???????ACCGAAGTCAATTGAGTGATATCTAATAAGTTTTTCTAC??C?CATTTTC???TTTTTTTTTTCGTTATATCAGATTAGACTTGATT?TGTTCAATCGGCAGAATCCAAATGTGG??????TGTATAAT?????AATACAGTTCTA?????ATGA?????????????????????????ACTTCTTTTGATTATT??TTGATGTATTGACTTGACTAGGAGGAAATAGCATTTACAGCCTCTACTCGTGTCCTAGCTCGTCTGAGAGCTAGATTCGCTTCAATTGCTTGTCTCTTACCCTCAGCTCTACTCAAGTTAGCTTCAGCTATTTCAAGAGCTTGCTGAGCTTCTTGCGGATCAATGTCAGTACTCATCTCCGCATCATTTCCTAAAATGGTGATCTCATTATTACCTATTCTAGCGAAACCACCCATCAGAGCCACCGTTAACCATTGGTCGTTGAGGCGTATTCTCAAAAGACCTATATCTACAGCCGTGGCAATAGGGGCGTGGTTTGGTAATACGCCAATTTGGCCACTATTAGTAGATAAAATGATTTCTTTCACTTCTGAATCCCAAATAATTCGATTAGGAGTCAGTACACAAAGATTTAAGGTCATTTCCTCAATTTGCTCTCCACTTCTAAGTTCATAGCTTTCGCGGTAGCTTCATCGATGTTACCCACCAAATAAAAGGCCTGCTCGGGAAGACCGTCTAATTCTCCTGAAAGGATCAATTGAAACCCCCTAATTGTTTCTGCAAGACCAACATATTTCCCTGGAGAACCAGTAAATACTTCTGCCACGAAGAAGGGTTGTGATAAGAAACGCTCAATTTTTCGTGCTCTTGCTACAGTTAAACGATCTTCTTCGGATAATTCGTCCAACCCAAGGATAGCTATAATGTCCTGAAGTTCTTTGTAACGTTGTGAAGTTTGCTTAACTCTTTGCGCAGTTTCATAATGTTCCTCACCAACGATTCGAGGTTGTAACATAGTTGACGTTGAATCTAACGGATCCACTGCTGGATAAATACCTTTAGAAGCTAATACTCTTGATAGTACGGTAGTAGCATCTAAATGTGCAAATGTCGTGGCAGGAGCAGGGTCGGTCAAATCGTCTGCAGGTACATAAACCGCTTGGATCGAAGTTATAGATCCCTCTTTGGTAGAGGTAATTCTTTCTTGCAAAGAACCCATTTCTGTACTAAGGGTAGGTTGATAACCCACTGCGGAAGGCATTCTCCCTAATAAGGCGGATACTTCTGATCCTGCTTGGACGAAACGAAAAATATTGTCGATGAATAGAAGCACGTCTTGTTCATTAACATCTCGGAAATATTCCGCCATGGTTAGGGCAGTTAAACCAACTCTCATACGAGCTCCCGGCGGTTCATTCATTTGACCATAGACTAGAGCTACTTTTGATTCCGCAATATTTTTTTCATTAATCACTCCGGATTCTTTCATTTCCATGTAAAGATCATTTCCTTCACGAGTACGTTCGCCTACTCCGCCAAATACGGATACGCCTCCATGAGCTTTGGCAATGTTATTGATCAATTCCATGATGAGTACTGTTTTACCCACTCCAGCTCCCCCAAATAGTCCGATTTTTCCTCCACGGCGATAAGGAGCTAAAAGATCCACCACTTTAATCCCTGTTTCAAAGATTGATAATTTCGTATCTAACTGTATAAAGGCAGGCGCAGATCTATGAATAGGAGATGTTGTGCGAGTATCTACAGGACCTAAATTATCAACAGGTTCCCCAAGAACGTTGAAAATTCGTCCGAGAGTAGCTCCGCCGACTGGAACACTTAGAGGAGCTCCCGTGTCAATCACTTCCATTCCTCTCATCAGCCCATCTGTAGCACTCATAGCTACAGCTCTAACTCGATTATTTCCTAATAATTGTTGTACCTCACAAGTCACATTAATTTGCTGACCGACTGTATCTCGACCCTTAACTACCAAAGCGTTATAAATATTAGGCATCTTGCCCGGGGGAAAAACGACATCCAGTACTGGGCCAATAATTTGAGCGATACGCCCTAGGTTTTTTTCTTCAAGTGTGGAAACCACAGGACTAGAAGGAGTAGGATTGATTCTCATAATTATAATA????????AAGTGAAATATGTCGAA??A?TTTTTTTTGGAATAGTGCCATGTC?AAATCGAAAATAAATGTCCGATAGCAAGTTGATCGGTTAATTCAATAAGAAAAAAAAAAAAAAATGGGAGTTAGTACTCGATTTAGTTGGTACCACCCAACCGAATCTGATTCAATCGTTTACTCATTCAATGAGTCCATTTTCAAGTTCAGCCAA??TTCTTTTTTC?????AAAATG???????TCAAGT?????????????AGATGAAATCGTGAGTAAGTGTGTTTCATTTCTCTATCATTATAG??????AAAATACCATC????TATATTAGA??????????TTATCTATGGAATTCGAACCCGAACTTGATTTATGATTCATTATTTCGATTTCACTGACCATTGCTC????TTTA?T?????TTTTTTTGCATATAGATTAGATTTCCGCCTATTCTTTATACCCTTTCATGGAT??????GAATTTATGCCTATTTTCACA????TAATAGGATT???????????????????????????????????????????????????TACGTATACAACATATATTACTG??????????????TCAAGAGGGGATTAT?CTTAGTATTCAGAT?????ATTTCGAT???????????????????????TCA????AAATA????????AGAAGGGGATCAATTCAATTATAAACTTGCAAAACAAGGA???????????TTGGGTTGCGCCATATATATTAAAGAGTATACAATAATGATGTATTTGGTGAATCAAAT??????ACATGGTCTAATAACGAACCGAACCATT??????????????????????????????????????????????????????????TTAA???????????CATAACATT??????????????????????????????????????????????TTAATTAGTT???????GATAATATTAGTTGA??????????????ATATTTTTTGAAAGATTTTCTTTTTGTCAAAGGTTTCATTCACGCCTAAT?CCATATCGAGTAGACCTTGTCGTTGTGAGAATTCTTAATTCATGAGTTGTAGGGAGGGACTTATGTCACCACAAACAGAGACTAAAGCAAGTGTTGGATTTAAAGCTGGTGTTAAAGATTACAAATTGACTTATTATACTCCTGACTACGAAACCAAAGATACTGATATCTTGGCAGCATTCCGAGTAACTCCTCAACCCGGAGTTCCGCCTGAGGAAGCAGGGGCAGCGGTAGCTGCCGAATCTTCTACTGGTACATGGACAACTGTGTGGACTGATGGACTTACCAGTCTTGATCGTTACAAAGGACGATGCTACCACATCGAAACCGTTGTCGGAGAGGAAAATCAATATATTGCTTATGTAGCTTATCCTTTAGACCTTTTTGAAGAAGGTTCTGTTACTAACATGTTTACTTCCATTGTGGGTAATGTATTTGGTTTCAAAGCCCTACGAGCTCTACGTCTGGAGGATCTGCGAATTCCCACTTCTTATTCCAAAACTTTCCAAGGCCCGCCTCATGGTATCCAATCTGAAAGAGATAAGTTGAACAAGTATGGTCGTCCTCTATTGGGATGTACTATTAAACCAAAATTGGGATTATCCGCAAAGAACTACGGTAGAGCGGTTTATGAATGTCTACGTGGTGGACTTGATTTTACCAAGGATGATGAAAACGTGAACTCACAACCATTTATGCGTTGGAGAGACCGTTTCTTATTTTGTGCCGAAGCACTTTATAAAGCGCAGGCCGAAACGGGTGAAATCAAAGGACATTACTTGAATGCTACTGCGGGTACATGTGAAGAAATGATGAAAAGGGCCGTATTTGCCAGAGAATTGGCAGTTCCTATCGTAATGCATGACTACTTAACTGGGGGATTCACTGCAAATACTAGCTTGGCTCATTATTGCCGCGATAACGGCCTACTTCTTCACATCCATCGCGCAATGCATGCAGTTATTGATAGACAGAAAAATCATGGTATGCATTTTCGTGTACTAGCTAAAGCATTACGTATGTCTGGTGGAGATCATGTTCACGCGGGTACAGTAGTGGGTAAACTGGAAGGGGAACGTGAGATGACTTTGGGTTTTGTTGATTTATTACGTGATGATTTTATTGAAAAAGACCGAAGTCGCGGTATCTTTTTTACTCAAGATTGGGTCTCTATGCCAGGTGTTATACCCGTGGCTTCAGGGGGTATTCATGTTTGGCATATGCCTGCCCTGACCGAAATCTTTGGGGATGATTCCGTACTACAGTTTGGCGGAGGAACTTTAGGACACCCTTGGGGAAATGCACCCGGTGCAGTAGCTAATCGGGTGGCTTTAGAAGCGTGTGTACAAGCTCGTAATGAAGGACGTGATCTTGCTCGTGAAGGTAATGAAATTATCCGTGAAGCTAGCAAATGGAGCCCTGAACTAGCTGCCGCTTGTGAAGTATGGAAGGCGATCAAATTCGAATTCGAACCAGTAGATAAGCTGGATA???A?????ATGAAGAGATAAAA????????????????????????????????????TAAGCGTGCATAATTCAGTAATTCCTGTTTGTTCTTCT?????AATTGATTGCAATTAAACTCGGCCCAATCTTTTCCT???AAAAAAAAAGGATTGAGCCGAACCGAATAAAATAAAGAAT???????????????GAGCATCCTATAC????????TAT???????GTATTTGCATATATC?????TCTCATATGTACAGACCTTACT?????????TAT????????TTAC???????????TTATTTACTTA????????????????????????????????????CCTATTTTCCTAT??????????????????????????????????????????????????????????????????ACATAAGATCTAAATACAAGATAAGATCGAA???????GACTAAACAACTCAATACTTCTATAACTC????????????????AATACTTCTATTGTTTATTGTTGAATCCAT??????AATTAATCCTATGGATCTTGG??GA?????????????TTGTTGGATCATTTTATATCCCGTAGTTTCAGGCTATAGATCAAGCCAAAGGAGGGGCTCT?????????TTCTA???CCCATCCTGTATATTGTCTTTTCTTTCC???ATGTCGGAATA?GAAACTTATTATTTGATTATACGATACAAGATTATACGAGAACGAATTC????CTT???ATTTA????????????TAGGAAGAAACAACCATTTTTCTTTTCGATGAG?????AATTTGTAGTACATGACATAAGAGAAACCTGTCTTTATATTTTTT???????????????????????AATTGAGAAAAGGA???????????????????TTCTAT???????????????????????????CAATATATTGAAGTGATACTTTGCCCCCCCCCCCCCCAAAAA??AAAAAAAATCAT????TTCTTTCAATACTCACCTGTTAC?????GTTATTGTTATCTTA?TTAGTTAA???????????????????CAATCTTAATGATTGGAT?TCATATG???????????????????????????CTTAATTC????????????????CTGATAGGAAATAAA?ATAGTAAAATGATTATTCATGGAA??????????TGACTATTCATC?????TATTGTATTTTTATC?AAAT??????????????AGGGGGCAAGAAGACTCTATGGAAAAATGGTGGTTCAATTCGATGTTGTCTAACGATAAGTTAGAACATAGGTGTGGACTAAATAAATCAATGGATAGTCTTGATGCTATTGGACATACCAGTGGAAGTGAAGAACCCAT?????????TCTAAATAGTACGGAGAAAAACATTCCTAGTCGGAGTGATAGTGACAGTTATAG?????????TTTCAGAAATGTTGATTATTT??????ATTTTATATCAGGGATATTTGGAGTTTGATCTCTGATGAAACTTTTTTAGTTAGGGATAGTAATGGTGACAGTTTTTCTGTATGTTTTGATATTGAAAATCTGATTTTTGAGATTGACAATGATAGTTCTTTTCTGAGTGAACTAGAAAGTGTTTTTTCTAGTT??????ATT??????TAAATAATGGGTCTAAGAGAAACAATCACAACTATTATCATTACATAT??????ATGATACTCAATCTAGTTGGAATAATC??????ACATTAATAGTTGCATTGATAATTATCTTCGTTTTGAAGTCAGTATTAATAGTTCCATTTCGGGTGGTACCGACAATTACAGTGACAGTTACATTTATAGTTTCATTTGTACTGAAAATGAAACTGGTAGTGAAAGTGGGAGTTC???????????????TGGTATAAGAACTAGTAAAAATGGCAGTGATTTCAATATAAGAAGAAGATCTAATGATTTCGGTAGAAAAAAAAGATACAGACATTTATGGATTCAATGCGAAAATTGTTATGGATTAAATTATAAAAAATTTTTTAGGTCAAAAATGAATATTTGTGAACAGTGTGGATATCATTTGAAAATGAGCAGTTCAGATAGAATCGAACTTTCGATTGATCCGGGGACTTGGGATCCTATGGATGAAGATATGGTCTCTATGGACCCCATTGAATTTCATTCAAAGGGGAAACCCTATAGAAATTATATCGATTCTTATCAAAGAAAGACAGGTTTAACTGAAGCTGTTCAAACAGGCATAGGTCAACTAAATGGTATTCCCATAGCAATTGGAGTTATGGATTTTAAGTTCATGGGAGGTAGTATGGGATCTGTAGTAGGCGAGAAAATCACCCGTTTGATCGAGTATGCTACTAATCGATCTCTACCTGTCATTATTGTGTGTGCTTCTGGAGGAGCGCGCATGCAAGAAGGAAGTTTGAGTTTGATGCAAATGGCTAAAATATCTTCCGCTTCATATAATTATCAAT??????CAAATAAAAAATTATTCTATGTATCAATCCTTACATCTCCTACAACCGGTGGAGTAACAGCCAGTTTTGGTATGTTGGGAGATGTCATTGTTGCTGAACCTAACACCCATATTGCATTTGCGGGCAAAAGAGTAATTGAAGAAACATTGAATAAGACAGTACCCGATGGTTCACAAGCGGCTGAGTATTTATTCCATAAAGGCTTATTTGACCCAATTGTACCACGTAATCCTTTAAAAGGTGTTCTGAGTGAGTTATTTCAGCTCCACGGTTTCTTTCCC?????TTGAATAAAAATTCAAAAAA?????????????????????????????????????????????TGAATAAAGTATAGTACTAAATTCAGTTATTTGTAGCGAACAAA??????TATTTAGTTCATCGTAATC??AAA???AAAAAAACGAAAA????AGTAATTACCCGAAACTTC?TAACTCTTATT????????????ACA???????????????????AGTAGAACTTATGTCATCAAAGAAAACACCATCCCTTTTCGTTTTTCCTCCAGATCTA?TTTTTTTATCCTACCTCTATTCAT?????????????????????????????GATTAGTAATCACGAACCTTCTATCAACAGGATAAAAAAGTGAATT?????????AATTTCTCCCTCCG?????AG????????GAATTAGAATTAGGGA???AAAT?CAAAAAAAAAATTATCTGGCCTT??????CTTACGTATTAATATAGACAAT????????????AAAAAAAAATATC????????????????GAAAT?CAAAATAAAAAGAAAT????????????????????AAATATAAAATAGAGAATAGAAGTTATTTCTATATCTATC????GATAACCCCCA?????????TTTTTTACTATGAATCC?????CCGTTTGTTGGATGGAT?????CGAATTAGTTAGAGTCGCAAAC?????TCCTAATAAAA???????????????????????????????????????????????????????????????????????????????????????????????????????TCT?ATTATTTTCATAATAAACTCCTTATTAGATT??????????????AGAAAGATAGAAAGAAATAAGGATGGGAAAAGAATAATAAAATTTATTAATAAAGCGAATTATCATACATATTCGTGTAGAAAGATGAAT?AGGTACA????????????????????????CTTATCTTATTTA??GTTCTACATT????CCTTGCACTTATTAACT???????ACTTCTTATTAA?????????????????????????????????????????????????????????????????????CTACTTATTAACTACTTA?????????TAAATATTAATTTCT????????????????????????????????????????????????????????????????????????????????????????????????????????????????????????????????????????????????????????????????????????????????????????????????????????????????????????????????????????????????????????????????????????????????????????????????????????????????????????????????????????????????????????????????????????????????????????????????????????????????????????????T???????????????????????????????????????GTTTATGATATATACTTAGGAT??????????????????????????????AGATATACTTATCATATCATAAGATATCTTTCTC??????TTTCT??????????????????????????????????????AATAGATAGAAATAT????????????????TAAATCGAGGCACCCATTCTATGACAGATCTCAACTT??????ACCCTCTATTTTTGTGCCTTTAGTGGGCCTAGTATTTCCGGCAATTGCAATGGCTTCTTTATCTCTTCATGTCCAAAAAAATAAGATTGTCTAGATCCGA????TGGGACCAAATCTCATCAATTTATTTCAACACTGGATCAT?????AATACAGATATT??????????TATTTAG?????TGTAATATGGTACGATATGTGACTCTTTACGAACACA?AATGAAAGAACTATTATGC????ATTTATGCGGATACAT?????G??????????????ATATCCGCATAAATG?????CATGTATATGC?AGGTATAGCTGGTTAAATT?AAAAATGGATCA??GCGAATATTTTATTTA?????AATGGAAAGTCAATGTATCTAACAAATTACTTCTAAC?GGTTTACATCAGAATAGTGCTAGTTAATGAAAGTTACTTCGGGATCAAGAAAG??????????????TAAAATTCATTTGGGTTATTCTCTCAATTCCAATCGAATGCAAC?TGGATCTAGTAGAGTATGAATTGGCGATCAGAACATATATGGATAGAACTTATAATGGGGTCTCGAAAAACAAGTAATTTTTTCTGGGCCTGTATCCTTTTTTTAGGTTCACTAGGATTCTTAGTGGTTGGAACTTCCAGTTATCTTGGTAGGAATCTGATATCCGTATTTCCATCTCAGCAAATTGTTTTTTTTCCACAAGGGATCGTGATGTCTTTCTATGGGATCGCAGGTCTATTCATTAGCTCCTATTTGTGGTGCACAATTTCATGGAATGTAGGTAGTGGTTATGACAGATTCGATAGAAAAGAAGGAATAGTGTGTATTTTTCGTTGGGGATTTCCTGGAATAAATCGTCGCATCTTCCTTCGCTTACTTATGAGAGATATACAATCGATCAGAATGGAGGTTAAAGAGGGTCTTTATCCTCGTCGTGTCCTTTATATGGAAATCAGAGGCCAAGGAGCCATTCCCTTGACTCGTACTGATGAGTATTTTACTCCACGAGAAATTGAACAAAAAGCTGCCGAATTGGCCTATTTCTTGCGCGTACCAATTGAAGTATTTTGAAATGAAC?????TG???????AAGAAAAAATG??????????????GAAAAAAACTTGCTAATTTCCTTTTTAATACAACCGTCGACTCTATCTGATATTTCTCTGAA?????????????????????????????????????????????????????????????????????????????????????????????????????????????????????????????????????????????????????????????????????????????????????????????????????????????????????????????????????????????????????????????????????????????????????????????????????????????????????????????????????????????????????????????????????????????????????????????????????????????????????????????????????????????????????????????????????????????????????????????????????????????????????????????????????????????????????????????????????????GTACGAG?????TTCTAT??????AAAAAGGTATTGAACCCATGGGTCTATTTCCTATTTTTGTGT??????AATAAT?????????????????????????????????????????????TTAGATCTAGGATCTAGA????????????????AGGAAAGGAATATAGAAATAGAATAAGGGTCCTTT??????????TAGG?????????????????????????????????????????????????????????????????????????ATAAAAATGA??AAAAAAAAAA?GAAAGCCTGGGTCTCCCTCCCATA????TATTTCATCCATAATATTTTTGCCCTGGTGGGTCTCTCTCT??????CATTTAATAAATGTCTGGAACCTTGGGTTACTAATTGGTGGAATACCGGGAAATCCGAAACTTTTTTGAATGATATTCAAGAGAAAAACGTTCTAGAAAGATTCATAGAATTGGAAGAACTATTCCTCTTGGATGAAATGATAAAGGAGTACCCGGAAACGCATATACAAAAACTTCGTATAGGAATACACAAGGAAACGATACAATTGGTCAAAACACACAATGAATATCATCTCCATATCATTTTGGATTTCTCGACAAATATAATTTGTTTCGCTATTCTAAGTGGTTATTTTATTCTGGGTAATGAAGAACTTGTCATTCTTAATTCTTGGATTCAGGAATTCCTCTATAACTTAAGTGACACAATAAAAGCTTTTTTTATTCTTTTAGTTACTGATTTATGGATCGGATTTCATTCGACCCATGGTTGGGAACTAATGATTGGTTCGGTCTACAACGATTTTGGATTGGTTCATAATGATCAAATTATATCTAGTCTTGTTTCCACTTTTCCAGTTATTTTAGATACAATTGTGAAATATTGGATCTTCTATTATTTAAATCGTGTATCTCCTTCACTTGTAGTTATTTATCATTCAATGAATGAATGAAGAACTCATTTGATCTCCTGATATCAATCAAATCAGAATCTTTCTTCGTAT?????ATAAAGAAAGCATTTTCAATCT??????TACTTAATTCTTTATACTTCTAGCT???????????????CTTCAAGGTATTCGTCCTATAT???????TCCAGTAC??AATTATCCCAGTACAAT????GACAGACTCGTGTATAGGGAACTATACTAGCTACCTATCT?AATTTATTGTAGAAATTCCGGGATCAATGATTGGACATGCAAAATAGAAATACTTTTTCTTGGGTAAAGGAACAGATGACTCAATCGATTTCTGTATCGATCATGATATATGTAATAACTCGGGCATCTATTTCAAATGCATATCCCATTTTTGCGCAGCAGGGTTATGAAAACCCACGAGAAGCAACTGGACGAATTGTATGTGCCAATTGCCATTTAGCTAATAAGCCCGTGGATATTGAAGTTCCGCAAGCCGTGCTTCCTGATACTGTATTTGAAGCAGTTGTTCGAATCCCTTATGATATGCAACTGAAACAAGTTCTTGCTAATGGTAAAAAGGGGGCTTTGAATGTAGGGGCTGTTCTTATTTTACCCGAGGGATTCGAGTTAGCCCCCCCCGATCGTATTTCTCCCGAGGTGAGAGAAAAGATGGGAAATCTGTCTTTTCAGAGTTATCGTCCCAATAAAAGAAATATTCTTGTGATAGGTCCTGTTCCCGGTCAGAAATATAGTGAAATCGCCTTTCCCATTCTTTCCCCCGACCCTGCTACGAGGAAAGACGTTCACTTCTTAAAATATCCCATATATGTAGGTGGGAACAGAGGAAGGGGTCAGATTTATCCTGATGGGAGCAAGAGTAACAATACAGTCTATAATGCTACATCAGCAGGTATAGTAAGCAGAATAGTACGTAAAGAAAAAGGAGGATATGAAATAACCATAGTTGATGCATCGGATGGACATCAAGTGGTTGATATTGTACCTCCAGGACCAGAACTTCTTGTTTCAGAGGGTGAATCCATCAAGCTTGATCAACCATTAACAAGCAATCCCAATGTAGGAGGGTTTGGTCAGGGAGATGCAGAAATAGTGCTTCAAGATCCATTACGTGTCCAAGGCCTTTTGTTCTTCTTGGCATCTGTTATTTTGGCACAAGTTTTTTTGGTTCTTAAAAAGAAACAGTTTGAAAAGGTTCAATTGTATGAAATGAAT??????TTCTAGGTCCAGAAATTCCTTAACATCAAGTTGGTA??????AAAAGCAACAAAT?????????TATTGTCGATCGATACTTA?????TGTATGATCAAAAAATTCTGTAAACCCT???????????????????????????TTTGTTTATACTGTTTTTGTTTTGTT?TGTGGGATGTCTGGAATTCATTACGTGTATCCCATTCC????????????????TAGTAATAGACTATAGGCAT?????????ACAAATATAAAGGAAG?????AGAATACAAGGGAAGGATGGGAAAAATGAAA?GGAACAAATACTTTTAGGAGGGATTACTAGTCTTCCTAATCTTCTATTCGACACAAGAAAAGGGTGGA?AAATCCCTTTTCTTGTGTCGTCTTGTATCGAAATAAT?????AATGATTTTTTCTCTTGTTCGTCAAAGATTACTATTCCTT?????GCTTTCCGGGTCTATTGGAACTCCTTTGT????????????TTAGATTC?????AT????AAGAAGTAGTAGACAAA?CAAAA?????????????????AGAAAGGGTTAGGGGAGGAGAAATTCATTGAACAAATAGAACTTTT????????????????TT?AATTATTCAATT????????AATTTAAACTTCTAA?????TTTAGAAAAATTATTCAAAC?AAAAAAA??????ACTTTTACTGTTCCGGTTGAAAGGCAAATTAGA???????TTTTTACAAATATCCAAATCCTTA?????TTTATTATCTCATCAGAGTTTT??????????????TATAGAATAAGGTTCTATTAA??????????????TTTAGT????????????ATAG?AAAAA????ATTTTCAGGATGTCTCCTCCGTAGAAATCCATATAATA??TAA?????????????????????????TATTGGATTATCCAGAAAATCGATTGA????TTCCTTCTTTTTTGTTGCTTTGTAAGAGTT??????????CAATATAATATTATGGAGGAACGACAGAGACTATGAATCAATCA?ATAGATTTAATTCTTCAAA???????????????????????????????????TTAT?????TAAGAAACAAAGGATCTGTTTTGTCATTTCTACGAATA???????TAATATTTGAATTATGTTTACTGGATAACT?????TTCCAATTTGTATGTTATGGAG??????TAGATCAAAGTTTCGCTATATGGAGTAAGAACTCAGCGGGACCTTACCCTCCTTTGTCTGAT?TAGAGCAG???????TAAGGTCCCGCTGAGTTCTTACTTTTTCATGTCTAAAATCCGGTTCATCCGAT??????TACTACAGAGATGAACCCAACCCGGAATATGAACCGTAAAAGAAAATACCTATTAAACCGATCACAAGAATACCGGTTACAGTACCTATCAGCCAAAGAGGAATCCTTCCAGTAGTATCGGCCATTTCCCCCACTTTCCTCCA?????CATTTCATCAAGTGG??TCATGCTAGAGACAAAAACAGTCATAGATAATTATGAGGATAGTATCTTTCCGAATGGGATAAGAGAATTCCTACTAT?TCTCTTTCTTTCTCTCAATTGAAGAAATAATTGGAAAATAAAACAGCAAGTACAAAAATGAGTAATAAACCCCAGTATAGACTGGTACGATTCAATTCAACATTTTGTTCATTCGGGTTTGATTGTGTCATAGCTCTATAATTCGAATTAGGTTTATCGTTGGATGAACTGCATTGCTGATATTGACCCCAAGAAAAAAACGGTAGGTACAGCTAATCCGTGAACAGCCAACCATCGTACTGTAAAAATTGGATAGGTTCGATCTATGGTCATTGGAGGGC?????CTCCTAAAAGGATCTACTAAATTTATCGAGTTGTTCCAAAGAATCAAAACGGCCGGTTATCAATGGAATCCCTTGTCGGCTCTCTGTGAAATACTCGTTTGGCCGAGGACTTCCAAACACGTCGTAAGCTAAACCCGTACTGACGAATAACCAACCCGCAATGAATAGGGAAGGTATAGTAATGCTATGAATGACCCAGTATCGAATACTGGTAATAATATCAGCAAAAGAACGTTCTCCCGTGCTTCCAGACATGCTGAGCTCCACAAATTTTTGTACATTCAAAACAAAAAGGGAATCGATTCCGTGAAAGATGGGATCAGTAAA???????????TGGAAAACTACTGATATTTCATCTTTGTGAGATCGTCAATTTTGTACCAAAGGTGTATTTCGAGTATACCGAATCAGTATAGCTATCCTTCCTCTGGCACAGC??????????????????AACGCAGTCTCGAT?GGGTACCGAAATACTAC?????????ATAATTCTTTTCTTC?TTTTTTTGTTCCTTGTCTATGCATAACT?????GTATGTTATTC?????????????????AATAGATCAATAGAAAATTCCTCAAATTCTTTATTTTA?????????????????????TAAGGTGTTTCCATTATTGGCTTCGTAATA????????GAAAGTAAAGATCTTGGAAAAGTGTGAATCAATGGGTTCTA???????AT?????AATTCATGAAAGATATTATCATATTCACACATTTCAAT??????TATATGTGAAATCTATAAA???CTCTTTTTTTGGTTAAAA????GTTTTTTTTTTTCGAA??????TCTTTCATT?TCATTTCAAGTAATTGGTTGGTCGT???????????????????ACAACG???????????TAC?????AATAAATAT???????????????????????????ACTA????????????????????????????TAATAAATACAAAATACAAGA?ATAGATAA???????????????????????????TATTTAATG?AAAGAAAGAGAACATAGTTGGAACAATCAATATTCGTGATGCAACAACG????????GTTGCATTAGATGCAAAACAAGGGTTCTTTCTTGACCGAACT????ACAAGTATGGAACTCCATGATATGGAAAGACAGAATATAGAACCTAAAAGGAT??????????????AATGGAAGTTGTTCG?TCTTTGAATCGAGTTGGACCCCCC??????AAAAAGAATAAAAATGC?????????????????AAGTAAAGG???TTTTA???????TTTTTTTGATAG?????????????ATCGTTTCGATATATCG?????TAGGGCACTTTTTTTCTTCTCATTCGAGATATTATGGGCAATTAACCAACCTA?????TTAATGTACTGAATCCAATGAGTTA???????AAAAA???AATAAGTAAAAGGTAATATCAGGGCGTTCGCCCC???????CAAATGGAT??TAGATCCTTTTTATTGAAAAAGAAAAGAAATGATCAA???AATTGAAGTTCTTTTCAAATCCAATCCCATTTTTTTTTTTTATTTTATTCCAAAATTACTTAAATATAATTT???????CATTTTTGAATGAAGTTACACGACACAGTTCTTATTACTATTACT???????????????????????????????TT?ACTCAACTCACGAATTGCACAATG????????????AA??TCTGTCGATTCGGAATCACAGGACCGATCGATGTCACAGCTGATGAATCA???????????????????????????????????????????????????????????????????????AGAACTTT??CAATTGAACTAAAC??????????TAATCCTGTCAATTGGTTTTTTCTTACCGTTACTGTTGTATCTGGGAAAAATTGAA?????????????ACTTAGGTAAGTGTTTTATCAACATATGTAAC??AAAAGAACATATCTAATTTAGCTCTTTCATGCCTACTATAACTAGTTATTTCGGTTTTCTACTGGCTGCTTTAACTATAACCCCAGCTCTATTGATTGGTTTGAATAAGATACGACTTATTTGAAATGAATTGAATGAACAATTCATAAAAATGAATATTTCTC?TGAGATTCCAGGTGTTCCA?GGTTCCTTTCCACATCAATCGCCAATTCTTGGTTATTGAGATTCACGGATAATTCAGATTAATATTTAGGGATAGATCTTACCCATCT?????TTTTATCCCCTC?AAAAAACCGAAAT??GATTGAAGTTTTTCTATTTGGAATCGTCTTAGGTCTAATTCCTATTACTTTGGCAGGATTATTCGTAACTGCATATTTACAATACAGACGTGGTGATCAGTTGGACCTTTGATTGAGTAACA????????????TTTCTTTTTTTTTTTTTGATTGACCTCCTCCCTGCGGGAGGTCAAATTCAAGTTTCAATTAAAC???????????????TTTTTTTTGTTAAG?TTT??TTTTATTGTGATTCGACATAACATAAACGGAATCACGCTCTGCAGGATTTGAACCTACGACATCGGGTTTTGGAGACCCGCGTTCTACCGAACTGAACTAAGAGCGCTTTCTT?????ATTACAGGAGATACGACTGTAGTGT?????AAAGAAAAGG?TTTTTTA????CCCCCAAATATATCTTGCATACGTATAGCATGCAAAAATGAAA??????????????????GATTATGTCCAATTTCAATCGATCTTA??????ATTAATCCCCCGTTACTGCCCATAAGAGAAGTAATAGGTAGGGATGACAGGATTTGAACCCGTGACATTTTGTACCCAAAACAAACGCGCTACCAAGCTGCGCTACATCCC????TTTTTAAAGTTC?????TTGTACAGTGTCATTGTACAAAATCCCTGTCTTGTTTTCCACATTGTTATTTTCCCCTCT?????ATCTAT????????????????????????????????ATAGAATTTTCTTGTCACTTCTTC?????TTTTTGGTTT?????????????????????CATATAAT??????AAAATTATTTTATACATCTGAAACCTAACGTAT??AAAAAAAATGAAAATTTATCTTATCG???????????????GCGTATCGTAT???AAAA?AAAAGAATAAAAAT?????TTATCGGAAATGCTC??????AGGAAGAAGGGGTCATCTT????TTTCTTTTTT??AGGGACAGGAAAATCTCATCTATCGGTTCATTGTACATA????????????????????????????????TCTATTTTAGTTAGGAATTCCGC?????????????GTAAAG???????TAAA??AAAAAAATACAAATGATCTTGAACTACAACATCTGACCATACATATATGT???????????????????ATTAC???????AATAAAGAAGGAGGATCTTCAATGCGAGATATAAAAACATATCTCTCCGTGGCACCTGTGCTAACTACTCTATGGTTTGGGTCTTTAGCAGGTCTATTGATAGAAATTAATCGTTTATTCCCAGATGCCTTGTCATTCCCTTTTTTTTCATTCTAGTTATTAATATGCG????????????????AAGAAATGAAGAAAATTAGGGATACGATTCTACGTGACGTGACTAAAATTTCGCCCCTTCCTTTTTTTTTTTTCAGTTCTTTAGGATAGGAGGAGGATAGGAAGGAAAGAAAAAGAAAAAG?????TGTATTGAACCTTGACAAAAATCTGGTGAATCTAAGATCGAATTTTGGGGAACAGAAATGGAAATGTGTAT????CCAGATCTAGGGCAGAATCCACGAAATCATAGCATAGAAAGA???????AGATACTTAAATGAAATATTGGGATTTAAGATAGGAATAATTGATAGTTAGAAAGAAA??TTGTATTACTTA???????????ATTATTACTTTA????????????????????????????????????T?????TATTAATTAT??????????????????????TACT??????????????????????????????????ATTACTC????????????????????????????????????????????TATTAATATTAATTGTAA?????????????????????????????????????????????????TTATATAACTACAACACATACAACACAACGAAAT????????CTTTAGAAATGAAAATTGAATTTCAAGTTAGTAATTTCTATTGATTTTCTTATTG??????ATTTTTTTGTTCTTTTATTCTTCTTCAGTTCGGGTCG?????AAAATAGAAG??????AAGTTAAGTCGATCC?????AAAATCAAAA?????????GGGGG?TTCATGGCCAAGGGTAAAGATGTCAGAGTCAGAGTTATTTTGGAATGTACCAGTTGTGTCCGAAATGGTGTCAATAAAGAATCGCCGGGTATTTCTAGATATATTACTCAAAAGAATCGACACAGTACATCCAGTCGATTAGAATTGAGAAAATTTTGTCGCTATTGTCACAAGCATACGATTCATGGGGAAATAAAGAAATAGATGGAACGGAA????????CGTGTGCGCGAT?????CTTTCCAAGGAACAGGAAGAGGAAGA?????ACTTAACATATTTAGGTTAACATATTTAACTTAACATA????????????????????????????????????????????????????????????????????????????????????????????????????????????????TATAATATAACATATATAATATACATAATATATACAATATACATAATATATACAATACAAATCAAACCCGATTTCATTTTC????????????????????ATATATATATAT???????????????ACATATGATATGTAT????????????????????T????????????????????ATATAAACG?????????????????????????????????????????????????????ATGCGAATCAAAGCCTATTTCGGTCAGATCTGA??????AATGAATAAAG?AAATAGAATTTTAGAGATAAGGAATAAACCATGGATAAATCCAAGCAACCTTTTCGTAAATACAAGCGATCCTTTCGTAGGCGTTTGTCCCCAATTGGATCGGGGGATCGAATCGATTATAGAAACATGAGTTTAATTAGTCGATTTATTAGTGAACAAGGAAAAATATTATCTAGACGGGTGAATAAATTGACCTTGAAACAACAACGATTAATTACTATTGCTATAAAACAAGCTCGTATTTTATCTTTGTTACCTTTTCTTAATAATGAGAAACAATTTGAGAGAGCCGAGTCGATCCCCAGAACTACTGGTCCTAGAACCAGAAATAAATAAACATACTCCTCAATTGACTCAAAACTCCAATCGGAACTCAAGCTCAGATTGATGTTTTGTTC?AAAAG??????GCCTAGAATCCCGATTTATTTCTTGT??????????GTTATAAGAAATAAAAAA?TGGGGGAAGAAGAAATCTTTTTTTTTTT????????????TTTATTGAAACATGTTCGTTCATTCCTAC?????????????????????????TACTTATCTT???????ACTTCA?TTTTTTTTATTCTATC??TTCCCGGAGTTCATTCTCCGGGGAATTCTGTTTCAATTTCAATCATTTCTTTATTTTATTTTATAATATCATATCCTTTATT??????????????????TGATAATCTGATTGGAAATCATGTAAAGACAATTCTTATTTGATATAGATATTTGCGCAAGTATTTTGCGATTAAGAAGCAATTGCTTCTTGTACAGATTTGGTATTAATCTACTATAATTATAGAATACCTT??????ATTCTCACGAATTACTGCATTTATTCGAGTGATCCACAAACTACGAAAATCCCTCTTTTGCCTGCCTCTATCTCGATGAGAGGAAACCAAAGCTCTCATTTTCTGTTGAGTAGTCGTTCGAGTAAGTCTTGAATGAGCCCCAATAAAGGTTGATGCAAATAAACGA??????ATTTTTGTTCGACGTTTCCGAGCTGTATATCCTCGTCTAACTCTGGTCATTGAATCAAATTAAACCTTAATGAATAACTAATTGAT????TTCTCTTCTTTCAGTCATCCTTTACCCCCC?????GTCAATTAATAACAAAACGGATTATTCCG????AT?ATATAAAATATAAATTCCAATGGCTTTTGCTACTATGACTTTCCCCAACCACGATTTTTTATTCCTTCCAGGCATT?????TCACCT????GGAAATAAGAAATTCTAACGATACAAAAT??????????????AAAAAAAAAAAATAGTGGGTTCCATCGTTTCTATGGTTACTTTTT?TTTTTTAAACGGTGAGGTCCTCTCTATACACCGGAGCCTCTTCTTTCATTTTATCAAATGTTATTGTTAACTTG??TATAGTTCACACTCTTTGGCTCTACCCATCAATTATACAGTAATAGTTCTTTT?????CACAATAAGAGTTAT??CCATACAGTGACGGCATTT??AATTATGAAAGTTGGCTAGGTAGCTGACCCTGTTAGTCCG?????TTCTTTCAAGAATAGGAGTATAACCTTTTTGCTTCT??????????????????TATAATACC????ATTTCCTCCGCTTAATGGATAACCATTTGCCCCCAATGGGGAATTGCTTTTCATCTCAAATC??????TAGGTGATTGGATTTGCACCAATGTAAACCATAAATTCCAAA???????????CACAATATAGGTATATGATGGATCTTCTCTATCTATCCTTTTCATTGGTACTGGTCATTGATACTG?GAAAATTGTCTCA??????TTTGTTCGAACTCATGATCTGAACGAGTCGCACATACACCCTAGTGCATGTTCCTCGACGCTGAGGACATCCTCTAAGAGCGGGAGATTTCGTGACATTTCTTATTGGCTGTCTTGTGTTTCTAATAAGT????????????????TGTTTAATAGTTGGCATGTCGTATGTATA??????TATAGA???????????????????????ATTCTAGAATGGA??????????????????????????AT?GGGTTGGTTTAGATCGATCTTAACCTGATGATTGATGATCATGAA??TT??TTTTTTTCTATTC???????AATATCAAATCGCAGAAAATTCGA???A?????????????TTATGGTTTGAAATGGATTTACATGAAATCCCTAGTATTTTCATTTTCGACCGCTACAAGATCAACAATGCCATGAACTTGGGCTTCTGTTGCTGACATAAAAACATCTCTTTCCATGTCTTCGGATACAACCCATAAAGGATTACCCGTTCTTTGTACATAAACCTTTGTGAGGGTTTCGCGAAGTTTCAGTAGTTCTTCCGCTTCCAGGATAAATTCGCCTGCTTGTGCCTCATAAAAAGAACTAGCAGGTTGGTGAATCATAACCCTGATGATATTGATATAGCATCATGAAGGGTTCTTCTATCTTGCATGATTGGGCTAAA?????GTAAGGGAT?AAAAAAAATATAAG?AAAAAAG???A??????ATGGAATTGTACAACCGTACAGGCATCTTTTG?????TGCATACGGCTCTACAATGGAATTTACTTTT???????????????????????????????????????????????????????????????????????????????????????????????????????????????????????????????????????????????????????????????????????????????????????????????????????????????????????????????????????????????????????????????????????????????????????????????????????????????????????????TCTTTTTCTTCTCTTCTAT?????????????????TCTATT?????????????????GAAGAAAGAAATA??????GAATCCATCCGATCCGGATCGTTGAATGATCCATTTACCACCCTTCCTTTCGTAGGAGT??????AAAAAAAATACTATGATGGTTCTGTTGCTTTATATA???TTTATTTTGTCTGTGATTTAGCAATCCCAAAGTTCCTTTCTGATACGATCAAATAAGGAAAAGATGATC???TTTTTTTTTTTTTCATTTTTGTACTT????T?T????????????TCTTTCATAACATAAATATCAGAAAGA????GAATTCTGGTGTGA?AAAAGAATGGTTTGTGACGCTGAAATGTACCCCCGACACATAAGATCAAATCCGAAATGACCTCTATTTCATACTACTATCTCGAC????ATAAAATCTCATGTTATG??AAAAAACAATAATGG?????TTTGCTCATATCGAACTCGAAGTGCCATGCTATTATTACTTATT?????ATTCATATTCAATATGGTGAAGGCATAGTCTTCC?????????TTTTTTTTTTCAAATAAAAAAACTCATTGGCGCCAAGCGTGAGGGAATGCTAGACGTTTGGTAATTTCTCCTCCGACCAGAATGAAAGATCCCATTGAAGCGGCTAATCCCATGCATATTGTATGCACATTGGGTGGCACAAATTGCATAGTATCATAAATGGCTATTCCTGGTATTACCCATCCGCCGGGAGAGTTTATAAATAAATAAAGATCCCTAGTATCATCTTCTATACTGAGATATACCATGAGACCAACAAGTTGATTCGAGATCTCGCTATCAACTTCTTGGCCTAAAAAAAGTAATCTTTCTCGATGAAGTCGGTTGATTAGGACAAAATTGGTTCCCTTAGGAACCGTACGTGCACCTTTGGATGCATACGGTTC???AAAAAAAATTGCG??????AAAAAAAAGAATCAATGTGTCGATTCCAGTTCTATTTC??????TTTTTTTTTTTCTG??????TAACAGGT?????TTTTGTTTTTCTAATGAAGGGGGT??????????????????????TTTCTTCTTCTATTTTTCAAAA??????????????AACATAAGATGAGTTTTTGTTCCCTTACCTAT????AAAAAAAAA????AGAATTCACT???????GAACTTATTGAACTAACCTCTCATTGATGTATTGTTTCATCGAGATTCAAATCACGATGTCATTTTATTGTTCCTGAATGGGCCCTTTCCA?TTTTTTTAGGTTCATGTTTGTTCTACTCCGGGAAAAGATCTGCCCGAATTCCATTTGTACATATAGGGCAAATGATCTCAGTACCACTTTTTT?TGTTACGACTTCTTTTTC??????????????????AATTTG?????TTTCATGTCTTC???TCC?AAACTATTCGATGTATTCATCATACTATTCCA?????TTGGTTGGCAGTTTGAGATCGCTCCTA????????????????????TAGTAAGTATAAGAATCGTT?????TA??????TGATACAAGTGGTAATCGTACATATATTAT??????????CAATTT???GTTACCAATTTGGTATTTTCTGAACGGAGCCTGGAGACTTTTTTTTATCAGTCCAAG?TCAACCATA????AATTCTTC?????TAATTGATAATATTGATCCCCAATATAAATTGAT???CTAATTGTACTTCACGCTCCAAATGATTGATGGTTCACTCAATCTCAATACAATATTTCTTGGGCGAAACAGAGGATATCTCGATCGGGGGAGAGAACGGGTAAATCCCATATGACCCAATATGTCTGACAAGTCGCACTATATGTCAACCCAAACTGCATCTTCCTCTCCAGGACTCCGAAAAGGTACTTTTGGAACACCAATGGGCATTAAATTAAAG????AAAAAAAATTAAGTACTATACTTCACTTT????????????????????AATATGGAAACGTAACAATGGGTTT?????ATTGTCTTCATCC???TTTTTTCTGTTTATTCTATTTTCTAGATAGATTGATTGGAA?????GGTTTATAGAGTA?AGATAGAA??TGAATAAAGAAAAATTTTAACGAATAGAGCAATCGATCGTTCGAATGATAAA???CAAGTATCTATGCATTCGTTCCCACAAAAT?????GGTACCAATTCTCCCATTGCGTATTGGTACTTATCGGGTATAGAATAGATCTGCTTCTCTTTGTTCTTATGAACAGAATTGTTCCGTTATTTTCAATGGAACGGAATAAATATTAATTCTTTTTCATACAGAATCCACTGAAAAGGTTAGG???????????TACTTAGGTACATAGTAT????A???????GTCCTTTC?????CAATGCG?????ATAAAAT?AAGGTGACATAGTGTCTATTTATCT??????TTGATA????AAGGGGTATTT?CCATGGGTTTGCCTTGGTATCGTGTTCATACTGTCGTATTGAATGATCCCGGCCGATTGCTTTCTGTCCATATAATGCATACAGCTCTAGTTTCTGGTTGGGCCGGTTCGATGGCTCTATACGAATTAGCGGTTTTTGATCCCTCTGACCCTGTTCTTGATCCAATGTGGAGACAAGGTATGTTCGTTATACCCTTCATGACTCGTTTAGGAATAACCAATTCGTGGGGTGGTTGGAGTATTTCAGGAGGAACTATAACGAATCCGGGTATTTGGAGTTATGAAGGTGTCGCAGGGGCACATATTGTGTTTTCTGGCTTGTGCTTCTTGGCAGCTATCTGGCATTGGGTGTATTGGGATCTAGAAATATTCTGTGATGAGCGTACGGGAAAACCTTCTTTGGATTTGCCCAAGATCTTTGGAATTCATTTATTTCTCTCAGGGGTGGCTTGCTTTGGCTTTGGCGCATTTCATGTAACAGGTTTGTATGGTCCTGGAATATGGGTGTCCGATCCTTATGGACTAACTGGAAAAGTACAATCTGTAAATCCAGCGTGGGGCGCGGAAGGTTTTGATCCTTTTGTTCCGGGAGGAATAGCCTCTCATCATATTGCAGCGGGTACATTGGGCATATTAGCAGGTCTATTCCATCTTAGTGTCCGTCCGCCTCAACGTCTATACAAAGGATTACGTATGGGAAATATTGAAACTGTACTTTCTAGTAGTATCGCTGCTGTTTTTTTTGCAGCTTTCGTTGTTGCTGGAACTATGTGGTATGGTTCAGCAACTACCCCAATCGAATTATTTGGTCCCACTCGTTATCAGTGGGATCAGGGATACTTTCAGCAAGAAATATATCGAAGAGTTAGCGCCGGACTAGCCGAAAATCTGAGTTTATCGGAAGCTTGGTCTAAAATTCCCGAAAAATTAGCTTTTTATGATTACATTGGTAATAATCCGGCAAAAGGGGGATTATTCAGAGCAGGTTCAATGGACAACGGGGATGGAATAGCTGTTGGATGGTTAGGACACCCCGTCTTTAGAGATAAAGAAGGGCGCGAGCTTTTTGTACGTCGTATGCCCACTTTTTTTGAAACATTTCCGGTAGTTTTAGTAGATGGAGACGGAATTGTGAGAGCCGATGTTCCTTTTAGAAGGGCAGAATCAAAGTATAGTGTTGAACAAGTAGGTGTGACTGTCGAGTTCTATGGTGGCGAACTCAATGGAGTTAGTTATGGTGATCCTGCTACTGTAAAAAAATACGCTAGACGTGCCCAATTAGGTGAAATTTTTGAATTAGATCGGGCTACTTTGAAATCTGATGGTGTTTTTCGTAGCAGTCCAAGGGGTTGGTTCACTTTTGGGCATGCTACGTTTGCTTTGCTCTTCTTTTTTGGACACATTTGGCATGGTGCTAGAACCTTGTTCAGAGATGTTTTTGCTGGTATTGATCCAGATTTGGATGCTCAAGTGGAATTTGGAGCATTTCAAAAAATTGGGGATCCAACTACAAGGAGACAAGTAGTCTGATACAAC????ATTGCTCTGGTATCTTTCG??????CCTCTATTT??????????TTTTGATTTGATATAAGGTACCGGAGAAATCTTGAT?????TTGAATCACCATTTATTCTTTGACTCTTTACT????????????????TTTC?????TTT???????????????????ATATGGTA?AATGATC?????CCAAATGAATAGGTGTGGAAGCTA??????TAATTGTAAACCACGATCGAATCTATGGAAGCATTGGTTTATACATTCCTTTTAGTCTCGACTTTAGGGATAATTTTTTTCGCTATCTTTTTTCGAGAACCGCCTAAGGTTCCGACTAAAACTAAAAAAATGAAATAATTTTTCATTAT??CTCAATTGAAGTAATGAGCCTCCCA?????ATATGGGAGACTCATTACTTCAACTAGTCCCCGTGTTCTTCGAATGGATCTCTTAGTTGTTGAGAGGGTTGCCCAAAAGCGGTATATAAGGCGTACCCAGTAAAGCTTACAAGTAAACCAGATATGGAGATGGCGACTAGGGTTGCTGTTTCCATTTTTAGATAATTTCAAGATCACAATGGATCTACGATAAGATCGTT??????TATTTACAACTACAACGAAATGGTATACAAAGTCAACAGATCTCAACCAATGAAT???A???GTATTTTATGGCTACACAAACCGTTGAGGGTAGTTCTAGATCTG??????GGCCAAGACGAACTACTGTAGGGAATTTATTGAAACCATTGAATTCGGAATATGGTAAAGTAGCACCGGGCTGGGGGACTACACCACTTATGGGGGTCGCAATGGCTCTATTTGCGATATTCCTATCTATTATTTTGGAAATTTATAATTCTTCCGTTTTACTGGATGGAATTTCAATGAGTTAGGTT?????????CATAAG?????AACTAGAAAGTCCTAGTTTTTCAATCAAAAAAA??????TGACTTTACTTA??????ACTTAAGAAAGACTCGGATTTCTAGACCATTCTGGTAGTTCGACCGTGAGATTTA???TTTGTTTCGGTATTTCCGGAATATGAGTGTGTGACTTGTTATAATCGATCCTATTGA??????TAATACAGAAAATGGGCCTGTCATCTCTATCAAGATGATTCTACCTCGTCGG??????ATATTTATTCTAGTATCTGGAGCACGGAATATATAG?????????AATAGATCAAGAAAAGAAATATTTGAACTATGATTCATACCTACTATTTACTATTCAGACTTCGCAACCGGACTC?AAAAAA??????AAATGCAAATAGGTATTTCCTAAATCAAAC????GA?????TTTTTCTTCTTTCAG?????????TTTGAACAAAGGACAAATGTTTC???????TCTAGAT????TTTGTTGAGTCATTACATCCATTC?ATTGAATAAGTGATCATCAAACGGTTCTTACTCAGAGAACCTTTGAGTTTAGCTTGAGGCTTTGCTTGATTAAATCATCGTGGTTCTAGTATGAATCTGAGGTTTCAATTGATTCATAGGGTCTCAACAAGGGAATCCC?????TATCAATAGCAAAACTATTGTTAATCTGCATTACGCAC??AAAAAACAA?????CAAATCAAATAACAAAT?AAAA????AAATAAATAGGGAAGAGAAGATTCAAGAG???????????????????????????????????????????????????????????????????????GCCTGTAACGATCAACAT????AAAGAAAGACGGATGAGCCAACTTGATA?TTT?TTGGCATTATCATCACAAAGAAGAGATTCCGGATTTTTGTTACTTCGTATCTTTGGGGCAAATCGAAT???????????????CAAGTGGCTAA?GAAGTTTTGAACTTTCTATTA?????????CATATCCGTTGAAATCAGTATTTGTGTGTTTCCGCTTGAGCCGTACGAGATGAAATTCTCATATACGGTTCTCAGAGGGGGAATTCCTTTGGATTACCTATCTCAATAAGGTATATGATTGGTTTGAGGAACGTCTCGAGATTCAGGCGATTGCGGATGATATAACTAGTAAATATGTTCCTCCTCATGTCAACATATTTTATTGTTTAGGGGGGATCACACTTACTTGTTTTTTAGTACAAGTAGCTACAGGTTTTGCTATGACTTTTTACTATCGTCCAACCGTTACAGAAGCTTTTTCCTCTGTTCAATACATAATGACTGAGGCCAATTTTGGTTGGTTAATTCGATCAGTTCATCGATGGTCAGCAAGTATGATGGTTCTAATGATGATCCTGCACGTATTTCGTGTATATCTCACAGGTGGATTTAAAAAACCCCGCGAATTAACTTGGGTTACAGGTGTGGTTTTAGCTGTATTGACTGCATCTTTTGGTGTAACTGGTTATTCCTTACCTCGGGACCAAATTGGTTATTGGGCAGTAAAAATCGTGACAGGTGTACCTGAAGCTATTCCTGTAATAGGATCGCCTTTGGTAGAGTTATTACGTGGAAGTGCTAGTGTGGGCCAATCCACTTTGACTCGCTTTTATAGTTTACACACTTTTGTATTGCCTCTTCTTACTGCCGTATTTATGTTAATGCACTTTCCAATGATACGTAAGCAAGGTATTTCGGGTCCTTTATAGAGAAGACAGATCATAGATATTTGTAATTGATCATATATCATATCGGGAAGGAACAATACTAT????????????????????TTCATTGCTACAAATATGGATTATTG????????AAAAAATAAGACATGTTATTTGGATACTTCTCTTCAACTCCGAAGTATTGTATTTCTTAATTGATACGAATAGTTGAAGTGGATTTTCCGAAGAGAGGATGGATTATGGGAGTGTGTGACTTGAACTATTAATTGGGCCATGCAGATATAT??GATTTTATCCGCCACGTTGGAATTCATAACCAAATGTGTCTCCGCATCCAACCACCACGTAAGTCAGTCCCCCTAT?????GTAGCAGAGGATAGGCAGGTTCGCTTGAGGAGAATCTTTTCTATGATCATACCCGAATCATGTCATGCATGAACAGGCTCCGTAAGATCCCGTAGAATAGAATAAGTGATGTGGCATGATCC??????????????AATGTTCTATCTATTCCACTTACTTA?????ATTTTATTTATAGTGTAGAAATGCATTCATTTCCTCTGCATCGATCCCGATCTATGATACTATCGGAGTGAAATAAGGGATCTAAGGAAGAACAGCGGCTAGACTTTATTAGTAACAAGTAAATACTTT????????GTATGTAAG?????????????AAAATCGAGATG?TTGTGGGGATAAACACCAA???????????????????TCAAAAGACATGAGACAATCCAAAAAGCACTTGATCATGATCAAATTTGTAAGCCTACTTGGGTATTGAGCATTTAC??????TTG??????????TAAGAACTGAATTCTTTTCAA??????TGAATAGTTGCAACTCCGTA????????????????????????????????????????????????????????????????????????????????????????????????????????????????????????????????????????????????????????????????????????????????????????????????????????????????????????????????????AAATGGAATTTG?????GTAAATCTTTTCTTACATAGAGT?????C??????ATTATAT???????ATGTGGAGATATGTATGAAATATAGATTTTATATGTATCTAGTTCTGTCATTCCTT??????TGGTTCTTGCTCGAGCCGGATGATGAAAAATTATCATGTCCGGTTCCTTCGGGGGATGGATCT??ATAAGAATTCACCTATCCCAATAACAAAGAAACCTGACTTGAATGATCCTGTATTAAGAGCTAAATTGGCTAAAGGAATGGGGCATAATTATTATGGAGAACCCGCATGGCCCAATGATCTTTTATATATTTTTCCAGTAGTAATTCTAGGTACTCTCGCATGTAATGTAGGCTTAGCGGTTCTAGAACCGTCAATGATTGGTGAACCGGCGGATCCATTTGCAACTCCTTTGGAAATATTACCCGAATGGTACTTCTTTCCCGTATTTCAAATACTCCGCACAGTGCCAAATAAGTTATTGGGTGTTCTTTTAATGGTTTCAGTACCAATGGGATTATTGACAGTACCTTTTTTGGAGAATGTCAATAAATTCCAAAATCCATTTCGTCGTCCAGTAGCTACAACAGTCTTTTTGATCGGTACCGTAGTAGCTCTTTGGTTAGGTATTGGAGCAACATTACCTATTGATAAATCCCTAACTTTAGGTC???????????????????????????TTTTTCAAATTGATTCAACTGTTA??????AATACCATGATATAGGTATCTAGGGAAGATTTACT??????????????????????????????????????????????????????????????????????????????????????????ATCGTGCCAAAGATTAAA????AACGAATTTTATTCTTTTTTTCTTTCTAATTTTTTTTTTTTTTATTTTATAT????????TATAAAAAGAAGATGAAATAATTACAATGGATTTAAAATGAAAACTTATTC?TTATTCTTAGATAAATCAATTGCGAAATACTTCTGTAGAGTGTCCAATATCTGTTTTACATCTTCTATTCGAAAAAATTTAATTCTCATAAGATCTTCTTGACTCTTACTCAAAAGGTCCGATAATGTATGTATATTGGACCCTTTGAGACAGTTATAGGTCCTGGAAGGCAATTCTGATTGGTCAATAAAAATACATTTCAATGGAATTCCCTTTTTGTTTTTC??????TTTAGATTAGTTAATCTATCTTGAAAGGTAAAAAGGGGTAGAGGAAACCTGTTTTTATTTTCTTCGAAATTAATGTCCTCTTCCTCCGCATGTAGAAAAGGAATAAATAAATCAATCAAATTACGAGAAGCTTCATAAAGTGCTTCCTTAGGAGTTAAACTTCCATTCGTCCATATTTCTAGAAAAAGTATCTCTTGTTTTTCATTCCCATTCCCATAAGAATGAATACTATGATTCGCATTTCGAACAGGCATGGATACAGCATCTATAGGATAACTTTCATCTTGAGAGTTATTTGCGGATTTCATACGATATCCGCGATCTCTCTTGATTTGTAATTCAATACACAAATCAATTGGTTCCGTCAGGTTAGCTATATGTTGTGTCGTGTCAACTATTTCCACGTAAGGTGGTGAGATGATATCTTGAGCGGTTACGTATCTAGGCCCCCTGACGCAGATGGATGCGTCTATAACTCCATACAGATTACTTCTCAATAGAATTTCTTTCAAATTTAGTAAAAT???????????????????????????????????????TTCATGTACTGATTCTTCAATACCTACTATCGTAGAATATTCATGTGCTACT??????TTCTCAGATTTTGCACGTGTGATACATGTTCCTTCTATTTCTCCAAGTAAAGCCCTTCGCATGGCAATACCTATGGTATCGGCTTGACCTTTCATAAGCGGGGACAGAATGAAACGACCATAATAAAGACGCTTACTGTCTACTCTTGATTCAACACATTTCCACCGTAGTGTTTGAGTGGATCCTACTACTTCCTCTCGAACCATACTAT???????????AATAAGTATTATTAT??????????????????????????????????AATATTTGATCAGATCATTGAATCATTTATTTCTCTTG??????AAATCTGTTTAATTCTTA????????????????????TTTCTACACACGTCTTTTTTTAGGAGGTCGACACCCATTATGTGGCATAGGTGTTACATCACGTACTAAACTTAATAGTATACCACTTCTACGAATGGCTCGTAATGCTGCATCTCTTCCGAGACCAGGGCCTTTTATCATAACTTCTGCCCGTTGCATACCCTGATCGACTACTGTATGAATAGCATTTACTGCAGCGGCTTGAGCAGCATAGGGTGTACCTCTTCTTGTGCCTTTGAATCCAGAAGTACCCGCGGAGGCCCAAGAAACCACCCGACCTCGTACATCTGTAACAGTTACAATGGTATTGTTGAAACTCGCTTGAACATGAATAATTCCTTTTGGTATTCTACGTCCATTCT????????????????????????TACGTGAACCAATACGTCCATTCCTACGTGAACCAATTCTTGGCATAGCTTTTGTCATATTTTATCATCTCATA??????????AA?TATGAGTCAGAAATATACAGAAAGAAAAGATACGGAGATATCCATTTCATGTTAAAACAGATC?????TTTTATTCTT????????ACATGGGTCCTCCCCTTTAG????AAAAGAAAG??TTCTTT??????TTTAGAAAGATTATCCTTGTCTCTGTTTATGTCTCGGATTGGAACAAATCACTATAATTCGTCCGCGCCTACGGATCAGTCGACATTTTTCACAAATTTTACGAACAGAAGTCCTTATTTTCATATTTCTTATTCCTTACCTAAATTCTGAATCTACTCT?????TTTGAGGAAAATAAGTTTCTTTAATA???TTTTTTTTTT?????AACTTCGAATTGTGTCCCCATGAAAGGAATGTTT?AAAAAATCACCTAATCGTTCGAATCCTTGTTGCGAAGTCTATAAATTATACGTCCTCTGGTTGAATCATAACGACTTACTTCAATTTTGACTCTATCTCCCGGTAGTATCCGTATAAAACTGCGCCGGATCCTCCCTGAAGCATAACCTAGAATTAGATCTTCATTATCTAAACGGACCCGGAACATACCGTTGGGAAGTGATTCAGTAATTAAACCTTCATGAATCAATTTTTGTTCTTTCATTCCAGGTAACCCC?????CTTGA??????AGTATCAACTAATGAAGG???AAGAGGTATATAACTCACTTTTCCTCTCTATTTCACAAATGGGAAGTTAGAGATAAAATTAGGATACCAGAGGAGGAGGATC?????ACCATATATAACACAAAATTTCTCCTCCAATTCTTTCTAGTCGAGCTTCTCGATCTGTCATTATACCTCGAGAAGTAGAAAGAATTACAATTCCCATTCCACCTAAAATCTTAGGAATTCGTTGATAGTTGGAATAAATTCGTAAACCGGGTCGGCTGATACACTTTAAAACG??????GTTCTATATATTCCTTTCCTAGTCTTTCTATGTCGCAGGGTTGAAACCAAGAAATATTTCTTATTTTCCTGATGTTTCCGAACATTTTCAATAAAACCTTCTCGTAGAAGTATTTTAACAATGTTTTCGGTGATATTAGTAGATGCTATTCGAACCGTTCCTTTTTTATTCATGTCAGCATTTCTTATAGAAGTTATTATATCGGCAATAGTGTCCCTACCCATAACGAACTATAATTTTTTGTGCCTCC??????????????????????TAATTTTGATATAATCAACATGTTTCCT????????????????????????????????????????????????????????????????????TTTTT??CTTTTTTCT??????????????T?TCTTTTTTTTTTTGA????ATTATTAAATTT??????GAAAAAGTATATGCGTGAGACACAATCTATTAATTTGATCTATTTCAGATAG?????CCTACTAT?ATCAT????????????????AGTGTCATCTACTAGTATTTA??????????????????TAATACCTCGGGAGCTAATGAAACTATTTTAGTAAAATTCAACTGTCTCAATTCCCGAGCGATCGCACCAAAAACTCGAGTTCCTTTTGGATTTCCTTCTTGATCAATGACGACCGCTGCATTGTCATCATATCGTATTATCATACCGTTGTCACGTTTGAGTTCTTTACATGTACGTACAATTACAGCTCTAATGACTTCTGATCTTTCTAGAGGCATATTTGGCACTGCTTCTTTGATTACAGCAACAATAACGTCACCAATATGAGCATATCGGTGATTACCAGCTCCTATGATTCGAATACACATCAATTCTCGAGCTCCGCTGTTATCCGCTACATTCAAAAGGGTCTGAGGTTGAATCATATATTTTT????????????????????TTATTTGAATCTCTTATTTCAATGC?AAAGGATGAAGGAAAAAAAGAAATATTGTCCGTCCAG??AAAAAAAGAAACCTGCGGTTG??????TTTTTTCATCCTCAATATCCC?TTTTGTTTAGTTCTACATCCCTATCGTGAAATAACAAATTGAGTTCGTATAGGCATTTTGCACGCAGCTATTGAAATAGCTGCTCTGGCTACAGTTTCTGATACTCCGCCCATTTCATAAAGTATTCGACCCGGTTTAACAACAGATACCCAATATTCGGGGGATCCCTTTCCCGAACCCATACGTGTTTCGGTAGGTCTTACTGTAACAGGTTTGTCGGGAAATATACGTACCCATATTTTTCCACCACGACGCGCATATCGTGTCATTGCTCTCCGCCCCGCTTCTATCTGTCTAGCTGTGATCCAAGCGGGTTCAAGTGCCTGAAGAGCGTATCCACCGAAACAAATATGATTGCCTCGACAAGATATTCCCTTCATTCTTCCTCTATGTTGTTTACGAAATCTGGTTCTTTTGGGGTTATAGTTGATGGTTG?TTTCTTAATTCCATCTCTATTGCAGAACCGGACATGAGAGTTTCTTCTCATCCAGCTCCTCGCG??????????????????????????????AATGAAACGATTCAATAATATTA????????AAT????????????????ATTACAGATACACATGTATAA??????????????????????????????????????????????TTATAATAATTATTTATA?????????????????????????????????????????????????????????????????????????????????????????????????????????????????????????????????ATTATATAATAATAT??????????????????????????????????????????????????????????????????????????????????????????????????????AATATAAGTAATTATGAGTTAATAATATAAGTAATTATAAGTAATGAATGGCATTTATTGATATTTAAATGGCATTTATTGATATTTAATTTGTTACA?????TATT??????????????????????TAATTTGTTACAAAGG???????????????????????????????????????????????????????????????????????????????????????????????AAGATGTATATACAAAAT?????ATACAGCTGGACGTGTATATTA?????????????????TTAGATATAGAAAAT??ATAAAAAATGCTTCTTTTTTTAGAAT?????ATAACGTATAATATAATGAATCCTTATTT?????TTACCTCTATCGAATCGGGCCA?AAAA????????????TTGTAATCCAATAAATAAATA?????????????????????AAGGTTTCGCGGGCGAATATTGACTCTTT???????CATTCGTAAG?????GTCAATTCATGACACCTCTCAGA???ATAAATCAATTTTTTCTTGGTTCGTTCCGCCATCCCACCCAATGAA?????TTATTAGGATTCGTTTTCAATAGAATCCTATGCAGTCACAGGTTTCGTCGTTCTCATAGCTTCTCCATTAATGGTTAGGCCTGAACTCTGCAATGGAGCTTCCGGCAAAATTCGTTCCCGAGTCAATCTCCTCAGTTTTTATTAACCCGAGGCTCTTTATTATTTATTA???????????????????????????????????????????????????TTTTTTTTTTTCTTTTTTTTATATTTTCACACTG???CCTTTTTTGAGGTGATTCATAGAC??????????TTCTTTTTTTTATATTTTTTTATTTATTTATTTTTCATTTATATATTTATATATTTATATCAGTATTGATTATATCAGTATTAATGCTTTATCACACTGCCTTTTATGAG??????????GTGATTCATAGAC????CATA?CATATTGGAATCATATATCATTGATA??????????????????TTTTTGTTCTCTCTTTCTATCATCCTTCCATTTATCCACATCCCTTTATTTTTGCTTCACAA?CCCATAATCAGATTTC?TTTTTTATGGA?AAAAATTTCAGTTGCTACAAC??????????????????????TATATGATCG????ATCC??????ACCCATATAGTGACTGTTTCTTGGGATCTTGACAATACGAAGCAATAAGTTGGTTATTAATTTATA???????????TGGTTACTAAGTTCATAGTAGGGGTTAG???????????TCTATTTTT?????????TTTTTTTTGAATCTCAACCCTAAACT????????????CTAAAGAAAAAACTAACGAGTCACACACTAAGCATAGCAATTATAC??????????????????TAAATGGT?CAATCGAATTTTTATTCAACCTTATAGAATTAGAATTG???????????????TTCATTTTTGTTTG?????ATTTAACAGAAAAAGAATGAAACAGTTTGTCATTT?TTTGTTCTAT??????CACTGGACAGAATGGCAAGACAAATGAAGGTCTATTATTT????????????????????CTCGTTTACAAATATCCAAACTCGTTTACAAATATCCAAATTTTGATGCCTAATACTCCATAAATAGTTCGAATTGTATAGGAACAATGATCAATTTTAGCGCGAATTGTTTGTAGGGGAACCCTACCTTCTCTGATCCATTCGACACGTGCAATTTCTTTTCCGTCGATACGCCCTGCGATTTGTACTTGAATTCCTTTTGTATCTGTTTGTTCAGTTAATTCAATAGCTTTTTTCATTGACTTTCGAAACGAAACTCTATTTTTTAACTGTAAAGCTATATATTCTGCAAGAATATTTGGTTGTCCATAAGGTTTTTCAATTCTTGTGATAGCAATGTTGAGTCTCCGGTTCACAGAATGAAGTTCCTTTTGTACATTCATCTGTAATTCTTCTATTCCTCGTGTTTGGCCCTCTATTAATAAATTTGGGAATCCAATATGGATTATGACCTGGATCAAATCGATTCTTTTTTGAATTCCTATACGTGCGATTCCTTCGAAACCCGAGGATATTCTCCTATTTTTTTGTACATAGTTCTTGATACAATTCCGTATTTTTTCATCTTCCTGTAAACCCACGGAATAATTTTTTGTTTGTGCGAACCAAAAGGAACGATGACTTTGGGTTGTACCAAGTCTGAAACCAAGTGGATTTATTTTTTGTCCCATATTTTTCTAT?????????TATGTTCTCTTTCCATTCATA??????????????TTTTTA??????????ATATGAATCTAAATCTTA???????GATTGATTGATCT??????AAAAAT????GATTTAGATT?????TT??TCCTTTAATACAATTGTTATATGACAAGTGGGTTTTTTTATCGTATAACTACGTCCCCGAGCCCGAGGTCTTAACTTTTTCACAATAGCACTCCTATTGACTTCGGCTTTACTAATGAATGAATCAGCTTCGTTCAAACCCATATTATGATTAGCGTTTGCTGCTGCAGAATAAACCAATTGTAAAATTGGATAAGATGCTCGATAAGGCATGAGTTCCAGTATCATAAGTGTTTCCTCATAGGAACGTCCGCGAATCTGATCAATTACTCTTTGCGCTTTTAAAACAGACATACATATATGTTGAGCTAAAACTTTTATTTCTCTATTTTCTTCTCTACTT?GAA??????CTCCAGTTCTTTATCATA???????????AGGTCACCCCCCACTAA????????????????????????????????????????????????????????????????????????????????????????????????????????????????????????????????????????????????????????????????????TG?TAAGTATTAGTAAGTACTTTTTTAGTTTCTTTTTTTTTTTTATTTTCTTTTTTTTATTTATATT?????????????????????????????????????????ATTAATATTTAATATTTTTGAATAT???????T????AAATAT?????TAA???????TAATTTAACGACGAGATTTATTGTCGTTTCTTGCATGTCTCGCGAAAGTAAGAGTAGGCGCGAATTCTCCCAATTTGTGACCTACCATACGATCTGTTATATAAATAGGTAAATTTTCCTTTCCATTATGAATAGCGATTGTATGGCCAATCATTGTGGGTATAATGGTAGATGCCCGAGACCAAGTTACTATTATTTCTTTCTCCTCCCTCATGTTGAGTTTTTCAATTTTTCCCGATAAATGATTAGCTACAAAAGGATTTTTTTTTAGTGAACGTGTCACAGCTGATTACTCCTTTTTTTTTTTACATTTTAAAGATTGGCATTCTATGTCCAATATCTCGATC?????TAAGTATGGAGGTCAGAATAAATACAATAATGATGAATGG?AAAAAAGAGAAAATCCTTTAGCT????????????????????????????AGATAAGGGGCGGATGTAGCCAAGTGGATCAAGGCAGTGGATTGTGAATCCACCATGCGCGGGTTCAATTCCCGTCGTTCGCCCATCACATTATTTCAAATTCC?AAAAAAAATTCGATTTTCAATATTCCTATTTACGGCGACGAAGAATAAAACTATCACTATATTTTTTCCTTTTCCTACTTCTTCTTCCAAGCGCAGGATAACCCCAAGGGGTTGTGGGTTTTTTTCTACCAATTGGGGCTCTCCCTTCACCGCCCCCATGGGGATGGTCTACAGGGTTCATAACTACTCCTCTTACTACAGGACGCTTACCTAGCCAACACTTAGATCCGGCTCTACCCAAACTTTTTTGGTTCACCCCAACATTACCCACTTGTCCGACTGTTGCTAAGCAGTTTTTGGATATCAAACGGACCTCCCCAGATGGTAATCTTAATGTGGCCGATTTACCCTCTTTTGCAATCAGTTTCGCTACAGCACCTGCTGCTCTAGCTAATTGTCCACCCTTTCCAAGTGTGATTTCTATGTTATGTATGGCCGTGCCTAAGGGCATATCGGTTGAAGTAGATTCTTCTTTTTTATCAATAAAAACCCCTTCCCAAACTGTACAAGCTTCTTCCAAAGCATACGGCTTTCTAGATGTATATGATGATATCTAGACAGATGGATCTTATATGAATCGTATGATGAAGTACCACATGAGTGGATATATAGGAATCCAAATCTGCCGAAT???CACTCATGT?????TATGATCTTCTACATCCTAGGTCTCCCCGTTCCGTCATCTGGCTTATGTTCTTCATGTAGCATTCAGACCGAATGACTCTATGAAATTACGTCGATACTTCCACATATTACGGGTAACGTAGGAGACATCTCTCTTTTTCCCCCGGGGGATCTTAATTACCACTGCTTAGCTTTCAATTCGCCTCTGACCATCAAATTAAATGTGAATAACCCGTCCTCCTCTCTTTGAAACAAGGGGCGCTTCCGGTTCTGTGCGTGCTTCAAAC??????AATTTTGTCTTCTCCATATTACCATATCTCTAGAGTCAATAATTTTCTATGAGGAACTACTGAACTCAATCACTTGCTGCCGTTACTCAACAGTTTTCTGTTGAGGTCTATCCCGTAGAGGTACTCAAATTGGATCAGTGATCGATTTCTAGGTTTCATCGTAAACCTAATTGGTTACTTCCAATTACGTAAATCAATAGTTCAAACCGCACTCAAAGGTAGGGCATTTCCCATTGATATAGGAACTTCTGTACCAGAAACAATGGTATCTCCAATTATAGCCCCTCTGGGATGTAAAATATATCTCTTCTCACCATCCCCATAGTGTATGAGACAAATGTATGCATTTCGATTAGGGTCGTATTCTATGGTTACGATTCTACCAGATATGTCTTTTTCATTCCGTCGAAAATCGATTTTACGGTATAGGCGCTTATGACCTCCCCCTCTATGCCTTGCGGTAATGATTCCTCTGGCATTACGACCTTTACCACAACGATGCTGTCCATAGATCAAATTATTTCGTGGATTGGATTTCACTTGACTGTCTACGGCTCCATTGCGTGTGCTCGGGGTAGAAGTTTTGTATAAATGTATCGCCGTGTTATTAAGTAT???????TTTGCTTTAAGTTCTTTTCTCTATAAGAGGTGGAATAGAATAACCCGGTTGAAGCGTAATGATCATACGTCTGTAATGCATTGTATGTCCCATAATAGGTCCCATTCTTCTACCCTTTCCCGGGAGTCGATGACTATTCATAGCTATTACCTTGACACCAAAGAAGAGTTCGACCCAATGCTTTATTTCTGTCCTAGTTGATCCTGATTCGACATTAGAAGTATATTGATTGTTCCCCAATAACCGAATACTTTTTTCTGTAAATACTGCATATTTGATTCCATCCATAAATCCATTTTCTTCCCTATGAGTTCCAGTATCGATAAGAATTCTAGTTCTTACTGTTCATATGTTATGGTATGAAT????????ATACCAATTCGTTATGTATGGATGATGAGATTCCATTGATACAGAGCCAATTCCAATAGACTTATTGAACGTTC???????????CCATTGGCGTGCATCCAGCAGGAATTGAACCTACGAATTTGCCAATTATGAGTTGGGCGCTTTAACCACTCAGCCATGGATGCTTAAAAGGGATCATCGTACATCATGAATAACCAAATTCCAATTGAAATGAAATCTTTAGGAGGAATCAATGAAAGGACATCAATTCAAATCCTGGATCTTCGAATTGAGAGAGATATTGAGAGAGATCAAGAATTCTCACTATTTCTTAGATTCATGGATCAAATTCGATTCAGTGGGATCTTTCACTCACATTTTTTTCCACCAAGAACGTTTTATGAAACTCTTTGACCCCCGAATTTGGAGTATCCTACTTTCACGTGATTCACGGGGTTCAACAAGCAATCGATATTTCACGATCAAAGGTGTAGTACTGCTTGTAGTAGCGGTCCTTATATCTCGTATTAACAATCGAAAGATGGTCGAAAGAAAAAATCTCTATTT??????GATGGGGCTTCTTCCTATACCTATT???????????????CTTCCTATACCTATGAATTCCATTGGACCCAGAAATGAGACATTGGAAGAATCTTTTTGGTCTTCCAATATCAATAGGTTGATTGTTTCGCTCCTGTATCTTCCAAAAGGGAAAAAGATTTCTGAGAGTTGTTTCATGGATCC??????GCAAGAGAGTACTTGGGTTCTCCCAATAAATAAAAAGTGTATCATGCCTGAATCTAACCGGAGTTCGCGGTGGTGGAGGAACCGGATCGGAAAAAAGAGGGATTCTAGTTGTAAGATATCTAATGAAACCGTAGCTGGAATTGAGATCTCATTCAAAGAGAAAGATAGCAAATATCTGGAGTTTCTTTTTTTATCCTATACGGATGATCCGATCCGCAAGGACCATGATTGGGAATTGTTTGATCGTCTTTCTCCGAGGAAGAAGCGAAACATAATCAACTTGAATTCGGGACAGCTATTCGAAATCTTAGGGAAAGACTTGATTTGTTATCTCATGTCTGCTTTTCGTGAAAAAAGACCAATTGAAGGGGAGGTTTTCTTCAAACAACAAGGAGCTGAGGCAACTATTCAATCAAATGATATTGAGCATGTTTCCCATCTCTTCTCGAGAAACAAGTGGGGTATTTCTTTGCAAAATTGTGCTCAATTTCATATGTGGCAATTCCGCCAAGATCTCTTCGTTAGTTGGGGGAAGAATCAGCACGAATCGGATTTTTTGAGGAACGTATCGAGAGAGAATTTGATTTGGTTAGACAATGTGTGGTTGGTAAACAAGGATCGGTTTTTTAGCAAGGTACGGAATGTATTGTCAAATATTCAATATGATTCCACAAGATCTATTTTCGTTCAAGTAAGGGATTCTAGCCAATTGAAAGGATCTTCTGATCAATCCATAGATAATTTCGATTCCATTAGAAATGAGGATTCGGAATATCACACATTGATCGATCAAACAGAGATTCAGCAACTAAAAGAAAGATCGATTCTTTTGGATCCTTCCTTTCTTCAAACGGAACGAACAGAGATAGAATCAGATCGATTCCCGAAATGCCTTTTTGGATCTTCCTCAATGTCCCGGCTATTCACGGAACGTGAGAAGCAGATGAATGATCATCTGCTTCCGGAAGAAATCGAAGAATTTCTTGGGAATCCTACAAGATCAATTCGTTCTTTTTTCTCTGACAGATGGTCAGAACTTCATCTGGGTTCGAATCCTACTGAGAGGTCCACTAGAGATCAGAAATTTTTGAAGAAAAAACAAGATGTTTCTTTTGTCCCTTCCAGGCGATCGGAAAATAAAGAAATGGTTGATATATTCAAGATAATTACGTATTTACAAAATACCGCCTCAATTCATCCTATTTCATCAGATCCGGGATGTGATATGGTTCCGAAGGATGAACCGGATATG???GACAGTTCCAATAAGATTTCATTCTTGAAAAAAAATCCATTTTTTGATTTATTTCATCTATTCCATGACCGGAACAAAGGGGGATACACGTTACACCACGATTTTGAATCAGAAGAGAGATTTCAAGAAATGGCAGATCTATTCACTCTATCAATAACCGAGCCGGATCTGGTGTATCATAGGGGATTTGCCTTTTCTATTGATTCCTACGGGTTGGATCAAAAAAAATTCTTGAATGAGGTATTCAACTCCAGAGATGAATCGAAAAAGAAATCTTTATTGGTTCTACCTCCTCTTTTTTATGAAGAGAATGAATCTTTTTATCGAAGGATCAGAAAAAAATCGGTCCGGATCTAC????????????TGCGGGAATGATTTGGAAGATCCAAAACTAAAAACAGCGGTATTTGCTAGCAACAACATAATGGAGGCAGTCAATCAATATAGATTGATCCGAAATCTGATTCAAATCCAATATAGCACCTATGGGTACATAAGAAATGTATCGAATCGATTCTTTTTAATGAATAGAT??????CCGATCGCAACTTCGAATATGGAATTCAAAGGGATCGAATAGGAAATGATACTCTGAATCATATAACTATAATGAAATATACGATCAACCAACATTTATCGAATTTGAAAAAGAGTCAGAAGAAATGGTTTGATCCTCTTATTTCTCGAACCGAGAGATCCATGAATCGGGATCCTGATGCATATAGATACAAATGTTCCAATGGGAGCAAGAATTTCCAGGAACATTTGGAACATTTCGTTTCTGAACAGAAGAACCGTTTTCAAGTAGTGTTCAATCGATTACGTATTAATCAATATTCGATTGATTGGTCCGAGGCTATCGACAAACAAGATTTGTCTAAGTCACTTCCTCTCTTTTTGTCCAAGTCACTTCCCTTTTTGTCCAAG?????????????????????TCACTTCCCCTTTTCTTTGTGAGTATCGGGAATATCCCCATTCATAGGTCCGAGATCCACATCTATGAATTGAAAGGTCCGAATGATCAACTCTGCAATCAGTTGTTAGAATCAATAGGTGTTCAAATCGTTCATTTGAATAAATTGAAACCCTTTTTATTTTTATTGGATGATCATGATACTTCCCAAAGACCGAAATTCTTGATCAATGGAGGAACAATATTACCATTTTTGTTCAAAAAGATACCAAAGTGGATGATTGACTCATTCCATACTAGAAATAATCGCAGGAAATCCTTTGATAACACGGATTCCTATTTCTCAATGATATCCCAGGATCGAGACAATTGGCTGAATCCCGTGAAACCATT???TCATAGAAGTTCATTGATATCTTCTTTTTATAAAGCAAATCGACTTCGATTCCTGAATGATCCACATCACTTCTGGTTCTATTGTAACAAAAGATTCCCTTTTTATGTGGAAAAGACCCGTATCAATAATTATGATCTTACATATGGACAATTCCTCAATATCTTGTTCATTCGCAACAAAATATTTTCTTTGTGCGTCGGTAAAAAAAAACATATTTTTTTGGAGAGGGAGACTATTTCACCAATCGAGTCACGGGTATCTGACATATTCATACCTAAGGATTTTCCACAAAGTGGTGACGAAACGTATAACTTGTACAAATCTTTCCATTTT??????CGATCCGATCCATTCGTTCGTAGAGCTATTTACTCGATCGCAGACATTTCTGCAACACCTCTAACAGAGGAACAAATAGTCAATTTTGAAAGAACTTATTGTCAGCC????????????????????????????????????????????????TCTTTCAGATATGAATCTATCTGATTCAGAAGGGAAGAACTTGTATCAGTATCTCAGTTTCAATTCAAACATGGGTTTGATTCACACTCCATGTTCTGAGAAATATTTACCATCCGGAAAGAGGAAAAAACGGAGTCTTTGTCTAAAGAAATGCGTTGAGAAACGGCAGATGTATAGAATCTTTCAACGAGATAGTGCTTTTTCAAATCTCTCAAAATGGAATCTGTTCCAAACATATATGCCATGGTTCCTTACTTCGACAGGGTGCAAATATCTAAATTTGACCCTTTTAGATACTTTTTCAGACCCATCGCCGAT??????ACTAAGTAGCAGTCAAAAATTTGTATCCATTTTTCATGATATTATGCATGGATCAG??????CATGGCCAATTCCTCGGAAGATTCTTCCACAATGGACTCTGATAAGTGAGATTTCGAGTAAGTGTTTACAGAATCTTCTTCTGTCCGAAGAAATGATTCATCGAAATAATGAGTCACCCGTTCCATTGATATGGACACATCTGAGATCAACAAATGCTCGGGAGTTCCTCTATTCAATCCTTTTCCTTCTTCTTGTTGCTGGATATCTCGTTCGTATACATCTTCTCTTTGTTTCCCGAGCCTCTAGTGAGTTACAGACAGAGTTAGAAAAGATCAAATCTTTGATGATTCCATCATACATGATTGAGTTGCGAAAACTTCTGGATAGGTA??????TCCTACATCTGAACTGAATTCTTTCTGGTTAAAGAATCTCCTTCTAGTTGCTCTGGAACAATTAGGAGATTCTCTGGAAGAAATAC??????GGGGTTCTGCTTCTGGTGGCAACATGCTATTGGGTGGTGGTCCCGCTTATGGGGTCAAATCAATACGTTCTAAGAAGAAATATTTGAATATCAATCTCATCGATCTCATAAGTATCATACCAAATCCCATCAATCGAATCACTTTTTCGAGAAATACGAGACATCTAAGTCGTACAAGTAAAGAGATCTATTCATTGATAAGAAAAAGAAAAAACGTGAACGGTGATTGGATTGATGATAAAATAGAATCCTGGGTCGCGAACAGTGATTCGATTGATGATGAAGAAAGAGAATTCTTGGTTCAGTTCTCCACCTTAACGACAGAAAAAAGGATTGATCAAATTCTATTGAGTCTGACTCATAGTGATCATTTATCAAAGAATGACTCTGGTTATCAAATGATTGAACAACCGGGATCAATTTACTTACGATACTTAGTTGACATTCATAAAAAGTATCTAATGAATTATGAGTTCAATAGATCCTGTTTAGCAGAAAGACGGATATTCCTTGCTCATTATCAGACAATCACTTATTCACAAACCTCGTGTGGGGCTAATAGTTTTCATTTCCCATCTCATGGAAAACCCTTTTCGCTCCGCTTAGCCCTATCCCCTTCTAGGGGTATTTTAGTGATAGGTTCTATAGGAACTGGACGATCCTATTTGGTCAAATACCTAACGACAAACTCCTATGTTCCTTTCATTACGGTATTTCCGAACAAGTTCCTGGATGACAAGCCTAAAGGTTATCTTATTGAT????????????????????????GATATCGATATTGATGATAGTGACGATATCG????????????????????????????????????ATATTGATGATAGTGACG??????ATATTGATGATGACCTTGATACGGAGCTGCTAACTATGACGAATGTGCTAACTATGTATATGACGCCGAAAATAGACCGATTTGATATCACCCTTCAATTCGAATTAGCAAAAGCAATGTCTCCTTGCATAATATGGATTCCAAACATTCATGATCTGTATGTGAATGAGTCGAATTACTTATCCCTCGGTCTATTAGAGAACTATCTCTCCAGGGATTGTGAAAGATGTTCCACTAGAAATATTCTTGTTATTGCTTCGACTCATATTCCCCAAAAAGTGGATCCCGCTCTAATAGCTCCGAATAAATTAAATACATGCATTAAGATACGAAGGCTTCTTATTCCACAACAACGAAAGCACTTTTTCATTCTTTCATATACTAGGGGATTCCACTTGGAAAAGAAAATGTTCCATACTAACGTATTCGGGTCCATAACCATGGGTTCCAATGCACGAGATCTTGTAGTACTTATCAATGAGGCCCTATCAATTAGTATTACACAGAAGAAATCAATTATAGAAACTAATACAATTAGATCAGCTCTTCATAGACAAACTTGGGATTTGCGATCCCAGGTAAGATCGGTTCAGGATCATGGGATCCTTTTCTATCAGATAGGAAGGGCTGTTGCACAAAATGTACTTCTAAGTAATTGCCCCATAGATCCTATATCTATCTATATGAAGAAGAAATCATGTAAGGAAGGGGATTCTTATTTGTACAAATGGTACTTCGAACTTGGAACGAGCATGAAGAAATTAACGATACTTCTTTATCTTTTGAGTTGTTCTGCCGGATCGGTCGCTCAAGATCTTTGGTCTTCACCCGGACCCGATGAAAAAAATTGGATCACTTC??????TTATGGATTCGTTGAGAATGATTCTGATCTAGTTCATGGC?????????CTATTAGAAGTAGAAAGCGCTCTGGTGGGATCCTTACGGACAGAAAAAGATTGCAGTCAGTTTGATAATAATCGAGTGACATTACTTCTTCGGTCCGAACCAAGGAATCAGTTAGATATGATGCAAAATGGATCTTGTTCTATCGTTGATCAGAGATTTCTATATGAAAAATACGAATCGGAGTTTGAAGAAGGGGAAGGAGCCGTCGACCCGCAACAGATAGAGGAGGATTTATTCAATCACATAGTTTGGGCTCCTAGAATATGGCGCCCTTGTGGCAATCTATTTGATTGTATCGAAAGGCCCACTGAATTGGGATTTCCCTATTGGGGCGGGTCATTTCGGGGCAAGCGGATCATTTATCATAAAGAGGATGAGCTTCAAGAGAATGATTCGGAGTTCTTGCAGAGTGGAACCATGCAGTACCAGACACGAGATAGATCTTCCAAAGAACAAGGCTTTTTTCGAATAAGCCAATTCATTTGGGACCCTGCGGATCCATTCTTTTTCCTATTCAAAGATCAGCCCTTTGTCTCTGTGTTTTCACGTCGAGAATTCTTTGCAGATGAAGAGATGTCAAAGGGGCTTATTACTTACCAAAC???AAATCCTCCTACATCTATATATAAACGCTGGTTCATCAAGAATACGCAAGAAAAGCACTTCGAATTGTTGATTAATCGCCAGAGATGGCTTAGAACCAATAGTTCATTATCTAATGGATCTTTCCGTTCTAATACTCTATCCGAGAGTTATCAGTATTTATCAAATCTGTTCCTATCTAACGGAACGCTATTGGATCAAATGACAAAGACATTGTTGAGAAAGAGATGGCTTTTCCCGGATGAAATGAAACATTTGATTCATGTAACAGGAGAAAGATTTCCCATTCCTTAGCCGTAAAGATATGTGGCCATGAAAAAGGGATTAAGTGGAAC?AAACAGGATTGGCCGGGTGGTAGAGTCGTGGAAACACTTGTTTATTCCATATTTTGGAC?????CTTAGCTCCATGGAACAATATGCTACTGCTGAAACATGGAAG?????AATTGAAATCTTAGATCAAAACACTATGTATGGATGATATGAACTGCCTAAACAAGAATTCTTGAACGGCGAACAACCAGAGCCTATTACTCACTACATCAAACAATTTCCATTAAAGAAACCATGTAA??????ATCCATCAGAAAATCAAAAATA?????CGCATGTCCGATGAAATGGTTGTTGCTATCTGCTCCAATAACGAATCATTGGTTTAACTGAATAACTAAAGAAAATAGATAGA????????????????????????????CCTTTCTCTTCGTCTCAGGTCGATGGATCTTC?TCAATTGGAAGATCTCCCATATGGATAATACACATTCCAGTTGACCGAGCC????????????????TAATTCTAATTGTTTTGTTCCGAAGCAAAGATATCCACGGAGGCCGGTTCGTCCTATTCAGATATTCACGACCAAGAGGTACTGGATTCTCTTTCGGATAGGCCCTGAAAGGAGAAGGAAGGC?????TGGAATGCCAACAGACGTCTGTCTATTCTCTAATTCACCCGACCCGATAGTACCCATTTTGGGAACGTCCAGTGCCAAAGTCACTGAATGGGTAAGTCGCCAATCCCTAAAACGG????????ATGTACTTTATCTGCTGGGTTATGGGTACTAGTGGGTATTTTACCAGAGGTTTCTATCAATCTACCCTTGTGTGATTCCTGTTGAATCATATACTCGGGGG?TGGGTGCAGGGCGGACGATTTCCAAACGGACTCCTCATTCATTAGATAGAGAAGATCGCCAAGATTTCGTGATCCGCTGCCGAACCTATTCCAATTCCAACAGCTCGGACTCGGATCGTGGGGATCGCCGGAATACTTC?????????GTATCAACAGATAAGATACTCGGTATATCAATAT???TGATTAGATCCGAAATCTGTTATTGA?ATTGCTCATTCAATGAGCATTCTCAATAT????TATGCCTTGAAG??????????????????AGGACTCGAACCTCCACGCTCTTTAGCACGAGATTTTGAGTCTCGCGTGTCTACCATTTCACCATCAAGGCATCTTGAAAGTGAATCGTATTCCATGAACATGATATCTATCTAATGT?????????????????????????GATATATGGAATATATGACAAAGGTGGAATGTTGGAGTATTTCTATCGATCGGTCATGTCATATAGGCCCGAGTCAGACATCAAATTGCTTCGATTTGAATTATCCGGGGGATACCTTATAT?????ATATCAAAAAGATGTACAATCAAACCTATTTCTCGATTCAATAGAAGCCT?????AAAGAAGTGAATATGGTACCCAA?????G?????ATAGATATGTCAAAAGCAGGTCCGATTACG?????????????????CCTATTCCTAATCCTA?????AATAGAATGTAACGACGTAGGGATCCATATGTAAACATAGTATCTATTTA??????????????CATACG??????CTCGAATGACCCCTTCTCATAA?????????TAAGAATGTAAATAACCCTATTCCGGTCTGGTCCGGTATGGAATGAACTTATAATCTGATGATCGAGTCGATTCCATGATTATAAGTTCATAACCCCAGCCCATTCCCTCCCATTTTGGGCGGAACAGGTCTACTAATTC????TTTTATTCCAGTTAGTAAGAGGGATCTTGAACTAAGAAATAGACCTAGAAGCTAAAAGAGGGTATCCTGAGCAATTGCAAGAATTGGGTTCATTGATATTCCTGGTATAGTAGATGCTATCACACATACAGTCATACTCAATTCGATGGAATTGTTTGATCTTAAAGGAGATCTTCTATAATTTCGCACGTAAGGGGTTATTTCTTGGTTTCGTCCAGTCATTAATAACTTGATTATTTTTAGATAATAGTAGATAGAAACAACGCTCGTAAGGAGTCCTATTGAAACCAAGAAATATAGGCCTGCCTGCCATCCACACCAGAATAGATGGAGTTTTCCGAAAAAACCTGCTAGTGGAGGAAGACCCCCTAGGGATAAGAGACATAGGGCTGAGGAGAGAGCCAAAAAAGGATCTTTCGTGTATAATCCTGCATAATCTCGAATGTTATCAGTTCCGGTACGTAGACCAAATGATACAATGCAAGCAAAAGTTCCTAGATTCATGGAGATATAGAACAGCATATAAGTTATCATGCTTGCATATCCATCATTTGAGTCTCCAACAATTATTCCAATAATTACATATCCGATTTGACCGATGGACGAATATGCAAGCATACGTTTCATGCTTGTTTGAGTAATAGCAATGAGATTCCCCAATATCATGCTAAGAATAGCTAGGATTTCCAGAAGAAGATGCCATTCGTTTGATGAGAAATAAAAAGGAATATCGAAAATTCGCGTGGCTGAAGCTGAAGCAGCTACTTTCGAAGTAACAGAAAGAAAAGCAACGACTGGAGTGGGAGAGTCAGAGTCGAAAAGAGGATTCCTCACTTCTTTCTCTCATTCAAAACCGTGCATGAGACTTTCATCTCGCACGGCTCCTAAGTGATAAAAGAAAGAAGAACT?????CATCTTCTTT?CTTTTTTGATTACCTTCCTCGCGTATGTATAAGACCGAATCCATTCGATTTCTAAAA??AGGATTACTAATCCTTAACTTTTCGAGGAATCCTTCATCAGTGGTTGTGAATGACTGACTTTTTCAATCCTTTCGACCTTGGTTCCGTAGGAGCAAGTCAGAAAGATTGAGAAATAGAACCATCTGATTTGATTCGTTCTCAATAGCCATGAGATGATCATCTTAGGGTGATCCTTTTGTCAACGGATGCTCCTATTATACTCGTAGTCTCTGAAGGATGAGAACCAACTATGTAGCATCTACATCGATAATTCAAGCATTGTATACGTCATTAGTCCGATCCTTTGTAGGAACTACCCGTAATAACGAACTTGCAAAATGGATCTGTTTATCATAAAGAGATTCGTTGTTCCTGACCCTGCTTCACCTTAATTGTTATTTGAACAAAAAGATCACAATAAACTTTTTTTTGGTAAAAGTTATGTCTTGGTCCGAGTGGGGATAGCATTTCTCTTCTGCATGTCTATGGAGTTTTGAAAAATCCAAACATCTCAGAGATAGATATAGAGGTAGGAATTTGTCGAACGAACCGCACTCCTTCGTATATGTCAGGAGTCCATTGATGAAAAGGGGCTGGGGAAAGCTTGAACCCAATTCCTACAGTGATGGATATAAGCGCAATTGAAATTCCTGGGGAGTTATACATTTGTGTATTGATAAGACCATTCACTATTTCTTGAAGCTCGATCTCCCCCCCAGATAAACCATATAGCCAAGAGAAACCATGAACCAGAATAGAAGAGCTTGCCCCACCCATGAGTAAATATTTCGTAGTAGCCTCATTAGACCGTACATCTCTCTTGGTATATCCAGATAATAGGTAGGAACATAAACTGAAACATTCTGGAGCTACAAAGATAGTTATTAAATCGTTAGCACCACATAAAAACATTCCTCCTAGAGTAGCTGTTAATACGAATAACAGAAACTCTGTTATAGCCATTTCTGTACATTCAATGTACTCTACGGATAGAGGAATACATAGAGTTGAACATAGTAAAATAAGAAATTGAAAGATTTCGTTGAAATTGTTCGTTTGGAAATTTCCCGAAAAGCTAATTATAGGTTCTTCTCTCCATCGGAACAATAGGGCCGTTATGCTTATTACTAAACTTGTTGAAGAGATGAAATAGAACCAAGGTCTATCTTTTTGATCAGAGGTTGAATCGATCATCAGAAGAAGAATTAGGCCAAAAATTAGGATACATTCTGGGAAAATGAAACTTCCATGGAAGAGAAGCAAATGAAACGCTTTCATAAAAATTCTCGTAGAATCGAGAATGAAGTTTTCATTCTGTACATGCCAGATCATGAATTAGTAACTGCATCCAATCTCCGAAAAAGTCCCAATTGTTTCGAACTTTCTA????TTTTTGGAATGGGATAT???????TTACGGAATCCCCATGAATA?GATCAAATCTTATTCCAT????????GATATTTCCATAAGATTCCTCTTTCTTATTCTTAAGCAAG?CCCCCGAGAGGGCTTAGTTGATCATGATTTATGTTTCATCTTTCTTTTCCTTTTTGTTTGTTTCGAGAAAGATATCGTCCGATTCTTTTTCTATTGA??????TTCTTTTCCGATCGAGATGTATGGATCCATGGATCTATGTGTCT??????ATATAGATCCTGTTCATGGATTAACGAAAATGTGCAAAAGCTCTATTTGCCTCTGCCATTCTATGAGTCTCTTCCTTTTTGCGTATGGCATCGCCACTCCCTTTGGCAGCATCTACTAATTCGGAACTTAATTTGAAAGCCATATTTCGACCCGGACGTTTTCGGGATGCCCCTAATAACCAACGAATGGCAAGTGCTTTTCCTTGTGTAGATCCTATTTCAATAGGAACTTGATGAGTCGATCCGCCTACACGTCTTGCTTTTACTGCTATATCGGGAGTTACTCCATGTATTGCTTGACGTAAAACAGATAGTGGATTTGTTTCTGTCTTTTGTTGAATCTTTTTCACGGCTCGATAGATAATTTGATAAGCCAATGATTTTTTTCCGTGTTTCATAATACGGTTAACCAACATGTTAACTAATCGATTACGATAAATTGGATCGGATTTTGCAGTTTTTTCTTCTGCAGTACCTCGACGTGACATGAGCGTGAAAGAGGTTCAAGAATCAGTTTTCTTTTTATAAGGGCTAAAAACAAATCACTTATTTTGGCTTTTTGACCCCATATTGTAGGGTGGATCTCGAAAGATATGAAAGATCTCCCTCCAAGCCGTACATACGACTTTCATCGAATACGGCTTTCCACAGAATTCTATATGTATCTATGAGATCGAGTATGGAATTCTGTTTACTCACTTTAAATTGAGTATCCGTTTCCCTCCTT??????TTCCTGCTAGGATTGGAAATCCTGTATTTTACATATCCATACGATGGAGTCCTTAGGTTTCCGAAATAGTGTAATGTAAAAAGAAGTGCTTCGAATCATTGCT?????ATTTGACTCGGACCTGTTCTGAAAAAGTCGAGGTATTTCGAATTGTTTGTTGACACGGACAAAGTAAGGGAAAACCTCTGAAATGATTTCAATATTGGACCTTGGACATA?????TAATAGTTCCGAATCGAATCTCTTTAGAAAGAGGATCTTTTGTCTCATGGTAGCCTGCTCCAGTCCCCTTACGAAACTTTCGTTATTGGGTTAGCCATACACTTCACATGTTTCTAGCGATTCACATGGCATCATCAAATGATACAAGTCTTGGATAAGAATCTACAACGCACTAGAACGCCCTTGTTGACGATCCTTTACTCCGACAGCATCTAGGGTTCCTCGAACAATGTGATATCTCACACCGGGTAAATCCTTAACCCTTCCTCCTCTTACTAATACTACAGAATGTTCTTGTAAATTATGGCCAATACCAGGTATATAAGCAGTGATTTCAAATCCAGAGGTTAATCGTACTCTGGCAACTTTACGTAAGGCAGAGTTTGGTTTTTTGGGGGTGATAGTGGAAAAGTTGACAGATAAGTCACCCTTACTGTCACTCTACAGAACCGTACATGAGATTTTCACCTCATATGGCTCCTCGTTCAATTCT??????TTCG?????AAGTAATTGGATCCTTTTCTTCGTTCGAGAATCTCCTCCCTTCTTCCACTCCGTCCCGAAGAGTAACTAAGACCAATTCAGTCACGTTTTCATGTTCCAATTGAACACTTTCCATTTATGATCAAAGGGGAAGATTCTTCTTTTTACCAAACATATGCGGATCAAATCACGATT?????????????TTATAATAAGAACAAGAAATCTTTCTCGATCAATCCCTTTGCCCCTCATTCTTCGAGAATCAGAAAGATCTCTTTCGAGT?TTGAATTTGTTCATTTGGAATCTGGGCTCTTCTATCTTCTACTT?ATTTTTTTCTATT?????TACTTAT????????????????????????????????????????????????????TTTTT????????TTGCTTTATT?CTTTATTTCATTTCGATTTTCTTTCCCTCTCTTTTCTTTTTATTCCTT??????TCCATCATTCCTTAAGTCCCATAGGTTTGTTGATCCTGTAGAATCTGACCCATTT??TCTCATCGAGCGAAGGGTACGAAATCAATCAGATTGATTTTTCGATC???AAAAAAAAGTA??????????????CTATGTGAAATCTTCGGTTTTTT????TCCTCTTCCTCTATCCCTATCCCATAGGTACAGCGTTTGAATCAATAGAGAACCTTTTC?????TTCTGTATGAATCGATATTATTACATTCCAATTCCTTCCC?GATACCTCCCAAGGAAAATCCCGAATTGGATCCAAAATTGACGGGTTGGCGTGAGCTTATCCATGCGGTTATGCACTCTTCAAAT?????AGGAATCCATTTTCTGA?????CCTGGCTTTCGTGCTTTGGTGAGTCGTCCGAGATCCTTTCGATGAC??CTATGTTGTGTTGAAGGGA????TATCTATATGATCCGATCGATTGCGTAAGGCCCGCGGTAGCAATGGAACCGGGGAAAGCATACAGAAAAGAC?AGTTCTTTTCTATTCTATTATATTAC????????????????????????????????????????????????????????????????????????????????????????????????????????????????????????TATTAGTATTAGTTAGTGATCCCGGCTCGGTGAGTCCTTTCTTCCGTGATGAACTGTTGGCACCAGTCCTAC????ATTTTGTCTCTGTGGACCGAGGAGAAA?GGGGGCTCAGCGGGAAGAGGGTTGTACCATGAGAGAAGCAAGGAGGTCAACCTGCTTCAAATATACAACATGGATTCTGGCAATGCAATGGAGTTGGACCCTCATGTCGATCCGAATGAATCAGTC?????TTTGAACAGAGGTAAATCTTTGCCTGCTAGGCAAGAGGATAGCAAGTTACAAATTCTGTCTCGGTAGGACATGTATTTCTATTACT?????????????????????????????????????ATTAAATTAATAAATGAAAATGAAGTAGTTAATGGTGGGGTTACCATTATCCTTTTTCTTGTATGTGTTCCTAAGAAAAGGAATTTGTCCATTTCATTATTTTTCGAGGTCT?????CAAAAAAAGGGCGTGGAAA??????CACATAGGAACTC?TTGAATGGAAATTGAAAAGAAATGTAGCTCCAGTTCCTTCGGAAAT?GTAAGATCTTTGGCGCAAGAAGAAGGGGTGATC?????CATATCATCTTGACTTGGTTCTGCTTACCCTCTTTTTTTAACAATACCGAGTCGGGTTCTTCTCCTACCAGTATCGAATAGAACATGCTGAACAAAA???TCTTCATGTAAAACCTGCTCGATTTAGATCGGGAAAATCGTACGGATTTTATGAAACCATGTGCTATGGCTCGAATCCGTAGTCAATCCTATTTCCGATAGGAGCAGTTGACAATTGAATCCAATCTTTCCCATTATTTTACTATCCATAATAGTGCGAAAAGAA?????GGTCCGGCTCCAAGTTGTTCAGGAATAGTGGCGTTGAGTTTCTCGACCCTTTGCCTTAGGA?????????????????TTAGTTAGTTCTATTTCTCGATGGGGCCGGGAAGGGATATAACTCAGCGGTAGAGTGTCACCTTGACGTGGTGGAAGTCATCAGTTCGAGCCTGATTATCCCTAAACCCAATGTGAGTTTTTCTATTTTGACTTGCTCCCCCGCCGTGATCGAACGAGAATGGATAAGAGGCTTGTGGGATTGACGTGATAGGGTAGGGATGGCTATATTGCTGGGAGCGAACTCCAGGCTAATATGAAGCGCATGGATACAAGTTATGCCTTGGAATGAAAGACAATTCCGAATCAGCTTTGTCTACGAACAAGGAAGCTAT?????AAGTAATGCAACTATGAATCTCATGGAGAGTTCGATCCTGGCTCAGGATGAACGCTGGCGGCATGCTTAACACATGCAAGTCGGACGGGAAGTGGTGTTTCCAGTGGCGGACGGGTGAGTAACGCGTAAGAACCTGCCCTTGGGAGGGGAACAACAACTGGAAACGGTTGCTAATACCCCGTAGGCTGAGGAGCAAAAGGAGGAATCCGCCCGAGGAGGGGCTCGCGTCTGATTAGCTAGTTGGTGAGGCAATAGCTTACCAAGGCGATGATCAGTAGCTGGTCCGAGAGGATGATCAGCCACACTGGGACTGAGACACGGCCCAGACTCCTACGGGAGGCAGCAGTGGGGAATTTTCCGCAATGGGCGAAAGCCTGACGGAGCAATGCCGCGTGGAGGTAGAAGGCCCACGGGTCGTGAACTTCTTTTCTCGGAGAAGAAGCAATGACGGTATCTGAGGAATAAGCATCGGCTAACTCTGTGCCAGCAGCCGCGGTAAGACAGAGGATGCAAGCGTTATCCGGAATGATTGGGCGTAAAGCGTCTGTAGGTGGCTTTTCAAGTCCGCCGTCAAATCCCAGGGCTCAACCCTGGACAGGCGGTGGAAACTACCAAGCTGGAGTACGGTAGGGGCAGAGGGAATTTCCGGTGGAGCGGTGAAATGCGTAGAGATCGGAAAGAACACCAACGGCGAAAGCACTCTGCTGGGCCGACACTGACACTGAGAGACGAAAGCTAGGGGAGCAAATGGGATTAGATACCCCAGTAGTCCTAGCCGTAAACGATGGATACTAGGCGCTGTGCGTATCGACCCGTGCAGTGCTGTAGCTAACGCGTTAAGTATCCCGCCTGGGGAGTACGTTCGCAAGAATGAAACTCAAAGGAATTGACGGGGGCCCGCACAAGCGGTGGAGCATGTGGTTTAATTCGATGCAAAGCGAAGAACCTTACCGGGGCTTGACATGCCGCGAATCCTCTTGAAAGAGAGGGGTGCCTTCGGGAACGCGGACACAGGTGGTGCATGGCTGTCGTCAGCTCGTGCCGTAAGGTGTTGGGTTAAGTCCCGCAACGAGCGCAACCCTCGTGTTTAGTTGCCACCGTTGAGTTTGGAACCCTGAACAGACTGCCGGTGATAAGCCGGAGGAAGGTGAGGATGACGTCAAGTCATCATGCCCCTTATGCCCTGGGCGACACACGTGCTACAATGGCCGGGACAAAGGGTCGCGATCCCGCGAGGGTGAGCTAACTCCAAAAACCCGTCCTCAGTTCGGATTGCAGGCTGCAACTCGCCTGCATGAAGCCGGAATCGCTAGTAATCGCCGGTCAGCCATACGGCGGTGAATTCGTTCCCGGGCCTTGTACACACCGCCCGTCACACTATGGGAGCTGGCCATGCCCGAAGTCGTTACCTTAACCGCAAGGAGGGGGATGCCGAAGGCGGGGCTAGTGACTGGAGTGAAGTCGTAACAAGGTAGCCGTACTGGAAGGTGCGGCTGGATCACCTCCTTTTCAGGGAGAGCTAATGCTTATGCTTGTTGGGTATTTTGGTTTGACACTGCTTCACACCCAAAAAGAAGCGAGCTACGTCTGAGCTAAGCTTGGATATGGAAGTCTTCTTTCGTTTCTCGACGGTGAAGTGAAGTAAGACCAAGCTCATGAGCTTATTATCCTAGGTCGGAACAAGTTAGTTGATAGGATCCC???????CTTT?????TTTACGTCCCCATGCCGTCACACGGGAGGGACATGGGGGCACAAAACAAAAAGGAAAGAGAGGGATGGGGTTTTTCTCGCTTTTGGCATAGCAGGCCTCCCAGTGGGAGGCCCACACGACGGGCTATTAGCTCAGTGGTAGAGCGCGCCCCTGATAATTGCGTCGTTGTGCCTGGGCTGTGAGGGCTCTCAGCCA?????CATGGATAGTTCAATGTGCTCATCAGCGCCTGACCCGGAGATGTGGATCATCCAAGGCACATTAGCATGGCGTACTCCTCCTGTTCGAATCGGAGTTTGAAACCAAACTTATCCTCAGGAGGATAGATGGGGCGATTCAGGTGAGATCCAATGTAGATCTAACTTTCTATTCACTCGTGGGATCCGGGCGGTCCGGGGGGGACCACCACGGCTCCTCTCTTCTCGAGAATCCATACATCCCTTATCAGTGTATGGACAGCTATCTCTCGAGCACAGGTTTAGGTTCGGCCTCAATG????GGAAAATGGAGCACCTAACAACGCATCTTCACAGACCAAGAACTACGAGATCGCCCCTTTCATTCTGGGGTGACGGAGGGATCGTACCATTCGAGCC??TTTTTTTTTCATGCTTTTCCCGGAGGTCTGGAGAAAGCAGCAATCAATAGGATTTCCCTAATCCTCCCTTCCCGAAAGGAAGAACGTGAAATTCTTTTTCCTTTCCGCAGGGACCAGGAGATTGGATCTAGCCATAAGAAGAATGCTTGGTATAAATAACTCACTTCTTGGTCTTCGACCCCCTCAGTCACTACGAGCG?CCCCCCCGATCAGTGCAATGGGATGTGTCTATTTATCTATCTCTTGACTCGAAATGGG?????AGCAGGTTTGAAAAAGGATCTTAGAGTGTCTAGGGTTGGGCCAGGAGCGTCTCTTAACGCCTTCTTTTTTCTTCCCATCGG?AGTTATTTCACAAAGACTTGCCATGGTAAGGGAGAAGGGGGAAC?????AGGCACACTTGAAGAGCGCAGTACAACGGAGAGTTGTATGCTGCGTTCGGGAAGGATGAATCGCTCCCGAAAAAGAATCTATTGATTCTCTCCCAATTGGTTGGATCGTAGGTGCGATGATTTACTTCACGGGCGAGGTCTCTGGTTCAAGTCCAGGATGGCCCAGCTGCGCCAGGGAAAAGAATAGAAGAAGCATCTGACTCTTTCATGCATACTCCACTTGGCTCGGGGGGATATAGCTCAGTTGGTAGAGCTCCGCTCTTGCAATTGGGTCGTTGCGATTACGGGTTGGATGTCTAATTGTCCAGGCGGTAATGATAGTATCTTGTACCTGAACCGGTGGCTCACTTTTTCTAAGTAATGGGGAAGAGGACCGAAACATGCCACTGAAAGACTCTACTGAGACAAAAAGATGGGCTGTCAAGAACGTAGAGGAGGTAGGATGGGCAGTTGGTCAGATCTAGTATGGATCGTACATGGACGATAGTTGGAGTCGGCGGCTCTCCTAGGGTTCCCTCATCTGGGATCCCTGGGGAAGAGGATCAAGTTGGCCCTTGCGAATAGCTTGATGCACTATCTCCCTTCAACCCTTTGAGCGAAATGTGGCAAAAGGAAGGAAAATCCATGGACCGACCCCATCGTCTCCACCCCGTAGGAACTACGAGATCACCCCAAGGACGCCTTCGGCATCCAGGGGTCACGGACCGACCATAGACCCTGTTCAATAAGTGGAACGCATTAGCTGTCCGCTCTCCGGTTGGGCAGTAAGGGTCGGAGAAGGGCAATCACTCGTTCTT??????AAAACCAGCATTCTTAAGACCAAAGAGTCGGG?????CGGAAAAAGGGGGAGAGCTCTCCGTTCCTGGTTCTCCTGTAGCTGGATTCTCCGGAACCACAAGAATCCTTAGAATGGGATTCCAACTCAGCACCTTTTGAGATTTTGAGAAGAGTTGCTCTTTTGAGAGCACAGTACGATGAAAGTTGTAAGCTGTGTTCGGGGGGGAGTTATTGTCTATCGTTGGCCTCTATGGTAGAATCAGTCGGGGAGGCCTGAGAGGCAGTGGTTTACCCTGTGGCGGATGTCAGCGGTTCGAGTCCGCTTATCTCCAGCCCGTGA???????????ACTTAGCTGATACTATGATAGCACCCAATTTTTCCAATTCGGCAGTTCG????ATATATGATTTATCATTCATGGACGTTGATAAGATCCTTCCATTTAGCAGCACCTTAGGATGGCATAGCCTTAACGTTAATGGCGAGGTTCAAACGAGGAAAGGCTTACGGTGGATACCTAGGCACCCAGAGACGAGGAAGGGCGTAGCAAGCGACGAAATGCTTCGGGGAGTTGAAAATAAGCATAGATCCGGAGATTCCCGAATAGGTCAACCTTTCGAACTGCTGCTGAATCCATGGGCAGGCAAGAGACAACCTGGCGAACTGAAACATCTTAGTAGCCAGAGGAAAAGAAAGCAAAAGCGATTCCCGTAGTAGCGGCGAGCGAAGTGGGAGCAGCCTAAACCGTGAAAACGGGGTTGTGGGAGAGC?????AATACAAGCGTCGTGCTGCTAGGCGAAGCGGTGGAATG?CTGCACCCTAGATGGCGAAAGTCCAGTAGCCGAAAGCATCACTAGCTTACGCTCTGACCCGAGTAGCATGGGGCACGTGGAATCCCGTGTGAATCAGCAAGGACCACCTTGCAAGGCTAAATACTCCTGGGTGACCGATAGCGAAGTAGTACCGTGAGGGAAAGGTGAAAAGAACCCCCATCGGGGAGTGAAATAGAACATGAAACCGTGAGCTCCCAAGCAGTGGGAGGAGAATGTGATCTCTGACCGCGTGCCTGTTGAAGAATGAGCCGGCGACTCATAGGCAGTGGCTTGGTTAAGGGAACCCACCGGAGCCGCAGCGAAAGCGAGTCTTCATAGGGCGATTGTCACTGCTTATGGACCCGAACCTGGGTGATCTATCCATGACCAGGATGAAGCTTGGGTGAAACTAAGTGGAGGTCCGAACCGACTGATGTTGAAGAATCAGCGGATGAGTTGTGGTTAGGGGTGAAATGCCACTCGAACCCAGAGCTAGCTGGTTCTCCCCGAAATGCGTTGAGGCGCAGCAGTTGACTGGACATCTAGGGGTAAAGCACTGTTTCGGTGCGGGCCGCGAGAGCGGTACCAAATCGAGGCAAACTCTGAATACTAGATATGACCCC??????????????AAAATAACAGGGGTCAAGGTCGGCCAGTGAGACGATGGGGGATAAGCTTCATCGTCGAGAGGGAAACAGCCCGGATCACCAGCTAAGGCCCCTAAATGACCGCTCAGTGATAAAGGAGGTAGGGGTGCAGAGACAGCCAGGAGGTTTGCCTAGAAGCAGCCACCCTTGAAAGAGTGCGTAATAGCTCACTGATCGAGCGCTCTTGCGCCGAAGATGAACGGGGCTAAGCGATCTGCCGAAGCTGTGGGATGTAAAAATGCATCGGTAGGGGAGCGTTCCGC??????CTTAGAGGGAAGCACCCGCGCAAGCAGGTGTGGACGAAGCGGAAGCGAGAATGTCGGCTTGAGTAACGCAAACATTGGTGAGAATCCAATGCCCCGAAAACCTAAGGGTTCCTCCGCAAGGTTCGTCCACGGAGGGTGAGTCAGGGCCTAAGATCAGGCCGAAAGGCGTAGTCGATGGACAACAGGTGAATATTCCTGTACTACCCCTTGTTGGTCCCGAGGGACGGAGGAGGCTAGGTTAGCCGAAAGATGGTTATCGGTTCAAGGACGCAAGGTGACCCTGCTTTTTCAGGGTAAGAAGGGGTAGAGGAAATGCCTCGAGCCAATGCCCGAGTACCAGGCGCTACGGCGCTGAAGTAACCCATGCCATACTCCCAGGAAAAGCTCGAACGACCTTCAACAAAAGGGTACCTGTACCCGAAACCGACACAGGTGGGTAGGTAGAGAATACCTAGGGGCGCGAGACAACTCTCTCTAAGGAACTCGGCAAAATAGCCCCGTAACTTCGGGAGAAGGGGTGCCTCCTCACAAAGGGGGTCGCAGTGACCAGGCCCGGGCGACTGTTTACCAAAAACACAGGTCTCCGCAAAGTCGTAAGACCATGTATGGGGGCTGACGCCTGCCCAGTGCCGGAAGGTCAAGGAAGTTGGTGACCTGATGACAGGGGAGCCGGCGACCGAAGCCCCGGTGAACGGCGGCCGTAACTATAACGGTCCTAAGGTAGCGAAATTCCTTGTCGGGTAAGTTCCGACCCGCACGAAAGGCGTAACGATCTGGGCACTGTCTCGGAGAGAGGCTCGGTGAAATAGACATGTCTGTGAAGATGCGGACTACCTGCACCTGGACAGAAAGACCCTATGAAGCTTTACTGTTCCCTGGGATTGGCTTTGGGCCTTTCCTGCGCAGCTTAGGTGGAAGGCAAAGAAGGCCTCCTTCCGGGGGGGCCCGAGCCATCAGTGAGATACCACTCTGGAAGAGCTAGAATTCTAACCTTGTGTCAGGACCTACGGGCCAAGGGACAGTCTCAGGTAGACAGTTTCTATGGGGCGTAGGCCTCCCAAAAGGTAACGGAGGCGTGCAAAGGTTTCCTCGGGTCGGACGGAGATTGGCCCTCGAGTGCAAAGGCAGAAGGGAGCTTGACTGCAAGACCCACCCGTCGAGCAGGGACGAAAGTCGGCCTTAGTGATCCGACGGTGCCGAGTGGAAGGGCCGTCGCTCAACGGATAAAAGTTACTCTAGGGATAACAGGCTGATCTTCCCCAAGAGTTCACATCGACGGGAAGGTTTGGCACCTCGATGTCGGCTCTTCGCCACCTGGGGCTGTAGTATGTTCCAAGGGTTGGGCTGTTCGCCCATTAAAGCGGTACGTGAGCTGGGTTCAGAACGTCGTGAGACAGTTCGGTCCATATCCGGTGCGGGCGTTAGAGCATTGAGAGGACCTTTCCCTAGTACGAGAGGACCGGGAAGGACGCACCTCTGGTGTACCAGTTATCGTGCCCACGGTAAACGCTGGGTAGCCAAGTGCGGAGCGGATAACTGCTGAAAGCATCTAAGTAGTAAGCCCACCCCAAGATGAGTGCTCTCCTATTCCGACTTCCCCAGAGCCTCCGGTAGCACAGCCGAGACAGCGACGGGTTCTCTGCCCCTGCGGGGATGGAGCGACAGAAGTATTGAGAATCCAAGATAAGGTCACGGCGAGACGAGCCGTTTATCATTACGATAGGTGTCAAGTGGAAGTGCAGTGATGTATGCAGCTGAGGCATCCTAACAGACCGAGAGATTTGAACCTTGTTCCTACACGACCTGATCAATTCGATCAGGCACTCGCCATCTATTTTCATTGT?????TCAACTGTTTGACAACATGAAAAAACCAAAAG?CTCTGCCCTCCCCCTC??????TATCTATCCAAGGGATGGAAGGGCAGAGGCCCTTGGTGTCCCTTCCAGTCAAGAATTGGGGCCTCACAATCACTAGCCAATATGCTTTTCTCTCATGCCTTTCTTCATTCATGGTTCGATATTCTGGTGTCCTAGGCGTAGAGGAACCACACCAATCCAT??CCCGAACTTGGTGGTTAAACTCTACTGCGGTGACGATACTGTAGGGGAGGTCCTGCGGAAAAATAGCTCGACGCCAGAATGATAAAAAGCTTAACACCTC???????????????TTATTTGACTTTTTAAATATTTTTTAAATTAAATAGGAAAAAGATAAAAATCAAAAATGCAAAGGTCGTCTTATTCAAAACCCCAATT?????ATCTCTTCTCTCCCACTTCACACCTCGGAACGCAC??????TGTTCTTATAGAGAGAAACGCGCTTTCACATCTTCTTAACC????????CGAAATGGCTGAGGAGAGGAAAGGTTCCTTTTTGAGG?GTACTCCCGGGAACAGATCCAGTGGAGACGGGGTGGGGCCTGTAGCTCAGAGGATTAGAGCACGTGGCTACGAACCACGGTGTCGGGGGTTCGAATCCCTCCTCGCCCACAACCTTCCAAAAAGGGAAGGGCCTTTCCTTTACCTCTGGAGGTAGGAAAATCATGATCGGGATAGCGGACGCAAAGCTATTGAAC??TTGGGTATGGTCTTTTGTCGAAATGGAATGGCCTTACTTTTTCTTTTTATTTATCGTGAATGATTCGATCATTACAT??????ATAGTAACCAAGTCTGGAATCAGCATATTTGTGTTTTACTCCCC?GTAACTCTTCCTCAGCCAGGCTTGGGCAGAATAGCAGAGCAAGTA????????CAAGTAT?????????????TAGTAGCATAGCAAAAATGCGTTCCTCGTCATTAATATGTTTGCTCGCGGTAATTGTGGC??????CTATCGGGAGAATCGATGACTGCATCAAAGATGCACTGCTAGTACATCATCTGATCTGAGAATTCTTAATTGGCTATTTACAAGGGATTATCC?CGGATCTACGCCGAGGTATTGACGGCGATTC?????TCAAATATCGTAGAA???CAGAATGTGATACGATGAGATAGAATGCAATAGAAACAAAGACAGGGAACGGGTTACCTACTCCTAACGGTCAAAGCGAGCCCTTTAATTC??????????????????????AATTCTTCATTCTTT??????AATTAAGAATTAATCAAATCTCCCCAAGTAGGATTCGAACCTACGACCAGTCAGTTAACAGCCAACCGCTCTACCACTGAGCTACTGGGGAACAACGGGAGATTCGACCTCATAGAGTTCAACTCCCGTTCTCAACCCATGAAC?????AATATGAGTCCGAAGCTTCCTTCGTAACTCCCGGAACTTCTTCGTAGTGGCTCCGTTCCATGCCTCATTTCATAGGGAACCTCAAAGTGGCTCTATTTCATTATATTCCATCTATATCCCAATTCCATTCATTTAATATCCCTTTG??GTGTCATTGACATAAGAGATGTCATTTATAGTCTATCTGT?????TTCTATATATGGAAAGTTAAGAAATCATCATATAATAATCGAGAAATTGCAATAGAAAA??????????????????????????????AAAAGAAAAAGGGAGGTTTGTGA?????TGATTTTGAAATCTTTTCTACTAGGTAATCTATTATCCTTATGCATGAAGATAATAGATTCGGTCGTTGTGGGCGGACTCTATTATGGATTTCTGACCACATTCTCCATAGGGCCCTCTTCTCTCTTCCTTCTCCGAGCTCGGGTTATGGAAGAAGGAACCGAGAAGGAGGTATCAGCAACAACTGGTTTTATTACGGGACAGCTCATGATGTTCATATCGATCTATTATGCGCCTCTGCATCTAGCATTGGGTAGACCTCATACAATAACTGTCCTAGTTCTACCGTATCTTTTGTTTCATTTCTTCTGGAACAATCACAAAAACTTTTTTTATTATGGATCTACTACCAGAAATTCAATGCGTAATCTCAGCATTCAATGTGTATTCCTGAATAATCTAATTTTTCAATTATTCAACCATTTCATTTTACCAAGTTCAACGTTAGCCAGATTAGTCAACATTTATATGTTTCGATGCAACAACAAGATGTTATTTGTAACAAGTAGTTTTGTTGGTTGGTTAATTGGTCACATTTTATTCATGAAATGGGTTGGATTGGTATTATTCTGGATACGGCAAAATCATTTTATTCGATCTAATAAGTACCTTGTGTCAGAATTGAGAAATTCTATGGCTCGAATCTTTAGTATTCTCTTATTTATCACCTGTGTCTACTATTTAGGCAGAATGCCGTCGCCTATTGTCACTAAGAAACTGA??????????????????AAGAAACCTCAGAAATGGAAGAAAGGGGAGAAAGTGA????????????????????????????????????????????????????????????????????????????????????????????????GGAAGAACAGGAAGATCCG??????????????????????????????????????????????????????????????????????????????????????????????????????GTTTACGAAGATTCTTATCTTGATACCTATCAAGATAATTGGGAATTGGGAAG??????ACTTAAAGAAGAGAAAAATGAAAAGACTTATTTCTGCTTTGAAAAACCTCTTGTGACTTTTCTTTTCGATTATAAACGATGGAATTGTCCATTGCGATATATAAAAAATGATCGGTTTGAAAATGCTGTACGAAATGAAATGTCACAATATTTTTTTTATACATGTCCAAGTAATGGGAAACAAAAAATATCTTTTACATATCCACCCAGTTTATCGACTTTTTCGGAAATGATAGAACGAAAAATGTCTTTGTACACGACAAAAAAATTATCCCAT???GGAGACCTGTATAATTA???????????????????????????????????????????????????????????????????????????????????????????????????????????????????????????????????????????????????????????????????????????????????????????????????????????????????????????????????????????????????????????????????????????????????????????????????????????????????????????????????????????????????????????????????????????????????????????????????????????????????????????????????TTGGGTTTATACCAATGA??ACAAAAAAAATAATAAAAATATTGATACATAAAAAAAATATAAGAATAAATAAGATGAGATTCGCCCTCCCCCCATATATCTGATCCCTTCACCTACAAGGGAACTTGTAAGGCCAACTCCATTTGTAATTCCATCAATTATATGTCTATCAAAAAACTGAGTTAGCTCGGTTATTCCTCTTATACCCATGGCTAAAACTCTAGTA????????????????????????????????TAAAAAATATCTATGTAACCACGATTATATGACCAATTGTATATAACACTTTTTATTTGGTCCAAGATAATTCTCTTAGGGCTCCCT??????TTTACAAATGAATTGATTAAGTCCAAATTCTGGAAAAATGAATAAACAGACCCATATAAAATATATG??CTATGAATAATCCGAAAATGGCTATACTTACTGAAAAAATGGAATTTGTAAAAAATTCATACCAATTCACAGAATAATTCGAATTTTGATGGAAAAGATTTTGGGATGGGGTTAACCATTTCGATAATATATCAAAATCCATTACTCCTT??????GATCAAAAGAAATTCCTATTGATCCAACGAACAAAGTAAATAGTACCAATACAAGCAGAGGAAATAGCATAGTATTGTCTGATTCGTGAGGATACATGGAAGCATA??????TTTATTTCCAAAGTAAGTAATAAAGTATCGTATCTTAT??????CATTATCAATAATTTTATATGTATCTTT??????TGAAAAAAAGTGGACCTTACTATTCATCGTTGATAAAAGTAAATTTTTATTGACTGTTTTTGGTGCTTCTTTTCCCCATAGAGATATTGAAT??AGAACGAGTTACTTTTAGTGCTACTGTGATTTTGAAAATAAACGCGCAAATACCCATCAAAGGTAAGTAAATATACCCGAAACATATAAAATGCGGTTAATCCTATTGTGAAACAAGGTATTATTGCAAAAATTGGTGAATATAACCAACTATCATTAAGAATTTCATCTTTGGACCAAAAACAAGCAAGAGGTGGAATACCACAAAGAGAAAGTGTACCTAATAAAAAAGTAGTCCTTGTAATTGGAACATATCTTGTTAAACCACCCATAAGAACTATATTCTGACTTTTTTCTGGTGAATATCCAACAATAGGTTCCATTGAATGAATAATAGATCCAGATCCCAAAAACAATAAAGCTTTAGAATAGGCATGAGTGATCAAATGGAATAAAGCCGCTCGATAAGAACCTATACCTAGAGCTAACATAATATAACCTAATTGAGACATTGTAGAATAAGCTAAACTTCTTTTAATGTCTCTTTGAGCAAGAGAAAAAGTAGCTCCTAATAGTACTGTTATTACACCTATTAAAGAAATGAAATTCATTATATAAGGTATGTCTATGAAAAGAGGAATAAGCCGAGCTACAAGAAAAATTCCTGCTGCTACCATAGTAGCGGCGTGTATAAGGGCCGAGATAGGAGTAGGTCCTTCCATGGCATCAGGTAACCATACGTGGAGGGGGAATTGTGCAGATTTAGCAACTGCACCGACAAATAATAAAGAGGCACACAAAGTAGCAAATAAGGAGCTGACCCCATTATTATGGATCAAGTTATTAGCTATTTCGAACAAATCCCGAAATTCCAAACTACCTGTTATCCAATAAAGACCTAAGATTCCTAATAATAAACCAAAATCTCCTACACGATTAGTTACAAAAGCTTTTTGACAAGCACTTGCGGCAATCGGTCGTGTGAACCAAAACCCTATTAATAAATATGAACACATTCCCACTAGTTCCCAAAAAATATGAATTTGTATCAAATTAGAACTAGTAACTAATCCCAACATGGAAGTATTGAAAAAACTCATATAAGCAAAAAATCTCAAATATCCTTGGTCGTGAGACATATAATTGTCACTATAAATAAGAATCATGACTCCAACAGTAGTAATTAGTATTGACATAATAGAAGTAAGTGGATCGATCAAATATCCAAACTCTAAGGAAAAATCAATATCTATGGTCCAAGACCATAGATATTGATAAATAAAACTTCCATTTATTTGTTGAATAGACAGATTGGCCGAAAATCCCATAGCTATACTTAACAGAAAAATACTAGGAAAAGCCCATATACGACGAATATTTTTTGTTGCTGTCGGAATAAGTATAAGTCCAAATCCTATTGACATAGTAACTGTAAGTGGAAGAAAAGGTATTATCCATGCATATTGATATGTATGTTCCATAAGAAA?????ACAAACAAATTGAGA?TTTTTT???TTTTATAATTA??A?????????TAATTGTTTCCGATTC??????ACCAACTCTTATCTCTTTCGAAAAGAACAATA?????AACAATAATAATGAAAAATA??????????????????????????????????????????????????????????????????????????????????????????????????????????????????????????????????????????????????????????????????????????????????????????????????????????????????????????????????????????????????????????????????????????????????????????????????????????????????????????????????????????????????????????????????????????????????????????????????????????????????????????????????????????????????????????????????????????????????????????????????????????????????????????????????????????TATAATATGTATT????????????????????????????????????????????????????????????????????????????????????????????????????AATAATAAA????????????????????????????????ATA??????????TATATTATTTGTTATTTTATGTTAAATGT????????????????????????????????????????????????????TAAATTAT????GTTAAATGT??????????????????????????????????????????????????????????????????????????????????????????????????TGAAAGT??GAAAAAA??????????AAAACTATTATTC???????ACAG?AATAAAGTATAGATAATGAT???????????????????????????????????????T???AAAAAAAACGATCTATTCCG?????????????????????????AACAATACATGTCTTTCACATACAACGATAAATAAAAATGAGTAACCC????TTTTTT??GAATGGCAGTTCAAAAAAAACGTATTTCTATGTCAAAAAAACATATTCGTAGGAATATTTGGAAGAAAAAAGGATATTTAACTGCAGTAAAAGCTTTTTCTTTAGCGAAATCGGTTTCCACCGGACATTCAAAAAG?TTTTTTTGTGCGACAAACAAATAATAAAGTCTTGGGATAATCGGAATTGACATAGCCCGAAGAACTGAAAATTT???????????????????????TTTAAGATGAGCGATTCACATTAATTAATGTATTGAAC???????T?????????????????ACT????????????????????????????????????????CAATAT?????????TAGTTATAACTAGCTAT???GGTA???????TGTAGAATAAGAGTTTTCTG?TATATTTTGTTCTTATTCTTATTAAGAATAGTA??????????????????????TTTTTCCCTATCCATTAAC??CTT???????????????????????TCACAATAG?????AAAATCTTAATCCTATTTTTCTATTGTGA?????ATAGTACAATTGCCATAGAAATTTAAACTC?TTTTTTTT???????TATATGCCTAGCCTAAAACTTAATTG??GTTTG???????????????GTAAATGTTACC?????????????????????????????TTAT?????TTATATT??????????????????????????????????ATATACATAT?????????????????????????????????????????ACACAATGAAGAG??????TAT?????TAATACTT???????????AATGATACTAAAGTATCGGAAT?????CGTTAGAAAAATTCCAAATGGATTTAGTGATGAAATTGTAATACATATGAGATC?TTAGTTATTTGATTTTTTTTATTGAAAAAAAAAAAATCAATCTTTTTCAT?????????????????????????TTTGAATCCGATGAAATCGGATTCAAAATGAAAAACAAATCAT?AAAAAAAAATAGAAAGAA???AAAGGA?????CAATTCTTAATTCTATACCTCGAC?TGAGAGCAAAACTATCGAAATTTCAACTGTATCG?????GGGGAACTTAGTTT?????????????????ATAGTACGTAAAAGTTGATTGTTA????AA?ACTGAACCTAGGACGATACTAA???????????CTAAGGATTATTTTATTGAA?????TGAAGATTCAAATATGAATTTAAACGAGTC??TTT?????TTTCATTG??????ATTCTAATCTTTCCTAGACT?????????????ATATTGAATCCTTGATTCTTGACGATTCAACATGAATTGAATATTATTATTTCAAGTAAGCCGCCATGGTGAAATCGGTAGACACGCTGCTCTTAGGAAGCAGTGCTAGAGCATCTCGGTTCGAGTCCGAGTGGCGGC?????ATCCT?????CTAAAAGAGACACAATGTATCCTA???????????????T????AATGTATTCAATTTCCGATTTCAA???TTCTGTAATGGGACA???????CTTTTT???TTATGATATTTGTGACTTTAGAACATATATTAACTCATATCTCTTTTTCGATCATTTCAATTGTGATTACGATTCATTTCATGAACTTATTAGTCTATGAAATCGTAGGATTACGTGATTCATCGGAAAAAGGGATGATAGCCACCTTTTTCTCTATAACAGGATTATTAATTTCTCGTTGGATTTCTTCGGGACATTTTCCGTTAAGTAATTTATACGAGTCATTAATCTTCCTTTCATGTAGTTTATTTATTATTCATATAATTTCCAAGAAATTGAACCATAAAAATGATTTAAGCATAATAACTACCCCAAGTACTATTTTTACTCAAGGCTTCGCTACGTCGGGTCTTTCAACTGAAATGCATCAATCCGCAATAT??????TAGTACCCGCTCTACAATCTCAGTGGTTAATGATGCACGTAAGTATGATGTTATTGAGCTATGCAGCTCTTTTATGCGGATCGTTATTATCAATTGCTCTTCTAATCATTACATTTCGAAACAACATCAATTTTTTTTGTAAAAGCAATAATTTCTTAATTAAATCATTTTTCTTTGGTGA???GATTAAATACTTGAATGAAAAAAGAAGAA???GGGTTT??????TTAAAAACCCTTCTTTTCTTTCATTTCAAAATTATTACAAATATCAATTGACTCAACGTTTGGATTATTGGAGTTATCGTATGATTAGTTTAGGGTTTACCTTTTTAACCATAGGCATTCTTTGTGGAGCAGTATGGGCCAATGAAGCATGGGGATCTTATTGGAGTTGGGACCCGAAGGAAACTTGGGCATTTATTACTTGGACCATATTCGCGATTTATTCACATACTAGAACAAATCAAAGTTTACAAGGTACGAATTCGGCACTTATAGCTTCTATAGGATTTTTTATAATTTGGATATGCTATTTTGGGGTCAATCTATTAGGAATAGGTTTACATAGTTATGGTTCATTCACATTAACAT????????????????CTAATTGAATAAGCTACATGAAAAATAC?????ATAAGAATATCGTCCCATATA?????????????????TAACGAAAGTTTGCTTGTTCGAGTTTTAG???????TTTTGAC??????????AGGT????TGTCAAAA???????CTAAAACTCGAA?ATGCATCTCATT??????????ACAA?????????T?TCTAATTCACTTTCT??TT?TTTGCATT???????????GTACAGCGAACGATTTTTAAA???????????AAATCTTAAAATT????????AAAGAATTA???????TAAGAC?????????TCTTTGTCTC????????ATTAATGAAACACTATCTATAAAAGTAATTAGATAGGATAGCTTGTACCCTGTCAACTGATAACGAGAGAACGAAATCAGGATAAATACCAATCCCTATTATGGGTAGAAAGATACAAATTGAAACAAATAGTTCTCGTGGTCCAGAATCCAAAAAATTAGAGTGTGGAACATTGAATAGCTTGTATCCATAGAACATCTGACGTGACATAGATAATAAATAAATAGGAGTTAATATCACTCCAATTGCCATTACAAAAGTAATTAGTATTTTTGGCATTAAAAGATATTTTGGACTAGTAATTATTCCAAAAAATACTACCGATTCCGCAACAAAACCACTCATTCCTGGCAATGCAAGAGAAGCCATCGAGAAACTACTGAACATGGTAAATATTTTTGGCATTGGGATGGATATCCCTCCCATTTCGTCGAGATAAACAAGACGTGTTCTATCACAACTCGTTCCTGCCAAG???AAAAAAAGTGCAGCACCAATAAATCCATGAGAGAGTATTTGTAAAATGGCTCCATTGAGTCCCATGTCGGTTATAGAACCAATTCCTATAATTGTAAAACCCATGTGAGATACAGAAGAATAGGCTATTCTCTTTTTAAAATTGCGTTGACCGAGAGAAATTAAAGCTGCATAGATTATTTGCATCGCTCCAACTATTACCAACCAGGGAGAAAATATAGAATGAGCGTGGGGTAATAATTCCATATTGACCCGAATCAATCCATATGCTCCCATTTTTAATAAGATTCCAGCTAGAAGCATACATGTACTGTAATGTGCTTCTCCATGGGTATTTGGTAACCATGTATGCAGGGGTATAATCGGCGATTTGACAGCATAAGCAATAAAGAAACCAAAATATAATATTATTTCCAATGCCACAGGATATGATTGATTAGCTAATCTTTCAAAATCTAATGTTGGTTCATTGGAACCATATAAACCCATACCTAGAACTCCTATTAAGAGAAAAATAGAACCCCCTGCTGTGTACAAAATAAACTTTGTAGCCGAGTAGAGACGTTTTTTTCCTCCCCACATAGATAAAAGTAAGTAAACAGGAATTAATTCTAACTCCCACATGATGAAAAAAAGTAAAAGGTCTTGAGAAGAAAATGATCCTATTTGACCGCTGTACATTGCTAACATCAGGAAATAGAACAATCGCGAATTTCGCGTAACTGGCCAAGCTGCTAAAGTAGCTAAAGTAGTGATAAATCCTGTCAGTAAAATGGGTCCTATGGAAAGTCCATCGATTCCCAGTCTCCAGTGAAAATCAAAAATATCTATCCATTTATAATCTTCTTCCAATTGGATTAATGGATCGTCCAATTGGAAATGATAACAGAATGCATAGGTTGTTAGAAGGAGTTCTAATAAGCATATACAAATAGTATACCATCTAAACATCTTATTTCCTCTATGAGGAAAAAAGAAAATTGAGGAACCCGCGAATATCGGCAAAACTACAAGTATTGTTAACCAAGGAAAATAACTCGTGATAAAGAC?????AAGATATGTTTTGACCAGAA?AAACCCGTGCTCGAAATAA??????TAAATTTTATCGAGTACGGGTTTTTGTCGGTAAAGAGGAATCAAATGATTCAAGTGGAGTTT????TTTGTAATGTATCAATAAGATAGACCCATGCTGCGAGTTGTTTCATGCCATAAATAAACACGGACACTCAAAAAATCTGTTGGGCAGGCGGATTCACATCTCTTACAACCTACACAGTCCTCGGTTCTTGGTGCGGAAGCAATTTGCTTAGCTTTACATCCGTCCCAAGGTATCATTTCCAATACATCTGTGGGGCAGGCTCGTACACATTGAGTACACCCTATACATGTATCATAAATTTTTACTGAATGTGACATTGGATCTATAAATTCCAGCTTTGAGCATAAAAAATTTTCGATCTGGTAAAAT???????A??????AAATTAGTAGTAAATGAATCAT????????????????ACATTTATATTG??????TAGACACCAGACGAAGCAGTGGTTTATCA????AAATTTTAAGAATC??????AATATATTTCTAAACCTGTTCAT???????GAGAAAAGTCCAAGAGACTTTGATTTCTCTTTCAACAATCATGATCATGCGAGTTGCACATGTGAA???TTCAAATTGAGCAACAAATGAAATTTGTCAATATTGAAATATTAA???????????????????????????????????????????????????????????????????TT????CA????????????AAGTATTTATTCAATATAAAAATAC??????????????????????????????????????????????TGAC???????????????????????????????????????????????????????????????????????????????????????????????????????????????????????????????????????????????????????????????????????????????????????????????????????????????????????????????????????????????????????????????????????????????????????????????????????????????????????????????????????????????????????????????????????????????????????????????????????????????????????????????????????????????????????????????????????????TCGACTAACTCTAGGTTGGTT????????GCTATTTGGG??????????ATCTAATAGATTAATATTCTATG????????????????????TGATATTATGTATCTTATGATCATAACTAATTATTCAACAAATTCGATTGATTGATACGAGTTGATTTTCTGTTACGATGGATTGATGAAACAATAGCTAGCCCAATAGCTGCTTCAGCAGCCGCAACAGCTATAACAAAGATTGAGAAAATGTCGCCTTTTAATTGGCGACTATCAAATATATCTGAAAATGTTACGAGATTGATATTAACCGAATTGAGTATAAGCTCAAGACACATAAGTGCTCTAACCATCTTTCGACTTGTGATCAATCCATAGATACCGATAGAGAATAAATAGACACTCAAAAAAAGTACATGCTCGAACATCATTGACTAACTCCTTATCAATCTTGATTTATTTCAATATGAACAACAAT?????TCAACCGATTCGATTGATTAGAATAGAACGATT????????????ACAGAATAA????AAGAAGGTATTGGCAATAGATAGGTTTAAT??????TAAAAACCTTATAAAAAC???????????CTTAAACCTTTCCATTTATTTTATTTAT??????????????????????????????????TTAG???????????TTATTTAT???????TTAGAATTT????????????????CATTCTAAGTATTTATTATTGACGAGCCATAGTAATTGCACCTATCAAGGAAACTAAAAGAATTATGGAAATGAGTTCAAACGGAAGATAAAAATCTGTTGATAAATGAATACCAATTTGTTGAATGTTATTTATTAGGTCCTGTTCCATAATCTGGCTTGATCTTGTAGTCCAAAAAATTCCGTACCATGACGTATCTGGGATAATAGTAATTAGTGAAAAAAGAATACTTGTACAAACCAGTGAAGTGACCCCATCTCCAATGGTCCAAAAATAGGAATCATTGGAATATTCTGAACCATTCATGAACATTACAGCAAATATGATTAAGACATTTATAGCTCCAACATAAATAAGGAGCTGTGCGGCAGCTACAAAATAGGAATTCGATAGAATATAGAATAAGGATATACAAACAAGAACCAATCCCAACGAAAAGGCAGAAAAAATGGGATTGGTAAGTAATACTACTCCCAGACCTCCTAATACAAGAACTGATCCAAAAAATACTACAAGAATATCATGTATTGGTCCAGGTAAATCCATTATT???????????????????AAAATAATAAATTAAT??????????????????????????????AAATAAGTCGAAATATTTCATGACCTTACTG??????AATGGTCCAGGAAAGGAAAAGGGGTTGTCCCAT???TTTTTTCTT???????????????GTATAT??GATACATTCCTAATTGAATTAAA?AC???????TTTTTTT??????????????????????????????????????????????????????????ATATGGATTA??????A???????????TGTAGATATAGATAAAATTATCGAG????????????????????????????????????????????AAAAGAGTAATGGGGATTGTATATTTCGAAATCATCACGA?????AAAATATA?TTCTCA??????GTTTAAATCAAAGAATAATTCTCAACA???????????????????ATCAATAATTATTAATTATTA?TTTGTAGTTACTG???????????ACCAAACAAAAT?AAAAAAAGCTTGGG?????TCTT????????TTATATCAAAACAAAATC????????????????????TTAGTAATTGGTAATCGTTCTTGAATCAAAGGGTTTATC?TTTGTCTATTTTGATTTGAGTCGAATTCATAACTGTTTGAATTGTGTAATCTCCAATTATTGACATTGGTAACCGACCCAAAGCAATTTGATTATAATTCAATTCGTGACGATCAGAAGTAGAAAGTTCATATTCTTCAGTCATTGATAAACAGTTTGTTGGACAATACTCGACACAATTACCACAAAATATACAGACCCCAAAATCAATACTATAATTAAGCAATTGTTTTTTTTTAATATCTCTTTCAAATCTCCAATCAACAACGGGTAGATCTATCGGGCATACACGAACACATACTTCACAAGCAATACATTTATCAAATTCAAAGTGGATTCGACCACGGAAACGCTCTGATGTGATCGATTTTTCATAAGGATATTGAATAGTTATAGGTAAACGATTTGTGTGGGATAAGGTAATTACGAAACTTTGACCAATATACCTTGCAGCTCGTATTGTTTGTTGACTATAATTCATGAACCCAGTCACCATGG???AGAACATATTGTAAATATCCA????GG?AATAAATTGATGTTTCTTTCTCTTGTTT??????GAAAGAGGTTATGAAT?????CTGGAATATCGTTATCGTATTTTC?????TTATTTATAGTGAAACAAGTTGGGAAGAAGTTGTCAATAATAGATTACCTAAAGAAATAGGTAAAAGAAATTTCCATCCAAGATTTAATAGCTGGTCCATTCTTATCCTAGGCAAAGTCCACCTTGTTGTGATAGGAATGAACAGAAATAAATAAGCTTTAGCTAATGTAATAAAGATACCAATTGTAATTCCAAAAACTCCGGCCATTTTATTTATTCCGAAAAGTTCAGGAATAG???ATATGTACGGAATAGAAAAATTCCACCCACCTAAGTAAAGAACTGTTACAAATAATGAAGAAAGTAATAGATTTAGGTAAGAAGCAATATAAAATAAACCGAATTTGATACCTGAATATTCGGTTTGATAACCTGCTACTAATTCCTCCTCTGCTTCCGGTAAATCAAATGGCAATCTCTCACATTCGGCTAGAGAAGAAATTAGAAAAACAATAAACCCTATAGGTTGACGCCACAGATTCCACCCCCAAAAACCATATTTTGACTGTGCTTCAACTATATCAACTGTACTTGAACTATTAGATAATCATAGTCGATAATAACATCACCGTTCCCATCGCTATTACAAAACCGTACATGAAACTTCAGCTTCATACGGCTCCTCTATGGCCACAA????????????ATAAATGTAAGGACTGGTTCGGTATTTTCACCC?????????????????GGATAGATCGA??????AT?????AAAGATACATCGGAG??????AGTC?????CCAAATTAGACCAATGGAATTCTGTCCGCTAGAATAAG?AAAAAAA??GTGCTTCCGAATTGATCTCATCC?TTATAATGATAATGATAATTTTTCTTTGTTCGGTAATAACTTA??????ATCTTTCAATAAAATATTCGTTATCAAT????????ATA???????????????????????????????????????????????????????????????????????????????????????????????????????????????????TATATATATAT????????????????ATAGGT???????????????TATATTT??????????????????????????????????????T???????????ATAAAATATAAAAA????????????????????????????????????????TTTTTATTCATTCATTCGATTATTG?????CATTCCATTTCTTTTGT???????????????????????TCCTGTTCTTCTGTCTCAG?????AAGAAGGTATTTAGAA????????AAAAAAAAAATAAAGGATTAATTCGTTCTTGATAGTCATTTCTTTAATCAGTGAATAGGAGCATACTCGAGATCGGAATCGTAGGGAGATACTTCTTGATCATTTCTACCAACTTAAAGCCCT?????TATTATGATTCGTTTTATGCAGAAATATCTCTTTTTTTTATA????CCTTACATTATCCCCATTACTAATCCTTTGTGTACCTTGGTGTTCCTAACTGTCCACCGATTTTTGATTGATCCCCGGTATGTT?AATACATACAAGGCAGTAGTGG?AAACTCCATACAGTTGATCTTTTGC????ACCCGCTTCAAGATATGATGACTAAT????CAAAGAATCTCAATCTTGGGGTAAAC?????AGTTTACGCTGCTTATGTTTACTTTAATTTCATTCTTGTA?CAT?AGGGAATGAGATTTTCTCTTCTTACTGCAA??????ATTTATAAGCTG???TTTTGTTTCACTCA??????TATAACTATCTGGTTTAACTCATCGAT???????????GAATA?A????????????????AAA?AAAATATCTATTCAATACATT????????????CAACCTCTTTTC????TTTATTTATTTCTAGGAAAGAGGTAAAAGTTCATATTCCAACGAATCACACGTAGAGATATTGATAACACACATAGAGTTAATGGTATTTCATAACTAATAGATTGAGCAGCAGCTCGTAGACCACCTGAAAAAGAATATTTATTATTCGATCCATATCCTGACATAAGAAGCCCAATAGGGGCAATACTTGAAATGGCGATCCATAAAAAAACACCTATACTGAGATCACCTAAAACAAGGCGGTATCCAAAAGGAATTACTAAATAACTTAGTAGAATTGATATGACCGCTATAGACGGTCCGACACTAAACAAACGAATATCTCCTCTAGATGGGAGTAGGTCCTCCTTAAAAAGTAATTTAGTCCCATCCGCTAGAGCTTGAAGAATTCCCAACGGACCAGCATATTCAGGCCCAATACGTTGTTGTATCGTTGCAGATATTTCTCTTTCTAACCACACAATTACTAGTACCCCTATTATGATTCCAAATATAAGGGTAAAAATGGATACAAACATCCATATGAGTCCATAGATTTCTTTAATGGATTCCGATGTAGAAAAAGAATTGATAGCTTGTACTTCTGTCGTATCAATTATCATTTCAACGATCAACTTCTCCCATAATGATATCTATACTACCTAGTATCGTCATGATATCAGCCAATTTCATTCTTTTAACTAGCTGAGGAAGAATTTGCAAATTGATGAAGCCGGGTGGACGAATTTTCCATCTCCAGGGGAAAATGCTATTATCCCCTATCAAATAAATCCCTAATTCTCCTTTTGGGGCTTCTACTCTGACATAAAGTTCTTGTTTCGACAATTCAAAATTGGGTGAAGGTTTTTTACTAATAAATCTATATTCAAAATCATTCCATTCGGAATTTTTTGCTCTATCAAAGCGTCGG???????ACTTCTAAATTTTCATAGGGACCTCCAGGAATTCCTTCTAGAGCCTGTTGAATAATTTTTATGGATTCCCCCATTTCACCTATTCGTACTAAATAACGAGCTAATGAATCTCCTTCTTTTTGCCATTGGACTTCCCAATCGAATTCATTGTAACATTCATAATGATCAACTTTACGAAGATCCCATTGGATTCCAGAAGCTCGTAACATCGGTCCTGATAAACCCCAATTTATTGCTTCCTCTCCACCAATAATGCCCACTCTTTCAACTCGTTCCAAAAAAACGGGATTCC?????GTGTAATAAGTTTTTGATATTCAACAACTCCTGTTAAAAAATAATCGCAGAAATCAAAACATTTATCTATCCAGCCATGAGGTAGATCAGCAGCTACTCCTCCGATGCGGAAATAATTATGCATCATTCGCATACCTGTGGCGGCTTCGAATAGGTCATATAACAATTCTCTCTCTCTGAAAATATAGAAAAAAGGAGTCTGTGCACCTATATCCGCCATAAAAGGTCCAAGCCATAACAAATGAGAAGCTATACGGCTCAGCTCCAGCATAATTACTCTGATATAACTGGCTCTCTGAGGTACTTGAACATTTTCCAATTGTTCTGGTGCATTTACCGTTATTGCCTCTGTGAACATAGTAGCTAAATAATCCCAACGTGTTACATAAGGAAGATATTGTATAATTGTTCGGTTTTCTGCTATTTTTTCCATTCCTCTGTGTAAATATCCCAATATGGGTTCACAATCAATAACATCTTCACCATCGAGAGTAACGATCAGTCGAAGAACACCATGCATTGATGGGTGGTGAGGGCCCATATTGACTATCATGAGATCTTTTCTTGTAGCCGGTATAGTCATATTTTTT?CTTCCTTAATTCATTATTCCACGAATTCCTCAAAACGAGGTGCATCAAAATGAAA?????AATCTAATAAAATCACT?????A?????TTAA????????AAAAAA??AAATTCAAACGAT????TAAATTAACGAGTTTTTGGTTCCCGAATATCCAACTGATCCATTAATTTCTTATAACGGACTCTATTTTTCTTTGACAAATAAGCCAGGAGCCGTTGACGTTTTCCCAGAATTATTCGTAGACCTCTTTGGGATAAAAAATCTCTTTTGTGCAATTCCAAATGTGAAGTAAGTCTACGTATCTTACTGGTGAAACTTAATACTTGAAATTCAACAGAACC??????TTTGTTTTCTTCTTTTTCTTCTTGTGAAATAACTGAGATGAATGAATTTTTGATCAT?AAAAAAATTTTCTATCTTTTT?TTCTTTCCC???????ATGGATTTATTTTACTT??????TACCG?AATCGATCAGGAAAAAT?????????????AAAAATAATAATCTTTATGCCAGTTA????TTTTAATCTAGTACAC?????????ACAAAAATTTTTATTTTTTCCTA???TTTCTTTTCTATTC??TATCCAAATC??????????????????????????????????????????????????????????????????AAATTGAA???????????AATTTGATTTGGATAGAATAGAAAAGAAAGAGAAAATACATTTCTACATTC???????????????????????????????????????????????AAGGA???????TTCTGCCGATTTCGTCC?????TAGATTCAATTGAGTTG?????????????ATACGCCATTAAATCCGTGTCATGTACCAGAATGTA??????????????????????ATACAGCGTATATGTATATCTTTCGGCTTTC??????????????????????????????????????????????ATTTACCGAAAAATATC??????ACAGATAT??????????????????ATAGGAAA??????????TAT??????????????????????????????????????ACTATTAACAAATTCTGAATCGTGGATACATATATATCCTTAACATACTGAAACGGCTGCCATTATTGGTATTAAACCAATAGCGATTCATACAAGCTAAATCTTCTAATCGGTAATTGGGCCAAAGAAACAATTTGTATTTAATGAATTTATTTGTATCTG??????????????????TATTAG??????TATTAAAATGCTTGTCCTCATTCAAAAATTTTCCAGAGTTTCTTATGTTG???CTTTCATTGCAAAATACTAGATTTTTATCCACAAAATTCCAATTACGAGAATTAAAACAAATTAGAATTCTCAATTCTCTACGACGTCTAGGAGATAGAATATTTTCAGGAACAAAGAAATCATAATTACTTTTGTCTCCATTCACAAGTATATTGCCGTGCCTTGCAACGGATTTATCAAAATCCTTC???????????????TTATCAACATATCTTTTTTTTATACATTTTCTGTTA??????GTTTGGTGCTTCATTTTATCAATCAATGAAATACCTAGGGTTTGATATATAATAAATTTTCCATCCCCTTTTATAGATAAACGAATCGGTTCGACAATCAATACTCCCGTTTTTATCAATTCTGTAATAGCTAGATCTTTGTGAGTTAGCAGTTCATTCAGACGTATCTCTCCTCTTTGAATCGTGGATATAGTAATTTCCCTTGGATTTCCCAGTCTAAGTAGGTGACAATATACCTTGAAATTCTTGATCATATTTTGATTCAAGAGGTCATCCCATCTTAATTGAAAAAGGAAATATTTATTAAGGAATAATTCTAGTTCTGCTTCCCTCTTTTTCTTGTATTGTTTTTTCTTTTTACCTTTT??????TTAATGTCTAATCTCGCGTAATTGTCTTCAACT?????????????????????????????????????????????????????????????????????????????????????????????????????????????????????????????????????????????????????????????????????CCAAGATTTTCTTGTTCCTGTTGTTCG????????TTTTT??????TTCTTGGTTGAAATTTTCTAATTTAAGATATTCTTTTTGATTAGGTAATATCTGAAGATTTTTTTTTTTATTTTT???????????????????????????????????????ACTAATATTTTCATAGAAATA??????AAAATTAAAAAGAAGAAATTTGATTGGTATGATCCATGGTTTAATCCTATATGCATCAAAGAGTGGCACAAATTCTGGGAACAACTGGGGTTCTAGATTTGATTTTGATATGGTACGATAAACCTTTTCTTGATTCATTCCCATCCAATCAAAAAAAACACTTTTTTGATTGGATGGTTTAATTCCTTGATGAATTGTAAGAGAAAAAATATCTTTTTTTTTCCATTTTTTGAGAATTTTGTTTTCAGTCTTAG??????????????????TATTTTTCTCCATTTTGGTGCTGATATGTGTATTGGTCCAGGTCTCAATGTCGATATTTTTTCTAAGACAAATAGGGAGAATTCTACAATCAAAATATTTTCTATCCAGATTTT??????TATGTGTAGCAATAATATATTCCTTTTCT???????????????AGATAATTACTAATAGGTATACTTACCAAT??????ACATAAAATGATTCGGGTTTCAGTGTATTGAAATTGTATGGAATTTCTTGGTCTCCTTTTACTTGTAATGTTGATTCATAAATATATGAG??????TCCTTCCTATTCCCATAATTCATATATTTATGTGATAAAAGAGAATATCTGTAGTGTTTTTTTAATTTTTCTTT???TTGACTCGTCAATGAATCCACTGCCATCGCATAGTAATTTTGCTTCATGTAATGAATTAATTGGTCTTTTTCTTTTTTATGTGAATCAAATTTA??????ATTGAGTTTTTATTTTGAATCATAGAGCATTGGTTGATTCTATTTCGCCATTTTTGAGGTACTAATCGAGACCATTTTGTCTGAGATAAATTGTATTGATAATGGCCCTTTAACCAGTTTTTCCATTCACTTTTTCCAGACTTATAAATTTTCTTTTGCTTTGATTTGGAATCAAATATTCCTCGTGTCATACAATAATCCTTGATTTTATCCTTAATAAAAGAATGGGTCCTGGTATATTGAAGTACAGATCTCAAGTGATACTTGTTAAGTAATTGGGTTTGTGATAATTTGTAAAATACATATGCTTGGGACAAGTAGGATAAATCATAATT??????????????????AAAATAATAATAAATATTTGAAT??????????????????TATTATTACTGATATT??????A????????????GTATTAGAAAACGATTTTTTTATAGTCGAAATTAAGTTCATTGTATTTTGATCTGTTTCATCAATTCCTTTTCGATTTGTTTCATCGTTGTAAATCGATTTTGTGATAATTTTTTTT?????????????????????????????????ATTGATTCAAGGAAAAGTTGTGCATTGATCCTAAA??????AATAGTAATCATACGTAGAAAGATATCTATGTATATTTTTTCAATGAATGATTTCATAAAAAAATTTAATTTACGTATAAATCGGATCTTTTTTCTTTTAAATATCTGCAAAATATGTTTCTGTGATTCTGATTTT?????????TTATCATC???ACAAGTTAGAACTATTTTTTTCTTGTC??????TTTTGTGATTCGTTCTAGTTCTAGTTCTATTTGATTCCTGATTGTGACTGTTCTATCAGCAAGATCCTTTATTTTTTTTTCTATGAGTGAGTAATTTGCCCAATTCATGGATCGAATTTGAATGGTTGATTCGCGAATAATCTTATTATTTATTTTAGAATCTCTTACATTTTCATTCGGTTTATATACTTTTACCTTCCTCGATTCAAATAAGAAAATGGGGTTTACTTTTT??????CCTTCATTTTCTGTTTTATAACTAGAACTATTTCGATAACCCATTTTTTTTTTTCTTTAAAAACTTTTGGAAAGAAAAAAGAATTCTTTTTTCC????????????TTTTCTAATTTTTTTTAGGAGTTCTTTATAAATGGGTTTAAAAAAAGAAGGTCGTTTTCGGGGAGAACCAAAAGGAACTTCTACTTCTATTCCCGAAACTGTTAAATAACAAAAATCTGCTTTTTTTCTTTTTTTTTTCATTGAATCTCTATGATGAGATCGTATTTTAGA??????TCTTCGCCAAGGTTTAAGATAGAAAGGAGATAGAATCTTTATCTGAATACCCTCTGTTAACCAATTTTGGGGAAATTCTCTTTCCAATAATTGAACACCATTATAGGTGCATTTAACATGTCTTTCTCTCTCACATTCCTTAAAATCCTCATGCCACTCGGGCAATTGGTGTAATAACACACGGCCAATATTTTTCGCTATTATCAATGAAGGCAATACAATGTATTTTCTAAGAAAAGACTGGGTTATTAACATTAAAGCTCTTATTGCTTGACCAAATTGAATGTTATCCCAAAATTCTGATGTTGCTGTCCGTTCATTTTCCTCTTTTTTTTT???TTTCTCCTTTTTTTTCTTTTCTTTTGTCCTTTCCTCCTCAAAATTGGAAATTTTCAATTCCGGTTCTCTCTCGACCGAATTCCTAAAAATGAGATTCATCATTTCAGAGATATCAAAAGAAGAAAAAAAAAATGTTTTGTCTATTCGATCCAAAAAAAGCGGGGAATGCGCATTTGCTTGAAGCATTTGCCAAATAACAGTTTTACGTCTTTGAGTACGCATGGATCCTTTTATTATATCCCTACGAAAATCCGATTGTTCCAAGTAGCGTAGCAAAA????????????????????????????????????TCACATCTTCTGCTTGATCACTATTAC?????????????????????TAGTATTATTAGTAAA?????????AGTAAAAAA??????????????????ATTGGTATAATCCTCATTATTAATATAAATTATCATGCGTTTGATTTTTTTTGAACGAATTTCAATATCTTCCATCAATTTTCCCTCATTTTCTTCCTCCAGTTCT??????TCCAGAACATTGGTCAATTTATATGACCATTGAGAAACCTTTTTACTGATTTCTTCTATTCCAATAGATTTATTTCTAGTTG???TTTGATCATTTTGATCAATTGTCATTATATCGAATACAAATTTCAAAGATTTTGCTTGA??????????????????CTTTCTGAATCAATTTTTATTTGTT???C??????TGCCAATAAAGAACAGTTTTTCTTTTTCAAAGAAAAATTGGGTGTGAATTCAAAAGAAAA???????????????TGAAGTTAAGGAATTACGGATATAATTTAAAAATGA??????TTTACCACCACCAAGTGAATTCTTTTGATGTTCAAATTCTC?????????GGAAATTATTAGGAAGTAACCCGTGGATCTTATTTATCCAAAGACTTTTTATGGAAT??????CCTCCATATAAGGGATAAAATCAT??????TTATGATTGTATGTAAATCAAAATCTTTTATTGCTCCACGGCATGGTCCGCTCAATAAAGGATCATATGTTTTGGTCAAGCATTCTTTTTCATTCTCATGATTGCAAAATCTAGTCCTTTTTTCGAGCATATCTAGAGCAAGAAATCCCTTTTCTTTTTTTTCTTTTTCTA??????GAGCTTTTATTCGACTTATTAATTCATTGCTCAAGTTGTATTTTTTTTGTTCATTGGTATAAACCCAATAATTATACAGGT???CTCCATGGGATAATTTTTTTGTCGTGTACAAAGACATTTTTCGTTCTATCATTTCCGAAAAAGTCGATAAACTGGGTGGATATGTAAAAGATATTTTTTGTTTCCCATTACTTGGACATGTATAAAAAAAATATTGTGACATTTCATTTCGTACAGCATTTTCAAACCGATCATTTTTTATATATCGCAATGGACAATTCCATCGTTTATAATCGAAAAGAAAAGTCACAAGAGGTTTTTCAAAGCAGAAATAAGTCTTTTCATTTTTCTCTTC??????TTTAAGTCTTCCCAATTCCCAATTATCTTGATAGGTATCAAGATAAGAATCTTCGTAAA??????????????????????????????????????????????????????????????????????????????????????????????????????CCGGATCTTCCTG????????????????????????????????????????????????????????????????????????????????????????????????TTCTTCCTCACTTTCTCCCCTTTCTTCCATTTCTGAG??????????????????GTTTCTTTCAGTTTCTTAGTGACAATAGGCGACGGCATTCTGCCTAAATAGTAGACACAGGTGATAAATAAGAGAATACTAAAGATTCGAGCCATAGAATTTCTCAATTCTGACACAAGGTACTTATTAGATCGAATAAAATGATTTTGCCGTATCCAGAATAATACCAATCCAACCCATTTCATGAATAAAATGTGACCAATTAACCAACCAACAAAACTACTTGTTACAAATAACATCTTGTTGTTGCATCGAAACATATAAATGTTGACTAATCTGGCTAACGTTGAACTTGGTAAAATGAAATGGTTGAATAATTGAAAAATTAGATTATTCAGGAATACACATTGAATGCTGAGATTACGCATTGAATTTCTGGTAGTAGATCCATAATAAAAAAAGTTTTTGTGATTGTTCCAGAAGAAATGAAACAAAAGATACGGTAGAACTAGGACAGTTATTGTATGAGGTCTACCCAATGCTAGATGCAGAGGCGCATAATAGATCGATATGAACATCATGAGCTGTCCCGTAATAAAACCAGTTGTTGCTGATACCTCCTTCTCGGTTCCTTCTTCCATAACCCGAGCTCGGAGAAGGAAGAGAGAAGAGGGCCCTATGGAGAATGTGGTCAGAAATCCATAATAGAGTCCGCCCACAACGACCGAATCTATTATCTTCATGCATAAGGATAATAGATTACCTAGTAGAAAAGATTTCAAAATCATCACAAACCTCCCTTTTTCTTTTTTTTCTATTGCAATTTCTCGATTATTATATGATGATTTCTTAACTTTCCATATATAGAAACAGATAGACTATAAATGACATCTCTTATGTCAATGACACCAAAGGGATATTAAATGAATGGAATTGGGATATAGATGGAATATAATGAAATAGAGCCACTTTGAGGTTCCCTATGAAATGAGGCATGGAACGGAGCCACTACGAAGAAGTTCCGGGAGTTACGAAGGAAGCTTCGGACTCATATTGTTC
[truncated: 6,364,409 more chars]
