# Supplementary material for: A laid-back trip through the Hennigian Forests
Source: PeerJ. 2017 Jul 21;5:e3578. doi: 10.7717/peerj.3578 (PMC5522724; doi:10.7717/peerj.3578)
Supplement: Supplemental Information 1 [file peerj-05-3578-s001.zip › Raw_data_supplemental_data_files/raw_data_Figure_8.I/raw_data_Figure_8.I_159074_bp_alignment_of_complete_plastomes_of_palms_Dasypogonales_and_Typha_latifolia_from_Barrett_et_all_2016_Tree_MP.tre]

#NEXUS 

Begin trees;  

	Translate
		1 Acoelorrhaphe_wrightii,
		2 Areca_vestiaria,
		3 Arenga_caudata,
		4 Baxteria_australis,
		5 Bismarckia_nobilis,
		6 Borassodendron_machadonis,
		7 Brahea_brandegeei,
		8 Calamus_caryotoides,
		9 Calectasia_narragara,
		10 Caryota_mitis,
		11 Chamaedorea_seifrizii,
		12 Chamaerops_humilis,
		13 Chuniophoenix_nana,
		14 Cocos_nucifera,
		15 Colpothrinax_cookii,
		16 Corypha_lecomtei,
		17 Dasypogon_bromeliifolius,
		18 Elaeis_guineensis,
		19 Eremospatha_macrocarpa,
		20 Eugeissona_tristis,
		21 Kingia_australis,
		22 Leucothrinax_morrisii,
		23 Licuala_paludosa,
		24 Lodoicea_maldivica,
		25 Mauritia_flexuosa,
		26 Metroxylon_warbergii,
		27 Nypa_fruticans,
		28 Phoenix_dactylifera,
		29 Phytelephas_aequatorialis,
		30 Pigafetta_elata,
		31 Pritchardia_thurstonii,
		32 Pseudophoenix_vinifera,
		33 Ravenea_hildebrandtii,
		34 Sabal_domingensis,
		35 Salacca_ramosiana,
		36 Serenoa_repens,
		37 Tahina_spectabilis_noIR,
		38 Trithrinax_brasiliensis,
		39 Veitchia_arecina,
		40 Wallichia_densiflora,
		41 Washingtonia_robusta,
		42 Typha_latifolia
		;
tree 'PAUP_1' = [&U] (1,(((((((((((2,39),(14,18)),11),(29,(32,33))),(((((4,21),(9,17)),42),(((((8,30),26),35),(19,25)),20)),27)),((((3,40),10),((5,(6,24)),16)),(13,37))),((22,38),34)),28),(15,31)),41),((7,12),23)),36);
End;
