# Supplementary material for: A laid-back trip through the Hennigian Forests
Source: PeerJ. 2017 Jul 21;5:e3578. doi: 10.7717/peerj.3578 (PMC5522724; doi:10.7717/peerj.3578)
Supplement: Supplemental Information 1 [file peerj-05-3578-s001.zip › Raw_data_supplemental_data_files/raw_data_Figure_8.II/raw_data_Figure_8.II_Binary_representation_of_the_159074_bp_alignment_of_complete_plastomes_of_palms_Dasypogonales_and_Typha_latifolia_from_Barrett_et_all_2016.nex]

#NEXUS

[Binary representation of the original 159074 bp alignment of complete plastomes of palms (Arecales), Dasypogonales, and Typha latifolia (Poales, Typhaceae) from Barrett et al. (2016)]

BEGIN TAXA;
	TITLE Taxa;
	DIMENSIONS NTAX=42;
	TAXLABELS
		Acoelorrhaphe_wrightii Areca_vestiaria Arenga_caudata Baxteria_australis Bismarckia_nobilis Borassodendron_machadonis Brahea_brandegeei Calamus_caryotoides Calectasia_narragara Caryota_mitis Chamaedorea_seifrizii Chamaerops_humilis Chuniophoenix_nana Cocos_nucifera Colpothrinax_cookii Corypha_lecomtei Dasypogon_bromeliifolius Elaeis_guineensis Eremospatha_macrocarpa Eugeissona_tristis Kingia_australis Leucothrinax_morrisii Licuala_paludosa Lodoicea_maldivica Mauritia_flexuosa Metroxylon_warbergii Nypa_fruticans Phoenix_dactylifera Phytelephas_aequatorialis Pigafetta_elata Pritchardia_thurstonii Pseudophoenix_vinifera Ravenea_hildebrandtii Sabal_domingensis Salacca_ramosiana Serenoa_repens Tahina_spectabilis_noIR Trithrinax_brasiliensis Veitchia_arecina Wallichia_densiflora Washingtonia_robusta Typha_latifolia 
	;

END;


BEGIN CHARACTERS;
	TITLE  Character_Matrix;
	DIMENSIONS  NCHAR=43039;
	FORMAT DATATYPE = STANDARD GAP = - MISSING = ? SYMBOLS = "  0 1";
	MATRIX
	Acoelorrhaphe_wrightii     10010010101100100000100101100100010100000000000000000000000001000000100001010000001001010011010000000001011010000100001000001001000000001010000010100000110001001010010000001100011001010101000100000100100001000000100000100100000?000010000001100001001000001101000001000001000000000?0100????00100001000100000000010010001100000001000010011111010000010000000000000100010000000000010100000000100000001000010000101000000010000100000000000000000001000100010100000101010000001010011001100000000000010010000100000010000000001000101010000010011010000001100101011110111000000000000111100000110100011000100100101000000010011010010001001010000100110000000010101000000001011000001110000000000010011100001000100101100000111000000101001000000100010001001000001001110100010101100000000000001011101100100001000010001001000011100000000101011101100101101100100001010100000010000100011000001011010100010110001100110000000010000100110001010001000001000000000101000000010000000110011010100001001010100000001101100111011?????
0000001000010101011001111000010000001001000000000010000?????????????00011001101100??????1010?????1100101000000101001000??1111101001000010000000000000000000000000100010001000000101000000100001000100000010000000000001000100000100000100000001000101101100000000000000000001000000000010000000???00100010101010100100000000100000000000000010010?????101010111000001000000111001000?????????00001000100100000001000000001000001001000????00000001010110000000000000000001110000100100110100111000000001011010000000000000000000010001000000011000000110001000000100101001010010000100100100000000000100101000100010??10000101001010110101110101010001000100000010000001000000000000001000??0??00000000000000001100010000100010001000010010100101001000101000000000000100010100?01001000010000100000000000000001101011000?10110100000001100000110011011001111110011000010101101010000001000011011011000000000000000010000000100000010010011000111001100000000100101010000110000000000011010001011100000000001000001100010101101011111100
010100000010000001101010101000?000100001011111010101000010001000000011100110000000000000001000001001001001111001000000010000010010000010000000000011001000101000000000000000101111110100010000000100000001000011000000010000010010010011000100001110011011101??11001100000001010??00000000000011101100000100100010000010000001100100011001001000101000001010110000001001000100001001001001001111110101100010101000?101000000000000000000??0011000100010000011000000000000001000010000000000000000000100000001000011000000000000010100000000000000100000??????00000000000011100110100011010100100000000001000111110111011101000000010000010001001000000001010010?????????????????????????????????????????????????????????????????????????????????????????????????????????????????????????????????????????????????????????????????????????????????????????????????????????????????????????????????????????????????????????????????????????????????????????????????????????????00101010000001?????????1100010010101100000010100000000000000
0000100100000000110011010110001110110101110100000100100000000000001000000000000000000000111101010110111111???1000110100010110001000010101010101110010100101000010011101000000000000000000000000101001010000000000000100000000010000100000100100000010000101010100???????00010101001010100101000101000101000000010011001010010010000110000000001010000101100100110000101000000000000000001010000100000000010000000010001000000000000000000000000000000000000000000101110000001000000000000100000000000000000101010000000000010010000010000000000000010??10000010000001010000110000000100000000000000001000000000010000000010000000000000000000000001000110000000000001111000011101011011?????000000101101000001000001000000000010000000100011001000001100011100010101010???0000101000000100000000000000010?00000000000000000010000000000001010000000100000001000000000000000000001000100000000000000000000000000000000100001001000000000000000000000000?000000001000000100010100000010000000000000000001000001000000000001000000000000000
00000000000000010010101000010000110000000000010010001000001100000000010100110100010110011010010000101000?????1100000110000010111000001000000100000000000010010100010101101000100101011101110000101010011001100010??00110000000000000000000000000001010000101000000100000000000000000000?00000100000001010000100000000000000100100101000100000000100000000000010000000000000000000010010100010000000000011100000????000111010100001001000010000000010000000000000000000001000010100000000000001000000100000100000010011100000100000001000000010000000000000000000000000000000001100001000001010101000100000000000001000000010000000011000????????????00000100001000001000010110100000100010010000????101001???????????????????????????????????????????????????????????????????????????????????????????001000???000110001011001010001100000001000000000001001000000100000000100010000000101000101001???????????????????????????????????????????????????????????????????????????????????????????????????????????100001001000001101000010000
101011100101000100000101000110100010001100010??????????????????1000000000101010000000001000010100110010010101010100011100001???????????????????????????????????????????????????????????????001010100100001100010001010100100001000110??100010100010010101001010??110101000??????100011001100100001000000001010000101000010110000000?????????????????????????????????????????????????????????????????????????????????????????????????????????????????????1101000001010000000000000000000???????????????10010010110000010010100010000101001001010111??????00100010101001010000001010000???????????????????????????????????????????????????????????????????????????????????????????????????????????????????????????????????????????????????????????????????????????????????????????????????????????????????????????????????????????????????????????????????????????????????????????????????????????????????????????????????????????????????????????????????????????????????????????????????????????????????????????????????????????????????
??????????????????????????????????????????????????????????????????????????????????????????????????????????????????????????????????????????????????????????????????????????????????????????????????????????????????????????????????????????????????????????????????????????????????????????????????????????????????????????????????????????00110110000000000110001001010010100100?????????????????????????????????????????????????????????????????????????????????????????????????????????????????????????????????????????????????????????????????????????????????????????????????????????????????????????????????????????????????????????????????????????110110?????1000101001000000001001001000010000100101???000000000000100000001100001?00011010000101000011010110001101??0000110100000010000000010001001000000110111011101010010100???1000001110000110000001000000000000010000000000000000001000011010100101010000010?00000000000001000011001000000111010001010000000000111101110101011010000100000010000000000000000010000100100010
010000110000000001001000101011010001000011100001001000010010000010010000000011010000010010110010010010001010010010100010101000001001001000000000000001000010100010111010100000110000000001110000011101000000111011101001000000000000011100011010000000000010001010000111111011101000000010100000000000100100000101000000000001100110100011100001001011010100000010000000111101000111000000010000111101110000111101100011001011011111000010100000001100010010000000001011111001111111101000000010111110100010000001010100100011000010000110010100110000000110100010000111110001000001001010100001001000000011110011111101011101101100010010100100001010100100000111001000101100000010000010010100110101010100100000100?0010100000000010000000001111100100010000001011100111110100100010??10001100100010110011101000101000010000010??1001000000111010100001000100000001000010000010010001000001100000000000011001000110010001???0100100010001001000000000001000000000000000000100100000100000000001100100100100101100100110100???001001001
000100011101000101001010010000100000000000000001101000000100010010000001011000001000010011010001010000000000010101100110001001000001000110000??00110010010111000000001000001000100000000110000000100000000000000011000000000001000011111000000000000100111111111101101001000101101110111001001101011110100001100010000100000010001011010000010????????????????001010??00000000000100????????????0010?????????????????????????????????????????????????????????????????????????????????????????????????????????????????????????10010001010000001000101001000000010000000000000?100101101010101010101000100010001001100100000010100010011000000101110000010001000000010110010010101110000000010100000001101000011000000001100000000001010001000000100010011010010100010010000100011000111000111100000111001000000001100000001000000001111000110001000101000101110000000000010100000001000000100000001000000000100?1001111100001000000000010000010100010001100000000000001010000110010000001001010111001000001000000100001000010000000001111
001000000000010??10111011000101????0???????001000000010000000000001010000010000100100100010100000110001000010101000000010000000000101010100101000010000100000000000001010011000010010000100000000011010000000111000100100000100110000100001000000001000010010111000000011101100001100000100010000010000000000100010010010010000000001000000000000010110001010011010000101001010000000010010100000010101000100100000000000010111100011000000100010010001100010010001101010010000000000000101000001001000011010000101001000011000000000011110000000001000011100110111000010000000000010000100010011100000010001101000000000100101100000000000110000010000010110000100100011000100000011010100000010000000000000100000000010001000100000001101000100110000100000001001000000110000001010000000000000100010101100000111001000001001000000100100000010101010100100010010010100000000010000000000000000010100100010101000010000110010000000100001000000101000000000110010000101101100000010001010110100000010000011000011110001011000010001101
1110011001000110000010100001000000110001001100000000100000000000010000000101111011000011101001010010110100100100010001110000000110100000001000100100001000100000011000001001001000001010110000010010100101010010100001100001101001001001000000010010100001001110001000001000101000010100010010010100000000001100110010010000000001001110100010000000000011000110000111000011000?101000000111100000001000000000011100111100000101000000000000???0000000000001010000000001111100000000100000000000000000100000101111111011100001011001010100111010000000100000110110100000010101001100100001000000010100110000100110100?110111110000110000010100001100011001000010001001011100010011000000010010110000000000110001001001011100000000001100100000000010010001100000100001001100000010001000001101011000110101000000001100100110000000000100100000000001000000110111000000100001000101001000001000100110000110001000001000000110010011000101000110000010100000000000000000100010001000011000011010000001001100100000000001100000000000001000
100000000100001001011100110110000000000000000000101000000010000000001100100001001000000010011000110100000000101000100000000100010000000100011000011011000010100100100000010000000000000010001010000001000000000100110101000000000010000000010000000100000000100000100000001001011000000000000001000000001000110010100000000010101011110111010000??????00000100110????00000011101100111?1??101?????101100000010110100000100010000001110001100000100000010010100001010110001001000010010000001000001000110100000000000001010000010011100010000000110001000000011011000000111110101100110011000000001111101111000110000101001101001010010010?10000111010100001000000100000111110001010101100110100010000001000000101101000000101000001101101011???1000010000100000101010??01101011111011111000111101110101111001101111011110000000000000000000000100000000000100000000001000000000000000010010000001011111101111101110000100110010000101010000101010101101010000100001100000100001000001000001111010100100100101000?????0011000010000000000
00010000000000000000001010011101000010010000101011010101001000001000000000000000001??000010000000000000010000000010001000110000101000100000000010000000000000000010101000000000000011000000000100000000000000000000000000000000001010001100000000000000010000100000010000010001000100000000?0100000101000000000100000000001010000000101000100000000100000000000001000001000000001011110001011101100000100101001000001000?0101101010001000000010000000?????????????????????????????????????????????????????????????????????????????????????????10010110?????0000100001000100000010101000010110101000100010001111001111100101010010011011011110100010001010111100110???????1110010110110110?001000101100001100101100001001011010100001001000100000111010101001010???????????????????????????????????????????????????1000101011110111011011110100011111101?101000010100101010110010???10010101??????1011110110111010111000000100100001100100101011010001001101001??????????????????????????????????????????????10000101000000100???????????
???????0000111001010010000100100101101010100010010011010111001?????010000000101011010100101001100010010000100101001010101011000??001010100000111100000000000100011110110??????101101111011110010101010000101000001111011101000101000101101001000000001101001010000?????????01000000000000100000000010001010000000000000000001000000000000000000000010100000000100111000001101011000001000100010?1000101011100100011001010000000001000010000100011100010111111101101100110000100100010001001011001010000001001010101010100101101010111010001000001010100110010000000000001001010010000100011000000??????????????00000000000000000100000????????000000000001000000000000000100001000000000000000000000000001000000001001001101011111110101011??000100100010010001000001011110110110101011010110010010111110000010001000000000000011100???????????????????????1001100010?0000000001000000011110100010110000100100111000??000100001011110011100010100010010010000010000000001000111011110110000000000000100100000010000010001010001101101010
10001000100000001001101000100110101101010000001001011011100010000000000????000010000000100101010110110110000100010101010000000100001010????000100????????0010000000000?0001101?????01000010000000000001111000010000000001000000001000000001010010000010001000011100000010010110000101000111111?0000000101000000000000001101001000001001001100100000010000000??????????????????????????????????????????????????????????????????????????????????????????????????????????????????????????????????????????????????????????????????????????????????????????????????????????????????????????????????????????????????????????????????????????????????????????????????????????00100101000000??????11010000000101001010110100000101000100000100101000000110000??00011000000010000001001011100011111101000000000000000000001000000100100000100000110011001001000???00000100100010101000010001000000001000000000101??001110100100101010110000000000000101010101000100000001001010000000000101100000000001000000001000101000000000010100100000001000
10?001000100110100101000100101100100100000000001011000001000110100????????011111101100000100100111100010010000100000011100100000000001100011001010100100000110001000011010100110111000001111000010000010000101001000001010010100001010011001100111000001010100000010000101000001000000001101001000001011000010001001010000111000100101111000000011000000000000010001001011000001000100011010000000000?0100????????10?1001011111010111010010110010010000001011100000011100111111100011010100000010000100001100110100010011011011110010110000111111000101101110100100000010011110110001011000101???????0000?1010010010000000000010000010000001000001000000100000010001111010000000000000100110101001000?0001011011000000????101001000000000000?????1010001000000110010100010?????????????????????1010?10001000000010000000000000001010001001100010111011000001010100100000011011000?????????????????001000000001000001010000000011100000010010001011111101110???1011010111110100100101001100000001000000000100000001??00100000100001100000
0010000010000100100110000000000100000000000010101000011001000100100011000000000100010?111010100000100000010000000000001000000000000000000111000001001001010110111111010101000000000001011110000001000000000010001000001011101110010000111000100010010000001011000110110110011010001001100101010100000011000100010001001001001100000001010000110100010101000101001100111000010001100011000000010001000100000111100011100010110000100101110011001011110010010000101010000000011100010010100000000010001100010100000010000110100010000001001110001100001011100000010101001110000001110000000010100010000110100000100010010110000000000001000111000010000000101010000011100001101010100000000000????00010000000010000000010??100101001101000000000111110001000000000100000000000000001100011000000010110001101100101100010010000110000001101111000000101011100000100100010000100100100000100011000010100110101000000000000010101111000001101100000001010000101100000000000001001001001111011100010000110000011001111000000000000100110000001
100001100101100000001010000010000010000100010000111000010000110101010011010001000001000001000100010110101101000????110100001000100110110100011111101111100000000111111100010101011111100100100010010111000000001011010001010000000000000010010110101001000100000?11001111100000110000000000011001111000010101001101100100010100100000000001000100101000010001101010000110011110001100001010000011000010110010100010100000011100000???100000001000000000110010000001000010100?000000010011110001000000011111010101100100000100011100000110001001000000000110111010101010011100000000000000110100010000000010101000100000010101000010000000011001000010000000000000001101010011101101100001110011??????????01??????0000100000101101010101100100000101001??????1111110100000010100001001010000000010011000101000000000000000010010000101010000000001000001101010100000000000000001000000000000??100010101?110100001010010000???????01001010001101101010001011001000000000010????????????????????????????????110???????????????????????11010
001000001000?????????????????????00010000010100100000011001000010000100????????????????????????????????????????001000000010101011000000010????????1000010100000000001110010??????????????????????01010101101111100000010001110010101010110110010010110111011101101111010010?????101010101011001010100110101001101000100???????????????0001100001001101000100010000000000010100???????????????????????100011011001100110010000100000001011011000001010000110000??????????????????????????0100011000101010010010????????11000110100100010001100???????????????????101000000100????????1011101010?????????????????????00010100100000001010010100110000000010011000010010000010??????0110010100101000000100100010001011101000100100110?101001100110111111100101?110000001000001001001000100110000001010000110101110101001101001000010001000000111001100110001000100011010000000000000100001010000010100????11111001001100100001101011111100000000100110010000111100000000101000000?101010000000000001000000110001010001001000001001000001001
00000000000101101?0??0111???????????????????????????00001111010111111000000001001010011100010100000001010100????010001000000000001000010100010101111111011111011111100010111011000100100101000101101000000000110010010100000001001111100000011000000110000000000000010000111000000111010010011000011010100000001011111101000000000011011101001???0001110011101000000010000000000000101010100010111010100001111111101100001101010100001100001100100010110000000100111010010000011011100100010001101001110010110001011010000100000001000000001000000??000010000000001111?1000100001000000100000000000000010000110100101001001001000001101010010100100000000001000010000100011000010000110110111000001101001100000010000000011100011000010000000000100010000110111000100010001011000000111110000111000000000000000001011010000001001000110101000000000010000000010010100011101001001101010000000000010010010000111010101101100000101100000010110101001100111111010000????0000000001000100001100110110???11011000000111011110111100111000100
001001010001000????????100000011010100000000000001??????00000000000100101000000010110001001000010110100011010100010100100101001010101011100001001010001000100100??????????000000000000????????01100001001001000100101101010110001110101011111111010110110010110100101001010001010010100110101101110101010000100010101001000010010001011011001010010100101011101011001000101111001001100100101000110010110110010101011010011010101110100101001101101000000100101100001001011101111010011101011000111011011101100010011111100110001011111011111010101111110110101011011011101101101011111000111100101111111111111111100111011101010010101100111011110110111010101010111101101000011010011111100101010000000010010000000010000000111000000110011011111??????100100100100101?????000000000000000010000?010101000????????????????????????????????00000000001000010010100001011000100000100010001110110011000100000001010000000100001000000001111100000001010100000011000010100000000110111000111010100001101111010001001110101011101000001000
000010111010000010100010110010000100000100000000101110010???????????????????010100110011000001011011101111010000100000100001011000100011000000000000110010010011010000011100010110010010000010001001110001001000001010011010010101100001101000100110001000000010000000011001100100001010010010100001000000010001000000000000011000000000011000100000010000000000011000000000101101100100000101000000000000100?00100010??1101010000001101000100011110110100100000000000000110101110000000010??00111011110010100000000000100000111000011?10100010000000001100000001010001010000000000001111111100000011110100110000000100100001000010000100101100010100101011010101000100010001100000001101000010000001000100010001011000001001000100000010110000000000000001000010110010000001100100001001110001010001010000010001001001011101001001110010101000101101000???000011100000110010011100101110101101100110100111001000100010?????0000?1010000000??????101100100101100100011111010100000000000010010011111111100110100111111011010010110110101
0000010010000001100110101111111011011000100000100000000?00010010000010000110110010001000100111011111011010010111111100101010101010111000010101010101000???000110000000001000001011000011011100111110100011010010000011110000001000010000000000000000010000??????000000010000110011010000010010100001010100000000000000000010010001010010101000010100000001000001000000000101101000100100101000001000001100000111001010100000000100001000010100000001110001000101100000000100000100000000001000????010000000000100110101000000000101010000000000000001001000000100100110101000000000100000000111000100000000000010000010100101000011001100000100100011000010010001010110010100010000000001011000100000010000100000000000000001001010000000000000000010000010100???????????1000010100101010100100001010101010010001001010100000000000010000001000010000010100010010001100000000101100010001000010100000000000100001001000001010000??0111000110000000100010000100111111101010?????????????????????????????????????????????00010100111000101
10110100101000101000000101010000000011010100101??110001111?111011100000011?111101110010????1001110100??????11001011010100010101000000000000100000100000010100010000011010001010010100100011000001000000000000000000000010000000????011101111111011010101000001??????????100000??????????????????????????????????????????????????????????????????????????????????????????????1000001010101000010010010010000000???????????????100000000000????????????????????????????????????????????????????00111???01111001000111000000110??00000?11???0001010000??????????????????????????????????????0100010010001000100010000010???0011000100100110111110001000000000000000000000000000000000000001?????????10000000010000000001000000000000000010100001000??1110100000000010000010101011100000100001?110000000000100000000000000000110000001111001111000000101111000001010001100000000000000000000100000101100000000100000000001010001111010011100000001100000100001000010010000001001000110000000010010111111111010000010000??10????1010000001001
00000000101000000001010000101011001110110010001010100000???????????????????????????????????????????????????????????????????????????????????????????????????????????????????????????????????????????????????????????????????????????????????????????????????????????????????????????????????????????????????????????????????????????????0101010???????01101010???00101111010001000110110011000001001110100000001100010001010011001000001101000100000100??????????001010010100010000000000001010010101101111???????????001??????????????????????????????????????????????10011110011000001000110010100111101011000100001000111101011100100100110100100000000001000100000110101011001001100100101001011001101000000100100000011010000011100101101011000000000000000000101010000010111010100000100100110010000100001000001010000010100010000100001000100000010010110000011101000000011000010110000010000101000000010111000010000001100100000000010000000000100100100101001110000000000001001111000111??01001100000010000000000100010100001111
1101010010000000100000000010000100000101001011101000011001110101010000010100000100000000101??11010010111001001110011100000?100010100100100000100001010110111001001100011001000000011100100110010101000000000100???00100000000000000000000101000001001100001??????0001100100101000010010000010??????????101????1111011000000010100010000000100100011100010100100110111100000001010001001000110100001000100??1000010110100000000010000010011111100001000100101000001100000000010110100000000000000111100000101010100001011010?01001000000001100100010000100010010000000110000100011000000000000000000000101001000011010001100000000100????0101010111011?11100000001001001000000000000001011011001100111111??????10?????1100001111110111110110010000101100001001000101000000000000000010000010101001000110000???1111010010000001000000001000??????????????????????????000100010100010011000?0001010??1111?100110100101100010101010101010100000100000000000000000000001000001100100100001011000010000011000100000000100000000000001001000110
11111110000000??????10000000000000001010000????????00001000101010010011101100100111100101110010011000???0101101010000001000000010100000000000000000000000000000000010001000101001100111110010100101000000000010001010001000010010001000001110011001010000??????????????????????101010?011001101011100101111000111000001000010100001001010011001001101010101010011000111001000110111100000010000000000001110000000110000001110110011011110?100010011000010100010000110001000001101000100110110101101000111010101110010001101100000000101000011000001100010100000000100000000001000010100000001011101000110001000000110000000??00000000000001000000000000011001001????1000100100010000000011000000001001000001110?101010010000000100010000000000000001010001101001000000000110010000111000111011?????????110110001101111000110000100100111001000000100000000000000000000000010101001001110010101010000001000111101110111110111101000000000010010101000011001000001100000010000000001001??????0010001???????????????????????????1001010????
???????000001000000000110100010011001110001010000101011101111111011101011101010000001100010100000000000100100010100010000??00000010010010000000000100001010101100010010010010001010100010011000100001000010100000000000010010101010101111000100101010010010????????????????000010100000100011000000011001010101100111000111010000000000000101000000001111000000000100000000011000000000000000000000010010101000010000100000000000000000000000000000000000000000100001001010?0000000000001010101001000001000100111101001000000100000001010001000000100100100000000011001110000010000000000000000000000000001000011???????10000000100100001011011111100110?0001001000001000000001000000000101111000100000000010000010000000000000100001000000000000110100111000110010000010110000011010100111111111001000000000010000000?100010001000000010110010010000000000111111000000010101100000000001000010001011001000000??00001010000011000010000000100111001100000100100000001000000110000000010???010000111000110101?0???0001000000?011011011110
1111000001000100000001000001000001000010001010000000010101010010000000001100000001010110100011000000110011010001000011110000110000111101000010000100000?0000000101101100000010000110000101000000000000001001000000????00000000000010101001001000000000000110000000100000000100001100101101111011000000010110001001000000100001000000000011100000011000?00101001010100101001000000011101010100010111010111001000010000001101?????0010000000100000000001010010001001010000000000000000001100100100000000000000001000001000000000000000000010111100?000100001011001000000100111111010100110100011100000000000101100001000000001000000000000001000000010000011110????110110010000000001101110000010001111000001001001000110111100000000000000000110000000000011010101001000000100001110010100000010100000011010000000010101010010010101011100101001010000000010011101000100100000000001100010100001001001010000010110000000000000?0100100000000000000001000111110000001111000000000000000000100101101111000101000000001010010100000010000110
000110100011000010011011000101110001011001100000100000011000100011101010100000000000110?00000000000000000010110?100100001001000000100000100000000000000001100010101101001000110100000011000110000010010000010100000100101010???00000001001100100101000000100100110001110000011100000010000100000000000000100010001000000010001010010101001100000000010010000000111011000101011000001110011100100011000101000000100010101000010000010000?1000001000110000010000000101111100010????101110100001000101100100000010101111100011111100110001000011101100010010001011000001000000010000111010101100000110001010000000000010010011000010000000100000000000000100000001000100010000000101000000??00000001000010??????????????0010010010111010000000011000000000110110000101101010001001010011010000001001000010000000000010001100010011000000000000000110010100000010001000000001000000100110001001010000110001101100100000110111011000011000000101011000000010001110000100000000000011000000000000011001001000000001010000001110001001000000000
000000000100001100110000000010111000000010010000000100000000000000000110100000001011111010?????10101110??0011100001010011101000010100000001100111001001001???000000000000101001000101000010000100010110000010011000000000000001000010010010101000011010100011100100000010000010100001001101011001000000110010000111010000101011010010100001011000001110101000001000000000010??????????????????????????????00000000010110101??????100100001000001??0000010011011000100001000001000001011000000011101100000010000000001010100000001100011100100000011100011000??10010000010000000101010001011010101000100000001011010010100110000000100110110001000100101000101011001000101001???????0001000110101010010101001001001101000000?????????????????????10000000010000000000000000000010000000001000000001000010010101??00001010000111001010?1001010010101000000100000000100000000010001101000010110000100000000000000100000010000?11001010100001010011110101001111?0011111101111110000000000000000100000000000000000000000010010101000001010100
0000110100000001100011000000001010110101001100001????????????1??????100010001010010010000111011010100100001001000001000000100000000101101001011110111000010000111011011000000101010000001011001000000100010101000001001000000000100???1111010111001100101???10101100001010001010?????0101101010011000001010000000000000010000100000000000000010100010001001001010000101001101001000010000010100010110010110000000100010001000100001000000001011010111000001100000000000010000000100100000100010010010010000011101010110000000000010000000000010111????0010000000011000000000000100011000101000111100000010000000001000010100110000000100010101000100000000100011100110000000000000000000000000010000000100000000011011010101010100010001000010100100100010000000010100010000000000100000010101000010000000001010001000000010111000100010000110000100010001??????000010101000000101001010000000000010000000000000001001000000010100010000100100100000100010010011011101100000000010111000000000000010000000000010000000010000001000000010
0100101010000010101110000110010100101011000010001010000000000000001100010101001100000000000000100000010000001100000111101101000000000000000000001001010010011001000001001000100000000010101010100100010000001000000001001000100001000010000000001110000001000000001010001000010101000000001001000000001000000000010000000000011100000000000000000011110000100010110000100110000000000010000000000000000011111111111000000001000001001000101001010000100100000000000000000000011000000000110000000100001100000001000100000000000000000000000000000000000000000000000000000000000000000000000000000000000000000000000010000000000000000000000000000000000000010000000000001100101011111010110000000000?00010000000000000000000010000000000010010101100000000000101000000000000110101100010000000000001000100001100100000100010100001000000000000010000001000000000010001000100000000000000001000000001100100000010000001110111101001101000000110000000000000000000101000000010100110000000000000000000000000000001000010011001100??0011111
0111101000000101000000100110001000???????????????????????????10010100000000000100010000000000000001001000010011010001001001000000000010000000011000001100111110010000000000000011111110110101001001001110101110111010111110110010000000101111000010000110000000000100000000010000000100001000000000000000100010001010100101000001001001000000100110001000001000111000010011000000000000000000010010000010111000111110001100000101011000001010000100000000000001110000000100000000000000000000010000100001000010010000000001000000010000010110001101001000000100000010101010000110010100111101010010010000101010000000010100001110000000100000000000000000000000000000010000000010000000011000000100000000000000000000100000100000000000000001100000000000000010000100100111000100000110000001100110010011000000000000010010111011011110111111101010101111101100011010000111001001110?101010000011001101101101010110100010011010111100000100000000000000100000000000000001001011000000000001000000000000000000010000010000000000000100101
10101100001001010001000000000010000001100110000000000000000010000000010010000000000000110001000000000000001010010010000000000000100000000100000011100000000000000000000000000001000000010000000010000101000000000001000010001011000010011000000010100000000010010100?001011010000110000101100100010100110000000000000000000100001001010110010100000000000010000000100000010001000000000000011000000000001000000000010000000000000000001000000000000000000000110000100100000000001000010010000000000000000000000000000000000000000000000001000000000000100000000000010000000000000001000000000000010000000000110010001100101010010000000000100000010000000000000110000000101000100011010110100100010000100010000000100000000000000110000001001010010001000000000000101100000110101001011000000000000000000100011100001001001010100000000100000100000000000010010000000000100101000110010111100010000010000000010000101001000010000100100000001000000001000001010100001001000000000000000000000000001001100100000100??10000000010010000010
0000000000000000000000000000000010000100010000100????01000100000001001010000000000???????????????????????????????????????????????????????????????????????????????????????????????????????????????????????????????????????????????????????????????????????????????????????????????????????????????????????????????????????????00011000001000001001000010010010?????????????????????????????001110010100000101010010101000010000?????????????????????????01000001100100??????????????????????101001100??1001010010000100010000000101010100100000001100000001001001010010101000001001000001010010000100100000000100100???????????????????????????????????????????????????????100100100000??????101001000000000???????????????????????????????????????????????????????????????????101001000100100001000110?????????????????????100001010010101100101010???????0010010001010001001101000001110010000??????1000110000101000000000000110100110100001000001010010010010111000000000011010000000000100101011010000000001000001101010100001010101?
?111001010110111100??????1000000010000001110000000100000?????10000001000110000????????100?0100001011001001101010000100101000100010000010100010100010110110010001111100000101010????110100?101000000010010??????10111110110101110110010000001011000000101000010000000000000000100000010010000????????????????101010010001001110100001011001010010100000000001010100100001010010000000000000000000000000000000000000?1000010100??100001001???010001001000110101000001001001110110110101010100101100010010?001011001000000000000100000101010000111001000010101000010000000100000101100000101100010100100100100011010101000001000010000000010001010000000100011000111000100001?0000000100001001000010010001001000101010011101000000011100101010100010000010010010101101011111101000000000101000000011001100000001000100010100000010100001010000001001000010110001001110000010000000000000101000101100111011100000100101110100000001000000000110100100000110000010010111000000100000110000011100010000010000000101011011100011010101010010???
?????100100011?010010010010000010000000100000???000100001000000000000000000000000110000001000000000001010000000100011110001001001000001000111001000010010011010000100001000110010000000100010001101001000100000010000010010000010000000100010000000100011001000100101011001011000001100000001001000001110111011010001010000000001001000110100010110000001100001001010000001000001010000010000001000100101011000000010001100000000010100101100001000010000011010000001010000000110000001000000001000000000100100100011000000010010001100110000001001110000000010110001000???1001010110000000000000001000001001000010000011100000001000000010000001000001000101000000100001000101101000010100100000001010000100001011000100000??0000010100110000000?????????????????100000000001010000000000000001100000000010000011100000001????????????????????????????????????????100?????????????????????????????????????1??10110101111111111???????????1011001010010001101110000000100001000000010110100000001001001011000011100???????10000000100100
100000011001000000010001000000010000000100100010100100100000101100100101010000100100001000???????????????????????????????????????????????????????????????000100100001001000010110000?????????0000100100101000100010000000100100000101010000?????????????10101000100110010000???????????100101001100010000000001010101001????????????10000100000001000001010011000100100000010000000001011100010100000001000010100010010000011101000000100010010010010010010011111000001000100001101100100100100100000000000000100100000001110000100000110100010000111000000100101001000010000001000001000000001000001001011000100000010100001100100100101000010101110101101010000101000000000000010000000000100000100001010010001000010000001100010000011????00100000000000000000000000000000000010010???????????????????????0110110110110011010000000011?????0000000001010101000000000100010011010001001001000000001000000010?1100000000100000010000000001000000001000000000001010001000111011001001000010000000001110000101011101001010011000000000000
0000110110010011100000000001101100011101001001000001000000000000101000000000000000010000000000000000100000100100101110100000111100001111000000000000000000001110000000000100000000000000011010011011001000111110101100100000010001001000001000?0010100000101000110010000010101???????0000100??????????????????????????????????0000010000010000000000001010001110101000000010000000000000100101100010110000000000010000000000000000000100001000000000000001001000001001000??0000000001110000011000001001000000111010101110001011011001000001111000101001011011100101000010101010010100000000100001000010000000000101010001000000101110100100?001101001000000010??001110110110000011000000000110010000010010000000001010010001000100000010010101000010100011000000000000010101100001101000100011010100111010000011000000000000100010100000001010100000011010000000001000000110000010000100101010000010000111110000010101000010100000001000000000100110001010100000000000001000011010110000101111000001111101010010001000000101000101001000
10?1001010001100100000000101010010100100010010100000000000000000000000010101000100000101010001010101000010010010001001000101001000000001010010000100000001000000000000?010100001101011011111010000010100000000000101000000000010110000001001010010??????1011000000000010010000000000000000000000001011001000000000100010100000100100001000000000100010001001110111000101000000100???????01101010101010011010011110100110101110001000100010101100000000110000101000101011111000100000000010000000001001011010??????10010000000000????????????01010101???????1010100010100110000000101011001000010000000100101????000000100000000001000000000011000010010110010001001001000000000001100010101100100010101000010110101011000000000010010100101000100100001001010100011001110101101000000000000000101000000101000000001001000100000000000000010000000000000000001000000000001001000000100011000000000000000000000000010000000001000000001010000000000001000000000100000010101110011100100000001000010110010100101001000001000000001000000101
0100000000000010010100000001100010000000100101000001000100010000001000000000000110000010000000100000001100000000101000000010100000000000000101001100010100010100100001001100110001010010110000000010000100000010110010100111000000000000001001000000000110100000000100010010010000110100000010000001000000000000010100010011001100100000100001000001000000010100100000000010000100000101000100001011000010000010000010000011101000001000000010010001000100000101100000010110000010000000100011000100000010010000010000010001100000001100010011000000000001000100001001010100000000100000000011000000001000111111101000000101011100101100010000001010100011000111001100001000100010100001001010010100010001010010000000010000000110000011100111010100000110000010100000100001100000101101011010001110111010001100001010000000001000101000000101000010100010010100100001100000000101110000010100100000100000010000001000000000100100001000001000100110101000101000000001000000010100000000000100000110001000100000001011000000000000000000
0010000100001000000000000010010000100010000000000000000000000000101000001000000101000001000000000100000000000010101000000010000000001010000000100000001000100000101000000100010100010100001100000101000000001000000000000010100000000000000000001000000110000000001011000000001000000000000001100000000101010000000010000100000000??????000000000000000001101000000010010000000000000110000001000010010000100100001100000010100110000100000000100110010000100000010001010000000000100100100101100000110011101000000100100000000010100000101000000100100000010????0010000100000000010110001011001000000001000111010001010001000011011000011010010100000000??10100011000001010010110110101000000010001000001010001010110001010000100010011011001000011000000100010000100000000101010000010101100100000001000000000010001011000001001111001111001000100011011100100000001001001010110110100001100001010100100100000010100000010001110010001000001000000000000000000110000000000000000000001000001000000000000000000000000000010000000110000
000000010000000001000000000000000000000
	Areca_vestiaria            10010010101100100000100101100100010100000000000000000000000001000000100100110000001001010011010000000001011110000000001000011001000000001010000010100000110001001010010001000100011001010011000100000100100001010000000000100000000?000010000001100001001000001101000001000001000000000?0100????00100011000100000000000010001100000001000010011111010000010000000000000100010000100000010100000000100000001000010000101000000010000100000000000000???????00100010100000101010000000010011001100001000000010010000100000010000000001000011010000010011010000001100001011010111001000000000111100000010100011000100100101000000010011010010001001011000100110010000001100000000001011000001110000000000010011000001000100101100000111000000100000000000100010001001000001001110100010101100000000000000111101100100001000010101001010011000000000101011101100101101100100001010100000010000100011000000011010100010110001100100000001010000101110001010000000001000000000101000000010000000110000010100001001010000000001001100111011?????
0000001000001101010101111000010010001001000000000110000?????????????00011001101100??????1010?????1101101000000001001000??11111001010000100000000000000000000000001000100010011001010000001000000001000000100000000000110001000001000001000000010001011011000000000000000000010000000000100100001000010100110101001001010000100110000001000111000001010101010111000101000001111001001?????????0000100010010000???????????????1010100000????00000100010101000000000000000001110000100110000100110000000001011010001000000000000000010001000000011000000110001000000100101101010010000100100100000000000000101000001010??100001010010101101011101010100010001000000100000010000000000000000000000000000000000000000100010010100010001000010010100001000000101000000000010000010100?01001000010000100000000000000001101011000?10110110000001100000110011011001111110011000010101101010000101000011011011000000000000000010000000001010010010000110001001100000000001011000000110000101000011010001010100000000001000001100010101101011110100
010100001010000001101010101000?0001000010111110101010000100010000000111001100000000000000010000010010010011110011000000100000100100000100000000000110010001010000000000000001011111101000100000001000000010000110000000100000100100100110001000011100110111011010101100000001010??00000000000011101100000100100010000010000001100010011001001010101000001010110000000000000100001001001001001111110101100010101000010100??00000000000000000011001101010000011000000000000000000010000000000000000000100000001000011000000000000001100000100000000100000??????00000000000011100110100011010100100000000001000111110111011101000000010000010001000000000001010010?????????????????????????????????????????????????????????????????????????????????????????????????????????????????????????????????????????????????????????????????????????????????????????????????????????????????????????????????????????????????????????????????????????????????????????????????????????????00101010000001????????????????010101100000010100000000000000
0000100100000000110011010110001101110101110100000100100000000100001000000000000000000010111101010110111111???100011010001011000100001010101010111001010010100001001110100000000000000000??????0101001010000000000000100000000010000100000100100000010000101010100???????0001010100101010010100010100010100000001001100??10010010000110000000001010000101100010110000101000000000000000001010000100000000010000000010001000000000000000100000000000000000000000000101110000001000000000000100000000000000000101010000000000010010000010000000001000010??101001??000001010000100000000100000000000000001000000000010000000010000000000000000010000001000110000000000001111000011101010101?????0000001011010000010010010000010000100000001000110010000011000011001100101001010000101000000100000000000000010?00000000000000000010000000000001010000000100000001000000000000000000001000100000000000000000000000000000000100001001000000000000000000000000?000000001000000100010100000110000000010000000001000001000000000001000000000000000
00000000000000010000001000010000110000100000010000000000001100000000010100110100010110011000010000101000001001100000110000010111000001000000100000000000010010100010101101000100101011101110000100001000000011010??00110000000000000000000000000001010000101000000100100000000000000000?00000100000101010000100000000000000100100101000100000000100000000000010000000000000000000010010100010100000000011010000????000111010100000101000010000000010000000000000000000000000010100000000000001000000100000100010010011100000100000001000000010000000000000000000000000000000001100101000001001101000100000000000001000000010000000011000000000000001000001000010000000000011101000001000100100000000101001???????????????????????????????????????????????????????????????????????????????????????????????????0001110001011001010001100000001000001000001001000010110101001000???????????????????????????????????????????????????????????????????????????????????????????????????????????????????????????????????????????????????????????
????????????????????????????????????????????????????????????????????????????????????????????????????????????????????????????????????????????????????????????????????????????????????????????????????????????????????????????????????????????????????????????????????????????????????????????????????????????????????????????????????????????????????????????????????????????????????????????????????????????????????????????????????????????????????????????????????????????????????????????????????????????????????????????????????????????????????????????????????????????????????????????????????????????????????????????????????????????????????????????????????????????????????????????????????????????????????????????????????????????????????????????????????????????????????????????????????????????????????????????????????????????????????????????????????????????????????????????????????????????????????????????????????????????????????????????????????????????????????????????????????????????????????????????????????????
????????????????????????????????????????????????????????????????????????????????????????????????????????????????????????????????????????????????????????????????????????????????????????????????????????????????????????????????????????????????????????????????????????????????????????????????????00?????????010000001101000010000100001101011101010011100010000?????????????0100101001110000110100010100010110100110101101001010101100101101001101100100001000001110110101??????10010100101011000010000100???0???????000000000101000001000100100100001000100101100010001010010010100010000011000100010101010011001100101110011101101010011101000100010110010000000100000000000000001001001000010000100101???000000000000100000001100001?01011010000011000010010110001101??0000110000000010000000010001001000000000000000000000001000???1001010000001110000001000100000000000000000000000100001000011010100101010000010?00000000100001000011001000100011000000010000001000111101110101011010000100000010000000000000000000000100100010
0100001100000000010010000000110000010000111000010011000000100000100100000000010100000100011100100100100000100100101000101010000010110010000000100000010000101000101110100000001100000000011100000111010000001110111011110000000000000110010110100000000000110010100001010110111010000000101000000000001001000001010000000001011001101100011100010000111101000000100000011111010001110001000100001111011110001111011000110000110111110000101000000011000100100000000010111110011111111010000000101111101000100000011101001000110000100001100101001100101001101000110001111100010000010010101000010110010000111100111111001111011011000100001001000010101001011111110010000110000000100000100101001101010101??100000100?001010000000001000000000111110010001000000?011100111110100100010??10001100100010110011101000101000010000010??1001000000111000100001000100000001000000100010010001000001100010000000011001000010010001???0100100010001001000000000001000000000000000000100100000100000000001100100100100101100100110100100001001001
0000000010010001010010001100001001000000000000011010000001000100100000010110000010000100110100010100000000000101011001100000010000010001100000000010010010111000000001000001000100000000110000000100000000000000011000000000001000011111000000000000100111111111101101001000101101110111001001101011110100001100010000100100010001011010000010????????????????001010??0000000000010010101010100010011001000??????????????????????????????????????????????????????????????????????????????????????????????????????????????????????????????????????????????0000010000000000000?100101101010101010101000100010000001100100000010100010011000001101110000010001000000010110010010101110000000010100000001101000011000000001?00000000001010001000000100010011010010000010010000100011000111000111100000111001000000001100000001000000001101010110001000101000101110000000000???100001001010000100000001000000000100?1001?????0001000000001010000110000010001100000000000001010000110010000001001010111001000001000000100101000001000000001111
001000000000010??1011101100010110000???????0010000001100000000000010100000100001001001000???????????????????????00000001000000000010101010010100001000010000000000000101000100001001000010000000001101000010011???????100000110110000100001000000001000010010011000000011101100001100000100010000010000000000100010010110010000000001000000000000010110001010011010000101001010000000010010100000010101001100100000000000010110100010100100100010010001100010010001101011010000000000000001000001001001001010000101001000011000000000010110000000001100011100110111100010000000000010000100010011100000010001101000010000101101100000000000110000010000010110010100100001000000000011010100000010000100000000110000100010001000100000001101000100110100100000001001000000110000001010000000000000100010101100000111001000001000000000000000000010101000100100010010010100000000010100000000000000010100100010101000010000110010000000100001000000101000000100110010000101101100000010001010110100000010000011000011100001011000010001101
111001100100011000001010000100000011000100110000000010000000000101000000010101101100101110100101001011010010010001000110000000011010000000000010010000100010100001100000100100100000101001000001001011010101001010000010000110100100100100000001101010100100111000100000100010100001000001001001010000100000110011101101000000000100101010001000000000001100011000011110001100001010000001111000001010000000000111001111000001010000000000000100000000000001010000000001111100000000100000000000000000100000101111111011100101011001011100111010000000100000110110100000010101001100100001000000010100110000100110100?110111110000110000011100000100011001000010001001011100010011000000010010110000000000110001000101011100000000001100100000000010010001100100010001001100000010001000001101011000110101000010001100100100000000000100100000000001000000110111000000100001000101001000001000100110000110001000001000000110010001000100000110000010100000000000000000100010001000011000011010000001001100100000000001100000000000001000
100000000100001001011100110110000000000000000000001000000010000000001100100001001000000010011001010100000000101000000000000100010000000100011000011010000010100000100000000000000000000010001010000001000000000100110101000000000010000000010000000100000000100000100000101001011000000000000001000000001000110010000000000010101011110111010000??????00000100110????00000011101010111?1??10110101101100000010110100000100010000001110001100100100000110010100001010110001001000010010000001000000010010100000000000001010000010011100010000000110001000000011011000000111110101100110011000000001111101101000110000011001101001010010010????00111010100001000000100000111110001010101100110100010000001000000101011000000101000001101101??110110000100001000001010011001101011111011111001111101110101111001101111011110000000000000000000000100000000000100010000001010000000000000010010000001011111001111101110000100110010000101010000101010101101010000100001100000100001000001000001111010100?????????????????0011000010000000000
00010000000000000000001010011101000010010000101011010101001010001000000000000000001??000010000000000000010000000001001000110000101000100000000010000000000000000010101000000000000011000000000100000000100000000000000000000000001010001100000000000000010000100000010000010001000100000000?0100000101001000000100000000000010000000101000100000000100000000000000000001000000001011110001011101100000100101001000001000?0101101010001000000010000000?????????????????????????????????????????????????????????????????????????????????????????100???????????????????????????????????????????????????????????????????????????????????????????????????????????????????????????????????????????????????????????????????????????????????????????????????????????????????????????????????????????????????????????????????????????????????????????????????????????????????????????????????????????????????????????????????????????????????????????????????????????????????????????????????????????????????????????????????????????????????????
???????????????????????????????????????????????????????????????????????????????????????????????????????????????????????????????10001010100000111100000000000100011110110??????1011011110111100101010100001010000011101111010001010001??????01000000101101001010000?????????01000000000000100000000000001010000000000000000001000000000000000000000010100000100100111000001101011000001000000010?1000101011000100011001010000000001000010000100001100010111111101101100110000100100010000011011001010???001001010101010100101101010111010001000001010100110010000000000001001010010000100011000000??????????????00000000000000000100000????????000000000001000000000000000100001000000000000000000000000001000000001001001100111101101101011??000010100010010001000001011110110110101011010110010010111110010010000000000000000011001???????????????????????1001100010?0000000000000000011110100010000000100100111000??000100000011110011100010100010010010000000000000001000111011110110000000000000100100000010000010001010001101101011
10000001100100101001101000100110101100110000001001011011100000000000000????0000100000001001010101101101100011000101010110000001100010101111000010????????0010000000000?0001101?????01000010000000000001111000010000000001000000001000000001010010000010001000011100000110010110000101000111111?0100000101000100000000000011001000001001001000100000010000000??????????????????????????????????????????????????????????????????????????????????????????????????????????????????????????????????????????????????????????????????????????????????????????????????????????????????????????????????????????????????????????????????????????????????????????????????????????00100101000000??????11000000010101001010110100000101000100010100101000000110000??00011000000000000001001011100011111101000000000000000000001000000100010000100010110011001001000???0000010010001010100001000100??0000100000000010111001110100100101010110000000000000001010101000100000001001010001000000001100000000001000000001000101000000000010100100000001000
10?0010001001101001010001001011001?010000000000101100000100010000101100110000000000100000100100111100010010000100000011100100001000001100011001010100100000110001000011010110110111000001011000010000010010100011000011010010100000110111001100111000001010100000010000101000001000000001101001000001011000010001001010000111000100101111000000011000010000000010001001001000001010100011010000000000?0100????????10?10010111110101110100101100100100000010111000000111001111111000110101000000101001000011001101000100???11011110010110000110111000101101111110100000010011110110001011000101???????0000?1010010010000000000010000010000001000001000000100000010001111011100000000000100110101001000?0001011011000000????101001000000000000?????1010001000000110010100010?????????????????????1010?10001000000010000000000000001010001001100010111011001000110100100000010111011???????????????????????000001000001010000000011110000010010001011111101110???10110101111101000001010011000000110000100001000000011010010000100001100000
0010000010000100100110000000000100000000000010101000011001000100100011000000000100010?110101100000100100010000000100001100000100010000000111000101100001010110111111000101000000001000111110000001000000000010001000001011111110010000111000100010010000001011000110110110011011001001100101010100000011000100010001001001001100000001010000110100010101000101001100111000110000010011000000000001001100000111100011100010100000100101110011001011110010011000101110000000011100010110100000000010001100010100000010000110100010000001001110001100001011100000010101001110000001110000000010100010000110100000000000010110100000100001000111000010000000001010000011100011101010100000000010????00010000000011001011110??100101001101010000000111110000000000000100000000000000001010011000000010110001101100101100010010000110000000101111000000101011100000101100010000100100100000100011000010100110101000000000000010101111000001101100000001010001101100000000000001001001011111011100010000100000011001101000000010000100110000001
101001100101100000001010000010000010000100010000111000010001110101010011010001000001000000000100010101101101000????110100001000000110110100011111101111100000010111111100010101011111100100100010010101000000001011010001010000??0000000010010110101000000100000?11001111100000110000000000011001111000010101001101100100010100100000000001000100100000010001101010000110011110001100001010000011000010110010100010100000010100000???100000001000000000110010000001010010100?000001010011110001001000001111010101100100000100011100000110001001100000000010111000101010011100000000000000100100010000000010101000100000010101000010000000011001000010000000000000001101010011101101101001110011??????????01??????0000100000101101010101100100000101001??????111111010000001010001110101000000001001101010100000000000000001001000010101000000000100000110101010000000000000000100000000000001100010101?110100001010010000???????01001010001101101010001011001010000000???????????????????????????????????010???????????????????????11001
001000010010?????????????????????101100001101001000000??????????????????????????????????????????????????????????????????????????????????????????????????????????????????????????????????????????????????????????????????????????????????????????????????????????????????????????????????????????????????????????????????????????????????????????????????????????????????????????????????????????????????????????????????????????????????????????????????????????????????????????????????????????????????????????????????????????????????????????????????????????????????????????????1001??????????????????????????????????????000001010010100101000000010011000010010000010??????011001010010100000000100001000101110??????????110?101001100110111111100101?110000001000001001001000100110000001010000110101110100101101001000010001000000111001100110001000100011010000000000000000001010000010100000011111001001100100001101011111100000000100110010000111100000000101000000?101000000000000001000000110001010001001000001000010001001
0000000000010110100??011110000010?????????????????1000001111010111111000000001001010011100010100000001010100????01000100000000000100001010001010111111101111101111110101011101100010010010000010101100000000011001001010000000101111110000001100000011000000000000001100011100000011101001001100001101010000000101111110100000000001101110101????0001110011111000000010000101000100101010100010111010100001111110101100001101010100001100001100100010110000000100111010010000011011100100010001101001110010110001011010000100000001000000001000000??000010001000001111?1000100001000000100000000000000000000110100101000001001000001001010010100100000000001001010000100011000010000110110111000001101001000100010000000011100011000010000000000100010000110111000100010001011000000111110000011000000000000000001011010000001001000110001010000000010000000010010100011101001001101010000000000010010010000111010101101100000101100000010110101001100111111010000????0000000001000100001100110111???11011000000111011110111100111000100
00100101000100010000010100100011100100000011000001???????????????????????????????????000011000001001010000110000010000100001011010101011100001001010001000100100??????????000000000000?10100100111000100100100010010101101011000111010101111111???????110010100100101001010001010010100110101101110101000000100010101001000010?????1011011001010010100101011101011001000101111001001100100101000110010110110010100111010011010101110010101001101101000000100101100001001011101111010011101011000111011011101100010011111100110001011110111111010101111110110101011011011101101101011111000111100101111111111111110100111011101010010111100111011110110111010101010111101101000011010011111100101010000000010010000000010000000111000010110011011111??????100100100100101?????000000000100000010000?010100000????????????????????????????????00000000001000010010000001011000100000100010001110110011000100000001010000010100001000000001111100000011010100000011000010100100100110111000111010100001101111010011001110101?11111000001000
0000001110100000101000101100100?0100100010000000101110110???????????????????010100110011000001011011101111010000100000100001011000100011000010000000110110010010010000011100010110010010000010001101110001011000001010011010010101101001101000100110001000000010000000011001100000001010010010100001000000010001010000000000011000000000011000100000010000000000010000000000101101100100000101000000010000100?00100010??1101010000001101000100011110110100100000000000000110101110000001010??00111011110010100000000000100000111000011?10100011000000001100000001010001010000000000001111111100000011110100110000000100100001000010000100101100010100101001010101001100000001100000011101000000110001000100010011011000000101000000000000110000010000000001000010110010000010010100001001110001010001010000010001001000011101001001110010101000101001000011000010010000111010011100101110101101100110100111001000100010?????0000?1010001011??????101100100101100100011111010100000000000010010011111111100110100111111011010010110110101
0000010010000000100110101111111011011000100000100000000?10010010001010000000111010001000100111011111111010010111111100101000011010111000010101001010110???000110000000001000001111000011011100111110100010110010000011110000001000010000000000000000010000??????000000010000110011000000010010100001010100000000000000000110010001000010100100010100001001000001000001000101101000100100001000001000001110000111011000100001000100001000010000000001110001000101100000000100010100000000001000????010000000000100110101000000000101011001001000000001001000000000100110101000000000100000010101010100101100000010000000100100000011001100000010100011000000010001010110010000010000000001011000100001111100110010000000000001001010000000000000000010001010100???????????1010010100101010100100001010011010010001001010100000000100010000001000101000110?????1101010111101111001010100110110110011101011111111011001000001010000??011100011000000001001000010011000010010110101010000111000001011000000000000010000001100010100111000101
10110100101000101000000101010000000011001000101??110001111?111011100000011?11110111011001111001110100??????11001011010100010101000000000000101000000000010000010000011010001010010100100011000001000000000000000000000011000000????01110111111?????????10011010110001010100000??????????????????????????????????????????????????????????????????????????????????????????????1000001010101000010010010010000000???????????????1000000000100100100????????????????????????????????????????????????????????????????????????????????????????????????????????????????????????????????????????????????????????????????????????10????????????10111110001000000000000000000000000000000000000001?????????10000000010000000001000000000000000000100001000??11101000000000100000101010111000001100001110000000000100000000000000000110000001101001111000000101111000001010001100000000000000000000100000101100000000100000000001000000111010011101000001100000100010010010010000001001000110000000000010111111111010000010010??????????00000001001
00000000101000000001010000101011001110110010001010100000???????????????????????????????????????????????????????????????????????????????????????????????????????????????????????????????????????????????????????????????????????????????????????????????????????????????????????????????????????????????????????????????????????????????0101010???????01101010???00101111010001000110110011000101001110100000001100001001010011001000001001000100000010??????????001010010100010000000000001010010101101111???????????001??????????????????????????????????????????????10011110011000001000110010100111101011000100001000111101011100100100110100100000001001000100000110101011001001100100101101011001101000000110100010011011000011100101101011000000000000000000101001000010111000100000100000110010000100000000001010000010100000000100001000100000010010110100011101000000011000010110000010000101000000010111000010010001100100000000010000000000100100100101001110000000000001001111000111??00001000000010000000000100010100001111
1101010010000000100000000010000100000000000100011000010101110101010000010100000100000000101??11010010111001001110011100010?10001010010010000010000101011011100100110001100100000001110010011001010100100010010011?001000000000000000000001010000010011000010001010001100100101000010010000010??????????101????1111011000000010000010000001100100011100010100100110111100000001010001001000110100001000100??1000010110100000000010000010011101100001000100101000001100000000010110100000000000000111100000101010100001011010?01001000000001100100010000100000000000000110000100011000000000000000000000101001000011010001100000000100????0101010111011011100000001001001000000000000001011011001100111111??????10?????1100001111101111110101010010101100001001000101000000000000000010000010101001000101010?????????????01?????0000000100010????????????????????????010000010100010011000?0001010??1111?100110100101100010101010101010100000100000000000000000000001000001100100100001011000010000001000100000000100000000000001001000110
01111110000000??????00000000000000001010001????????000010001010100100111011001001111001011100100110000??0101101010000001000000001100000100000000000000000000000000010001000101001100111110010100101000000000010000010001000010010001000001110011001010000??????????????????????101010?011001101011100101111000111000001000010100001001000011001001101010101010011000111001?001101111100000100000000000011100000001100000010101100110111001100010011000010100010000110001000001101000100110110101101??01110101011100100111011000000001010000110000011000101100000001000000000010000101000000010111010001100010000101100001000000000000101001000000000000010001001?1011000010100010000000011000000001001000001110?101010010000010100010000000000000001010001101001001000000010010000111000111011?????????110110001101111100110000100100111001000000100000000000000000000000010101001011110010101010000001000111101010111110111101000000001010010101000011001000001100000010000000001001??????0010001???????????????????????????1001010????
???????00000100000000011010001001100111001101000010101110111????011101011101010000000100010100000010000100100001100010000??00000010010010000000000100001000001101010010000010001010100010011000100001000011000100000000010010101010101111000100101010010010??????????101000000010100000?????????????????????101100111000111010000000000000101000000001111000000000100000000011000000000000000000000010010011000010000000000000000000000000000000000000000000000100001001010?0000000000001000101000010001000100111101001100000100010001010001000000100100100000000010001110000010000000000000000000000000001000011???????10000000100100001011011111100110?0000001000001000000000100000000001111000100000000010000010000000000000100001000000000000110100111000110010000010110000011010100111111101001000100000010000000?010010001000000010100010010000000000111110000000010100100000000001000010001011001000000??00001010000011000010000000100111001100000100100010000101000110000000010???01000011100011010101???0011000000?011011011110
11110000010001100000010000010000010000100010100001000000000000000000000011000000010100101001110000001100110100010100111100001100001111010000100001000001000000010110110000001000111000010100000000000000100000100000110000000000000000010010010???0000000010000000100000000100001100101101111011000000010110001001000000010001000000000011000000011000?00101001010010100001000000011101010100010111010111001000000000001101?????0010000000000000000001000010101001010000000000000000001100100100000000000000001000101000000000000000000010111100?000100001011001000000100111111010100110110111100000000000101100101000000001000000000000001000000110000111010????110110010000000101101110000010001111000001000101000110111100000000000000000110000000000011010100001000000100001110010000000010100001011010000000110101010010010101011110111001010000000010111101000100100000000001100110100001001001010000010110000000000000?0100100000000000000001000111110000001111000000000000000001100001101111000101000000001010010100000010000110
000110100111000010011010100101110001011001100000100000011000100111101010100000000000110?00010000000000000010110?100100001001000000000000100000000000000001101010101101001000110100000010000010000010010000010100000100101010???00000001001100100101000000100100110001110000010100000010000110000001000000100010001000000010001010010101011100000000010010000000111011000101011000001110011100100011000101000000100010101000010000001000?1000001000110000010000000101111100010????10111000000100010110010000001010111110001111110011000100001110110001001001101100000000000001000111101010110000011000101000000010000001?????????????????????????0000001000000010001000100000001010000000000000001000000100011000010100010010010100010000000011000000000110110100001010010001001010011010010001001000010000000000010000100010011000000000000010110010100000000001000000001000000100110001001010000110001101010100000110111011000011000000101011000000000001111000100000000000011000000000000011000001000000001010000001111001000000010001
010000000100001100110000000010111001000010010001000000000000000000000110100010001011011010?????10101110??0011110001000011101000010100010001100111011001011???0000000000001010010001010000001001000011000000100110000000000000010000100100101010000110101000111001000000000000101000010011010110010000101100100000010000000010110100101000010110000011101010000000000000000101000010010???????????????0100100000000010110101??????100100001000001??010001001101100010000100000100000101100000001101110000001000000000101010000000110001110011000001110001100000000100000100000001010100010110100010001000000010110100011001100000001001101100000001101010000010110010001010011110101000000011010011001010100100100100100001001000????????????????01000000010000000000000000000010000000001000000011000010010101??00001010000111001010?1001010010101000000100000000100100000010001101000010110000100000000000000100000011000?1100101010000001001111010010?????0011111101111110000000000000000100000000000000000000000010010101001001010100
0000110100000001100011000000001001110101??????????????????????????????????????10001010000111000000101100001000001001010001101000010101101001011110111000010000111011011000000100110000001011001000000100000101000001001000000000100???1111000111001100101???10101100001010001010011010?01101010011000001010000000000000010000100000000000000010100000001000000010000101001101001000010000010100010110010110000000100010001000100001000001001011010111000001100000000000010000000100100000100010010010010000011101010100000000000010000000000110111????0010100000011000000010000100011000101000111100000000000000001000010100110000000000010101000100000000100011100110000000000000000000000000010000000100100000010001010001001000010001000010100100100010000000010100000000100000100000?????????????????00010100010000000101101010001100001????????010011??????010010101001000100000010000000000010000000000000001001000000010100010000100000100000100010010011010101100000000010111000000000000110000001000000000000001000001000000010
0100101010000010101110000110010100101011100010001010000100000000001101010101001100000000000000100000010000001100000111001101001010000000010?000010010100100110010000010010001000000000101010101000000100000010000000010001101000?100101000000000111000000100000000100000100001010100000000100100000???1000000000000000000001011100000000000000000011110000100010110000100110000000000010001000000000000011111111110000000001000001001010101001010000100100000000000000000000011000000000110000000100001100000001000100000000000000000000000000000000000000000000000000000000000000000000000000000000000000000000000010000000000000000000000000000000000000010000000000001100101011111010110000000000?00010000000000000001000011000000000010010111100000000000001000000000000110101100010000000000001000100001100100000100010100001000000000000010000000000000000010000000100000000000000001000000001100101000010000001110111101001101000000110000000000000000000101000000010100110001000000000000000001000000001000010011001100??0011111
0111101000000101000000100110001000???????????????????????????10010100000000000100010000000000000001001000010011010001001001000000000000000000011000001100101110010000000000000011111110110101001001001110101110111010111110110010000000101111000010000110000000000100000000010000000100001000000000000000100010001010100101000000001001000000100110001010001000111000000011000000000000000000010010000010111000111110001100000101011000001010000000000000000001110000000100000000000000010000010000000001000010010000001001000000010000010110001101001000000100000010101010000000010100011101010010010000101110000000000100001110000000000000000000000000000010010000010000000000000000011000000100000000000000000001000000100000000000000001100????????????????????010011??????????????????????000010011000000010000010010111011011110111111101010101111101100011010000111001001110?101010000011001100111100110110000010111010111101000100000000000100100010000000000001001011000100000001000000000000000000010000010000000000000100101
10101100001001010001000000000010000000100110000000000000000010010000010010000000000000110101000000000000001010010010000000000000100010000100000011100000000000000000000000000001000000010000000010000101000000000001000010001011000010010000000110100000001010010100?001011000000110000101110000010001110000100000000000000100001001010110010100000000000010000000100000000101001000000000011000000000001000100000010000000000000000001000000000000000000000110000100100000000001000010000000000000000000000000000000000000000000000000001000010000000100000010000010000000000000001000000000000010000000000110110001100101010010000000000000000010000000000000110000000101000100111010110100100010000100010000000000000000000000110000001000010010011000000000000101100000110101001011000000000000000000100011100001001001010100000000100000000000000000010010000000000100101000110010111100010000010000000010000101001000000000100100000001000000001000001010100001001000000000000000000000000001001100100000100?010000000010010000010
0000000000000010000000000000000010000100010000100????01000101000001001010000000010?????????????????????????????????????????????????????????????????????????????????????????????????????????????????????????????????????????????????????????????????????????????????????????????????????????????????????????????????????????????????????????????????????????????????????????????????????????????????100000100110010000000010001?????????????????????????11000000001110????????????????????????????????????????????????????????0011??????????????????????010000000010001001000100001000001010010000100100000001000100???????????????????????????????????????????????????????101001100000??????101001000000000???????????????????????????????????????????????????????????????????101001000??????01100010010000????????????????100001010010101100101010???????0010010001010001001101000001110010000??????1000110000101000000000000110100110100000000100010010010010111000000000001010000000000100101001010000000001000001101010100001010101?
?111011010110111100??????1010000010011??11100000001000110001110000001000111000????????100?010101010010101000000000001000100010001000001?010?00010010110110010001111100000101010????110100?101000000010010??????101111101101011101100100000010110000001010000100000000000000001000010100000000000000000000000001010010001001001100010011000110110010010101011010001001100101100101010100000000000000000000000000000?000001001100100001001???0100010010001101010000010001011101101101010101001010000100101001011001000000100000100000101010000111001000010101000010000000100000101100000101110010010110100100011010101000000000010000000010001000000000100011000111000100001?0000000100001001000010010001001000101011011101000000011100101010100010010000010010111101011111101000000010101000000011001000001001000100010110100010100001010000001001000010010001001110000001000000010000100000101000011011100000100011110100000001010000001110100100000110000010010111000000100000110000011100010000010000000101011011100111010101001010???
?????100100011?110010010010000010100000100000???000100001000000001000000000000000110000001000000000101010000000100011110001001001010001000111000100010010011010000100001000110010000000100010011101001000100000010010010010000011001000000010000000000011011000100101011011011000001100010000001000001110111011010000011000000000101001100100010110100001110001000010000001000001010010010000001000100101001000000010001100000000000100001100001000010000011010100000010000000110000001000000011000000100100100100011000000010000001000010000001001110000010010110001000???1001010110000000000000001000001101000010000011100000000000000010000001000001000100100000100011000101100001010110100100000001010110000011000000000000000010000001000001?????????????????10010001??????????????????????????????????????????????????????????????????????????????????????????????????????????????????????????????????????????????????????????????????????????????????????????????????????????????????????????????????????????????????????????????
????????????????????????????????????????????????????????????????????????????????????????????????????????????????????????????????????????????????????????????????????????????????????????????????????101010001010010001110101010010010101001?????????????0101010100110011001?????????????00101001100010000000001010100101????????????10000100000001000001010011000100100000010000000001011100010100000011000010100010010000001111001000100010010010010010010010011000001000100001101100010100100???????00000000100100000001110000100010110000001000111000000100101001000010000001000001000000001001001001011000100000010100001100100100101000010101100101101010000101000000000000010000000000100000010011000000000100000000001100010000011000000100000000000000000000000000000000010010???????????????????????0110110110110111010000000011?????0000000001010101000000000100010001010001001001000000001000000001?1100000000100000010000000001000000001000000000001010001000111011001001000010000000001110000101011101001110011000000000000
0000110110010011100000000001101100010101101001010001000000100000101000000000000000010000000000000000100000100100100110100000111010001111000000000000000010001110000000000100000000000000011010011011010100????????1100100000010001000100001000?0010000000101000110010000010101110??????????0010???????????????????????????????0??????101????001010001000001010101010101010?????????????????????00010110000000000010000000000000000000100001000000000000001001000001001000100000000001110000011000001101000000111010101110000111011001000001111000101001011011100101000010001010010100000000100001001010000000000101010001000000101110100100?001??100100000001010001100110110000001000000000110010000010000000000011010010101000100000000000101000010100010000001000000010100100001101000100011010101111000000001000000000001100010110000001010100010011010000000001000001001000010000100101010000010010111010000000101000010101000001000000100010110001001100100000000010000011010110000101111000001011101010010000110000101000100001000
10?1001010001100110000000101010010100101010010100000000000000000000001010101000100000101010001010101000010010010001001100101101000000001010010000100010001000000000000?010100001101011011111010000010100000000000101000000000010110001010001000001000?????1100100000011001000000000000000000000000000000100000000010001010000010000000100000000010???????????????????????????1100???????011010101010100100100111001001101011100010001000101011000000001100001010001010??????00001000000010000000001001011010??????10010000000000????????????01010101???????10101000101000100000001000010100000100000000001011100000000100000000000000000100011001010010110010001001000000000000001100010101100100000101100010111101011000000000110000100101100100100001011010100111001110101101000000000001000101001000101001000001001000101000000000001110001010010000100010000001000100001011000101011000110000011000110000000100000100101000000011010000000100001000000000100001000101110010101???????????????010010100010011000001000010001000000100
0?????????????????????????0110001000000010010100000100010000100000100000000001010001001000000010010001110000000010100000001010000001101001110000110001010001000010000100110111000011011011000000001000000100001001000010010100000000000000100100000000010110000000010001001001000011010000001000001100000000000001010001001100110010000010001100000010000001010010000000001010010000010100010000101100101001101000001000001110100000100000000101000100010000010110000001011000001000000010001100010100001001000001000000000110000001010001001100000000000100000000100101011000000010000000011100000000100011101110101010000101110010110001000000101010001100011100110000100010001010000110101001010000101101001000000001000000011000000010010100001000011000001010000010000100000010100100101000011011101000010000101010000000100000???0000111000010010010010000100001100000010011110001010100010001100000000000011000000000101100000000001000100110101000101100010010100001010100000100000100100110001000100000001010010001000000001001
0100001110001000010100011110010100100110001000110000010000100000101000000101000000100001010001100100101000100011001000010101100110001010000000100000110000100000101000000100010100010100001100000101000000001000000000000010101000000010100010000010000110000000001011000101001010010100000011000000000101010000000010000000000011??????000011000000000101011001100110100000011001000100110010101010110001100100001100000010100110100000000000100010010000010000011001010000000000100100100101100000101001101000000100100000000010100000101000000100100000010????0010000000001100001110000111001100010001000111010001010000100110111000011010010100000000??1010001100010000001001010110100101001000100000101000101011000101001010001001001100100001100000000001000010000000000101000001010110010000000100000000001000101100000100111100111100100110001100110010000000100100101011011010100110000100000?????????????????????????11001??????????????????????????00110000000000000000000001000000010000000000000000000000000010000000110000
000000000000000001000001001000000000000
	Arenga_caudata             10010010101100100000100101100100010100000000000000000000000001000000100001010000001001010011010000010001011010000000001000001001010000001010000010100001110001001011000000000100011001010010000001100100100001000000100000100100000?000010000001100001001000001101001001000001000000000?0100????10010111000100000000000010001100000001100010011110110101001111010100111101011000000010010100000000100000001000010000101000000010000100000000000000000001000100010100000101010000001010011001100000001000010010000100000110000000001000101010000010011010000011100001001110111000000000000111100000010100011100100100101010000010011010010101001010000100110000000000101100000001011000001110001000000010011001001000100101000000111000000100000000000100010001001000001001110000010101100000000000001011101100100001000010001001000011100000000101011101100101101100100001110100000010000100011001000011010100010110001100100100000010000100110001010000000001100101010101001000010000000110010010100001001010010000101001100111011?????
0000001000010101011001111000010001001001000000000010000?????????????00011001101100??????1010?????1100101000000101001000??111110010110001000???10000000010000000001000100110010001010000001000001001110001100000000000010001000001000001001000010001011010100000000000001000010000000000100000001000000100101101000101010001000000110010010001000001010101010110101011110000111001000?????????00001000100101010001000000001000001000100010100001001010110000000000000000001110000100110110100110000000001011010000000000000000000010001000010011100000110001000001100101011010010000100100100000000000000101000100010111000010100101011010111010101000???01000000100000010000001000000000000000000000000000000000100010010100010001000011010100001010000101000000000000100010100?01001000010000100100000000000001101011000?10110100000001100000110011011001111010011000010101100010000001000011011011000000000000000010010000010000010010000110001001100000000100011000000110000011101011010011011100000000001000001100010101111011110100
010100000010000001101010101000?000000001011111010101000110001010000011100110000000000000001000001001001001111001000000010000010010000010001010000011001000101000000000000000??11111111000100000001000000010000110000000100000100100100110001000011010110111011010101100000001010??000000000000111011000000101000100000100000010100100110010010000010000010101100001000000001000010010010010011111101011000101010000101000000000000000000000011000100010000011000000000000000000010000000000000000000100000001000011000000000000001100000000000000100100??????00000000000011100110100011010100100000000001000111110111011101010000010000010001001000000001010010?????????????????????????????????????????????????????????????????????????????????????????????????????????????????????????????????????????????????????????????????????????????????????????????????????????????????????????????????????????????????????????????????????????????????????????????????????????????00101010100001????????????????010101100000000100000000000000
0000100100000000110011010110001110110101110100000100100000000000001000000000000000000000111101010110111111???100011001001011000101001010101010111001010010100001001110100000000000000000000000010100101000001000000010000000001000010000010010000001000010101001?001010000010101001010100101000101000101000000010011001010010010000110000000001010100101100100110000101000000000000000001010000100000000010000000010001000000000000000000000000000000000000000000101110000001000000000000100000000000000000101010000000000010010000010000000000000010111000001000000101000010000000010000000000000000100000000001000000001000000000000000000000000100011000000000000111100001110101011111???0000001011010000010000010000000000100000001000110010000011000111000101010?????0000101000000100000000000000010?00000000000000000000000000000001010000000100000001000000000000000000001000100000000000000000000000000000000100001001000000000000000000000000?000000001000000100010100000110000000010000000001000001000000000001000000000000000
00000000000000010000101000010000110000000000010000000100001100000000010100110100010110011010010000101000?????1100000110000010111000001000000000000000000010010100010101101000100101011101110000101010011001100010??00110000000000000000000000000001010000101000000100000001000011101100100000100000001010000100000000000000100100101000100000000100000000001010000000000000000000010010100010000000000011100000????000111010100001001000010000000010000000010000000000000000010100000000000001000000100000100000010011100000100000001001000010000000000000000000000000000000011100001000001001101010100000000000001000000010000000011000000000000001000001000010000000000101101000001000100100000000101001001110010011100????????????????????????????????????????????????????????????????????????????000100001001110001011001010001100010001000010110011010000001010011010000000100000000010101001??????????????????????????????????????????????????????????????????????????????????????????????????????????????????????????????????????
??00001000001010000100000101001000010101000100100100011100100111001010010011000000110000000110000110010001001000100011010001?????????????????????????????????????????????????????????????????????????????????????????????????????????????????????????????????????????????????????????????????????????????????????????????????????????????????????????????????????????????????????????????????????????????????????????????????????????????????????????????00010000100101100000101010000010010001000100000000010001011010000001010100100001001010110000000100001000000001100100000000101001001001001001001101000001011000010101010100000101010100110101001111101100110100000010000101001000010000111010100000000000000010000100000000100000000000000100000000011010000010001110001010101000101??????????????100100111000100101000???110100010000110101101010000000000100000000000000000000111000100101001000101100110101001001000010101010001000000011001111111111010010001001000100001000100101000010100000001000010011000100000001010010
00000110010000011000000010001010010001000100100010100111001010110000110001001010001010011010010000011010011000011010010101111000010101010100100001010101010100100010001000000101000101000001100100010000010010110011011010010000100000110001000100001010111001000011010010000000000001000100101100101011010100000000010010000100110000010000110110000000000110000101000100110010100101001110000110100010100010110100110101101001010101100101101001101100100001000001110110101??????0001010010101100001000???????????????011000000100000001000100100100001000100101100010001010010010100010000011000100010101010001001100101110011101101010011101000100010110010000000100000??????000001001001000010000100101???001000000000???100000100001?01011010000101000011010110001101??0000110000111110000000010001001000000000000000000000001000???1001010000000110000001000000001000000000100000000000001000011010100101010000110?0000000000000100001100100000001100000001000010000?111101101101011010100100000010000000000100000000000100100010
010000110000000001001000001011010001000011100001001000001010000010011000001001010001010001110010011010000010010010100010101000001001001000000000000001000010100010111010100000110000010001110000011101000000111011101001001000000000011001111011100000000010001010000101011011101000001010101000000000100100000100000000001001100110100011100001001011010100000000000000111101000111000000010000111101110000111101100011000011011111000000100000001100010010000000001011111001111111101?000000101111??10001000000101010010001100001000010001010011000000011010001000011111000100000100101010000100100000001111001111110101110110110001001010010000101010010000011100100010101000001000001001010011010101010010100110101001101001100010000000001111100100010000001011100111110100100010??10001100100010110011101000101000010000011??1001000000111000?00001000100000001000000000010010001000001100000010000011001000110010001???110010001001010100?????????1000000000000000000100100000100000000001100100100100101100100110100???001001001
0100000010010001110010001100001000000000000000011010000001000100100000010110000010000100110100010100000000000101011001100000010000010001111110100110010010111000000001000001000100000000110000000100000000000000011000000000001??????????????????????????????????????????????????????????????????????????0001100010000100000010001011010000010????????????????001101010011110000000100000001101001000010000001000101010110100011110110000101010??????????????????????????????????????????????????????????????????????????????01010001010000100101010101000000010000000000000?100101101010101010101000100010000001100100000010100010011000000101110000010001000000010110010010101110000000010100000001101000011100000001?00000000001010101000000100010011010010000010010000100011010111000111101000111001000000001101000001000000001101000110001000101000101110000000100???1000001010000001000000010?0000000100?1001?????0001000000001010000010000011101100000000000011010000111010000001001010111001000001001000100001000010000000001111
001000000000010??1011101100010110000?????????1000000010000000000001010000010000100100110010100000110001000010101000000010000000000101010100101000010000100000000000001010001000110010?00100001000011010000000111000100100000110110001000001000000001001010010011000000011101100001100000100010000010000000100100010010010010000000001000000000000010110001010011010000101001010000000010010100000011101000100100000000000010110100010100000100010010001100010010001101011010000000000000101000101001000001010000100101000011000100000010101001000001000011100110111000010000100000010000100010011100000011001101001000000100101100000000000110000110000010110000100100011000001000011010100000010000000000000100000000010011000100000001101000100110100100100001001000000110000001010000000000000100010101100000111001000001001000000000100010010101000100100010010010100000000010000000000000000010100100010101000010001110010100000100001000000101000000000110010000101101010100010001010110101000010000011000011110001011000010001101
11100110010001100000101000010000001100010011000000001000000000000100000001110110110000101010010100101101001001000100011000000101101000000010001001000010001000000110000110010010000010101100000100101001010100101000001000011010001010110000000100101000000011110010000010001010000100010110100101000010000011001100100100000000010010101000100000000000111001100001110000110000101000000111100000101000000000011100111100000101000000000000???0000000000001010000000011111100000000100000000?00000000100000101111111011100101011001011110111010000000100000110110100000010101001100100001000000010100110000100110100?110111110000110000010100001100011001000010101001011100010011000000011010110100000000110001000101011100000000001100100000000110010001101000100001001100100010001000001101011000111101000000101100100100000000000100100000000000000001110111000000101001000101001000001000100110000110001001001000100110010001000100000110000010100000000000000010100010001000011000011010000001000100100000000001100000000000001000
1000000001000011010111001111100000000000000000001010000010100000000011001000010010000000100111000101000000001010000000000001010100000001100110000110100000101000001000000000000000000000100010100000010000000011001111010000000000110010000100000001000001001000001000000010010110000000000000010?0000001000110001000000000110101011110111010000??????00000100110????00000011101100111?111101?????10110000001011010000010001000000111000110000010000001001010000101011000100100001001000000100000100???0100000000000001010000010011100010000000110001000000011011000000111110101110110011000010001111101111000110000101001101001010010010?10000000111011011000000101000111110001010101100110100010000001000000101011000000101001001101101?????10100000001????????00100111101011111111111000111111110101111001101111011110000000000000000000000100000000000100010000001000000000000000010010000001011111001111101110000100110010000101010000101010101101010000100001100000100001000001010011111010100100100101000?????0011000010000000000
10010000000000000000001010011101000110010000101011010101001000001000000000000000001??000010000000000000010000000001001000110000101000100000000010000000000000000010101000000000000011000000000100000000000000001000000000000000001001001100000000000000010010100000010000010000000100000000?0100000101000000000100000000001010000000101000100100000100000000000001000001000000001011101001011101100000100101001000001000?0101101010000110011????????????????????????????????????????????????????????????????????????????????????????????????????????????????????????????????????????????????????????????????????????????????????????????????????????????????????????????????????????????????????????????????????????????????????????????????????????????????????????????????????????????????????????????????????????????????????????????????????????????????????????????????????????????????????????????????????????????????????????????????????????????????????????????????????????????????????????????????????????????????????????????
???????????????????????????????????????????????????????????????????100110011001???????????????????100001000011000????????????????001010100000111100000000000000011110110??????10110111101111001010101000010100000111101110100010010000001??01000000001101001010000?????????0100000000000010000000000000101000000000000000000100000000000000000000001010000000010011100000101101100000100010001001000101011100100011001010000000000000010000100001100010111111011101100110000100100010000001011001010000001001010101010100101101010111010001000001010100110010000000000001001010010000100011000000??????????????0000000000000000010000001101010000000000001000000000000000100001000000000000000000000000001000000001001001010111111110101011??000100100110010001000001011110110110101011011110010010111110000010001000000000000111100???????????????????????1001100010?0000000000000000011101100010000000100010111010??000100000011110011100010100010010010000010010000001000110111110111000000000000100100000010000010001010001101101010
10001000100000001001101000100110101101010000011001011011100000100000000????0000100000001001010101101101100001000101010100000001000010101111000100????????????????00000?0000000?????11000010000000000001111000011000000001000000001000000011010010000010001000011100000010011110000111000111111?100000010100000000000000110100110001100100110010000001000?000??????????????????????????????????????????????????????????????????????????????????????????????????????????????????????????????????????????????????????????????????????????????????????????????????????????????????????????????????????????????????????????????????????????????????????????????????????????00100101000000??????1100000001010100101011010???????????????????????????0110000??00011000101000000001001011100011111101000000000100101100000000000100100000100000110011001001000???0100010010001010110001000100000000100010000010111001110100101101010110001000000000101010101000100001001001010000000000001100000000001000000001000011000000000010100100000001000
100001000101110100101000100101100100100000000011011000001000110100????????011111100100000100100111100010010000100001011100100000000001100011001010100100000110001000011010110110111000001111000010000010000100001000001010010100000110011001100111000001010100000010000101000001000000001101101001001011001010001001010000111000100101111000000011000010000000010001001001000001000100011010000000000?0100????????10?1001011111010111010000000010011100001011100000011100111111100011010100000010100100001100110100010000011011110010110000111111000101101110100100000010011110110001011000101???????0000?1010010010000000000010000010000001000001000000100000010001110110000000000000100110101001000?0001011011000000????101001000000000000?????10100010???00110010100010?????????????????????1010?10001000000010000100000000001010001001100010111011000001010100100000011011000?????????????????00010000000100000100000000001110000000001001101111110111001110110101111101001001010011000000010001000001001000010000100000101001110100
00100000100001011001101000000001000000001000101010000110010001001000110000000001000100111001100010100000010000000000001000000000000000000111000101001001010110111111000101000000000000101110000001000000010010001000001011111110010000111000100010010000001011000110110110011010001001110101010100000011000100010001001001001100000001110000110100010111000100010100111000110001000011000000000001000100000111100011100010110000100101110111001011110000010000101010000000011100010010100001000010001100010100000010000110100010001001001110001100001011100000010101001110000001110100000010100010000110110000101010010110?00000100001000111000010100000101010100011000001101010100000000000????00010000000010000000010??1001010011010100000001111000000000000001000000000000000010100110000000101100011011001011000100100001101000011011110000001010111000001001000100001001001000001000110000101001101010000000000010101011110?0001101100000001010000101100000000000001001001001111011101010000110000011001101000000000000100110000001
000001100101100000001010001010000010000100010000111000010000110101011011010001000001000000000100010110101101000????110100001000000110010100011111101111100000000111111100010101011111100100100010010101000000001011010001010100000000000010010110101001000100000?11001111100000110000000000011001111000010101001101100100010100100000000001000100100000010001101010000110011110001100001010000011000010110001100010100000010100001???100000001000000000110010000001000010100000000001001111000100000000111101010110010001010011110000011000100100000000001111100010101001110000000000000010010001000000001010100011000011010100001?100000011001000010000000000000001101010011101101100001110011??????????01??????0000100000101101010101100100000101001??????111111010100001010000100101000??0001001100010100000000000000001001000010101000000000100000110101010000000000000000100000000000001100010101?110100001010010000???????01001010001101101010001011001000000000010????????????????????????????????1011101111101111100111010011010
001000001000?????????????????????00010000010100100000011001000010000100????????????????????????????????????????001000000010101011000000010????????1000010100000000001110010??????????????????????0101010110111110000001000111001010101011011001001011011101100110111101001001110101010101011001010100110101001101000100???????????????0001100001001101000100010000000000010100????????????????????101100011011001100110010000100000001011011010001010000110000??????????????????????????010001100010101001011011000101010011001001000100110001100100001010010010100100001100010110001010010010111111111111111111111000100001000000010100101001100000000100110000100100000101101100110010100100100000001000010001011101000100100110?1010011001101111111001010???00000100001100100100010111000000101000011010111010100110100110101011101110??11001101110101000100011010000000000000000001010000010000????11111001001100100001101011111100000000100110011000111100001000101000000?101000000000000001000000110001010001001000001001000001001
0000000000011110100??011??????????????????????????1000001111010111111000000001001010011100011100000001010100????01000100000000000100001010001010111111101111101111110001011101100010010010000010110100000000011001001010000000110111110000001100100011000000000000001000011100000011101001001100001101010000000101111110100000001001101110100001?0001110011101000000010000000000000101010100010111010100001111110101100001101010100001100001100100010110100000100111010010000011011100100010001101001110000110001011010000100000001000000001000000??010010000000001111?000010000100000010000000000000000000011010010100000100110000110101001010010000010000100001000010011100001000011011011100000110100101000001000000001110001100101000000000010001001011011100010101000101100000011111000001100000000000000000101101000000100100011000101000000001000000101001010001110100100?????10000100000010010010000111010101101100000101100001010110101001100110111010000????0000000001000100001100110110???11011000000111011110111100111000100
00100100000100010000010000110011010100000000100001???????000000000010001001000000101000010100011011010000101010001001010000?001010101011100001001010001000100100??????????000000000000010110001110010111001011010010110101011000111010101111111???????1100101101001010010100010100101001101011011101010100001000101010010000100100010110110010100101001010111010110010001011110010011001001010001100101101100101010110100110101011101001010011011010????010010110000100101110111101001110101100011101101110110001001111110011010101111101111101010111???????101011011011101101101011111000111100101111111111111111100111011101010010101100111011110110111010101010111101101000011010011111100101010000000010001000000010000000111001000110011011111??????100100100101101?????0000000000000000100000010100010????????????????????????????????000000000010000100101000010110001000001000101011101100110001000000011100000001000010000000011111010000010101000000110000101000000101101110001110101000001011110100010011101010111?1000001000
000000111010001001100011010010000100000100000000101110010???????????????????010100110011000001011011101111010001100000100001011000100011000000000000110010010010010000011100010110010010000010001001110001001000001010011010010101100001101000100110001000000010000000011001100100001010010010100001000000110001000000000000011000000000011000100000010000000000010000000000101101100100000101000000000000100?00100010??11010100000011010001000111101101001000000000000001101011100000000100000111011110010100000000000100000111000011?10100010000001001100000001010001010000000100001111111100000011111100110000000100100001000000000000101100010100101001000101000100000001100000001101000010000001000100010001010100000100001000000010110000000100000000000010110010110001100100001000110001001001011101010011001001011101001001100010001000101001000???001010010000111010011100101110101101100101100111001000100010?????0000?0010000000??????101100100101100100011111010100000000000011010011111111100110100111111011010010110110101
0000010010000001100110101111111111011000100000101000001?1001011000001100000011??10001000100111011111011010010111111100101010101010111000???01?????????????0001101000000010000010110000110111001111011001110100100001111100000010??????????0010000001101010??????0000100000001100110000000100101000010101000000000000000000100100110000101110000101000000010000010000000001011010001001001010000010000011000001110010001000000011000010000110000100011100010001011000000001000001000000000010000000010000000000010110101000000000101010000000000000001001000000000100110101000000000100100000100100100000000000000000000100100000011001100000100000011001010010101010110010000010000000001011000100000010000100000000010000011001011000100000000010010000010100???????????1000010100101010100100001010101010010001001010100001000000010000001000010000010000010010001100000000101100010001000010100000000000100001001000001010000??011100011000000010001000010011000010010110100000000111000001011000000000000010000001100010100111000101
10110100101000101000000101010000000011001000101??110001111?111011100010011?11110111001001111001110100??????11001011010100010101000000000000100000000000010100010000011010001001010100100011000001000000000??101000001111001?000????1111011111010110000000000010000100000110000?????????????????????????????????????????0001010????????????????????????????????????????????10010001001010010101000001000000100011000000000111010101100100110000001000???????????00010101??1101001000000000110001000???001110010001001100000100000110????????????????????????????????????????????????????010000100101011001001100000010???0011000100100110111110001000000000000000000000000000000000000001?????????10000000010000000001000000000000000000100001000??11101000000000100000????????100000100000?11000000000010000000000000100011000000111100111100000010111100010101000??00000010000000000000100000101100000000100000000001010000111010011100000001100100100001000010010000001001000110000000000010111111111010000010001????????1010000001001
00000000101000000001010000101011001110110010001010100000???????????????????????????????????????????????????????????????????????????????????????????????????????????????????????????????????????????????????????????????????????????????????????????????????????????????????????????????????????????????????????????????????????????????0101010???????01101010???00101111010001000100110011000001001110101000001010000111010011001000001101000100000010??????????001010010100010000000000001010010101101111???????????001??????????????????????????????????????????????10011110011000001000110010100111101011000100001001111101011100100000110100100000000000000100000110101011001001100100101001011001101000000100100000011010000011101101101011000000000000000000101001000010111000100000100000110010000100000000001010000010100001000100001000100000010010010000011101000000011000010110000010000101000000010111000010000001100100000000010000000000100101100101001110000000000001001111000111??00001100000001??0000000100010100001111
1101010010000000100000000110000100000000000100011000010101110101011000010100000101000000101??110100101110010011100111000001100010100100100000100001010110111001001100011001000000011100100110010101000000000100???001000000000000000000001010000010111000011000000001100100111000010010000010??????????101????11110110000010100000100000001001000111000101001001101111000000010100???????0110100001000100??1000010110100000000010000010011101100001000100101100001100000000010110100000000000000111100000101010100001011010?01001000000000100100010000100010010000000110000100111000000000000001000000101001000011010001100000000100????0101010111011?11100000001001001000000000000001011011101100111111??????10?????1100001111101111110100101000101100001001000101000000000000000010000010101001000110000???11110100100???????????????????????????????????????????010000010100010011000?0001010??1111?100110100101100010101010101010100000100000000000000000000001000001100001100001011000010000011000100000010100000000100001001000111
01111110000000??????00000000000000001010000????????0000100?0110100100111011001001111101011100100110010??0101101010000001000000010100000000001000000000000000000000010001000101001100111110010100101000000000010000010001000010010001000001110011001010000??????????????????????101010?011001101011100101111000111000011000010100001001000011001001101011101010011000111001000110111100000110000000000001110000000110000001010110011011110?1000100110000101000100001100010000011010011001101101011011001110101011100100011011000000001010000010000010010101000000001000000000001000101000000010111010001100010000101100000000000000000000001000000000000010001001????1000010100010000000011000000001001000001110?101010010010100100010000000000000001011001101001000000000010010000111000111011?????????110110001101111000111000000010111001000101000101010000000000000000010101001001110010101010000000100111101010111110111101000000000010010101010011001000001100000010000000001001??????00100011011010000101101???????????1001010????
???????000001000000000110100010011001110001010000101011101111111011101011101010000000100010100000000000100100001100010000??00000010010010000000000100001000001100010010010010001010100010011000100001000010000000000000010010100010101111000100??????????????????1011101000000010010000100011000000011001010101100111010111010000000000000101000100001111000000000100010000011000000000000000000000010010011000010000000000000000000000000000001??0000000010000100001011010?0000000000001010101001000001000010111101001000000100000001010001000000100100100000000010001110000010000000000000000000000000001000011???????11100000100100001111011111110110?000000100000100000000100?110001001111000110000010010000010000000000000100001100001000010110111111000110011001010110101011010100111?11100001000000000010000000?010010001000000010100010010000000100111111000000001100100100000001000010001011001000000??000010100010110000100000001011110011000001001000000000000001100000000101110101001????????11100???0001000010?011010011110
1111000001000100000001000001000001000011001010000000010101010010000000001100100001011010100011000000110011010001000011110000110000111101000010000100000?010000010110110000001000011000010100000100000000110000001000110000000000001000000000000000000000001000000010000000010000110010110111101100000001011000100100?000100001000000000011000000011000?00101001110100100001000000011101010100010111010111001000010000001101?????0010000010000000000001000010001001010000000000000001001100100100000000000000001011001010110000000000000010111100??00100001011001000000100111111010100110100011100000000000101100001000000001000000000000001000000010000011010????110110010010000001101110000010001111000001000101001110111100000000100001001110000100000111010100001000000100001110010100000010100000011010100000010101010010010101011100111001010100000010110101000???????11010101100010100001001001010000010110000000000000?0100100000000000000001000111110000001111000000000000000000100001101111000101000000001010010100000010100110
000110100111000010011011000101110001011001100000100000011000100011101010100000000000110000000000000001000010110?100100001001000000000000100000000000000001100010101101101000110100000011000010000010010000010100000100101010???00000001001100100101000000100100110001110001010100000010000110000000000000100010001000000010001010010101001100010001010010000000111011000101011000001110011100100111010101000000100010101000010000010000?1000001000110000010000000111111100001????101110000011000101100100000010101111100111111100110001000011101100010010011011000011000000011000111010101100000110001010000000000000010011000011000000100000000000000100000001000000010000000101000000000000000101000010001010????????10010010100010000000011000000000110110001001101110001001011111010000001001001010000000000010000100010011000100000000000110010100000000001000000001000000100110001000110000110001101100100000110111011000011000000101011001000000001110000100000000000011000010000010011000001001000001010000001110001101000000000
000000000100001100110000100010111000000010010000000100010000000000100110100010001011011010?????????1110??0011100001000011101000010100000001100111001001001???0000000000001010010001000000000001000101100001100111000000000000010000101101101010000110101000111001000000000000101000010011010110010000001101100000010000000010110100101001010110000011101011000000????????????0000011000000??????????00100001000000001110101??????1001000010000010100100100110110001000010000010000010110000000010111000000100000000010101000000011000111001000001111000110000010010000010000000101010001101010101000100000001011010010100110000000101110110001000100101000001011001000101001???????000000011010011001010100100100100100000001100110100001000101010000000010000000000000000010010000000001000100011000010010101??00001010000111001010?1001010010101000000100000000100000000010001101000010110000110010??0000000100001010100?11001010100000000011110101101111?0010111101111110000000000000000100000000000100000000000010010101000001010100
0000110100010001100011000000001010110101001000100000000001010110110000001000??????????100110011000010100000011010001????????????????01101001011110111000010000111011011000011011010000001011001000000100010101000001001000000000100???1111000111001100101???1010110000101000100101101010110101001100000101000000000000001100010000000000000001000001010100100001000010100110100100001000001010000111001011000000010001000100010000100000100101101011100000110000000000001000000010010000010001101001001000001101101010000001??????????????????????????00101000000110000000000001000110101010001111000000000000000010000101001100000000000101010001000000001000111001100000000000000000000000000100000001000000000100110100110011010?????????01001100100001010010010000110010010000100000010101000000000000001010001000000010111000100010000110000000010001??????000010101000000100000010000000000010000000000000001001000000010100010000100000100000100010010011011101100100000010111000000000000010000010000010000000010000101000000010
0100101010100010111110000111010100101011000010001010000000000000001100010101001100000000000000100000010000001100000111001101000000000000000000001001010010011001000001001000100000000010101010100000010000001010000001011000100001000010000000001110000001000000001000001000010101100000001001000000001000000000010000000000011100000000000000000011110000100010110000100110000000000010000000000000000011111111110000000001000001001000101001010000100100000000000001000000011000000000110000000100001100000001000100000000000000000000000000000000000000000000000000000000000000000000000000000000000000000000000010000000000000000000000000000000000000010000000000001101101011111010110000000000?000100000000000000000000110000000000100001011000000000000010000000000001101011000100000000000010001000011001000001000101000010010001000000100000000000000000100000101000000000000000010000000011001000000100000011101111010011001100001010111110100000000001010000000101001100000000000000000000000????0001000010011001010??0011111
0111101000001101000000100110001000???????????????????????????1001010000000000010001100000000000000100100001001101000100100100000000000001000001100000110010111001000010001000001111111011010100100100111010111011101011111011001000000010111100001010011000000000010000000001000000010000100000000000000010001000101010110100000000100100000010111000100000100011100000001100000000000000000001001001001011100011111000110000010101100000101000010000000000000111000000010000000000000000001001000000010100001001000010010100000001000001011000110100?000000101000010100010000100010100011101010010010000101010000000000100001110010000100001010010000000000000000000010000010000001000010000000100000000000000000000000000100000000000000001100000000001000010000110100111000101000110000001100110010011000000000000010000111011011110111111101010101111101100011010000111001001110?101010000011001101101001010101100010010110111101000100000000000100000000001000000001001111000000010001000000000000000000010001010000000000000100101
101011000010010100010000000000100000001001100000000000000000100010000100000000000000001100010000000000000010100100100000000000001000100001000000111000000000000000000000000000010000000101000000??000101000000000001000010001011000010011001000010100000000010010100?001011000000110000101101100010000110000000000000000000100000011010110110100000000000010000000100000010001000000000000011000000000001000100000010000000000000000001000000000000000000000110000010100000000001000010000000000000000000000000000000000000000000000000001000000000011100000000000010000000000000001000010000000010000000000110010001100101010010000000001000010010000000000000110000000101000100011010110100100010000100010000000000000000000000110000001000010010011000000000000101101000110101001011010000000000000000100010100001001001010100000000100000100000000000010010000000000100101000110010111100010000010000000010000001001001010000100100000001000000001000001010100001001000000000000000000000000001001100100000100?010000000001001100010
0000000000000000000000000000000010000100010000100????01001101000001001010000000000??????????????????????????????????????????????????????????????????????????????????????????????????????????????????????????????????????????????????????????????????????????????????????????????010010010????????110010101010010110001100111011110001110001000100001000???????????????????????????10001001101110010100000100010010001000010000??????0101100100110000100001000011001001000000?????????????????????????????1010010001010000000110110110100001000100100000100001000000110011000000001000001010010000100100000001000100??????????????????????????????????????????????????????????????????????????????0010010101???????????????????????????????????????????????????????????????????101000010010100001000100?????????????????????100001010010101100101010???????0010000001010001001101000001110010000??????100011000010100000100000011010011010000000010101001001001111100001000001101000000000010010101101000000000101010110000001011????????
?111001010110111100??????1000000010000001110000100100000?????10000000000110010????????100?0101010100101010000000000010001000100010010010100000010010110110010001111100000101010????110100?101000000010010??????10011110110101110101010000001011000000101000010001000000000?????????????0000001000110001010000100010????????????????????????????????????????????????????????????????????????????????????????????????000001001100100001001???0100010010001101010000000001011101011011010101001010000101101001010100110000000000100010100110000111001000010101000010000000010100101100000101100010100100100100011010101000001000010000000010101010000000100011000111000110001?0000000100001001000010010001001000101010011101000001011100101010100010000000010010101101011111101000000000101000000011001000100001000100010100000010100001010000001001000010110001001110000010000000000000101011101100011011100000100101110100000001010100001110100100000110000011010111000000100010110000011100010000010000000101011011100011010100000001???
?????100100011?010010010010000010000000100000???00010000100000001000000000000000011000000100000100000101001000010001111000100100100000101011100010011001011101000010000100011001000000010001000110100100010000001010001001000011000000000001000000100100100000010010101100101100000101000000001100000111011101100000001000000000010100110010001011000000110000000101000000100100101000001000000100010010101100010001001110000000001010001110000100001011001101000000001000000010000???1000000001000001000100100100011000000010000001001010000001001110000000010110001000???1001010110000000000000001000001001000010000011100000001000000001100001000001000101000000100001000101100010001110100100000001010110000011000100000000000000000001000010001100111010110011010000010001000001001001011010000100110101010?????????11011010000001000110001001010010111001001110101011011100100111000110111011001100010001000011110011010011001000110001??????????101000110010000000001000001000100101010000001000111000011000101001100000000101101
????????????????????????????????????????????????????????0001101100000100010110000100001010101000010101??????????????????????????????????????????????????????????????????????????????????????????????????????????????????????????????????????????????????10101000100110010000???????????100101001100010000000101010100101????????????1000010000000100000101001100010010000001000000000101110001010000000100001010001001000000110100000010001001001001001001001001100100100010000110100110010010010000001000010010010000000111000010000011010001000011100000010010100100001000000100000100100000100000100101100010010001010000110010010010100001010111001110101000010100000000000001000000000010000010000100010101???????000001100010000011000000100000000000000000000000000000000010010???????????????????????0110110110110111010000000011101100000000001010101000000000100010011010001001001000000001001000001?1100000000100000010000000001010000000100000000001010001000111011101001001010000000001010000101011101001010011000000000000
0000110110010011100000000001101100011101001001000101000001000000101000000000000000010000000000000000100000100100101110100000111010001111000000001000000000001110000000000100000000000000011010011011100100111101101100100000010001000100001000000101000001010001100100000101011100011000010001010000010110001010001100111110100000010000010000101000001010001110101000000010000000000000100101100010110000000000010000000000010010000100001000000000000001001000001001000101000000001010000011000001001000000111010101110001011011001000001111000101001011011100101000010001010011100000000100001000010000000000101010001000000111110100100?001??100100000001010001100110110000011000000000110010000010010000000011010010001000100000000000101001010100000001001000000010100110001101000100011010100111010000101000000000001100010100000001010100000011010000000001000000001000010000100101010000010000111110001010101000010100000001000000000100110001010100100000001001100011010110000101111000000111101010010000100000101000100001000
10?1001010??1100100000000101010010100100110000101011000111010111110??????1010001000001010100110101010010100100100011111001010010000000010100100001000000010000000000001010100001101011011111010000010101000000000101100000000010110001000001000010010????????????????????????????????????????????????????????????????????????????010000000000000100010001001100111000101000000100???????011010101010100110100111101001101011100010001000101011000000001100001010001000??????00100000000010000000001001011010??????10010000000000????????????01010101???????10101000101000100000001000110010000100001000001001100000000100000000000000000000011000010010110010101001000000000000001100010101100100010101000010010101011000000000000001100101010100100001001010100011001110101101000000011000000101000000001000011001001000100100001010000110000001000000100011000100000001001000000100011000000000000000001000000010000100001000100000110000000000001000000000100000110111110010100?????1000100010001010100011001000001000100001000000100
0100000000000010000100000001100010001000100101000001000100010000001000000000000100000010000000100010101100001000101001000010100000000001000101001100010100010000010111001100110000110110110000000010000100000010010010100111000000000000001001000000000110100000000100010010010000110100000010000001000000000000010100010011001110100000100001000001000000010100100000000001010100000101000100001011000010000010000010000011101000001000000010010001000??????10110000011011000001000000010001????????000100100010100000000011000000001000100??01110000000100000000100101010000000010000000001100000000100011101110100001010101110010110001000000101010001100011100110001100011001010000110101001010000100101001000000001000000011000000010011100001001011010001010011010000110000010100100101????110111010000100001010000000001010001000000101000110000010???010100001100000000101111000010100010000110000000000001000000000100100000000101000100110101000101001000101001000010001000100000100000110001000101000111011000000000001000100
0010000100101000110000000010010001100010000100000000001000000000101000001010000100000001000000000111000000000011001000000110000000101011000010100000000100100000101000000100010100010010001100000101000000001100010000000001100100000000000001000000100110000010001011000000001000000110101011001010000100010000000010000100000000??????000000000000000001101000010010011000000000100110001110100110010000100100001100010010100110100000000000100010010000100000010001010000000000100100010101100000110001101000000100010000000010100000101000000100100000010????0011000000000000001110000111001000000001000111010001010000100111011000011010010101000000??01010011000000010000101100100100000001001000000010001010111001011001100010010011001000011100010000000000100000000001011000010101101010000001000000000010001011100001001111001111001000100011011100100000001001001010110100100001100001010100100100000010100001010001110010101000001000010000000000000110000000000000000000001000000000000000000000000000000000010000000010000
000100000001000001000000000000000000010
	Baxteria_australis         1100110101001001111101110001001000000100010010010011011101010010010100100001000001100??1001101000000000100101010000000100110000101110100100011000000000001000100111010100000000011100000001010010000010000010000000010000111101000000001101010110010000010000000001000010010111010001111010111110100100010000000000000000110001010101110000111110000000001000010000100000001????????0001111101111101?0000011010010011011100111100100101100100100010110010100011100110??01100101001100110110111000000010000000000011000101100001000011001001000111001100000000110100101101010101000001000111010000001000101100011000110110100101001101000100100100000010100110010001010100000010101101010110010000100000001100000111010001100000111011111??????0000000100010001101000000101111100000011000000000000000110010100001010000001000101000011010000001001011001010011100001001011010100100000001111111000000001010001010000001110000000000100010010111011010010001010000000000101000111101010011001100000100010010010000100001000100111111?????
0000001010010100100101110110101001010101001010000011000001010110111110010110010011??????011111001????00010111000000000000000000000000101100000000010000000000000010101101110010000100000001011000110010010010000000000001010100010000100100000000001010010000001010000011011010110101001000010101010001001100000??????????????????00000000000010101010100110100101101000110111001011??001011000001011????????010110010110100000010???????????????????????????100100000100100001000100000000000001000010001101000001100101101010011?????00000010000100111110100100100100001010110000100100101000001000011011000000101??0110000100??011011011001000110010000010010000000010001010010010100010000010000110000001110101000000101100100100000001011010100?001010000010????0010110100???????????????????????????00000110101?11111001100000110110110011001101010011111001????00100000000011101101010011101000111101111011001000001010000000101101101000????????????????????????0110000100000011010000111111110110111011100100000000100001100110
1001000001000000001000100010100000001010100100000001??001000??00000011???1011111111011110111011010110?01??0111010100100101110010000100000100000000110111?10101111111101011001011111100100010?????10010000000000100000101010011000011001010001001010110011001101101100101010?1101??0000010111?0010111??110001010100111010101??1000010010100011000101100001010101111000001001010001110001011001????????1100011100000010100101????????10010???????00100101111011000100001011100100000110000000000011000000010001000011000100001000000100000000000100000000111101100110101010010101001000110011001010001000010001011101001111010000000000000100000000??000??????0001110110101111111111111010101011110101101001111110001101111001011?????????????????????????????????????????????????????????????????????????????????????????????????????????????????????????????????????????????????????????????????????????????????????????????????????????????????????????????????????????11110000101000101111001???????1001000010000000001100000000000100
001001100100111111000?????10001110010101110101000100000001000000001000100000011000000000111001000000?0????????????10100001110001001010011010101001001101010100101011011000000000010000001000000101001010011000110010000000110010000100010100???????????000000000000000000010001100000010001100010000010000010001001100101001101000011000000010101000010101000011000010010000000100100000101????????10010000000010010000100100001000100000001110000000000000000001101110100100000000000000100010000000001000100100000100101010010010001000000000011000??1000101001000000001000000000001000000000000001100000010001000000001000001000000000000100000000000100000010000111010010110101011111???0001001011010100000000010000000100000000001000010111010011001110000010101010111000001000000000010110100000010100000000010000000000000000000001000000000100000001000000000000000000001000000000000010000010000000000000000100001000000000010000000000000000101001000100100010100110000?010000010000000100000000001000000000001000000000000001
00100110000000010000101010010000010001000001000000000000000100000000010111101???????10010110010000101000000101000000110000010100001000100010011000010100010010100010100101000100111011111110100100001000000000101???????0000000000100????0100001001000000101000000110000000000000010??01110110100000000100000000000000000000001001010001001000000000000000000000000000000000000000000100010101010001000100101011??000111101001000010100000100000001000001000110000000100000000010000000000000011000010000100000101000000000010000000000000001000000000000000000000000000000000010000001100100010010010010000000000100000101000001001100000000000000000010100001100100101010101110011001000010001000110100001?????????????????????????????????????????????????????????????????????????????????????????101000100010000010001010110001000000001010010110001010000001?????????????????????????????100110010010111101001100101000000000100010100100000000010010010100101000100001001011101001000010000010010000101010001001000000010101001000
10000001010100101011010100000010000110010000010101000000000000110001010000110000100100000001101000100010100010010100101011001111111110100111101011??????????????????????????????101001??1011101011010001011010001000101010110110100000110000110000100010100000000100000010110100000100011001010????????????????????????????1000100010000000001100100000001000110000001010001001001100101101001100110110010100100110011000000001100010000100000101010100110101010000010000010101100110001000000001000100000000110001100001000001010000001100001001001000001100110000001001000000100000001????????????00011100101010101000100001000000001010100111101100101111011001101001000100001001010000000001110001000000000010100000100000????????????000000101000100000000001000101010010100011000111101010100000100001001000010010000101011111010001001011110100100000001000010000000000001100000000000001001010101000001000000010010100100010011001010101000010????????0000000101100000000000001000000000001000000000000001001010010010100???????
??????00100000010000000010100110100010100000000010101110100100111010110001????????0100011010010001000101100110100101010101110000101001010010000100001101111000000??001000000110100010100000101101001000001010011001010010001100???????????????????????1010100100001010101101010100100100100000101101001100000110110100101011100001010010101000000101001001010100100010010010100001010100011000011010001010000111010011010110100011010101010101010????000101100000000110010101??????10010100101010000001001010???000101101000000000000000010001001001000010000001011000000010000100100000100000100000000100001100110011000011100101010110111111010?????????01111111100101001100000100010001001000010000100101??0000011111111001001101110001100110101010101000010110000001101??0000110010000000100100000110101010000000000000000000001000???1000010001100010000001000000000000101101000010100010101000011???000001110100010?000110010111?????????101110000110000100000000010000??011110101111010000010010010001001000001000010010011110100
00100111000000000100000100000000000000001110100101100000000000000001000001000001001??????????01001001000001011000100010100001100110101?010000001100010000001100000111010000000101010000001100010010000000010110101000001000101000000001000111010010010000010001011111101011011110000100100001110101000100010011011000010000000000100000101111010101011010100001010000000110101000110000001000000001000110000110111010010110011011101000101010000001011010111000000000111111001111111101000000010111110110000000101001100100011100100001100010100000001001110100110000100110111000011101010101000100001000011111011111101011110010100001000101100010110111?????????????????????????????0001000100010010010???????01111???011000010000100010001000101?001100110100?111001111111100?0??0001101010001101101110000101100000010100110100101000000000010000000100001000000010000000000011111010000010000000000100110011010000001000??0100????101000100110101????????????10100011011011001111001010001111101000000100011110011001100???100010101
000011001000100001101001000100011011111101000001001100?????0000000010001001010111011010000001????0111110111001001000101010100101000001011??0000???????????????????????????????????????????????????????????????????????????????????????????????000000000111011111011100011010101100000100000000001????0101???1100110000110100010011101100111101101110???????????10010100?000001001100010001101000???????????????????????????????????????????????????????011011111101100010101101010001??????????????00110000??????????????????10000010100110001000000001000000010010100100101101000?111010110110100000100011000101110100001010010001011010100010110010110001000010001111010000101011010100010100000010101111?110001000010000010001111100001000101000111010111010010001100010010010001101011101001001110110000000001000010011001011110010000101?000010111110???11100000001011000000010100101000????????????10111?1001100010000000001000010001000001000000100000100101001110100100000000011001000101010100000100100100010100010010000000111
001001000110001??10110011000011100000100000001?1010001000110000000001011001011101110011010011101101??????????????????????000000000101010100101000001011101001000010100000011100010011?00111110011100110011000101101100110000010000100000001010000001000010001011100010011101101000010000001010000100000010010110110010000001101000000100100100010011000100000011001000101010110000000010010100110010111000000000000100000011110010010100000000000000001001010000100111000110001010011100001000001001000001010000100101000011010100000000000000100011000100110110101000010011010001010010000011110010110100001101100010000100100000100000000010010110001010110100100001010011000000110101110010010000000101100000011011010000111101001010011010110100100100011001011010000110000001010000000001010010000111010000100001000000000000101100000000011100001100001110011101000100100011000010001000000000100001010111100001000110010001100010011000001100100010001100100011000111001010010000010110000000000010111001011101011101001110011101
0010111001101100010001000000001000110010100110000001010101000001111?000100011101001100????10000100011001100101010101010000000001010000001000001101001010100000101010011011000000011000?????100001000000101110101100000001000001000001100100100000010100000011110100000001010000100100000010001010100000001101100100110000000000101001010100000010000001010000110000111000001000101110100110110011111010100100001000000010000010???10000000001??00000??0000010100000000010000100010000111110110000100101000101111110110110100001100101111101000000000101110000000100110110110110011001100101110100011001001000001100100000100000010110001000000100101001101010100010001001100010111010000000110110000000100110001000101110000100001101000010010001010101001100000000001000000000010001001001011001000110001001011001111101010000110100000000100000100011000000100100000000000000101000010001000100110010101101000000000000110100100001000011110000111010001010100001000101011000000000001001000000000011100000000001001011010000000010000
0000000001001010011101010101100000100000010001001010000001100001000101000001001001000000000110010001000000100011000000000100101100001110001110010010101100101000000100010000100000010001001?1010000001001011100100010101?000000000000010100100000101010100000001010010000001001010100000010010010001011010001010100001111100111111101??10010101010101110101????10000101111000011100011?11110?????110000???1010110??010110010011111111100101011110100000000010000???01100010010000000100000110000100001100110111111111100000000101101010101010111100110001010101111011101111101111011111110000011?????????????1101111000111010000111101101111000111010100001000000001100110001101000001101110111010000001000000111101110010101100011101110?????????0100001010????????????1101001111011011????????????????????110111011111000000000000000100101000001000011011000010101100011100000000001000000000?1111111101111011010111001001100000101111001110011010100101001000100100011001001110001????0111010100010010011001010100011000010010101000
1001000110010101100000000011001???????1100001001111011010010010111010000000000101????1010110??0000000000100100000010010001000001010000000000000000100000000000000?01010000000000101110000000111000100000000000010100101000000000010100010000001001000010101001000000100000100010001000011001001110001000000000000000000000001000001010000000000000010000001000000100100??000010010111010110111011011010000100001100010111000111101000000000000001001100111111?111111111111111111101111111111111111111010101011111111101010111110011011111001010000000000000001000010101001100?????0100010000101010100101010101111111101000100000001011010001101000000000100000000001010111001010111010001011101101001101001111001000010011010110110010011010010010001000000011010100000000010110000101000010101001001000011000100???????????????????????????????????????010010001010100100100101100000000110100000110000??????????????0101001101000001011010011001111101010111100101001011001000110010001110110101001101011100101100000001001??????????1
000100??10101000000100101000110010101010101011100101010111010110101101001100011100101010100100100101001001010010110010010100100?????????0001001100110001010000??11110101?101101111011101111100110110101010110101111010110101000110001011001011000100001000010100000000111000000010100010101100010100101010100010111001110010110?11101101111100000001000001000100011010100000100010000100010001011100110111000001010100000010110001110101000110001000100?1111110101110110110011001001000001??????0010???????0100110101001110110101011101001100??????????1100100000000000?????????????????????????????0100101001100000000000000001000000????????00000010000100000000000000010001100000000000000000000000000100000000001000???0111101110011011??000???01101010110011101011100100100001100101011101100100000000101000000100001111001001010101110100110001111000101110111011011000001010000001010100000000010000101110101??000000100110000000010010101001010101000010000000010011111011110110000000100101010010100000010010111010100101011010
010000011100010001001010001111010111110011??010100111010???????????111100111111011011100000010101101100011001001010100100100001000010101111000011????????00001??????????10000010100010000001001000001001111000000001000110100001001000101010110100100000110010001000000100000010011010010111111?00000011000100010101000000000010000001010110010001001100?00111101111????????0111111111111111111111111111111111111?1101110111111111111101010111111111111111111111111111111111111111110111111111111111111111111111111111111?????11111111111111110101111111?11111111111101010111011111110?100101010100101111111110111111101111?????1101111001011101001010111101111111????10000000000000000000000??????????????????????0001010110011101011011010010010010010001000000000000000001101111011001101100000010010100110100011110101101000110000011001100000010???10010010010001010000001100101100000100000000110101011111101100111010100000001100110??0111101100110010001100101000000000000100000100001000001000101000000010000?01110100010101010
10???00111001100011010001001????01101???10010001010000000000110000???0100?????0100011010000010001111101000100001101011000110001010001110001000100110010100001000011001001010100111110100010100010110001000110010101000000000011000000001101100011101000101001001000010010101000000000101111101101000000000000010100111000101000000010011100100011010000010010000000100000101000100111000101000111110111011010000000000001000000101000010000101010011001001001100000010100011111100011010101010010000101001110010101001000011011101110010111011111000111011010001111001000000001001111110111???????1110100111000101100000000000100000110010010000110001101001101100011110100000000000010110??100101000010010101101111111111000010101010011101111?????101011010011000111010110101?????????????????????100000010010000000000000000011110110111110001111110000101000001101010????????1101010111011110100010010000100000110110101000???00000010000001111010110111??11110101111100010100000011010000010110000100000000000000000101000101001000
00100100010100001001000001000101000000000100110000001110011?0000001000001100101011010???1010100001100001000000010010101001001000000001001111000111011011000000111001000101000000100011001101000111010001000000011110101011111010010000110000100100001000100101010110110010101000010010010110100010000010000101010001000011100000100011010110010100010101000110001100111000010000001011000101000000000010000001010011100010111000011001011011010010100100010100101000000010011000011000000000000000011000110010001010000010101111000001001000000010000101100000010101101110000000011000101010?00000100011101111000010100101????00000001000110100010010000001010100100011001011110000001101000110010101011010010000000010100000101100101011101011111110000000000001101010110011111101011111000010111100111010011010000010100001110001100001110000100001111100011011011000001011011010111100101010100100????11000000000001100100000?0101101000111000001000101110101011000000110010001100111101101100000000010111101001000100010110100011001
100001000111101010001010000000100010000000000110100100110100100000000000000000000000000000000111000110011000010????100100000010010001100011101????01111001000000111???00110101011111101011110001010110110000010011101000101000100010110101001001010100010010000010001000001000001000???000100101110011010100010110111010001011110000100000001101??????0001001101001010101011111011101011011000011010010110100000101100000000110000110100100001???10100000010000000100101010?111100011001011000101000010101001000110???11010010011100000100010010000001010001101001010100111100000000000001001000101000011010001000000100010010000011000000100010111????01100111111001110000111010111101001010011111111111010101100010100110101111101101101100100101000??00010100000000000011100001001??1001100101011100011011111010000000011010010111000000101001000?????????10000000100100000000100100000001000010010?001001100000000010?????????????????????100101001011000001101010100000110101001111011001111011111101101010000110000111110101110101
0010010???????0110000011111011110011011110010000010001100101010000010100????????????????00001100110110110001001001000000101010000101010001110101011100000101000000001110000101001110110100110101010101100010111100110100101010001000111101001101010110000011010010110110000101110010000000110011001011010010000101101100110100000011010101010101010101010110110101001110001110111010010100110110011010000010110100001010000100100010???????????????????????????????????????????????????????????????????????????????????????????????????????????????????????????????????????????????????????????????????????????????00111011010000001001010100101000000111111000010010001010110110??????????????????????????????????????????????001?110111011001011100001101001000010100000100100100010011000000001000011010111010100100100000001000100100010100110011100100010??1001000011010011001101110111111001110011111100100110001000110101111111000000100010101100011???1100000001100001?101000000?00101110111?10111000011000101100011000100000010
100000010110011011111001111001100100000001000100001101111111010111111000011011001010011100000110001000101000????00000100000000100100001010001010???111101111101111110001011000010101010?????????????011111000010000010100000011001100??000101100000011000010000001001000011100000111100001000000001100100000000000?????????????????????????????????????????????????????????????????????????????????????????????????????111101011100001001000110000010010000000000010110011000010110010110110010001000???10110000011010111001101100011100111111110101000110010010011111?000011110110100101111111110110000001011011010101000001001001100100000100001001000101101000000011011100010000011000001111110001100110010111011000101100001000001001000000000011000111011000000111000100100011011110001100100000001000000000101100010000100000011000000001100101000100001010100001011001000?????10110001000010110111010111000101101101100101100001010110011001001000011101??010000000111110110001101111101110????011101111011111110101010111???????
?????????00100010??????001000111010010000000000001??????????????????????????????????????????????????????????????????????????0010101010110000100100001011010100001010010011100010101010????????????????????????????????????????????????????????????????????100011110101101?????????00001001010011100010101110001001000100110001???????????????100101010010101010100110101011000110111011011010101101101001100100011000100000111010101001011010100000001101011111011011110111001010111111100110111100111011101100010011111100000001011111001111101011111??????0110101111111011111010110101001110111011111111100111110111110111001111111011001110111011101110101010101111110101?101101001111100001100000011010100011011010111100011000010?010000000000011101100100100100101?????0000001110??000010000000101010010010100????????????1011110010101000000000101110000110010001100010001110000000101010000010010000010101100000010011010100010111110010001101001101010101111010000100111010000011101010001010011100000101101?000011101100001010
000101010000100000000000001101100100000000000100011000010???????????????????111100110011000000000011101111011110000000100111111100100011110000010010110001001010000000111110011110010101000001000000100000000001010110011110110110110001100100110011001001011010000000011001100000010110111010100101000011010000000000000000011100001000110100000001101101100001011101?00011001001010010001001011000100001100?01101010??100101000000011100010001111011??11000111110100110110101001000000010000110??1111001010000000000010001000001000011000111001110011100111010111000100001000100001000????101000011110100110??01001100010?1000001000100101101001100101000001000000100000011100100001111001000000000000111110001011000000100010000011001100100000000000001000011011010000000000000001100100100000001000000010000010101011101011011000010100000001000000???010010000110011101011011011101001011101110011???????0101110111011110000011101010??????001101100101100100111011000000000010?100100011???????10111011110011?01101011011001?0010
101111010110010?????11100000111110111000100000110010000001110000000000000000110001001000100111011101011101111111111111011010100101100101??????????????????0000000000100010000000000100??????????????1000110011110001000100000???00000000000000000000000001110011011100000011110011000010001001011001010100000001000001010100010000100010001000000000010001000001000001000101100000000110101000001001100100000110011001110010000000001000000000000001100000011111100001000100110001011101110110100000000110100110001011000000000001000000001001100101100101000000000011010011001000010001000010100000000000000010010000110010000001100000000010010001100000100000100000001001000000000000111101000010001000010010000000000100100000000100010001101001000101010101000010101110100101010101010010000101001101001001001101010001010001110110111000100000001000001001010100000000??????0010000000000010000000001010101001000001010001?1111000001010000000000000010001000010100001010????????????????11010010000100100001001101001010110100101
0110101101001101001101110100100101????????????????????????????????????????????????????????????????????????????????????????????????????????????????10001010100010001010110010000010111010010100011010101011100011100????????????????????????????????????????????????????????????????????????????????????????????????????????????????????????????????????????????????????????????????????????????????????????????????????????????????????????????????????????????????????????????????????????????????????????????????????????????????????????????????????????????????????????????????????????????????????????????????????????????????????????????????0100100110010111010001001010111011???????????????????????010011101000000000001100100110000100??1110100000?000?000011010001110100011011??110000000000111100000011010100??1000001101111??0000000011110010000111001000111111111?00100100001000001001000110100000000101110000110110111000000001111010010000001011010010001000101011000000001010111111111010100001000????????0101101111110
11110111111111110111001010011111101101101101010110001101110111010100101101110111111111111001110010111010010111101001111111111111111111111001111111111111110110111111010010100101010010001101010111001110111001101111111111111111???1111111111111111111111101110111110111111101111111111111110111110011111111101111011111110101101??????????????????0001000110???011001001010101011010010???????1011110010011011011000000100110110000000000000000010000100101011110010000101110010111110101010110101101101110110000000100011101100110101010111111110101010110111111111110111001111000000000010000000100000001000010010000110100011100011000100011010000010100010000001110101000101111010100100001010001101100110000000000001000000011110011101111000????00001000000100101010110110001000000101001100111011101111010011010010000001000000110100000100010010010110000011001001010111000010010011110100101010000000001000011001001111100110100010111000110001110101100000101000000010010110101010000001000100111111011100?100100010000001111
100??0001000001001000010001000011?000000000100011011010111110001010010000101001100000000001??00001101001001100110001100001?1111??100010010011100001010110100011010100011000100000011011100100010000000110010101??010110000010000000000000001000000000100001????0100011001001011110100000000100111?1111101011000000000001010110011100000010010000011100111100000111110000000100001110100111101000100000010100101?????????0000000010001100101011001001001100000001111000000110110000000000000011001111010000001000100010100101?101000010000111010001000010000010000010010100000001010010001001000000001010101001001000100010000??????????????????????????????????????????????????????????????????????????????????????????????????????????????????????1100001001010000010000010000000010100010101001000110000???111101001010??????????????????????????????????????????001????????100100100110010111????????00101100011100010100010101010100000100000000000000010000000010001001010010101010000010000011000100000100100000010000001111011110
01111111010101100???011010010000000110010001010110100001000101000010010011000100111101101010010011101???110101111101101110101011010100000000000?????110000000100000000010101010011101111100000010110???000000100100100001111110100100100001101110001100101000??1110111111111011010101010001010101110010110111111100000101000110000110100001010001110111110101011011011??10000000011101000000000101100000010000000100000001010110010101100?10001010100000000000000001110100100111100100011010010110101011010101110100110110110010000100100101100110101001100001000000000000000100000101000000110101000111000011101011000000001010000000000000000000010000100110?????01101000100101001000010000000001011000001000?10101101000000?1101010???????0100111000001000100100000000010100011010101111001?????????101110001100111000100010000100000110000000101000000000000000001000011??00011000000100100100001101010111010101111011?0000011000100000110101010001000010000001001010000110110110001????1100001000110101101100101110000101000000????
???????100100110000001101111001010000110100101111010010010111???11101011101000100110010000100000010010??????????1000011??1?11000101000010000101010110011000010100001010001010101001101110001000???0010000??00000000000001110101?????????0111000010101110000??????????01101000000100101010101??????0010100101??11011110011001100010000101000000100101011011000000001010000010010000000001101000100100100001000000001000000???????????????01110010000000011101101011010101001?0110011110101010101010010011000100100011000000110011100000101000100000000000000100000000010011000000000100110011111111111101100010001000100010000000101100000011011111111001?11010101101010000000000???00000011010000100000000001???01000000000000000001101010000001101?0001110001101100000100000100010101000011111000010010001000111000011001010100100000000100010011000000010111100110110?????01000000000010000000000100001011111110001100000000001010101111010011000000010100000010010000010100001101010???0100010101001101???000100000100101010011011?10
11101000010101001001001000110000011001100010?0001000010101010010000000100000000011010000101000010001110000000000000010001000110010110111001001011110110000?000000111010001001111011001011000000000010000100000100?00000100000000100010001?????????10?0000011?00000000000000100101100?????11110100101000000100???????1100100001100001010000000000011010?000010010001000000011000001111101111001??10101001001110000000100110100???????000000000010???101001000??10010100101000011111100000001?0110111000001000001100001000000000000000000100110101?1?????11101101011000000011111101010011011001???10100111111110100001000101000000100000000010001010000000100?0????0100101000000000111011110100110011010010010000010001011101001001010000000001100010000001111100000011000011010011110111100000101000000011000000000100110100010011101011001110010000001110100000111111011000000000001001010000010011100000000011000101000000000??11011110010001000000110111110010111111101111000110101000100001000000100101000001101110111010001010000110
0001100000010010100111100111111011001011000001001000000001011010101111101000001010000101111101101001000000101001001011100100000100010101100000011001010110110010000010000100110?0000001010000001001111101000010000111001?010???00??010100001001000111101110001000000110001001100010000000011100000001001100001100100111111111000000000000000100000011100000000101101100000111100010110000110000101100010?000011100100101000010000000010?1000001101110111011000010001011010100????1011110000000010101101111000101001111000101100110110000011011101001101100000110000000010000110101011111010000001101101??10111110100110001000000?1011110001011000101010110001?01011011111110010110010010000000000100000100100010101001000100???100010000100000110000000100100100001100000100000010011011100001100000001000000100001000100011011100000000101000100001100110001001000100001100010010110001110010011001101101001110010110000001000111000000101011000000000001110000000000011100???????????0011011000001000000000001000001101000000100000101
00000001001010101011001001101011100101001001000000000000?1110111???1110?1000100000000???????????1011101??001110001111001100100000010000100110010010100000000001000001000001101100101111100000110101011000001000100000010000101000000000111010000001101110000110001000000011001000000011110111100110100001000100000100000000100101001010000101001000010010100000000010000001011100100001000001010010100100000010010100110000100001101110000100101000010001111011000000001000110111101011000000101101110001000001001000011100000101101000100101000011000011000010000100010010010010001000110111100100010100000001011000010011000000010000110000000000010111000101100001000100111101001000000110010110010100000100110000000000011000010100100010010????0000010000000000?00000010000000001001000010001100010010????001100100111010100001?1001001001010??????00001001111010001101010001010101110010111010010000101000000101010010100101110100001001111001110111??011111101111111010110001010???01001000100000000????0000000110111100101101100
0000000110000111100010100000100000000100001??????????????????101110001001001111000100010001010100110110110100010100110000010001100001101011011000110011000111011011101000010010????0000010110001000001000001010010000011000001101011100000000111001010001???00101100101011001010???????11101000001101?1100101101100000?????100011110100010100100000000011101010100001010001000001001000001101010011000000110000000000100000010001000110010010000101100000011001100010001101001000001110001001001100001000000100010011000001000000100000000000??00001101010100000011010010100000001111000100001011100001100101001100000000011111011000001010000010100000000010010010110110101001000011000100100011001000001100101000100001????????????????????????100011000010000010100000100000010100001101101000000000101100101010010001101011000010001000110110000010100001011000000000100000000100000001000001010000000000000001011100101010100011000100001001100100010000010000101101010000010111000111000000000000000000010000000100000011011000010
01101010100000101011000101100111001001110000000000000100000000001111000110011011000000000000001000000101110010001011010111000100000000000000001010101100110110000000111100001100000000001000100110001110000000000000000000001000010000100000010011101000000000000011000110001101010000000010001010000110010010100000001000000010110110000100000000010111001000111100000001100100000100001001000000000000111111111??100110001000001001001001011011010100100000011110100000000011000001000100000000100001100000101110100000010001000010000000000000000000000000000000000000000000000000000000000000000000000000000000010000000000000000000000000000000000000000000000000000110001010?1101011??????????????00000000000000000000011001010001000000101100001000001000000100100010110000100010000010100001000010011100100000100111100000000110000010000000000000001100110000?00010000000000000110000000011100001000001101111110111101???001000100?10100001010000000000101010000011100100001100000110000000000000000000001101000000000100011111
011110100011011100001011000100100011010011???????????????????10010100000000000100000001000100000100101000010111010001001001001000000000000000011001000100101010011111000000?000111011101101010010010010101011101010?????111110001?000001010110000100011100000000101?010000000000011000000?1100000010010001100100010001000110011001011000000001001100011000110100001001000100000000100000000000101001000001110010111000011000001011000010001100000000000000011000011000000000000000000010011000010000010010011000101000000010000000100000101100101001?111000010000001000100100100000111000001111001111001110101000000100010000111100000000100100000000000000000010001100000000000000010001000000000001????????????????????????????????????????????????????????????????????????????????????????????????????????????????????????????????????????????????????????000100000010001000100100001000100011010000001000000000100000001001110000000001000000000001110001010000000001001001000010100001000000000000010000001000000100000000100010101
1000100000010101100100000000001000010010011000000000000000000001000001000101000000000011000000000100000000101001001000001001010010000100110000000010000100000000000000010000???????00101000000101000000010000000000100100100111010001001000001101010001000001001000001000010010001100001110000011100001110000000000000000000000001010101100011000100000000000000001000000000100001001000100100000100000000000000010100010000100010000010010000000000000100001001001000000100000010000000000000000000001000000000000000000000000000000000010001000010000100100001011001010000000000010000000000000000000000000110110000101010111100000000000000000101000000010001000000100101000000100001100001000100000000100000100001010010000001100000000000110000000000010000101011001001010110110100000000000000000000000101001000010010001000000000000000000000000000110010000000000000010001010101000100000001100000010100000001100000000000001000000010000000010000001101000110000000000000000000000000000010011001000100011000000000001010000000
00000100000000000000000000000010100100000000001001111100000000001010100010010000000100101010101000011010000111001000101010110010000100101010110101010100100111100100110100100101100001000110101010001100010110110011010001010011010010111010100101100100100110??????10100110000111010000101010110100100010011001000101010000101100110101000011000100100100101001110001000100111001110000101101001010000011000000100100101001001111111010101011111010101110110010111001011110100000001001010001000010011000101000101110001001001000110101010001000000001000000100010000000100000000000000110001001000101000100001?????1011111011011000011101101101100011000011011011010??????????????????110101001100100010011101?????1111111111101101111111111111111110111111011111?0111111111001000000100000001000101100011010101010000011100010110000101111010101011111110??10011000100000001010011110001000110101010011100110011001000000100010000011??????00000000000000010110000000011001010010000001100100000000000000100100001010110011001010101?
?111010010010111001??????1100011011001000111000000000000001100000010???1010001????????110?01000000000010000000000011010000000010010000101000000000011101100010011111010101111111001101000?????1110000110001000001000001100000001000010000001001010000001000000000001000000000000000010000000000000010000000000000101000000000000000??1011000001001000101000001010010000101000100100000000001000001000000000010010110111010010000010001?????????????0001110000100001000101111110101010101001001001????100100111011000100000001100000101010000110100000010101000010010000100001101101001001100010000100111100111010000100000000000000000010001100000000101010000111100000001?0000110010101010001101001001001000000000111101000000001110000010101010010010010010101111010110010000000101100001010010001000010001011010010000000000100001000010111101010110000001111110011??????0100000000110000110000001111101111101001000010010001100000111011001100000001100000010100000000110001000000111101110111?????011100010111100000100????01001101
1000000100110010100001000100000110000001000001???0010000100000000110000000010000110000000101010000000001010000001000111100001100000100100101101011001000001101000010001010011010000001001001110000001100101100111000110101000001001000000001110100000000000100010100000100011001110110100000000100010010111100000101001111010000010100000000001110000000110011001000011000100110000000001100000000010010011100000011000001000000111100000010000000001100001001100010000000000111001000011000000100100001010011010011100000001000011110001000000101111000110001001010100000010010101001110?0000000001001011001010000000110100000001010011???0001010110010000010100101011001010111000100011101001000100100011100110010001000010000110010000?????????????????????????00???????0001001010110101010100100000110???????????????????????????10000110110????????????????????????????????????????????????????????????????????????????????????????????????????????????????????11101000000001001100100001000010011100100001110001101100000000011010
01100101110100000100110000000000100000101001100100000?????????????????????????????????????????????????????????????????????????????????????????????????????????????????????????????????????????????????????????????????????????????????????????????????????????????????????????????????????????????0100101000011001010101????????????1001?00100???00100101010100000101000001000100000001001001101000100010100000000000000000001010000001001100011100000101010100101100000000010011011001011101001010010001000101001000001001010000011010101001010010101000000001010001001100000000010110000100010000001010111011000000000000011000001000110000010100011010101010011010101101001010010000000001000010011010100111001000???1010100001010001100100010001000010?010000100010000010110110111101111111110101011010000110110000001101010000100011?????01010101010000110001100001000??011110011000000000000001010000100?1100000001100101100100000001001001101000010000000010001000010110000101000111000100011110000000000100100001100010000000000
0001010100110101011111100001100100010000011001101001010000000011100100110001000100000001100010000100000100110000100001100011110100101000010000010100000100000000000000100100000000000100011010011111010111111???01111000?000010101000101011101?01010101000101111101010101000000001001000010???????????????????????????????????001001000010100100010000100100110110100100101011?0001000001000101001010001101111010????????001000000000100001000000????100001101010101010001000000001011100010000100000001000000011101100100010110010100110101010000010010010100001000001100000101101000001000100000000000100110000110101001101101110010110101101101111100000010101001????0100000011000001001010001001011101011000100010000001010010000000000100100000000100100001100100110011100001000000000001010110011000101001000000111001100010100000101001001000011001010000000010001000011010000100011000000011100111011010010101010101100001100100000001011010011100000101010110000001011010000000101110011000011000000010110100100100000101100000
10?10010000111000011010011010100100100110000??000000110000100000000000010000000000000100110101101100000010110010000000101001011000010100000010000000000001000000000000110010100000000000000010100001010???????????????????????????????????????????????????????????????????????????????????????????????????????????????????????????????????????????????????????????????00110100100???????110100011000011110000101001000101111100101110100010110010100110001001010100100??????1110000000011000000000000010000000100010000000100000????????????0011010111?????1110101010010010000000010011000100100100001000010100010001010001011110010000010011100001011010101100000100000001010000110001001010010000010000011001010011001010000000000010110100010000000110010010111000110010111001001100000000001101000100100000000100100010000000000010000010000000000000010000001000000000100000010011100000010100000000000000001000000000100000000001100000100000100000000010110000110100001000001000??01000110010001011000101000001001100000101000110
1010001000111000100000101?????00100000001001000000110001010100001010000010100000000000000100001000000000000000011010010100100010000000100011000010101000001100111000010011001010001100100110001110010110100100010011001001010000000010100000001110101000101000000001000100010000010010000001000010011000100011001101000001110001111000001001001100010000000100101010100010100011000101100000000000010100000000010000000000111000000000001000101000001001000000110010000110101010010111010000100111001000100110000100100000111000000000000000110000??00000000000001000100110100000010000100000100000100010010001110100000000100000110000011000100100101101000011001110000000000100001001010011000110000100001001101110011000000011000000001011100001000100000100001000000010110010000101100?????????1001010110000101110000010010000011000101000000010001000010100000000001000000100100000010000010110100100100001000000010100100100000000011000010110110100010000000001000000001000110000000100001110001010100000001110000010000000000001
010100000000100000000000001001000010001100000000000000010001100110110010000000001100100100000000110000001000001000100000001000000000000001000010000000001010000001100000010100011010100011110110010100111000110001001100001011001000000000010001010000001010000010001010000000000000000000000100000000011101000000100010000100100001110000010000010000000000010000001000000000000000011000000100000101001010010001000000101010001000010001100010011110000010100000000000000000000001010001110110000010010110011000001000010000000000001110101000000010100001011110010010101010010100101100000001010100100100111010001011001000011010000110000100010001000??1001000010001001011011000000001000000001001000000000011011010001001010000100000100100011100100100001001010000000001???100101010011010000000100001000001100011100100001111110011000110011101000000010001101100001111101011010110111001101010?101110100101011010110100101001001001011011000001010011000000010001100100111000001000000101011110010000000000000110000000000010000
001000000000000000011000100000000000000
	Bismarckia_nobilis         10010010101100100000100101100000100011101001011001011000000001000000100001010000001001010011010000000001011010000010001010001001000000001010000010100001110001001010000000000100011001010011000100100100100001000000100000100100000?000010000001100001001000001101000001000001000100000?0100????001000?1000100000000100010001100001001000010011111010000010000000000000100110100000000110100000000100000001000010000101000000010000100000000000000000001000100010100000101010000001010011001100100000000010010000100000110000000001000101010000010011010000011100001001110111000000000000111110000010100011100100100101010000010011010010101001010000100110000001000101000000011011000001110000000000010011000001000100101100000111000000010000000000100010001001000001001110100010101100000000000001011101100100001000010001001000011100000000101011101100101101100100001010100000010000100011000000011010110010110001100100100000010000100110001010000000001100100000101000000010000000110000001100001001010010000001001100111011?????
0000001000010101011001111000010001001001000000100010000?????????????00011001101100??????1010?????1100001000000101001000??111110010100001000000000000000000000000010001000100100010100000010000000010000001000000000000100010000010000010000000100010110110000000000000000000100000000001000000010000??????100101010010010100100100??????000010010?101010101011010???1000000111001000?????????0000100010010000000100000000100000100??000001000010010101?????000000000000001110000100100110100110000000001011010000000000000000000010001000000011000000110001000000100101011010010000100100100000000000000101000100010??100001010010101101011101010100010001000000100001010000000001000000000000000000000000000000100010010100010001001011010100001000000101000000000000100010101?01001000010000100100001000000001101011010?10110100000001100000110011011001111010011000010101101010000001000011011011000000000000000010000000100000010010011000110010100100110100101000010110000000????11010001011100000000001000001100000101111011110100
01010000001000000110101010100000001000010111110101010001100010000000111001100000000000000010000010010010011110010000000100000100100000100010000000110010001010000000000100001011111111000100000001000000010000110000000100000100100101110001000011010110111011010101100000001010??000000000000111011000000101000100000100000011000100110000010001010000010101100000000000001000010010011010011111101011000101010000101000000000000000000000011000100010000011000000000000000000010000000000000000010100000001000011000000000000001100000000000000100100??????00000000000011100110100011010100100000000001000111110111011101000000010000010001001000000001000010?????????????????????????????????????????????????????????????????????????????????????????????????????????????????????????????????????????????????????????????????????????????????????????????????????????????????????????????????????????????????????????????????????????????????????????????????????????????00101010100001????????????????010101100000000100000000000000
0000100100000000110011010110001110110101110100000100100000000000001000000000000000000000111101010110111111???10001101000101100010000101010101011???101001010000100111010000000000000000000000001010010100000000000001000000000100001000001001000000100001010101000010100000101010010101001010001010001010100000100110010100100100001100000000010100001011000101100001010000000000000000010100001000000000100000000100010000000000000000000000000000000000000000001011100000010000000000001000000000000000001010100000000000100100000100010000000000101110000010000001010000100000000100001000000000001000000000010000000010000000000000000000000001000110000000000001111000011101010111?????0000001011010000010000010000000000100000001000110010000011000111000101010?????0000101000000100000000000000010?00000000000000000000000000000001010000000100000001000000000000000000001000100000000000000000000000000000000100001001000000000000000000000000?000000001000000100010100000010000000010000000001000001010000000001000000000000000
00000000000000010000101000010000110001000000010000000000001100000000010100110100010110011010010000101000?????1100000110000010111000001000000100000000000010010100010101101000100101011101110000101010011001100010??0011000010000000000000000000000101000010100000010000000000000????100100000100000001010000100000000000000100100101000100000000100000000000010000000000000000000010010100010000000000011010000????00011101010000100100001000000001000000000000000000000000001010000000000000100000010000010000001001110000010000000100100001000000000000000000000000000000001110000100000100110101010000000000000100000001000000001100000000000000100000100001000000000010110100000100010010000000010100100?????????????????????????????????????????????????????????????????????????????????????????101010010001???????????????????????????????????????????????????????????????????????????????????????????????????????????????????????????????????????????????????????????????????????????????????????????????????????????????????????
????????????????????????????????????????????????????????????????????????????????????????????????????????????????????????????????????????????????????????????????????????????????????????????????????????????????????????????????????????????????????????????????????????????????????????????????????????????????????????????????????????????????????????????????????????????????????????????????????????????????????????????????????????????????????????????????????????????????????????????????????????????????????????????????????????????????????????????????????????????????????????????????????????????????????????????????????????????????????????????????????????????????????????????????????????????????????????????????????????????????????????????????????????????????????????????????????????????????????????????????????????????????????????????????????????????????????????????????????????????????????????????????????????????????????????????????????????????????????????????????????????????????????????????????????????
???????????????????????01000010010000001000000000001?????????????????1000101??????????????????????????????????????????????????????0001010100100100001?????????????????????????????????????????????????????????????????????????????????????????????????????????????????00100000000000010001001011001010?????????000000100100001001100000100001101100000000001100001010001001100101001010011100?????100010100010110100110101101001010101100101101011101100100001000001110110101??????10010100101011000010000100???????????00000000110??00001000100100100001000100101100010001010010010100011000011000100010101010011001100101110011101101010011101000100010110010000000100000??0000000001001001000010000100101???001000000000???100011100001?01011000000101000011010110001101??0000110000111110110000010001001000000000000000000000001000???1001010000000110000001000000000000000000000000000000001000011010100101010000110?00000000000001000011001000000011000000010000000000111101110101011010000100000110000000000000000000000100100010
010000110000000001001000001011010001000011100001001000000010000010010000000001011100010001110010011010000010010010100010101000001001001000001000000001000010100010111010100000110000010001110000011101000000111011101001000000001000011001111011000000000010001010000101011011101000000010100000000000100100000100000000100001100110100011100001001011010100000010000100111101000111000000010000111101110000111101100011000011011111000010100000001100010011000000001011111001111111101?000000101111101010100000010101001000110000100001100101001100000001101000101001111100010000010010101000010010000000111100111111010111011011000100101001010010101001000001110010001010000000100000100101001????101010010000100001001101001100010000000001111100100010000001011100111110100100010??10001100101010110011101000101000010000010??1001000000111000100001000100000001000000000010010001000001100000010000011001000110010001???1100100010010101000000000001000000010000001000100100000100000000001100100100100101100100110100???001001001
0100000110010001000110001100001000000000000000011010000001000100100000010110000010000100110100010100000000000101011001100000010000010001111?00?0011?0100101010000000010000010001100000001100000001000000000000000110000000000010000111110000000001110111111111111011010010001011011101110010011010111101000011000100001000010100010110100000101011101100001010101100??000000000100101001011010000001?????????????????????????????????????????????????????????????????????????????????????????????????????????????????????????01010001010???001000101001000000010000000000000?100101101010101010101000100010000001100100000010100010011000000101110000010001000000010110010010101110000000010100000001101000011000000001?00000000001010001000000100010011010010000010010000100011000111000111101000111001000000001100000001000000001101000110001000101000101110000000000010100001001010000100000001000000000100?1001?????0001010000001010000010000011101100010000000001010000110010000001001010111001000001000000100001000010000000001111
001000000000010??10111011101000??110???????001000000010000000000011010000010000100100100010100000110001000010101000000010000000000101010100101000010000100000000000001010001010010010000100001000011010000000111000100100000110110000100001000000001000010010011000000011101100001100000110010000010000000000100010010010010000000001000100000000010110001010011010000101001010000000010010100000011101000110100000000001010110100010100000100010010001100010010001101010010000000000000101000001001000001010000100101000011000000000010110010000001000011100110111000010000000000010000100010011100000011001101000000000100101100000000100110001010000010111000100100011000000000011010110000010000000000000000000000010001000100000001101000100110100100000001001000000110000001010000000000000100010101100000111001000001001000000000100010110101000100100010010010100000000010000000000000000010100100010101000010001110010000000100001000000101010000000110010000101101100100010001010110100000010000011000011110001011000010001111
11100110010001100000101000010000001100010011000000001000000000000100000001010110110000101010010100101101001001000100011000000101101000000010001001000010001000000110000010010010000010101100000100101001010100101000001000011010010010010010000100101000000011100010000010001010000100000100100101000000000011001100100100000000010010101000100000000000110001100001110000110000101000000111100000001000000000011100111100000101000000000000?100000000000001010000000001111100000000100000000000000000100100101111111011100101011001011100111010000000100000110110100000010101001100100001000000010100110000100110100?110111110000110000010100001100011001000010101001011100010011000000010010110000000000110001000101011100000000001100100000000010010001100010101101000100001101110100011101011001111101000000101100100100000000000100100000000000000000110111000000100001000101001000001000100110000110001001001000000110010001000100000110000010100000000000000000100010001000011000111010000001001100100000000001100000000000001000
100000000100001101011100110110000000000000000000101100000010000000001100100001001000000010011000010100000000101000000000000101010000000100011000011010000010100000100000000000000010000010001010000001000000001100110101000000000010000000010000000100000000100000100000001001011000000000000001000000001000110001100000000010101011110111010000??????00000100110????00000011101100111?1??101?????101100000010110100000100010000001110001100000100000010010100001010110001001000010010000001000001000110100000000000001010001010011100010000000101001000000011011000000111110101100110011000010001111101111000110000101001101001010010010?1?100111010100001000000100000111110001010101100110100010000001000000101011000000101001001101101??110110000000100000100010100101101011111011111000111101110101111001101111011110000000000000000000000100000000000100000000001000000000000000010010000001011111001111101110000110110010000101010000101010101101010000100001100000100001000001000111111010100100100101000?????0011000010000000000
00010000000000000000001010011101000110010000101011010101001000001000000000000000001??000010000000000000010000000001001000110000101000100000000010000000000000000010101000000000000011000000000100000000000000000000000000000000001010001100000000000000010000100000010000010001000100000000?0100000101000000000100000000001010000000101000100000000100000000000001001001000000001011110001011101100000100101001000001000?010110101001100000001000000011???????????????????????????????????????????????????????????????????????????????????????1001011??????00????0001000101000010101001010110?????01000???????????????????1010010011011011110100010001010111100110???????1110010110110110000100010110000110010???????????????????????????????????????????????????????????????????????????????????????????????????????????????????????????????????????????????????????????????????????????????00001011010010110010111000000100100001100100101011010001???????????????????????????????????????????????????????10000101000000100????????100
10101000000111001010010000100100101101010100010010011010111001?????010000000101011010100101001100010010000100101001010101011000??001010100000111100000000000100011110110????????????111011110010101010000101000001111011101000101000101101001000000001101001010000?????????01000000000000100000000000001010000000000000000001000000000000000000000010100000010100111000001011011000011000100010?10001010111001000110010100010000010000100001000011000101111111011011001100001001000100000010110010100000?1001010101010100101101010111010001000001010100110010000000000001001010010000100011000000??????????????0000000000000000010000001101010000000000001000000000000000100001000000000000000000001000001000000001001001010111111110101011??000100100010010001000001011110110110101011010110010010111110000010001000000000000011100???????????????????????1001100010?0000000000000000011101100010000000100100111000??000100000011110011100010100010010010000011000000001000111011110110000000000000100100000010000010001010001101101010
10001000100000001001101000100110101101010000011001011011100000000000000????0000100000001001010101101101100100000101010100000001000010101111010100????????0001000000000?0001100?????11000010000000000001111000010000000001000000001000000011010010001010001000011100000010011110000101000111111?000000010100000000000000110100100000110100110010000001010?000??????????????????????????????????????????????????????????????????????????????????????????????????????????????????????????????????????????????????????????????????????????????????????????????????????????????????????????????????????????????????????????????????????????????????????????????????????????0010010100???????????????????????????????????0000101000100010100101000000110000??0001100010000000000100101110001111110100???0000000000000000000000100100000100000110011011001000???0100110010001010100001000100000000100000000010111001110100100101010110010000000000101010001000100000001001010001000000001100000000001000000001000011000001000010100100000001000
10?001000100110100101000100101100100100000000011011000001000110100????????011111100100000100100111100010010000100000011100100000000001100011001010100100000110001000011010110110111000101011000010000010000100001000001010010100000110011001100111000001010100000010010101000001000000001101001000001011000010001001010000111000101101111000000011000010000000010001101001000001000100011010010000000?0100????????10?1001000000101011010010110010010000001011100010011100111111100011010100000010100100001100110100010000011011110010110000111111000101101110100100000010011110110001011000101???????0000?1010010010000000000010000010000001000001000000100000010001110110000000000000100110101000000?0001011011000000????101001000000000000?????1010001000000110010100010?????????????????????1010?10001000000010000000000000001010001001100010111011000001010100100000010111011?????????????????00100001111101001100000000001110000000001001101111110111001110110101111101000001010011100000010000000001000000010000100000100011100000
0010000010000100100110000000000100000001100010101000011001000100100011000000000100010?110001100000100000010000000000001000000000000000000111000101001001010110111111000101000001000000101110100001000000000010001000001011111110010000111000100010010000001011000110110110011010001001100101010100010101000100010001001001001100000001010001110100010101000101001100111000110001000011000000000001000100000111100011100010110000100101110111001111110010010000101010000000011100010010100000000010001100010100000010000110100010001001001110001100001011100000010101001110000001110000000010100010000110100000100010010110000000100001000111000010000000101010000011100001101010100000000010????00010000000010000000010??1001010011010100000101111100000000000001???????????000001010011000000010110001101100101100010010000110100001101111000000101011100000101100010000010100100000100011000010100110101000000000000010101111000001101100000001010000101100000000000001001001001111011100010000110000011001101000000000000100110000001
101001100101100000001010001010000010000100010000111000010000110101000011010001000001010000000100010110101101000????110100001000000110101100011111101111100000000111111100010101011111100100100010010101000000001011010001010000000000000010010110101001000100000?11001111100000110000000100011001111000010101001111100100010100100000000001000100100000010001101010000110011110001100001010000011000010110010100010100000010100001???100000011000000000110010000001000010100?000000010111110001000000001111010101100100010100011100000110001001000000000010111000101010011100000000000000100100010000000010101000100000010101000010000000011001000010000000000000001101010011101101100001110011??????????01??????0000100000101101010101100100000101001??????111111010100001010000100101000000001001100010100000000000000001001000010101000000000100000110101010000000000000000100000000000001100010101?110100001010010000???????01001010001101101010001011001000000000010????????????????????????????????110???????????????????????11010
001000001000?????????????????????00010000010100100000011001000010000100????????????????????????????????????????001000000010101011000000010????????1000010????????????????10??????????????????????010101011011111000000100011100101010?????????????????????11001101111010010?????1010101010110010101001101010011010001???????????????????????????????????????????????????????????????????????????????????????????????????????????????????????????????????????????????????????????????????????????????????????????????????????????????????????????????????????????????????????????????????????????????????????????????????????????????????????????????????????????????????010??????0110010100100100000001000010001011101101010010110?101001100110111111100101?1100000010000110010010001001100000010100001101011101010011010011110000100001???11001100110001000100011010000000000000000101010000010100????11111101001100100001101011111100010000100110011000111100000000101000000?101000000000000001000000110001010101001000001001000001001
0000000010010110100??0111????100010101100?????????100000111101011111100000000100101001110001010000000101010110100100010000000000010000101000101011111110111110111111010101110110001001001000001011010000000001100100101000000011011?110000001100000011000000000000001000011100000011101001001100001101010000000100111110100010000001101110?00001?0001110011101000000010000000000000100010100010111010100001111110101100001101011100001010101100100001110100000100111010000000011011100100010001101001110000110001011010000100000001000000001000000??000010000000001111?100010000100000010000000000000000000011010010100001100100000110011001010010000000000100001000010011100001000011011011100001110100100000001000000001110001100001000000000010001100011011100010101000101100000011111000001100000000000000000101101000000100100011000100000000001000010001001010001110100100110101000010000001001001000011101010110110000010110000101011010100110011011101000000100000000001000100001100110110???11011000000111011110111100111000100
00100101000100010000010000000011010100000001000001??????00000000100000101000000010110001001000010110100011010100010100100101001010101011100001001010001000100100??????????00000000000000111000111001011100101101001011010101100011101010111111110101101100??110100101001010001010010100110101101110101010000100010101001000010010001011011001010010100101011101011001000101111001001100100101000110010110110010101011010011010101110100101001101101000000100101100001001011101111010011101011000111011011101100010011111010110001011111011111010101111110110101011011011101101101011111000111100101111111111111111100111011101010010101100111011110110111010101010111101101000011010011111100101010000000010010000000010000000111100000110011011111??????100100100100011?????0000000000000000100000010101000????????????????????????????????00000000001000010010100001011000100000100010101110110011000100000001110000010100001000000011111101000001010100000011000010100000000110111000111010100001101111010001001110101011101000001000
000000111010000000000010010010000100000100000000101110010???????????????????010100110011000001011011101111010001100000100001011000100011000000000000110010010010010000011100010110010010000010001001110001001000001010011110010101100001101000100010001000000010000000011001100100101010010010100001000000110001000000000000011000000000011000100000010000000000010000000000101101100100000101000110000000100?00100010??11010100000011011001000111101101001000000000000001101011100000000111?00111011110010100000000000100001111000011?10100010000000001100000001010001010000000000001111111100000011110100110000000100100001000010000010101100010100101001010101000100000001100000001101000010000001000100010001011000001001000010000010110000000001000001000010110010000001100100001001110001010001010000010001001001011101001001110010001000101101000???000010001000111010111100101110101101100110100111001000100010?????0000?1010000000??????101100100101100100011111010100000000000010010011111111100110100111111011010010110110101
0000010010000001100110101111111011011000100000101000000?000100101000100000001100100010001001110111110110100101111111001010101010101110000101010101001100010001100000000010000010110000110111001111101001110100100000111100001010??????????0000000000000000??????0000000100001100110000010100101000010101000000000010000000100100010001101110000101000000010000010000000001011010001001001010000010001011000001110010001000000011000010000100000000011100010001011000000001000001000000000010000000010000010000010110101000000000101010000000000000001001000000000100110101000000000100100000101000100000000000010000000100100000011001010000100100011000010010001010110010000010000000001011000100000010000100000000000000001001010000000010000000010000010100???????????1000010100101010100100001010101010010001001010100000000000010000001000010000010000010010001100000000101100010001000010100000000000100001001000001010000??01110101100000001000100001001100001001011010?00000011?000001011000000000000000000001100010100111000101
10110100101000101000000101010000000011001001100??110001111?111011100000011?11110111001001111001110100??????110010110101000101010000000000001000000000000101000100000110100010010101001000110000010000000000000000000000?????000????01110111111101101010101001100010000000????????????????????????????????????????????????????????????????????01010011010101100100010011100101000000100101000010001101000000010101000??????00010101100100110100000010???????????000100101100100001011000???????????????????????????????????????????????????????????????????????????????????????????????????????????????????????????????????????????????????1110110110000000000000000000000000000000000001?????????10000000010000000001000000000000000000100001010??1110100000000010000010101011100000100000?110000000000100000000000000000110100001111001111000010101111000011010001100000000000000000000100000101100000000100100000001010000111010011100000001100000100001000010010000001001000110000000000010111111111010000010000????0???????000001001
00000000101000000001010000101011001110110010001010100000???????????????????????????????????????????????????????????????????????????????????????????????????????????????????????????????????????????????????????????????????????????????????????????????????????????????????????????????????????????????????????????????????????????????0101010???????01101010???00101111010001000110110011000001001110101000001100010001010011001000001101000100000010??????????001010010100010000000000001010010101101111???????????001??????????????????????????????????????????????10011110011000001000110010100111101011000100001000111101011100100100110100100000000000000100000110101011001001100101101001011001101000000100100000011010000011100101101011000000000000000000101001000010111000100100100000110010000100000000001010000010100000000100000000100000010010110000011101000000011000010110000010000101000010010111000010000001100100000000010000000000100100100101001110000010000001001111000111??00001100000010000000000100010100001111
1101010010000000100000000110000100000101001011101000010101110101011000010100100100000000101??11010010111001001110011100000?100010100100100000100001010110110101001100011001000000011100100110010101000000000100???001000000000000000000001010000010111000011000000001100100111000010010000010??????????101????1111011000000010000010000000100100011100010100100110111100000001010011001000110100001000100??1000010110100000000010000010011101100001000100101000001100000000010110100000000000000111100000101010100001011010?01001001000001100100010000100010010000000110110100011000000000000000000000101000100011010001100000000100????0101010111011?11100000001001001000000000000001011011101100111111??????10000011100001111101111110101010000101100001001000101000000000000000010000010101001000110000???111101001000000101110100??????????????????????????????010000010100010011000?0001010??1111?100110100101100010101010101010100000100000000000000000010011000001100100100001011000010000011000100??0000100000001000001001000110
01111110000000??????00000000000000001010000????????000010000010100100111011001001111101011100100110000??0101101010000001000000010101000000000000000000000000000000010001000101001100111110010100101000000000010000010001000010010001000001110011001010000??????????????????????101010?011001101011100101111000111000011000010100001001000011001001101010100110011000111001000110111100000010000000000001110000000110000001010110011011110?1000100110000101000100001100010000011010001001101101011011001110101011100100011011000000001010000110000011000101000000001000000000010000101000000010111010101100010000001100000000000000000000001000000000000010001001????1000010100010000000011000000001001000001110?101010010000000100010000000000000001010001101001000000000010010000111000011011?????????110110001101111000110000000100111001011010010011000000000000000000010101001001110010101010000000100111101010111110111101000000000010010101000011001000001100000010000000001001??????00100011011010000101101???????????1001010????
???????000001000000000110100010011001110001010000101011101111111011101011101010000000100010100000001000100100001100010000??000000100100100000000001010010000011000100100100100010101000100110001000010000100000000000000100101000101011110001000010100100001001011101100001100010100000100011000000011001010101100111000111010000000000000101000000001111000000000100010000011000100000000000000000010010011000010000000000000000000000000000000000000000010000100001001110?0001000000001010101001000001010100111101001000000100000001010001000000100100100000000010001110100010000000000000000000000000001000011???????10000000100100001011011111100110?0100001000001000000001000000000001111000100000000010000010000000000000100001100000000010110100111000110010000010110100011010100111111100001000000000010000000?010010001000000010100010010000000001111110000000010000100000000001000010001011001000000??00001010001011000010000000100111001100000100100000000000000110000000010???010100110001????0100???0101000010?001011011110
1111000001000100000001000001000001000011001010000000010101010010000000001100000001010010100011000000110011010001000011110000110000111101000010000100000?0100000101101100000010000110000101000000000000001000000000001100000000000010000000000000000000000010001101011010011110001100101101111011000000010110001001000000100001000000000011000000011010?00101001110100100001000000011101010100010111010111001000010000001101?????0010000010000000000001000010001001010000000000000000001100100100000000000001001000001000000000000000000010111100?000100001011001000000100111111010100110100011100000000000101100001000000001000000000000001000000010000011010????11011001000000000110111000001001111100000100010100011011110000000000000000011000000000011101010000100000010000111001010010001010000001101000000001010101001001010101110011100101000000001011010100010010000000000110001010000100100101000001011000000000000000000100000000000000001000111110000001111000000000000000000100001101111000101000000001010010100000010000110
0001101001110000100110???????1110001011001100000100000011000100011101010100000000000110?00000000000000000010111?100100001001000000000000100000000000000001100111101101101000110100000011000010000010010000010100000100101010???00000001001100100101000000100100110001110001010100000010000110000000000000100010001000000010001010010101001100000001010010000000111011000101011000001110111100100111001101000000100010101000010000010000?1100001000110000010000000111111100010111110111000000100010110010000001010111110011111110011000100001110110001001001101001000100000001000010101010110000011000101000000000000001001100001100000010000000000000010000000101010001001101001?????00100000000100100010001?????????0010001010100010000000011000000000110110000001101010001001010011010000001011000010000000000010000101010011000000000000000110010100000000001000000011000000100110001001010000110001101100100000110111011000011000000101011001000000001110001100000000????11000000000000011000001000000001010000001111001100100000000
000000000100001100110000000010111000000010010000000100000000001000000110100010001011011010?????10101110??0011100101000011100100010100000101100111001001001???00000000000010100100010100000001011001011000001001110000000000000100001001001011000001101010001110010000000000001010010100110101100100000011011000000100000000101101001010010101100000111010100000000000000001010000100100010???????????0100000000000010110101??????1001000010000011000000100110110001000010000010000010110000000110111000000100000000010101000000011000111001000000111000110000010010000010000000101010001011010101000100000001011010010100110000000100110110001000100101000001011001000101001???????000000011010010001010100100100100100000001100110100001000001010000000010000000000000000000010000000001000000011000010010101??00001010000111001010?1000110010101010000100000000100000000010001101000010110000100000000000000100000010100?11011010100000010011110101101111?0011111100111110000000000000000100000000000000000010000010010101000011010100
0000110100001001100011010000001010110101??????????????????????????????????????????????000111001010100100001000001011001000100000000101101001011110111000010000111011011000011011010000001011001000000100010101000001001000000000100???1111000111001100101???10101100001010001010011010101101010011000001000000000000000010000100000000000000010000010101001000010010101001101001000010010010100010110010110000000100010001000100001000001001011010111000001100000000000010000000100100000100010010010000000011100010100000000000010000001000110111????00101000000110000000000001000110001010001111000000000000000010000101001101000000000101010001000000001000111001100000000000000000000110????????????????????????????????????????????????????????????????????????????????????????????010101000010000000001010001000000010111000100010000110000000010?????????????10101000000100000110000000000010000000000000001001000000011100010000100100100000100010010011011101100100000010111000000000100010000000000010000000010000001000000010
010010101000001010111000011001110010101100001000101001000000000000110001010100110000000000000010000001000000110000011100110100000000000000000000100101001001100100000100100010000000001010101010000001000000101000000100100010000100001000000000111000000100000000100000100011011110000000100100000???1000000000011000000000011100000000000000000011110000100010110000100110000000000010000000000000000011111111110000000001000001001000101001010000100100000000000000000000011000000000100000000100001100000001000100000000000000000000000000000000000000000000000000000000000000000000000000000000000000000000000010000000000000000000000000000000000000010000000000001100101011111010110000000000?0001000000000000000000001000000000001000010110000000000000100000000000011010110001000000000000100010000110010000010001010000100000000000001000000000000000001000001010000000000000000100000000110010000001001000111011110100110100000011000000000000000000010100100001010011000100000000000000000000000000100001001100110010????111
0111101000001101000000100110001000???????????????????????????10010100000000000100011000000000000001001000010011010001001001000000000000000000011000001100101110010000000010000011111110110101001001001110101110111010111110110010000000101111000010100110000000000101000000010000000100001000000000000000100010001010100101000000001001000000100110001000001000111000000011000000000000000000010010000010111000111110001100000101011000001010000100000000000001110000000100000000000000000000010000000001010001010000000001000000010000010110001101001000000100000010101010010100010100011101010010010000101010000000000100001110010000100000000010000000000000000000010000000000000000010000000100000000000000000000000000100000000000000101110000000000000010000100100111000101000110000001100110010011000000010000010010111011011110111111101010101111101100011010000111001001110?101010010011001101101001010101100010010110111101000101000000000100100000000000000001001011010000110001000000000000000000010001010000000010000100101
10101100001001010001000000000010000000100110000000000000000010001000010010000000000000110101000000000000001010010010000000000000100000000101000011100000000000000000000000000001000000010000000010000101000000000001000010001011000000011000000010100000000010010100?001011000001110000101100100010000110000000000000000000100001001010110010100000000000010000000100000010001000000000000011000000000101000100000010000000000000000001000000000000000000000110000010100000000001000010000000000000000000000000000000000000000000000000001000000000000100000000000010000000000000001000000000000010000000000110010001100101010010000000001000010010000000000100110000000101000100011010110100100010000100010000000000000000000000110000001000010110111000000000100101101000110101001011000000000000000000100010100001001001010100000000100000100000000000010010000000000100101000110010111100010000010000000010000101001000010000100100000001000000001000001010100001001000000000000000000000000001001100100000100??10000000010010100010
0000000000000000000000000000000010000100010000100????01000101000001001010000000000???????????????????????????????????????????????????????????????????????????????????????????????????????????????????????????????????????????????????????????????????????????????????????????????????????????????????????????????????????????0011000000000100100001000110101110111001000101011111011100001101110010100000100101010001000010010?????????????????????????10111000100100010011000011000000101010100111001?????????????001000010000000101110000100001100010010000000010001001000100001000001010010000100100000001000100????????????11001010001001011??????????????????????????101001100000??????101001000000000???????????????????????????????????????????????????????????????????101001000??????101000100?????????????????????100001010010101100101010???????0010010001010001001101000001110010001???1001000110000101000000001000110100110100000000000010010010010111000010000011010000000010100101011010000000001000001101010100001010001?
?111001010110111100??????1000000010000001110000100100000?????10000001001110000????????100?0100001011001001101010000010001000100010000010100010010010110110010001111100000101010????110100?101000000010010??????101111101101011101100100000010110000001010000100010000000000001000000???10000010100000000000000101000110100110010001010000000100000000000000101010010000101001000000000000001000000000000000000000000000?1001001001000111???00000010100???01010000010001011101011011010101001010000100101001011000110000000000100010100110000111001000010101000010000000100000101100000101100010100100100100011110101000001000010000100010001010000000100011000111000100001?0000000100001001000010010001001000101010011101000000111100101010100010000000010010101101011111101000000000101000000011001000100001000100010100000010100001010000001001000010110001101110000010000000000000101000101100011011100000100101110100000001010100001110100100000110000010010111000000100000110000011100010000010000000101011011100011010100000001???
?????100100011?010010010010000010000000100000???000100001000010100000000101000000110000001000000000001010000000100011110001001001000001000111000100010010011000000100001000110010000000100010001100011000100000010100010010000010000000000010000000000101001000100101011001011000011100000000001000001110111011010000010000000000101001100100010110000001100001001010000001001001010000010000001000000101011000000010001100000000010100011100001000010000011010000000010000000110000000000000001000000000100100100011000000010000001000010000001001110000000010110001100???1001010110000000000000001000001001000010000011100000001000000110100001000001000101000000100001000??????010001110100100000001010110000011000000000000000000000001000101001????????????????????????????????????????????????????????????????????????????????????????????????????????????????????????????????????????????????????????????????????????????????????????????????????????????????????????????????????????????????????????????????????????????????????
??????????????????????????????????????????????????????????????????????????????????????????????????????????????????????????????????????????????????????????????????????????????????????????????????????????????????????????????????????????????????????????????????????????????????????????????????????????????????????????????????????????????0001000001010011000100100100010000000001001100010100000001000010100010010000001101000000100010010010110010010010011001001000100001101100100100100100000010000000100101000001110000100000110100010000111000000100101001000010000001000001000000001000001001011000100000010100001100100100101000010101110011101010000101000000000000000000000000100000000??1010000000100000000001100010000011000000100000010000000000000000000000000010010???????????????????????0110110110110111010000000011101100000000001010101000000000100010011010000001001000000001000000001?1100000000000000010000000001000000001000100000001010001000111011101001000010000000001110000101011101001010011000000000000
000011011001001110000000000110101001110100100100000100000000000010100000000000000001001000000000000010000010010010111010000011101000111100000000000000001000111000000000010000000000000001101001101110010011111010110010000001000100010000100?10010100000101000110010000010101?????????????001010?????????????????????????????000001000001000000000000101000111010100000001001000000000010010110001011000000000001000000000000000000010000100000000000000100100000100100010000000000101000001100000100100000011101010111000101101100100000111100010100101101110010100001000101001110000000010000100001000000000110101000100000011111010010??00110100100000001010001100110110000011000000000110010000010010000000011010010001000100000000100101000010100000000001010000010100110000101000100011010100111010000001000000000001100010100000001010100000011010000000001000000001000010000100101010000010000111110001010101000010100000001000000000100110001010100100000001001000011010110000101111000001111101010010000100000101000000001000
10?1001010001100100000000101010010100100110010100000000000000000000000010101000100000101010001010101000010010010001001100101001000000001010010000100000001000000000000100000000010101101111101000001010100010000010101000000001010010100000100000100001001110000100001100000000000000000000000000000000010000000001000101000001000000010000000001000100010011001110001010000000101101010011010101010100110100111101001101011100010001000101011000000001100001010001000??????00100000000010000000001001011010??????1001000000000011111011101101010101???????10101000101000100000001000110010100100000000001001100000000100000000000000000000011000010010110010001001000000000000001100010101100100010101000010110101011000000000010100100101010101100001001010100011001110101101000000000001100101000000000100000011001000100100000010000010000001000000000111000000000000001000100100011000000100000000000000000010001000000100000001010000100010101010100000100000010111110010000???000000100010010010100011001100001000000001000000101
01010100????100??????????????????????000100101000001000100010000001001000000000100000010000000100000000100000000101001000010100000000100000101001100010100010000100001001100101000110010110000000010000100000010010010100101000000000000001001000000000110100000000100010010010000110100000010000001000000000000010100010011001100100000100001000000000000010100100000000010000100000100100101001011000010000010001010000011101010001000000010010001011110111101100000010110000010000000100011000100000010010000010000000001100000000101010011000001000001000000001001010100000000100000000011000000001001111011101000010101011100101100010000001010100011000111001100001010100010100001101010010100001001010010000000010000000010000000100111000010010110000010100000100001100000101001001010000110111010010100001010000000001000011000000101000010000010???0101001011000000001011100000101010100001?????????10101000000000100100000000001000100110101000101001000000000100010001000000000100000101001000101000001011000000000100000000
00000001000010000000000000100100001010100000100000010010000000001010000010001011000101000010100101010000000100100010001001100000001010110000101000?????????10101101000000100010100010100001100001101000000001000000000000001101000000010001001000000000110000010001011000000101000001000000001101010000101010000010010000100000000??0011000011000000000001101010000110010000000000000110000000010110010000100100001100100010100110000001000001100000010000100000010001010000000000100100100011010100110001101000000100100000100001100000101000001100100000010????0011000000000000000110000111001000000001000111010001010000100010011000010000010100000000??100101110100000100001011011001000100010010000010100010101100010110001100100100110010000110000100100000001000100000010100000100011001000010010000000000100010110000????1111001111001000100011011111100000001101001010110110101001100001010100100100000010100001010001110010001000001000000000000000001110001000000000000000001000000000000000000000000000000000010000000010000
000000000000000001000000000000000000010
	Borassodendron_machadonis  10010010101100100000100101100100010100000000000000000000000001000000100001010000001001000011010010000001011010000010001000001011000000001010000010101001110001001010000000000100011001010011000100100100100001000000100000100100000?000010000001100001000101001101000001001001000000000?0100????001000?1000100000000000010001100000001000010011111010000010000000000000100010100000000010100000000100000001000010000101000000010000100000000000000000001000100010100000101010000001010011001100100000000010010000100000110000000001000101010000010011010000011100001001010111000000000000111110000010100011100100100101010000010011010010101001010000100110000001000001000000011011000001110000000000010011000001000100101100010111000000010000000000100010001001000011001110100010101100000000000001011101100100001000010001001000011111101000101011101100101101100100001010100000010000100011000010011010110010110001100100100000010000100110001010000000001100100000101000000010000000110000001100001001010010000001001100111011?????
0000001000010101011001111000010001001001000000100010000?????????????00011001101100??????1010?????1100001000000101001000??111110010100001000000000000000000000000010001000100100010100000010000000010000001000001000000100010000010000010000000100010110110000000000000000000100100000001000000010010??????011010010010001001100100100100100010000?101010101011010???1000000111001000?????????0000100010010000000100000001100010100??10000100001001010110000000000000000001110000100100110100110000000001011010000000000000000000010001000000011000000110101000000100101011010010000100100100000000000000101000100010??100001010010101101011101010100010001000000110001010000000000000000000000000000000000000000100010010100010001000011010100001000000101000000000000100010100?01001000010000100100000000000001101011000?1011010000000110000011001101100111101001100001010110101000000100001101101100000000000000001000000010000??????0011000000100011110100100101010000110000000????11010001011100000000001000001001000101111011110100
01010100001000000110101010100000001000010111110101010001100010000000111001100000000000000010000010010010011110010000000000000100100000100010000000110010001010000000000100001011111111000100000001000000010000110000000100000100100101110001000011010110111011010101100000001010??000000000000111011000000101000100000100000011000100110010010001010000010101100000000000001000010010011010011111101011000101010000101000000000000000000100011000100010000011000000000000000000010000000000000000010100000001000011000000000000001100000000000000100100??????00000000000011100110100011010100100000000001000111110111011101000000010000010001001000000001010??????????????????????????????????????????????????????????????????????????????????????????????????????????????????????????????????????????????????????????????????????????????????????????????????????????????????????????????????????????????????????????????????????????????????????????????????????????????????101010100001????????????????010101100000000100000000000000
0000100100000000110011010110001110110101110100000100100000000000001000000000000000000000111101010110111111???10001101000101100010000101010101011???101001010000100111010000000000000000000000001010010100000000000001000000000100001000001001000000100001010101000010100000101010010101001010001010001010000000100110010100100100001100000000010100001011000101100001010000000000000000010100001000000000100000000100010000000000000000000000000000000000000000001011100000010000000000001000100000000000001010100000000000100100000100000000000000101110000010000001010000100000000100001000000000001000000000010000000010000000000000000100000001000110000000000001111000011101010111?????0000001011010000010000010000000000100000001000110010000011000111000101010?????0000101000000100000000000000010?00000000000000000000000000000001010000000100000001000000000001000000001000100000000000000000000000000000000100001001000000000000000000100000?000000001000000100010100000010000000010000000001000001000000000001000000000000000
00000000000000010000101000010000110000000000010000001000001100000000010100110100010110011010010000101000?????1100000110000010111000001000000100000000000010010100010101101000100101011101110000101010011001100010??0001000000000000000000000000000101000010100000010000000000000????????00000100000001010000100000000000000100100101000100000000100000000000010000000000000000000010010100011000000000011010000????00011101010000100100100011000001000000000000000000000000001010000000000000100000010000010000001001110000010000000100100001000000000000000000000000000000001110010100000100110101010000000000000100000001000000001100000000000000100000100001000000000010110100000100010010000000010100100?????????????????????????????????????????????????????????????????????????????????????????101010010001100001011001010001?????????????????????????????????????????????????????????????????????????????????????????????????????????????????????????????????????????????????????????????????????????????????????????????????????
????????????????????????????????????????????????????????????????????????????????????????????????????????????????????????????????????????????????????????????????????????????????????????????????????????????????????????????????????????????????????????????????????????????????????????????????????????????????????????????????????????????????????????????????????????????????????????????????????????????????????????????????????????????????????????????????????????????????????????????????????????????????????????????????????????????????????????????????????????????????????????????????????????????????????????????????????????????????????????????????????????????????????????????????????????????????????????????????????????????????????????????????????????????????????????????????????????????????????????????????????????????????????????????????????????????????????????????????????????????????????????????????????????????????????????????????????????????????????????????????????????????????????????????????????????
???????????????????????00101010010101101010010000000?????????????????1000010??????????????????????????????????????????????????????0101010100100100001?????????????????????????????????????????????????????????????????????????????????????????????????????????????????00100000000000010001001011001010?????????000000100100001001100000100001101100000000001100001010001001100101001010011100001101001101000????????????????????????????????????????????????????????????????????????????001010011011010101??????????????00000000110??00001000100100100001000100101100010001010010010100010000011000100010101010011001100101110011101101010011101000100010110010000000100000????00000001001001000010000100101???001000000000???100011100001?01011010000101000011010110001101??00001100001111???00000010001001000000000000000000000001010???1001010000000110000001000000000000000000000000000000000100011010101101010000110?0000000000000100001100100000001100000001000000100?111101110101011010000100000010000000000000000000000100100010
011000110000000001001000001011010001000011100001001000000010000010010000100000010000010001110010011010000010010010100010101000001001001000001000000001000010100010111010000000110000010001110000011111000000111011101001000000000000011001111011000000000010001010000101011011101000000010100000000000100100000100000000100001100110100011100001001011010100000010000000110101000111000000010000111101110000111101100011000011011111000010100010001100010011000000001011111001111111101?000000101111101000100000010101001000110000100001100101001100000001101000101001111100010000010010101000010010000000111100111111010111011011000100101001010010101001000001110010001010000000100000100101001????101010010000100001001101001100010000000001111100100010000001011100111110100100010??10001100101010110011101000101000010000010??1001000000111000100001000100000001000000000010010001000001101000010000011001000110010001???1100100010010101000000000001000000010000001000100100000100000000001100100100100101100100110100?????1001001
0100000010010001000110001100001000000000000000011010000001000100100000010110000010000100110100010100000000000101011001100000010000010001111000?0111?010010111000000001000001000100000000110000000100000000000000011000000000001000011111000000000111011111111111101101001000111101110111001001101011110100001100010000100001010001011010000010??????????????????1100??000000000100101001011010001000?????????????????????????????????????????????????????????????????????????????????????????????????????????????????????????00000001010???100110101000010101010000000000000?100101101010101010101000100010000011100100000110100010011000000101110000010001000000010110010010101110000000010100000001101000011000000001?00000000001010001000000100010011010010000010010000100011000111000111101000111001000000001100000001000000001101000110001000101000101110000000000010100000001010000100000001000000000100?1001?????0001000000001010000010000011101100000000000001010000110010000001001010111001000001000000100001000010000100001111
001000000001010??10111011101000??110???????001000000010000000000011010000010000100100100010100000110001000010101000000010000000000101010100101000010000100000000000001010001010010010000100001000011010000000111000100100000110110001100001000000001000011010011000000011101100101100000100010000010000000000100010010010010000000001000000000000010110001010011010000101001010000000010010100000011101000100110000000001000110100010100000100010010001100010010001101010010000000000000101000001001000001010000100101000011000000000010110010000101000011100110111000010000000000010000100010011100000011001101000000000100101100000000000110001010000010110001101100011000000000011010100000010000000000000100000000010001000100000001101000100110100100000001001000000110000001010000000000000100010101100000111001000001001000000000100010110101000100100010010010100000000010000000000000000010100100010101000010001110010000000100001000000101010000000110010000101101100100010001010110100000010000011000011110101011000010001111
11100110010001100000101001010000001100010011000000001000000000000100000001010110110000101010010100101101001001000100011000000101101000000010001001000010001000000110000010010010000010101100000100101001010100101000001000011010010010010000000100101000010011100011000010001010000100000100100101000000000011001100100100000000011010101000100000000000110001100001110000110000101000000111100000001000000000011100111100000101000010000000???0000000000001010000000011111100000000100000000000000000100100101111111011100101011001011100111010000000100000110110100000010101001100100001000000010100110000100110100?110111110000110000010100001100011001000010101001011100010011000000010010110000000000110001000101011100000000001100100000000010010001100000100001001100000010001000001101011001111101000000101100100100000000000100100000000000000000110111000000100001000101001000011000100110000110001001001000000110010001000100000110000010100000000000000000100010001000011000011010000001001100100000000001100000000000001000
1000000001000011010111001101100000000000000000001011000000100000000011001000010010000000101110000101000000001010000000000001010100000001000110000110100000101100001000000000000001000000100010100000010000000011001101010000000000100000000100000001000000001000001000000010010110000000000000010000000010001100010011000000101010111101????????????????000100110????00000011101100111?1??101?????101100000010110100000100010000001110001100000100000010010100001010110001001000010010000001000001000111100000000000001010001010011100010000000110001000000011011000000111110101100110011000010001111101111000110000101001101001010010010?10000111010100001000000100000111110001010101100110100010000001000000101011000000101001001101101???101100000001000001000101001?110101111101111110011110111010111100110111101111000000000000000000000010000000000010000000000100000000000000001001000000101111100111110111000011011001000010101000010101010110101000010000110000010000100000100????111010100100100101000100100011000010000000000
00010000000000000000001010011101000110010000101011010101001000001000000000000000001??000010000000000000010000000001001000110000101000100000000010000000000000000010101000000000000011000000100100000000000000000000000000000000001010001100000000000000010000100000010000010001000100000000?0100000101000000000100000000001010001000101000100000000100000000000001000001000000001011110001011101100000100101001000001000?0101101010001000000010000000??????????????????????????????????????????????????????????????????????????????????????????001011??????00????0001000101000010101001010110?????01000???????????????????1010010011011011110100010001010111100110???????11100101101101100001000101100001100101100001000001010100000101000001010100101001001010?????????????????????????????????????????????????????????????????????????????????????????010110010010101000110000100000101011000001011010010110010111000000100100001100100101011010001001101001??????????????????????????????????????????????10000101000000100????????100
10101000000111001010010000100100101101010100010010011010111001?????01000000010101101010010100110001001000010010100101010101100010001010100000111100000000000100011110110????????????111011110010101010000101000001111011100000101000101101001000000001101001010000?????????01000000000000100000000000001010000000000000000001000000000000000000000010100000010100111000001011011000001001100010?10001010111001000110010100000000010000100001000011000101111111011011001100001001000100000010110010100000?1001010101010100101101010111010001000001010100110010000000000001001010010000100011000000??????????????0000000000000000010000001101010000000000001000000000000000100001000000000000000000000000000000000001001001010111111110101011??000100100010010001000001011110110110101011010110010010111110000010001000000000000011100???????????????????????1001100010?0000000000000000011101100010000000100100111000??000100000011110011100010100010010010000010100000000000111011110110000000000000100100000010000010001010001101101010
10001000100000001001101000100110101101010000011001011011100000000000000????0000100000001001010101101100100101???101010100000001000010101111000100????????0001000000000?0000000?????11000010000000000001111000010000000001000000001000000011010010001010001000011110000010011110010101000111111?000000010100000000000000110100100000100100110010000001010?000??????????????????????????????????????????????????????????????????????????????????????????????????????????????????????????????????????????????????????????????????????????????????????????????????????????????????????????????????????????????????????????????????????????????????????????????????????????00100101000000??????11000000010101001010110100000101000100010100101010000110000??0001000010000000000100101110001111110100???0000000000000000000000100100000100000110011001001000???010011001000101010000100010000000010000000001011100111010010010101011011000000000010101000100??00000001001010000000000001100000000001000000001000101000001000010100100000001000
10?001000100110100101000100101100100100001000011011000001100110100????????011111100100000100100111100010010000100000011100100000000001100011001010100100000110001000011010110110111000101011010010000010000100001000001010010100000110011001100111000001010100000010000101000001000000001101001000001011000010001001010000111000100101111000000011000010000000010001011001000001000100011010010000000?0100????????10?1001000000101011010010110010010000001011101010011100111111100011010100000010110100001100110100010000011011110010110000111111000101101110100100000010011110110001011000101???????0000?1010010010000000000010000010000001000001000000100000010001110110000000000000100110101000000?0001011011000000????101001000000000000?????1010001000000110010100010?????????????????????1010?1000100000001000000000000000101000100110001011101100000101010???0000010111011?????????????????00100001111101001100000000001110000000001001101111110111001110110101111100101001010011100000010000000001000000010000100000100001100000
0010000010000100100110000000000100000001100010101000011001000100100011000000000100010?111001100000100000010000000000001000000000000100000111000101000001010110111111000101000000010000101110000001000000000010001000001011111110010000111000100010010000001011000110110110011010001001100101010100000001000100010001001001001100000001010000110100010101000101001100111000110001000011000000000001100100010111100011100010110000100101110111001111110000010000101010000000011100010010100000000010001100010100000010000110100010001001001110001100001011100000010111001110000001110000000010100010000110100000100010010110000000???00100011100001000000010101000001110000110?010100000000000????00010000000010000000010??100101001101010000010111110000000000000100000000000000001010011000000010110001101100101100010010000110100001101111000000101011100000101100010000100100100000100011000010100110101000000000000010100111000001101100000001010000101100000000000001001001001111011100010000110000011001101000000000000100110000001
100001100101100000001010001010000010000100010000111000010000110101010011010001000001000000000100010110101101000????110100001000000110110100011111101111100000000111111100010101011111100100100010010101000000001011010001010000000000000010010110101001000100000?11001111100000110000000100011001111000010101001111100100010100100000000001000100100000010001101010000110011110001100101010000011000010110010100010100000010100001???100000011000000000110010000001000010100?000000010011110001000000001111010101100100010100011100000110001001000000000010111000101010011100000000000000100100010000000010101000100000010101000010000000011001000010000000000000001101010011101101100001110011??????????01??????0000100000101101010101100100000101001??????111111010100001010000100101000000001001100010100000000000000001001000010101000000000100000110101010000000000000000100000000000001100010101?110100001010010000???????01001010001101101010001011001000000000010????????????????????????????????110???????????????????????11010
001000001000?????????????????????00010000010100100000011001000010000100????????????????????????????????????????001000000010101011000000010????????1000010????????????????10??????????????????????01010101101111100000010001110010101010110110010010110111011001101111010010?????101010101011001010100110101001101000100001001????111111001010011111010101101100101001001101110??????????????????010111000110110000101000001000100001001001100100010??001111000??????????????????????????00000100101?????????????????????????????????????????????????????????????????????????????????????????????????????????????????????????????1001010010100110010000010011000010010000010??????011001010010010000000100001000101110??????????110?101001100110111111100101?11000000100001100100100010011000000101000011010111010100110100110001000100000??11001100110001000100011010000000000000000101010000010100????11111101001100100001101011111100010000100110011000111100000000101000000?101000000001000001000000110001010001001000001001000101001
00000000000101101?0??011??????????????????????????100000111101011111100000000100101001110001010000000101010110100100010000000000010000101000101011111110111110111111000101110110001001001000001011010000000001100100101000000011011?110000001100000011000000000000001000011100000011101001001100001101010000000101111110100000000001101110?00001?0001110011101000000010000??0001010100010100010111010100001111110101100001101010100001100001100100010110100000100111010010000011011100100010001101001110000110001011010000100000001000000001000000??000010000000001111?1000100001000000100000000000000000001110100101000001001000001100110010101100000000001000010000100111000010000110110111000011101001000000010000000011100011000010000000000100011000110111000101010001011000000111110000011000000000000000001011010000001001000110001000000100010000000010010100011101001001101010000100000010010010000111001101101100000111100001010110101001100110111010000??????00000001000100001100110110???11011000000111011110111100111000100
00100101000100010000010000000011010100000000100001????????????????????????????????????????????????????????????????????????????????????????????????????????????????????????????????????????????????????????????????????????????????????????????????????1100??110100101001010001010010100110101101110101010000100010101001000010010001011011001010010100101011101011001000101111001001100100101000110010110110010101011010011010101110100101001101101000000100101100001001011101111010011101011000111011011101100010011111100110001011111011111010101111110110101011011011101101101011111000111100101111111111111111100111011101010010101001111011110110111010101010111101101000011010011111100101010000000010010000000010000000111000000110011011111??????100100100100101?????0000000000000000100000010101000????????????????????????????????00000000001000010010100001011000100000100010101110110011000100000001110000010100001000000011111101000001010100000011000010100000000110111000111010100001101111010001001110101011101000001000
000000111110000000000010010010000100000100000000101110010???????????????????010100110011000001011011101111010001100000100001011000100011000000000000110010010010010000011100010110010010000010001001110001001000001010011110010101100001101000100110001000000010000000011001100100001010010010100001000000110001000000000000011000000000011000100000010000000000010000000000101101100100000101001001000000100?00100010??11010100000011010000000111101101001000000000000001101011100000000?11?00111011110010100000000000100001111000011?10100010000000001100000001010001010000000000001111111100000011110100110000000100100001000010000010101100010101101001010101000100000000100000001101000011000001000100010001011000000101100010000010110000000100000001000010110010000001100100001001110001010001010000010001001001011101001001110010001000101101000???000010001000111010011100101110101101010110100111001000100010?????0000?1010000000??????101100100101100100011111010100000000000010010011111111100110100111111011010010110110101
0000010010000001100110101111111011011000100000101000000?00010010000010000000110010001000100111011111011010010111111100101010101010111000???????????????????001100000000010000010110000110111001111101001110100100000111100001010??????????0000000000000000??????0000000100001100110000000100101000010101000000000000000000100100010000101110000101000000010000010000000001011110001001001010000010001011000001110010001000000011000010000100000000011100010001011000000001000001000000000010000000010000000000010110101000000000101010000000000000001001000000000100110001000000000100000000101000100000000000010000000100100000011001010000100100011000010010001010110010000010000000001011000100000010000100000000000000101001010000000000000000010000010100???????????1000010100101010100100001010101010010001001010100000000000010000001000010000010000010010001100000000011100010001000010100000000000100001001000001010000??01110101100000001000100001001100001001011010?00000011?000001011000000000000000000001100010100111000101
10110100101000101000000101010000000011001000100??110001111?111011100000011?11110111001001111001110100??????110010110101000101010000000000001000000000000101000100000110100010010101001000110000010000000000000000000000?????000????01110111111101101010???????10101000100????????????????????????????????????????????????????????????????????01010011010101100100010??????????00000100101000000000000001000000110110??????10000101100100101100001010???????????0100110100010000000010000001100??????????010010000001100000100001111??????????????????????????????????010110010011010011101010010110001000100110000010???0011000100100110111110001000000000000000000000000000000000000001?????????10000000010000000001000000000000000000100001000??1110100000000010000010101011100000100000?110000000000100000000000000000110000001111001111000010101111000011010001100000000000000000000100000101100000000100100100001001000111010011100000001100000100001000000010000001001000110000000000010111111111010000010000????01001010000001001
00000000101000000001010000101011001110110010001010100000???????????????????????????????????????????????????????????????????????????????????????????????????????????????????????????????????????????????????????????????????????????????????????????????????????????????????????????????????????????????????????????????????????????????0101010???????01100010???00101111010001000110110011000001001110101000001100010001010011001000001101000100000010??????????001010010100010000000000001010010101101111???????????001??????????????????????????????????????????????10011110011000001000110010100111101011000100001000111101011100100100110100100000000000000100000110101011001001100100101001011001101000000100100000011010000011100101101011000000000000000000101001000010111000100101100000110010000100000000001010000010100000000100000000100000010010110000011101000000011000010110000010000101000000010111000010000001100100000000010000000000100100100101001110000000000001001111000111??00001100000010000000000100010100001111
1101010010000000100000000110000100000000000100011000010101110101011100010100000100000000101??11010010111001001110011100000?100010100100100000100001010110110101001100011001000000011100100110010101000000000100???0010000000000000000000010100000101110000?1000000001100100111000010010000010??????????101????1111011000000010000000000000100100011100010100100110111100000001010011001000110100001000100??1000010110100000000010000010011101100001000100101000001100000000010110100000000000000111100000101010100001011110?01001000000001100100010000100010010000000110000100011010010000000000000000101001000011010001100000000100????0101010111011?11100000001001001000000000000001011011101100111111??????10?????1100001111101111110101010000101100001001000101000000000000000010000010101001000110000???111101001000000101110100??????????????????????????????010000010100010011000?0000110??1111?100110100101100010101010101010100000100000000000000000010001000001100100100001011000010000011000100??0000100000000000001001000110
01111110000000??????00000000000000001010000????????000010001010100100111011001001111101011100100110010??0101101010000001000000010100100000000000000000000000000000010001000101001100111110010100101000000000010000010001000010010001000001110011001010000??????????????????????101010?011001101011100101111000111000011000010100001001000011001001101010101010011000111001000110111100000010000000000001110000000110000001010110011011110?1000100110000101000100001100010000011010001001101101011011001110101011100100011011000000001010000110000011000101000000001000000000010000101000000010111010001100010000001100000000000000000000001000000000000010001001????1000010010010000000011000000001001000001110?101010010000000100010000000000000001010111101001000000000010010000111001111011?????????11011000110111100011000000010011100101101001001100000000000000000001010100100111001010101000000??00111101010111110111101000000000010010101000011001000001100000010000000001001??????00100011011010000101101???????????1001010????
???????000001000000000110100010011001110001010000101011101111111011101011101010000000100010100000000000100100001100010000??0000001001001000000000010000100000110001001001001000101010001001100010000100001000000000000001001010001010111100010010101001???????????????????????010100000100011000000011001010101100111000111010000000000000101000000001111000000000100010000011001000000000000000000010010011000010000000000000000000000000000000?0000000001000010?00100111010000000000001010101001000001000100111101001000000100000001000001000000100100100000000010001110000010000000000000000000000000001000011???????10000100100100001011011111100110?010000100000100000000100??00000001111000100000000010000010000000000000100001100000000010110100111000110010000010110100011010100111111100001100000000010000000?010010001000000010100010010000000000111110000000010100100000000001000010001011001000000??00001010001011000010000000100111001100000100100000000000000110000000010???01010011000110010100???0001000010?000011011110
1111000001000100000001000001000001000011001010000000010101010010000000001100000001010010100011000000110011010001000011110000110000111101000010000100000?0100000101101100000010000110000101000000000000001000000000001100000000000010000000000000000000000010000000100000000100001100101101111011000000010110001001000000100001000000000011000000011010?00101001110100100001000000011101010100010111010111001000010000001101?????0010000010010000000001000010001001010000000000000000001100100100000000000010001000001000000000000000000010111100?000100001011001000000100111111010100110100011100000000000101100001010000001000000000000001000000010000011010????11011001000000000110111000001001111110000100010100011011110000000000000000011000000000011101010000100000010000111001010000001010000001101000000001010101001001010101110011100101000000001011010100010010000000000110001010000100100101000001011000000000000000000100000000000001001000111110000001111000000000000010000100001101111000101000000001010010100000010000110
000110100111000010011011000101110001011001100000100000011000100011101010100000000000110?00000000000000000010110?100100001001000000000000100000000000000001100111101101101000110100000011000010000010010000010100000101101010???00000001001100100101000000100100110001110001010100000010001110000000000000100010001000000010001010010101001100000001010010000000111011000101011000001110111100100111000101000000100010101000010000010000?1100001000110000010000000111111100010????01111000000100010110010000001010111110011111110011000100001110110001001001101000000100000001000010101010110000011000011000000000000001001100001100000010000000000000010000000101010001001101001?????00100000000100100010001?????????00?????010100010000000011000000000110110000001101010001001010011010000001001000010000000000010000100010011000000000000000110010100000000001000000001000000100110001001010000110001111100100000110111011000011000000101011001000000001110000100000000000011000000000000011000001000000001110000001111001100100000000
000000000100001100110000000010111000000010010000000100000000000000000110100010001011011010?????10101110??0011100001000011100100010100000001100111001001001???00000000000010100100010100000001010001011000001101110000000000000100001001001011000001101010001110010000000000001010010100110101100100000011111000000100000000101101001010010101100000111010100000000000000001010000100100010???????????0100000000000010110101??????1001000010000011000000100110110001000010000010000010110000000110111000000100000000010101000000011000111001000000111000110000000010000010000000101010001101010101000100000001011010010100110000000100110110001000100101000001011001000101001???????000000011010011001010100100100100100000001100110100001000001010000000010000000000000000000010010000001000000011000010010101??00001010000111001010?1000110010101010000100000000100000000010001101000010110000100000000000000100000010100?10111010100000010011101101101111?0011111101111110000000000000000100000000000000000000010010010101000001010100
0000110100001001100011000000001010110101??????????????????????????????????????????????0001110010?0101100001000001011001000010000001101101001011110111000010000111011011000011011010000001011001000000100010101000001001000000000100???1111000111001100101???10101100001010001010???010101101010011000001000000000000000010000100000000000000010000010101001001010000101001101001000010010010100010110010110000000100010001000100001000001001011010111000001100000000000010000000100100000100010010010010010011101010100000000000010000000000110111????0010100000011000000000000100011000101000111100000000000000001000010100110000000000010101000100000000100011100110000000000000000000000000010000000100000100010011010000101000010100100001001100100001001000010000000000000000100010010101000010000000001010001000000010111000100010000110000000010?????????????11101000000100000010010000000010000000000000001001000000010100010000100100100000110010010011011101100100000010111000000000000010000000000010000000010000001000000010
0100101010000010101110000110011100101011000010001010010000000000001100010101001100000000000000???00001000000110000011100110100000000000000000000100101001001100100000100100010000000001010101010000001000000101000000100100010000100001000000000111000000100000000100000100001011110000000101100000???1000000000011000000000011100000000000000000011110000100010110000100110000000000010000000000000000011111111110000000001000001001000101001010000100100000000000000000000011000000000110000100100001100000001000100000000000000000000000000000000000000000000000000000000000000000000000000000000000000000000000010000000000000000000000000000000000000010000000000001100101011111010110000000001?00010000000000000000000010000000000010000101100000000000001000000000000110101100010000000000001000100001100100000100010100001000000000000010000000000000000010000010100000000000000001000000001110100000010000001110111101001101000000110000000000000000000101001000010100110001000000000000000000000000001000010011001100101000111
0111101000001101000000100110001000???????????????????????????10010100000000000100011000100000000001001000010011010001001??1000000000000000000011000001100101110010000000010000011111110110101001001001110101110111010111110110010000000101111000010100110000000000100000000010000000100001000000000000000100010001010100101000000001001000000100110001000001000111000000011000000000000000000010010000010111000111110001100000101011000001010000100000000000001110000000100000000000000000000010000000001010001010000000001000000010000010110001101001000000100000010101001000100010100011101010010010000101010000000000100001110010000100000000010100000000000000000010000000000000000010000000100000000000000000000000000100000000000000101110000000000000010000100100111000101000110000001100110010011101111001111101110111011011110111111101010101111101100011010000111001001110?011010010011001101101001010101100010010110111101000101000000000100100000000000000001001111000001010001000000000000000000010001010000000000000100101
10101100001001010001000000000010000000100110000000000000000010001000010010000000000000110101000000000000001010010010000000000000100000000100000011100000000000000000000000000001000000010000000010000101000000000001000010001011000000011000000010100000000010010100?001011000000110000101100100010000110000000000000000000100001001010110010100000000000010000000100000010001000000000000011000000000101000100000010000000000000000001000000000000000000000110000100100000000001000010010000000000000000000000000000000000000000000000001000000000000100000000000010000000000000001000000000000010000000000110010000100101010010000001001000010010000000000100110000000101000100011010110100100010000100010000000000000000000000110000001000010010111000000000100101101000110101001011000000000000000000010010100000001001010100000000100000100000000000010010000000000100101000110010111100010000010000000010000101001000010000100100000001000000001000001010100001001000000000000000000000000001001100100000100??10000000010010100010
0000000000000000000000000000000010000100010000100????01000101000001001010000000000???????????????????????????????????????????????????????????????????????????????????????????????????????????????????????????????????????????????????????????????????????????????????????????????????????????????????????????????????????????0001000000001100100101001011001100101011000001101101011000001001101001100000100001000100101010010?????????????????????????001110001001100111010100111000001010100100110010010101110011001000010010001001110001100001100010010000000010001001000100001000001010010000100100000001000100????????????11010010001001011??????????????????????????101001100000??????101001000000000???????????????????????????????????????????????????????????????????101001000100100001000100?????????????????????100001010010101100101010???????0010010001010001001101000001110010001??????1000110000101000000001000110100110100000000001010010010010111000010001011010000110110100101011010000000001000001101010100001010001?
?111001010110111100??????1000000010000001110000110100000?????10000001000110000????????100?0100001011001001101010000010001000100001000010100010010010110110010001111100000101010????110100?101000000010010??????1011111011010111011001000000101100000010100001000100000000000010000001001000000000000000000000010100011010011001000101000000010000000000000010101001000010100100000000000000100000000000000000000000??00?1001001001000111???0000101010001101010000010001011101011011010101001010000100101001011000110000000000100010100110000111001000010101000010000000100000101010000101100010100100100100011010101000001000010000000010001010000000100011000111000100001?0000000100001001000010010001001000101010011101000000011100101010100010000000010010101101011111101000000000001000000011001000100001000100010100000010100001010000001001010010110001001110000010000000000000101000101100011011100000100101110100000001010100001110100100000110000011010111000000100000110000011100010000010000000101011011100011010101001010???
?????100100011?010010010010000010000000100000???0001000010000??100000000000000000110000001000000000001010000000100011110001001001000001000111001000010010011010001100001000110010000000100010001101001000100000010100010010000010000000000010000000000001001000100101011001011000011100000000011000001110111011010000010000000000101001100100010110000001100001001010000001001001010000010000001000000101011000000010001100000000010100011100001000010000011010000000010000000110000000000000001000000000100100100011000000010000001000010000011001110000000010110001100???1001010110000000000001001000001001000010000011100000001000000010100001000001000101000000100001000??????010001110100100000001010110000011000000000000000000000001000101001011011001010011010000010001000001000001011010000100?????????????????????????????????????????????????????????????????????????????????????????????????????????????????????????????????????????????????????????????????????????????????????????????????????????????????????????????????
???????????????????????????????????????????????????????????????????????????????????????????????????????????????????????????????????????????????????????????????????????????????????????????????????????????????????????????????????????????????????????????????????????????????????????????????????????????????????????????????????????????????????????????????????0100000010000001001011100010100000001000010100010010000001101000000100010010010010010010010011001001000100001101100100100100100000010000000100100000001110000100000110100010000111000000100101001000010000001000001000000001000001001011000100000010100001100100100101000010101110011101010000101000000000000010000000000100000100001010000000100000000011100010000011000000100000010000000000000000000000000010010???????????????????????0110110110110111010000000011101100000000001010101000000000100010011010001001001000000001000000001?1100000000100000010000000001000000001000100000001010001000111011101001000010000000001110000101011101001010011000000000000
000011011001001110000000000110110001110100100100000100000000000010100010000010000001000000000000000010000010010010111010000011101000111100000000000000000000111000000000010000000000000001101001101110010011111010110010000001000100010000100?10010100000101000110010000011101???????????????1010?????????????????????????????000001000001000000000000101000111010100000001001?????????????????????????????????????????????????????????????????????????????????????????????0000000001010000011000001001000000111010101110001011011001000001111000101001011011100101000010001010011100000000100001100010000000001101010001000000111110100100?00110100100000001010001100110110000011000000000110010000010010000000001010010001000100000000000101000010100000000001010000010100110000101000100011010100111010000001000000000001100010100000001010100000011010000000001000000001000010000100101010000010000111110001010101000010100000001000000000100110001010100100000001001000011010110000101111000001111101010010000100000101000000001000
10?1001010001100100000000101010010100100110010100000000000000000000000010101000100000101010001010101000110010010001001100101001000000001010010000100000001000000000000100010100000101011111101000001010100000000010101000000001011000000001100000100001001110100100000010100000000000000000000000000000010000000001000101000001000000010000000001000100010011001110001010000001001101010011010101010100110100111101001101011100010001000101011000000001100001010001000??????00100000000010000000001001011010??????1001000000000011111011101101010101???????10101000101000100000001000110010000100000000001001100000100100000000000000000000011000010010110010001001000000000000001100010101100100010101000010110101011000000000010100100101010100100001001010100011001110101101000000000001100101100000000100000011001000100100000010000010000001000000000111000000000000001000100100011000000100000000000000000010001000000100000001010000000010101010100000100000010111110010000???000000100010010010100011001000001000000001000000100
010101000111100??????????????????????000100101000001000100010000001000000000000100000010000000100000000100000000101001000010100000000100000101001100010100010000100001001100101000110010110000000010000001000010010010100101000000000000001001000000000110100000000100010010010000110100000010000001000000000000010100010011001100100000100001000000000000010100100000000010000100000100100101001011000010000010001010000001101000001000000010010001011110111101100000010110000010000000101011000100000010010000010000000001100000000101010011000001000001000000001001010100000000100000000011000000001000111011101000010101011100101100010000001010100011000111001100001000100010100011101010010100001001010010000000110000000010000000100111000010010110000010100000100001100000101001001010000110111010010100001010000000001000011000000101000010000010???010100101100000000101110000010101011000100000000010101000000000100100000000001000100110101000101001000000000100010001000000000100000110001000101000001011000000000100000000
00000001000010000000000000100100001010100000100000010010000000001010000010001011000101000010100101010000000100100010001001100000001010110000101000?????????10101101000000100010100010100001100000101000000001000000000000001101000000010001001000000000110000010001011000000101000001000000001101010000101010000010010000100000000??0011000011000010000001101010000110010000000000000110000000100110010000100100001100100010100110000001000001100000010000100000010001010000000000100100100101010000110001101000000100100000000001100000101000001100100000010????001100000000010000011000011100100001000100011101000101100010001001100001101001010000000011100101110100000100001011011001000100010010000010100010101100010110001100100100110010000110000100000001001000000000010100000101011001000010011000000000100010110000????1111001111001000100011011111100000001101001010110110101011100001010100100100000010100001010001110010001000001000000000000000001110001000000000000000001000000000000000000000000000000000010000000010000
000000000000000001000000000000000000110
	Brahea_brandegeei          10010010101001100000100101100100010100000000000000000000000001000000100001010000001001010011010000000001011010000000001000001001000000001010000010100000110001001010010000000100011001010101000100000100100001000000100000100100000?000010000001100001001000001101000001000001000000000?0100????00100001000100000000000010001100000001000010011111010000010000000000000100010000000000010100000000100000001000010000101000000010000100000000000000000001000100010100000101010000001010011001100000000000010010000100000010000000001000101010000010011011000001100001011110111000000000100111100000110100011000100100101000010010011010010001001010000100110000000010101000000001011000001110000000000010011100001000100101100000011000000101001000000100010001001000001001110100010101100000000000001011101100100001000010001001000011100000000101011101100101101100100001010100000010000100011000001011010100010110001100100000000010000100110001010000000001000000000101000000010000000110011010100001001010100000001101100111011?????
0000001000010101011001111000010000001001000000000010000?????????????00011001101100??????1010?????1100101000000101001001??1111100101000010000000000000000000000000100010001010000101000000100001000100000010000000000001000100000100000100000001000101101100000000000000000001000000000010000000???00000100011001100000000000000100000000000001000?????10101011100000100000011100100010100111000001000100100000001000000001000001001000????00000001010110000000000000000001110000100100110100111000000001011010000000000000000000010001000000011000010110001000000100101001010010000100100100000000000100101000100010??10000101001010110101110101010001000100000010000001000000000000001000??0??00000000000000001100010000100010001000010110100101001000101000000000000100010100?01001000010000100000000000000001101011000?10110100000001100000110011011001111110011000010101101010000001000011011011000000000000000010000000100000010010011000111001100000000100101000000110000000100111010001011100000000001000001100000101101011110100
010100000010000001101010101000?000100001011111010101000010001000000011100110000000000000001000001001001001111001000000010000010010000010000000000011001000101000000000000000101111110100010000000100000001000011000000010000010010010010100100001110011011101??11001100000001010??000000000000111011000001001000100000100000011000100110010010001010000010101100000000010001000010010010010011111101011000101010000101000000000000000000010011000100010000011000000000000000000010000000000000000000100000001000011000000000000010100000000000000100000??????00000000000011100110100011010100100000000001000111110111011101000000000000010001001000000001010010?????????????????????????????????????????????????????????????????????????????????????????????????????????????????????????????????????????????????????????????????????????????????????????????????????????????????????????????????????????????????????????????????????????????????????????????????????????????00101010000001?????????1100010010101100000000100000000000000
0000100100000000110011010110001110110101110100000100100000000000001000000000000000000000111101010110111111???1000110100010110001000010101010101110010100101000010011101000000000000000000000000101001010000000000000100000000010000100000100100000010000101010100???????00010101001010100101000101000101000000010011001010010010000110000000001010000101100100110000101000000000000000001010000100000000010000000010001000000000000001000000000010000000000000000101110000001000000000000100000000000000000101010000000000010010000010000000000000010??10000010000001010000110000000100001000000000001000000000010000000010000000000000000000000001000110000000000001111000011101010111?????000000101101000001000001000000000010000000100011001000001100011100010101010???0000101000000100000000000000010?00000000000000000010000000000001010000000100000001000000000000000000001000100000000000000000000000000000000100001001000000000000000000000000?000000001000000100010100000110000000000000000001000001000000000001000000000000000
00000000000000010000101000010000110000000000010000001000001100000000010100110100010110011010010000101000?????1100000110000010111000001000000100000000000010010100010101101000100101011101110000101010011001100010??10110000000000000000000000000001010000101000000100000000000000101100?00000100000001010000100000000000000100100101000100000000100000000000010000000000000000000010010100010000000000011100000????000111010100001001000010000000010000000000000000000000000010100000000000001000000100000100000010011100000100000001000000010000000000000000000000000000000001100101000001001101000100000000000001000000010000000010010????????????000001000010000000000101101000001000100100000000101001???????????????????????????????????????????????????????????????????????????????????????????001000???000110001011001010001100000001000000000001001000000100000000100010000000101000101001???????????????????????????????????????????????????????????????????????????????????????????????????????????100001001000001101000010000
101011100101000100000101000110100010001100010??????????????????1000000000101010000000001000010100110010010101010100011100001???????????????????????????????????????????????????????????????001010100100001100010001010100100001000110??100010100010010101001000??010100001101100000111001100100001000000001010000101000010110000000?????????????????????????????????????????????????????????????????????????????????????????????????????????????????????1011000001010000000000000000001???????????????00010010??????????????????000101000000000111??????00100010101001010000001010000???????????????????????????????????????????????????????????????????????????????????????????????????????????????????????????????????????????????????????????????????????????????????????????????????????????????????????????????????????????????????????????????????????????????????????????????????????????????????????????????????????????????????????????????????????????????????????????????????????????????????????????????????????????????????
??????????????????????????????????????????????????????????????????????????????????????????????????????????????????????????????????????????????????????????????????????????????????????????????????????????????????????????????????????????????????????????????????????????????????????????????????????????????????????????????????????????00110110000000000110001001010010100100?????????????????????????????????????????????????????????????????????????????????????????????????????????????????????????????????????????????????????????????????????????????????????????????????????????????????????????????????????????????????????????????????????????110110?????1000101000000000001001001000010000100101???000000000000100000001100001?00011010000101000011010110001101??0000110000000010000000010001001000000110111011101010010100???1000001110000110000001000000000000000000000000000000001000011010100101010000010?0000000000000100001100100000001101000001000000000?111101110101011010100100000010000000000000000010000100100010
010000110000000001001000001011010001001011100001001000000010000010010000000011010000010010110010010010000010010010100010101000001001001000000000000001000010100010111010100000110000000001110000011101000000111011101001000000000000011100011010000000000010001010000111111011101000000010100000000000100100000101000000000001100110100011100001001011010100000010000000111101000111000000010000111101110000111101100011000011011111000010100000001100010010000000001011111001111111101000000010111110100010000001010100100011000010000110010100110000000110100010000111110001000001001010100001001000000011111011111101011101101100010010100100001010100100000111001000101000000010000010010100110101010100100000100?0010100000000010000000001111100100010000101011100111110100100010??10001100100010110011101000101000010000010??1001000000111010100001000100000001000010000010010001000001100000000000011001000110010001???0100100010001001000000000001000000000000000000100100000100000010001100100100100101100100110100???001001001
000000011101000101001000110000100000000000000001101000000100010010000001011000001000010011010001010000000000010101100110001001000001000110000??00110010010111000000001000001000100000000110000000100000000000000011000000000001000011111000000000000100111111111101101001000101101110111001001101011110100001100010000100000010001011010000010????????????????001010??000000000001000100000001000001?????????????????????????????????????????????????????????????????????????????????????????????????????????????????????????01010001010110000110101001000000010000000000000?100101101010101010101000100010001001100100000010100010011000000101110000010001000000010110010010101110000000010100000001101000011000000001?00000000001010001000000100010011010010100010010000100011000111000111100010111001000000001100000001000000001111000111001000101000101110000000000010100000001010000100000001000000000100?1001111100001000000001010000010000010001100000000000001010000110010000001001010111001000001000000100001000010000000001111
001000000000010??10111011000101????0???????001000000010000000000001010000010000100100100010100000110001000010101000000010000000000101010100101000010000100000000000001010011000010010000100000000011010000000111000110100000100110000100001000000000000010010011000000011101100001100000100010001010000000000100010010010010000000001000000000000010110001010011010000101001010000000010010100000010101000100100000000000010111100010100000100010010001100010010001101010010000000000000101010001001000001010000101001000011000000000010110000000001000011100110111000010000000000010000100010011100000010001101000000000100101100000000000110000010000010110000100100011000000000011010100000010000000000000100000000010001000100000001101000100110100100000001001000000110000001010000000000000100010101100000111001000001001000000100100000010101010100100010010010100010000010000000000000000010100100010101000010000110010000000100001000000101000000000110010000101101100000010001010110100000010000011000011110001011000010001101
11100110010001100000101000010000001100010011000000001000000000000100000001010110110000111010010100101101001001000100011100000001101000010010001001000010001000000110000010010010000010111100000100101001010100101000001000011010010010010000000100101000010011100010000010001010000101000100100101000000000011101100100100000000010010101000100000000000110001100001110000110000101000000111100000001000000010011100111100000101000000000000???0000000000001010000000001111100000000100000000000000000100000101111111011100001011001011100111010000000100000110110100000010101001100100001000000010100110000100110100?110111110000110000010100001100011001000010001001011100010011000010010010110000000000110001001001011100000000001100100000000010010001100000100001001100000010001000001101011000110011100000001100100110000000000100100001000000000000110111000000100001000101001000001000100110000110001000001000000110010001000100000110000010100000000000000000100010001000011000011010000000001100100000000001100000000000001000
100000000100001001011100110110000000000000000000101000000010000000001100100001001000000010011000110100000000101000100000000100010000000100011000011011000010100100100000010000000000000010001010010001000000000100110101000000000010100000010000000100000000100000100000001001011000000000000001000000001000110010100100000010101011110111010000??????00000100110????00000011101100111?1??101?????101100000010110100000100010000001110001100000100000010010100001010110001001000010010000001000001000110100000000000001010000010011100010000000110001000000011011000000111110101100110011000000001111101111000110000101001101001010010010?10000111010100001000000100000111110001010101100110100010000001000000101011000000101000001101101011???1000010000100000101010??01101011111011111000111101110101111001101111011110000000000000000000000100000000000100000000001000000000000000010010000001011111101111101110000100110010000101010000101010101101010000100001100000100001000101000001111010100100100101000???????11000010000000000
00010000000000000000001010011101000010010000101011010101001000001000000000000000001??000010000000000000010000000010001000110000101000100000000010000000000000000010101000000000000011000000000100000000000000000000000000000000001010001100000000000000010000100000010000010001000100000000?0100000101100000000100000000001010000000101000100000000100000000000001000001000000001011110001011101100000100101001000001000?0101101010001000000010000000?????????????????????????????????????????????????????????????????????????????????????????10010110?????00001000010001010000101010000101101010001000100011?????????????1010010011011011110100010001010111100110???????1110010110110110?0010001011000011001011000010010110101000010010001000001010101010010100010000100110100100010100110100001011001001011010010001010100110111011011110100011111101?101000010100101010110010???10010101??????1011110110111010111000000100100001100100101011010001001101001??????????????????????????????????????????????10000101000000100???????????
???????0000111001010010000100100101101010100010010011010111001?????010000000101011010100101001100010010000100101001010101011000??001010100000111100000000000100011110110??????101101111011110010101010000101000001111011101000101000101101001000000001101001010000?????????01000000000000100000000010001010000000000000???001000000000000000000000010100000000100111000001101011000001000100010?1000101011100100011001010000000001000010000100001100010111111101101100110000100100010001001011001010000001001010101010100101101010111010001000001010100110010000000000001001010010000100011000000??????????????00000000000000000100000????????000000000001000000000000000100001000000000000000000000000001000000001001001101011111110101011??000100100010010001000001011110110110101011010110010010111110000010001000000000000011100???????????????????????1001100010?0000000001000000011110100010110000100100111000??000100000011110011100010100010010010000010000000001000111011110110000000000000100100000010000010101010001101100110
10001000100000001001101000100110101101010000101001011011100010000000000????0000100000001001010101101101100001000101010100000001000010101111000100????????0010000000000?0001101?????01000010000000000001111000010000000001000000001000000001010010000010001000011100000010010110000101000111111?0000000101000000000000001101001000001001001100100000010000000??????????????????????????????????????????????????????????????????????????????????????????????????????????????????????????????????????????????????????????????????????????????????????????????????????????????????????????????????????????????????????????????????????????????????????????????????????????00100101000000??????11010000000101001010110100000101000100000100101000000110000??00011000000000000001001011100011111101000000000000000000001000000100100000100000110011001001000???00000100100010101000010001000000001000000000101??001110100100101010110000000000000101010101000100000001001010000000000101100000000001000000001000011000000000010100100000001000
10?001000100110100101000100101100100100000000001011000001000110100????????011111101100000100100111100010010000100000011100100000000001100011001010100100000110001000011010110110111000001011000010000010000101001000001010010100001010011001100111000001010100100010000101000001000000001101001000001011000010001001010000111000100101111000000011000000000000010001001011000001000100011010000000000?0100????????10?1001011111010111010010110010010000001011100000111100111111100011010100000010000100001100110100010011011011110010110000111111000101101110100100000010011110110001011000101???????0000?1010010010000000000010000010000001000001000000100000010001111010000000010000100110101001000?0001011011000000????101001000000000000?????1010001000000110010100010?????????????????????1010?10001000000010000000000000001010001001100010111011000001010100100000010111011?????????????????001000000001000001010000000011100000010010001011111101110???1011010111110100100101001100000001000000000100000001??00100000100001100000
0010000010000100100110000000000100000000000010101000011001000100100011000000000100010?111010100000100000010000000000001000000000000000000111000001001001010110111111000101000000000001011110000001000000000010001000001011101110010000111000100010010000001011000110110110011010001001100101010100000011000100010001001001001100000001010000110100010101010101001100111000010001000011000000010001000100000111100011100010110000100101110011001011110010010000101010000000011100010010100000000010001100010100100010000110100010000001001110001100001011100000010101001111000001110000000010100010000110100000100010010110000000000001000111000010000000101010000011100001101010100000000000????00010000000010000000010??100101001101010000000111110000000000000100000000000000001010011000000010110001101100101100010010000110000001101111000000101011100000100100010000100100100000100011000010100110101000000000000010101111000001101100000001010000101100000000000001001001001111011100010000110000011001101000000000000100110000001
100001100101100000001010000010000010000100010000111000010000110101010011010001000001000001000100010110101101000????110100001000000110110100011111101111100000000111111100010101011111100100100010010111000000001011010001010000000000000010010110101001000100000011001111100000110000000000011001111000010101001101100100010100100000000001000100101001010001101010000110011110001100001010000011000010110010100010100000010100000???100000001000000000110010000001000010100?000000010011110001000000011111010101100100000100011100000110001001000000000110111000101010011100000000000000110100010000000010101000100000010100000010000000011001000001100000000000001101010011101101100001110011??????????01??????0000100000101101010101100100000101001??????1111110100000010100001001010000000010011000101000000000000000010010000101010000000001000001101010100000000000000001000000000000??100010101?110100001010010000???????01001010001101101010001011001000000000010????????????????????????????????110???????????????????????11010
001000001000?????????????????????00010000010100100000011001000010000100????????????????????????????????????????001000000010101011000000010????????1000010100000000001110010??????????????????????01010101101111100000010001110010101010110110010010110111011101101111010010?????101010101011001010100110101001101000100???????????????0001100001001101000100010000000000010100??????????????????????1100011011001100110010000100000001011011000001010000110000??????????????????????????0100011000101010010010????????11000110100100010001010???????????????????101000000100????????1011101010?????????????????????00010100100000001010010100110000000010011000010010000010??????01100101001010000001001000????????????????????110?101001100110111111100101?110000001000001001001000100110000001010000110101110101001101001000010001000000111001100110001000100011010000000000000000001010000010100????11111001001100100001101011111100000000100110010000111100000000101001000?101010000000000001000000110001010001001000001001000001001
00000000000101101?0??0111???????????????????????????00001111010111111000000001001011011100010100000001010100????010001000000000001000010100010101111111011111011111100010111011000100100101000101101000000000110010110100000001001111100000011000000110000000000000010000111000000111010010011000011010100000001011111101000000000011011101001???000111001110100000001000000000000?????10100010111010100001111110101100001101010100001100001100100010110000000100111010010000011011100100010001101001110010110001011010000100000001000000001000000??000010000000001111?1000100001000000100000000000000000000110100101001001001000001101010010100100000000001000010000100011000010000110110111000001101011000000010000000011100011000010000000000100010000110111000100011001011000000111110000111000000000000000001011010000001001000110001000000000010000000010010100011101001001101010000000000010010010000111010101101100000101100000010110101001100111111010000????0000000001000100001100110110???11011000000111011110111100111000100
001001010001000????????100000011010100000000000001??????00000000010000101000000010110001001000010110100011010100010100100101001010101011100001001010001000100100??????????000000000000????????01100001001001000100101101010110001110101011111111010110110010110100101001010001010010100110101101110101010000100010101001000010010001011011001010010100101011101011001000101111001001100100101000110010110110010101011010011010101110100101001101101000000100101100001001011101111010011101011000111011011101100010011111100110001011111011111010101111110110100111011011101101101011111000111100101111111111111111100111011101010010101100111011110110111010101010111101101000011010011111100101010000000010010000000010000000111000000110011011111??????100100100100101?????000000000000000010000?010101000????????????????????????????????00000000001000010010100001011000100000100010001110110011000100000001010000000100001000?00001111100000001010100000011000010100000000110111000111010100001101111010001001110101011101000001000
000010111010000010100010110010000100000100001000101110010???????????????????010100110011000001011011101111010000100000100001011000100011000000000000110010010011010000011100010110010010000010001001110001001000001010011010010101100001101000100110001000000010000000011001100100001010010010100001000000010001000000000000011000000000011000100000010000000000011000000000101101100100000101000000000000100?00100010??1101010000001101000100011110110100100000000000000110101110000000010??00111011110010100000000000100000111000011?10100010000000001100000001010001010000000000001111111100000011110100110000000100100001000010000100101100010100101011010101000100000001100000011101000010000001000100010001011000000100000000000010110000000000000001000010110010000000100100001001110001010001000000010001001001011101001001110010001000101001001???000011100000110010011100101110101101100110100111001000100010?????0000?1010000000??????101100100101100100011111010100000000000010010011111111100110100111111011010010110110101
0000010010000001100110101111111011011000100000100000000?0001001000001000001011001000100010011101111101101001011111110010101010?????11000010100110100110???000110000000001000001011000011011100111110100011010010000011110000001000010000000000000000010000??????000000010000110011010000010010100001010100000000000000000010010001010010101000010100000001000001000000000101101000100100101000001000001100000111001000100000000100001000010000000001110001000101100000000100000100000000001000????010000000000100110101000000000101010000000000000001001000000100100110101000000000100000000101000100000000000010000000100101000011001100000100100011000010010001010110010000010000000001011000101000010010100000001000000001001010000000000000000110000010100???????????1000010100101010100100001010101010010001001010100000000000010000001000010000010100010010001100000000101100010001000010100000000000100001001000001010000??01110001100000001000100001001111111010100010?????001??000001011000000000000010000001100010100111000101
10110100101000101000000101010000000011010100101??110001111?111011100000011?111101110010????1001110100??????11001011010100010101000000000000100000100000010100010000011010001010010100100011000001000000000000000000000010000000????011101111111011010101000001??????????100000??????????????????????????????????????????????????????????????????????????????????????????????1000001010101000010010010010000000???????????????100000000011?????100010???????????11010100001101001010000000110000100???00111001000000110100110??00000?11???0000010000??????????????????????????????????????0100010010001000100010000010???0011000100100110111110001000000000000000000000000000000000000001?????????10000000010000000001000000000000000000100001000??1110100000000010000010101011100000100000?110100000000100000000000000000110000001111001111000000101111000001010001100000000000000000000100000101100000000100000000001010001111010011100000001100000100001000010010000001001000110000000010010111111111010000010000??1011001010000001001
00000000101000000001010000101011001110110010001010100000???????????????????????????????????????????????????????????????????????????????????????????????????????????????????????????????????????????????????????????????????????????????????????????????????????????????????????????????????????????????????????????????????????????????0101010???????01101010???00101111010001000110110011000001001110100000001100010001010011001000001101000100000100??????????001010010100010000000000001010010101101111???????????001??????????????????????????????????????????????10011110011000001000110010100111101011000100001000111101011100100100110100100000000001000110000110101011001001100100101001011001101000000100100000011010000011100101101011000000000000000000101010000010111010100000100000110010000100000000001010000010100010000100001001100000010010110000011101000000011000010110000010000101000000010111000010000001100100000000010000000000100100100101001110000000000001001111000111??00001100000010000000000100010100001111
1101010010000000100000000010000100000000000100011000011001110101010000010100000100000000101??11010010111001001110011100000?100010100100100000100001010110111001001100011001000000011100100110010101000000000100???00100000000000000000000101000001001100001??????0001100100101000010010000010??????????101????1111011000000010100010000000100100011100010100100110111100000001010010010000000011010111001??0000000000000000000010000010011111100001000100101000001100000000010110100000000000000111100000101010100001011010?01001000000001100100011000100010010000000110000100011000000000000000000000101001000011010001100000000100????0101010111011?11100000001001001000000000000001011011001100111111??????10?????1100001111110111110110010000101100001001000101000000000000000010000010101001000110000???11110100100000010000000001010111111001101010?111100101010000010100010011000?0001010??1111?100110100101100010101010101010100000100000000000000000000001000001100100100001011000010000011000100000000100000000000001001000110
11111110000000??????00000000000000001010000????????00001000101011010011101100100111100101110010011000???0101101010000001000000010100000000000000000000000000000000010001000101011100111110010100101000000000010000010001000010010001000001110011001010000??????????????????????101010?011001101011100101111000111000001000010100001001000011001001101010101010011000111001000110111100000010000000000001110000000110000001110110011011110?100010011000010100010000110001000001101000110110110101101000111010101110010001101100000000101000011000001100010100000000100000000001000010100000001011101000110001000000110000000??00000000000001000000000000010001001?1011000100100010000000011000000001001000001110?101010010000000100010000000000000001010001101001000000000110010000111000111011111111101110110001101111000110000100100111001000000100000000000000000000000010101001001110010101010000001000111101010111110111101000000000010010101000011001000001100000010000000001001??????0010001???????????????????????????1001010????
???????000001000000000110100010011001110001010000101011101111111011101011101010000001100010100000000000100100010100010000??00000010010010000000000100001010101100010010010010001010100010011000100001000010000000000000010010101010101111000100001010010010??????????101000000010100000100011000000011001010101100111000111010000000000000101000000001111000000000100000000011100000000000000000000010010101000010000100000000000000000000000000000000000000000100001001010?0000000000001010101001000001000100111101001000000100000001010001000000100100100000000010001110000010000000000000000000000000001000011???????10000000100100001011011111100110?0000001000001000000001000000000001111000100000000010000010000000000000100001000000000000110100111000110010000010110000011010100111111100001000000000010000000?100010001000000010110010010000000000111110000000010110100000000001000010001011001000000??00001010000011000010000000100111001100000100100000000000000110000000010???010000111000110101?0???0001000000?011011011110
1111000001000100000101000001000001000010001010000000010101010010000000001100000001010110100011000000110011010001000011110000110000111101000010000100000?0000000101101100000010000110000101000000000000001001000000001100000000010010101001001000000000000010000000100000000100001100101101111011000000010110001001000000100001000000000011010000011010?00101001010100100001000000011101010100010111010111001000010000001101?????0010000000100000000001010010001001010000001000000000001100100100001000000000001000001000000000000000000010111100?000100001011001000000100111111010100110100011100000000000101100001000000001000000000000001000000010000011110????110110010000000001101110000010001111000001001001000110111100000000000000000110000000000011010100001000000100001110010100001010100000011010000000010100010010010101011100111001010000000010110101000100100000000001100010100001001001000000010110000000000000?0100100000000000000001000111110000001111000000000000000000100101101111000101000000001010010100000010000110
000110100011000010011011000101110001011001100000100000011000100011101010100000000000110000000000000000000010110?100100001001000000100000100000000000000001100010101101001000110100000011000110000010010000010100000100101010???00000001001100100101000000100100110001110000010100000010000110000000000000100010001000000010001010010101001100000000010010000000111011000101011000001110011100100011000101000000100010101000010000010000?1000001000110000010000000101111100010????101110000001000101100100000010101111100011111100110001000011101100010010101011000001000000010000111010101100000110001010000000000010010011000010000000100000000000000100000001000100010000000101000000??00000001000010??????????????0010010010101010000000011000000000110110000101101010001001010011010000001001000010000000000010000100010011000000000000000110010100000010001000000001000000100110001001010000110001101100100000110111011000011000000101011000000000001110000100000000000011000000000000011000001000000001010000001110001001000000000
000000000100001100110000000010111000000010010000000100000000000000000110100010001011011010?????10101110??0011100001000011101000010100000001100111001001001???000000000000101001000101000000000100010010000010011000000000000001000010010010101000011010100011100100001010000010100001001101011001000000110010000011010000001011010010100011011000001110101000000000000000010????????????????????????????0000000000010110101??????100100001000001??0000010011011000100001000001000001011000000011011100000010000000001010100000001100011100100000011100111000??10010000010000000101010001011010101000100000001011010010100110000000100110110001000100011000101011001000101001???????0000000110101010010101001001001101000000101101???????????????100000000100000?????000000000010000000001000000001000010010101??00001010000111001010?1001010010101000000100000000100000000010001101000010110000100000000000000100000010000?11001010100001010011110101001111?0011111101111110000000000000000100000000000000000000000010010101000001010100
0000110100000001100011000000001010110101001100001000?????????1??????100010001010010010000111011010100100001001000001000000100000000101101001011110111000010000111011011000000101010000001011001000000100010101000001001000000000100???1111000111001100101???10101100001010001010??1010101101010011000001010000000000000010000100000000000000010100010001001001010000101001101001001010000010100010110010110000000100010001000100001000000001011010111000001100000000000010000000100100000100010010010010000011101010100000000000010000000000010111????0010000000011000000000000100011000101000111100000010000000001000010100110000000000010101000100000000100011100110000000000000000000000000010000000100000000011011010101010100010001000010100100100010000000010100010000000000100000010101000010000000001010001000000010111000100010000110000100010001??????000010101000000100000010000000000010000000000000001001000000010100010000100100100000100010011011011101100001000010111000000000000010000000000010000000010000001000000010
0100101010000010101110000110010100101011000010001010000000000000001100010101001100000000000000100000010000001100000111101101000000000000000000001001010010011001000001001000100000000010101010100000010000001000000001001000100001000010000000001110000001000000001010001000010101000000001001000000001000000000010000000000011100000000000000000011110000100010110000100110000000000010000000000000000011111111110000000001000001001000101001010000100100000000000000000000011000000000110000000100001100000001000100000000000000000000000000000000000000000000000000000000000000000000000000000000000000000000000010000000000000000000000000000000000000010000000000001100101011111010110000000000?00010000000000000000000011000000010010010101100000000000101000000000000110101100010000000000001000100001100100000100010100001000000000000010010001000000000010001000100000000000000001000000001100100000010000001110111101001101000000110000000000000000000101000000010100110000000000000000000000000000001000010011001100??0011111
0111101000000101000000100110001000???????????????????????????10010100000000000100010000000000000001001000010011010001001001000000000000000000011000001100101110010?00000000000011111110110101001001001110101110111010111110110010000000101111000010000110000000000100000000010000000100001000000000000000100010001010100101000000001001000000110110001000001000111000000011000000000000000000010010000010111000111110001100000111011000001010000100000000000001110000000100000000000000000000010000000001000010010000000001000000010000010110001101001000000100000010101010000110010100011101010010010000101010000000010100001110000000100000000000000000000000000000010000000000000000011000000100000000000000000000100000100000000000000001100000000000000010000100100111000100000110000001100110010011000000000000010010111011011110111111101010101111101100011010000111001001110?101010000011001101101001010110100010011010111001000100000000000100100000000000000001001011000000000001000000000000000000010000010000001000000100101
10101100001011010001000000000010000000100110000000000000000010000000010010000000000000110001000000000000001010010010000000000000100000000100100011100000000000000000000000000001000000010000000010000101000000000001000010001011000010011000000010100100000010010100?001011010000110000101100100010100110000000000000000000100001001010110010100000000000010000000100000010001000000000000011000000000001000000000010000000000000000001000000000000000000000110000100100000000001000010010000000000000000000000000000000000000000000000001000000000000100000000000010000000000000001000000000000010000000000110010001100101010010000000000100000010000000000000110000000101000100011010110100100010000100010000000000000000000000110000001000010010001000000000000101100000110101001011000000000000000000100011100001001001010100000000100000100000000000010010000000000100101000110010111100010000010000000010000101001000010000100100000001000000001000001010100001001000000000000000000000000001001100100000100??10000000010010000010
0000000000000000000000000000000010000100010000100????01000100000001001010000000000???????????????????????????????????????????????????????????????????????????????????????????????????????????????????????????????????????????????????????????????????????????????????????????????????????????????????????????????????????????000000000110000010110010000010???????????????????????????????001110010100000100110010001000010000?????????????????????????01000000001100??????????????????????101001100101001010010000100010000000101010100000000001100000001001001010010101000001001000001010010000100100000000100100???????????????????????????????????????????????????????100100100000??????101001000000000???????????????????????????????????????????????????????????????????101001000100100001000????????????????????????100001010010101100101010???????0010010001010001001101000001110010000??????1000110000101000000000000110100110100000000011010010010010111000000000011010000000000100101011010000000001000001101010100001010101?
?111001010110111100??????1000000010000001110000000100000?????10000001000110000????????100?0100001011001001101010000010101000100010000010100000100010110110010001111100000101010????110100?101000000010010??????101111101101011101100100000010110000001010000100000000000000001000010??????0000100010001100??001010010001001110100001011001010010100000000001010100100001010010000000000000000000000000000000000000?1000010100??100001001???0100010010001101010000000110011101101101010101001010000100101001011001000000000000100000101010000111001000010101000010000000100000101100000101100010100100100100011010101000001000010000000010001010000000100011000111000110001?0000000100001001000010010001001000101010011101000000011100101010100010000010010010101101011111101000000000101000000011001000100001000100010100000010100001010000001001000010110001001110000010000000000000101000101100011011100000100101110100000001010000001110100100000110000010010111000000100000110000011100010000010000000101011011100011010101010010???
?????100100011?010010010010000010000000100000???00010000100000010?000000000000000110000001000000000001010000000100011110001001001000001000111001000010010011010000100001000110010000000100010001101001000100000010000010010000010000000000010000000000011001000100101011001011000001100000001001000001110111011010001010000000000101000100100010110000001100001001010000001000001010000010000001000100101011000000010001100000000010100001100001000010000011010000000010000000110000001000000001000000000100100100011000000010000001000110000001001110000000010110001000??????1010110000000000000001000001001000010000011100000001000000010000001000001000101000000100001000101101000010100100000001010010110001011000100000??0000010100110000000?????????????????100000000001010000000000000000100000000010000011100000001????????????????????????????????????????100?????????????????????????????????????11010110101111111111010000101111011000010010001101110000010100001000000010101100000001001001011000011100???????10000000100100
01000001100100000001000100000001000000010010001010010010000010110010010101000010010000101010100010000110000001010010000011100010110001110100001001???????1001000000010010001001001001010000000000100100101000100010000000100100000101010000?????????????10101000100110010000???????????10010100110001000000000101010100111111111011110000100000001000001010011000100100000010000000001011100010100000001000010100010010000001101000000100010010010010010010010111000001000100001101010100100100100000000000000100100000001110000100000110100010000111000000100101001000010000001000001000000001000001001011000100000010100001100100100101000010101110101101010000101000000000000010000000000100000100001010000001000000000001100010000011????00100000000000000000000000000000000010010???????????????????????0110110110110111010000000011?????0000000001010101000000000100010011010001001001000000001000000001?1100000000100000010000000001000000001000000000001010001000111011001001000010000000001110000101011101001010011000000000000
0000110110010011100000000001101100011101001001000001000000000000101000000000000000010000000000000000100000100100101110100000111001001111000000000000000000001110000000000100000000000000011010011011001000111110101100100000010001000100001000?0010100000101000110010000010101???????0000100??????????????????????????????????000001000001000000000000101000111010100000001000000000000010010110001011000000000001000000000000000000010000100000000000000100100000100100010000000000111000001100000100100000011101010111000101101100100000111100010100101101110010100001010101001010000000010000100001000000000010101000100000010111010010??00110100100000001010001110110110000011000000000110010000010010000000011010010001000100000010010101000010100000000001000000010100100001101000100011010100111010000001000000000000100010100000001110100000011010000000001000000010000010001100101010000010000111110000010101000010100000001000000000100110001010100000000000001000011010110000101111000001111101010010001000000101000101001000
10?1011010001100100000000101010001100100110010100000000000000000000100010101000100100101010001010101000010010010001001000101001000000001010010000100000001000000000000?010100001101011011111010000010100000000000011000000000010110000000001000001000???0111000000000010010000000000000000000000000000001000000000100010100000100000001000000000100010001001110111000101000000100???????011010101001100110100111101001101011100010001000101011000000001100001010001010??????00100000000010000000001001011010??????10010000010000????????????01010101???????1010100010100110000000100011001000010000000000100????0000001000000000010000000000110000100101100100010010010000010001011000101011001000101010000101101010110000000000100101001010001001001010010101000110011101011010000000000000001010000001010000000010010001000000000000000100000000000000000010000000000010010000001000110000000000000000000000000100000000010000000010100000000000????????????????????????????????????????????????????????????????????????????????????01
0100000000000010010100000001100010000000100101000001000100010000001000000000000100000010000000100000001100000000101000000010100000000000000101001100010100010000010111001100110001010010110000000010000100000010010010100101000000000000001001000000000110001000000100010010010000110100000010000001000000000000010100010011001100100000100001000111000000010100100000000010000100000101000100001011000010000010000010000011101000001001000010010001000100000101100000010110000001000000100011000100000010000000010000010001100000001100010011000000000001000100001001010100000000100000000011000000001000111111101000000101011100101100010000001010100011000111001100011000100010100001101010010100010001010010000000010000000110000010100111000010000110000010100000100001100000101101001010000110111010001100001010000000001000101000000101000010000010010100100001100000000101110000010100010000100000010000001000000000100100000000001000100110101000101000000001000000010100000000000100000110001000100000001011000000000000000000
0010000100001000000000000010010000100010000000000000000000000000101000001000000101000001000000000100000000000010101000000010000000001010000000100000000000100000101000000100010100010100001100000101000000001000000000000010100000000000000000001000000110000000001011000000001000000000000001100000000101010000000010000100000000??????000000000000000001101000000010010000000000000110000000100010010000100100001100000010100110000100000000100110010000100000010001110000000000100100100101100000110011101000000100100000000010100000101000000100100000010????0010000100000000010110001011001000000001000111010001010001000011011000011010010100000000??10010011000001010010110101101000000010001000001001001010110001010000100010011011001000011000000100010000100000000001010010010101100100000001000000000010001011000001001111001111001000100011011100100000001001001010110110100001100001010100100100000010100000010001110010001000001000000000000000000110000000000000000000001000001000000000000000000000000000010000000110000
000000000000000001000000000000000000000
	Calamus_caryotoides        100100101011001000001001011001000011000000000????????????10101000000100100110000011001011011010000000001011110000000001000001001100000001000101010100000110001001010010001000000011001010011000100000101100011001000100010100001000?010010000001100101001000000001001011000001000000000?0100????00100001010100000000000010001100000001000000011100000000010000000000000100010100000000110100000000000000001000010000101000000010000100000000100000000001000000010100000101010000001010001001100000000000000000000110000000000000011000011010100010011100100001101011011110111000000000010111100001010100011000100100101100101010011111010101011010000100110000010000101001000001011001001110000000000000011010001000101101100010101????0010000000000010001000100100000100111010000010110011100000000101110110010000100001000100010001100000000000101110110010110110000000011010000001010?100011000000011010100010111001100100010001010000100110001010000000000000000000100000000110000000110010010100001000011000001011001100111011?????
00001010000011010101011101?????110001001000000000010000?????????????00011001101100??????1010001111100100000000101001000??111110010100001000000000000000000000000010001000100000000101101010000000010?001010000000000001000100000101000100001001000011101101101000000000000001000000000?10???????????1010010100101000101001000001000000000000100????????????????????????????????11001?????????00000101000010010001101110000110000101010010001011001001011000100110000000011111000100101000100110000000001011010000000000000000000010001001010011000001???00100000110010110101001000010010011000000000000010100000100011001000010?????110101110101010001000100100010000001000100000000000000000100010??00010000000100010010100010001000010010100101000000100000000010100100010101?01110001000000011000110000100001101011000?1011010001000110000011001101100111111001010001010110101000000100001101101100000000000000001000000001000??????0011000101001100000000010011000000110000101000011010001011100000000001000001100000101101011100100
01010000000000000010001000100000001000010111110101010000100010000011111001100000000000000010000010010010011110010000000100010100100000100000001010110010001010000000000000011011111101011001?????1000001010000100000000100000100010100110001000011100110111011010101101000001010??01000000000011101100000100100010000001000001100010010011001000101000001010110000000000000101001000001001001111?101011000101010000101000000000000000010001011000100010001011000000000000000000010000000000000000000100000001000011000000000000010100000000000000100100??????000000000000011001101000111101001000000000010001111101110011010?0000010000010001000000000001000010?????????????????????????????????????????????????????????????????????????????????????????????????????????????????????????????????????????????????????????????????????????????????????????????????????????????????????????????????????????????????????????????????????????????????????????????????????????????00111010000001????????????????010101100000000100000000000000
00001001000000001010110101100011101101011101000001001000000000000010000000000001000000000111010101101111011100100110011010101001000010010110101110000100101001010011101000000000000000000010000101001010000000000000000100000010000100000100100000010000011010100???????00010100101010100101000101000101000000010011001010010010000110000000001010000101100010110000100000000000000010001011000100000000010000000010001000000000000000000010000000000000000000000101110000001000000000000100010000000000000011010000000000010010000010000000000000110??10000010000001010000110000000100000000000000001000000000010000000110000000000000000000000001000010000000000001111000011101010111?????0000001011010000010001010100000001100000001000110010000011010000000000000000000000101000100100000000000000010?00000000000000000000000000000001010000000100000001000000000000000000001000000000000000000000000000010000000100001001000000000000000000000000?000000001000000100010100001010000000100000000001000001000000000001000011?????????
????????????????????????????????????????????????????????????????????????????????????????????????????????????????????????????0111000001000000100000000000010010100010101101000100101011101110000101010011001100010??101100000000000000000000000000010000001010000001000000000000000000001000001000000010100001000000000000001001001010001000000001000000000000100000000000000000?001001010000000000000001001101000001001110101000001010000100000000100000000000000000000000000101101010100000010000001000000110000100111000001000000010000000100000000000000000000000000000000011001010000010??10100010000000000000100000001000000001100000000000000100000100001000001000001110100000100010010000000000100110?????????????????????????????????????????????????????????????????????????????????????????00000010100????????????????????????????????????????????????????????????????????????????????????????????????????????????????????????????????????????????????????????????????????????????????????????????????????????????????????????
???????????????????????????????????????????????????????????????????????????????????????????????????????????????????????????????????????????????????????????????????????????????????????????????????????????????????????????????????????????????????????????????????????????????????????????????????????????????????????????????????????????????????????????????????????????????????????????????????????????????????????????????????????????????????????????????????0110101001011010000001000001101000000000000010000010001000110???????????????????????????????????????????????????????????????????????????????????100101000010010000010101010011011000111110110011100000001000010100100001000011101010000?001010??01100001000000000000000001001001111001100101110101110101?????????????????????????????????????????????????????????????????????????????????????????????????????????????????????????????????????????????????????????????????????????????????????????????????????????????????????????????????????????????????????????????
???????????????????????????????????????????????????????????????????????????????????????????????????????????????????????????????????????????????????????????????????????????????????????????????????????????????????????????????????????????????????????????????????????????????????????????????????????????????????????????????????????????????????????????????????????????????????????????????????????????????????????????????1010101100101101001101100100000000001110110101??????10010100101011000010000100??????????????000000100000001000100100000001000100101100010001010010010100010000011000100010000010011001000101110011101101010011101000100010110010000000100000000000000000101001000010000100011???000000000001100000001100001?00011010000101000011010110001011111100110000000010000100011001001000000001000000100000001000???1001010000000111010001000000000000000000101010000000001000011010100101010000010?0100001000000100001100100000001010000101000100100011?????10101011010010100000010000000000100001000000100100010
01000011110111110100101000000100010000001110000011?0100000101000000101000001010100000????????01001001000001001??10011010101000001001001000000000000001000010100000011001100010110000100010110010011101000000111011101001000100001000001011011010000001000010001010000101011011101000000010100000000000100100000100001000000001100110100011100001011011010100000010000000111101000111000000010000111001010000110101100111000011011111000010100000001100010010000000011011111001111111101000000011111110100010000001010100100111000010000110010100110000000110100010000111110000000001001010100001001000000011110011111111011101101100000000100100101010100100000111001000101000000001010110010100110??????100100001000?1010100000000010000000001111100100010000001011100111110100100010??100111001000101100000001000010000100001101010001000001100001000010001000010010000011000100100010000011000000000000110010001100010010110100100010001001000000000001000000000000000000000100000100000000001100100100100101100100110??????0010010?1
0000000010010000010010010100000000000000000000011010000001000100110000001110000010000?001101000101000000000001110110011000000010000100011?00000100100100101110100000010000010001000000001100000001000000000000000110000000000010000110111000001110?????111111111101101001000101101???111001001101011110100001100010000100000010001011010010010????????????????001010??0000???????????????????????????????????????????????????????????????????????????????????????????????????????????????????????????????????????????????????0000001?????????????101001000000010000000000000?100101101010101010101100100010000001100100000010100010011001000101110000010001000000010110010010101110000000010110000001101000011000000001?00??0000001010001000001100110011010010000010001000100011000111000100100000111001000000101000010011000000001101000110001000101000101110000000000010100000111010000100000001000000000100?1001?????1000000010000010000010000010001101000000000001010010100010000001101010111001000001000000110001000010000001100111
001000001000010??10111011000101????00??????0010000000100000000001010100000100001001001000101000001100010000101011001001001000000001010101001010000100001000000000000010000110000100100001000000000110100000001110001001000001101100011000010000001110101101100110000000111011000011000000000100000100000001001000100100100100000000010100000000000101100010100110100101010010100000011100101000000101010001001000000000000101101000101000001000100100011000100100011010100100000000000010110000110001001010100001010010000110010000000001100000000010000111011101110000101000000000100001001100111000000000011010000000001001011000000000001100000100000111100001001000110010000000110101000000100000000000011000000000100010001000000001011001001101000000000010011011?????110111001111111110101101010101100000111001000101000000000001000000010101000100100010110010000000100010000000000000000010100100011101000010000110010100000100001000000100000000000110010000001101100000010001010110100000010000011000011110001011000010001101
01100110110001100000101000010000001100010011000000001000000000000100010001110110110000111??????100101101001001000100011000000001101011100000001001000010001000000111000010010010000010100100000000101001010100101000000000010010010010010000010100101000010011100010000010000010000100000100100101000000000011001100101100000000010010101000100000010000110001100001110100110000101000000101010000001000000000011100111100000111100001010111??0100100????????01010101001111100001111000000000000000000100000101111111010100101011001011100111000000000100000110010100000010101001100100001000000110100111000110110100?110111110000110010001101000100011001000010011001011101010011000000010010110000100000110001000101011100000010001100100000000010010001100000100001001100000010001000000101011000110001000000001100100100000010000100100000000000000000110110000000100001100101001000001000100110000110001000001000000110010001000010000110000010100000010000100000110010000000011000011010000001001100100000000001100000000000001000
100000000010001001011100110110000000000000000010101000000000000001101110100001001000001010011000010101000000101010000000000110010000000000011000011010000010100000100000000000000000000010001010000001000000000100110101000000000010000000101000000100000001111000100000001001011000000000000001000000001000110010000????00010101011110111010000??????00000100110????00000011101100111?1?0101?????1011000000100101000001000100000011100011000001001001101101010010101101010010000100100000010000001001101000000000000010100000100110111100100001100010000000110110000001111011??????????????????01111101111000110000101001101001010010010??10001110101001011000001000001111100010101011001101000100000010000001010110000001010000011011??1111011010010000100000101010??01101011111011111???111101110011111001101111011110000000000001000000000100000000000100000000000100000000000000010010000001011111001111101110000100110010000101010000101110101101010000110001100000100001000001000001111010100100100??0101000000011000010000000000
00010000000000000000001010011101000000010000101011001101001000001000000000100000001??000010000000000000010000000001001000100000101000100000000010000000000000000010101000000000000011000000000100000000100000000000000000000000000110001100100000000000010000100000010000010001000100000000?01000001010000000001000000000010100000001010001000000001000000000000010000010110000011111100010110011000001001010010010011000010110101000100000000000000011???????????????????????????????????????????????????????????????????????????????????????10010?????????????????????????????????????????????????????????????????????????????????????????????????????????????????????????????????????????????????????????????????????????????????????????????????????????????????????????????????????????????????????????????????????????????????????????????????????????????????????????????????????????????????????????????????????????????????????????????????????????????????????????????????????????????????????????????????????????????????????
?????????????????????????????????????????????????????????????????????????????????????????????????????????????????????????????????????10000000111100000000000100011101110??????101101111011110010101010000101000001111011101001101000101101001000000101101001010000?????????010000100100011000000000000010100000000000000000010000000000000000000000100110000?0100101000000101011000001000100010?1000101011000100011001010000000001000010000100001000010111111101101100110010100100010000001011001000?1001011101010010000101101010100010100101??????????001010010010010101010101010111011011101010??????????????11100110100111101000100????????110110101010011001001001101101100011011010101000110000110100010000001001011100111111110101011??000100100010010001000001011110110110101011010111010010111110000010000000000000000011100000000010100011100100001001100010?0000000000000010011110100010001100100100110000??0001000000111100111000101000100100100000000000000010001110111101100100001000001001000001011?0010000110001101101010
10001000100000001001101000100110101100110100001001011011100000000000000????0000000000001001010101101101100001000101010100000001000010101111000100????????????????00000?0000101?????01000000000000010001111000010000000001000000001000000001010011000010001000011100000010010110000101000111111?0100000101000000000000000010001000001001011100101000000000000??????????????????????????????????????????????????????????????????????????????????????????????????????????????????????????????????????????????????????????????????????????????????????????????????????????????????????????????????????????????????????????????????????????????????????????????????????????00100101001101??????110000010001000001101010100???????????010100001000000110001??00011000000000000001001011100010111101000000000010010110011000000100100010110000110011001001000???0000010010001010010001001100000000100000000010111001110100100101010100000010000000101010101000100000001001010000000000000100000000101000000001000010100000100011100100000001000
1000010101001101001010001001011001011111?????001011000001000110100????????????00000101000010111111100010010000100000011100100000000001110011001010100100000111001000011010110100111000001011000010000010000100001000001010010100000110011001100111000001010100010010000101000001010000101101001000001011000011001001010000010000100101111000000011000010000000010001001000101001000100011010000000000?0100????10010001011000000101011001010101101111100101011100000011100111111100011110100000010100100001100110100010100011011110010001000011111010101101110100111000110011110110001011000101???????0000?1010010010000000000010000010000001000001000001100000010001111010000000000000100110101011100?0001011011000000????101001000000000000?????1010001000000110010100010???100100100010000011101001000100000001000000000000000101000100110000011111101000101000110000001????????????????????????????000000010010010100000000111?0000010010001011111101110???10110101111100101001010011000000110000000001000000000000100000100001100000
0010000010000100110110000000001110001010000010001000011011000100101011000000000100010?111010100000110000010000000100000000000000000000000111001101000001010110111111000101000110000000101110000001001001000110001000001011111110010000111010100010010000001011000110110110011010001001100101010100000011000100010001101101001100000001010000110100011101000101001100111000110000000111000000100001000100000011100011100010110010100101110011001011110010010000101010100000011100010010000000000010101100010101100010000111100010000001001110001100001011100000010101001110000001110000000010100000000110100000000010010110?00000100001000111001001101010001010100011100101101010100000000000????00010000000010000000010??100101011??????0010001111100000000000001000000000000000000100110000000101110011010001011000100100001100000011011110000001010111000001011000100001001001001001000111000111001001010000000001000101011110?0001101010000001010000101100000000100001001001001111011100010001100100011001101000000000000101110000001
01110110010111000100101001001000001000010001000011100011000011010101001101000100000100000001110001011000110100011111110110010000001101101000111111111111000000001111111000101010111111001001000100101010001000010010100011100000000000000100101101010?0000000000?11001111100000110000000000010001111100010101001101100100010100000000000001000100100000010001101010000110011110001100001010000011000010110000100010100000001100010???1000000010000000001100100000001000101000000000010011110001000000001110110101100100000100011100000110001001000000000010110100101010011100000000000000101100010010000010101000100010010101000000000000010101000010000000100000001101010011101101100001110011??????????01??????0000100000101101010101100100000101001?10101111111010000001010001100101000000001001100010100000000000000001001000010101000000000100000???101010000000000000000100000000000001100010100?110100001010010000???????11001010001101101010001011001010000000010????????????????????????????????010???????????????????????11010
001000010010?????????????????????10010000010001100000000001010101???????????????????????????0011011010000101010001000000010101011000001010100010001100101100001010011110000??????????10010111001101010101101111100000010011110010101010110110010010110111011001101111001101110110001000101101010000101010100??????????????1001010111110101010000110011000100110001001100000101??????????????????100111000010110111001000011011011010101000110001001110001100000010111011010110010100110111000100001001010110001001101110101000010001000001010??????????????????????????????????????????????????????????????????????000101011000000010100101001010000000100111111001101101011001011000111000010000001010000010001011101000100010110?10100????????111111001010010000001000001001000000010110000001010000110100110101001101001000010001000000101001110110001000101010010000000000000000001010000010100000011111001001100100001101011110110000000100110010000111110000100111000000?101001111000000001000?00110001010000001000001001000001001
0000000000010110100??011????????????????????????????00001111010111111001000101001010011100010100000001010100????0100010000000111001000101000101011111110111110111111000101110110001001001000001011011000000001100100101000000010011?00000000110000001100000000000000100001110000101110101011110000110001000011100111111010000101000110111000000000001110011101001101101100010101100100010010101111010100001111110101010001100010100011100001100100010110000000100011010010000011011100100010001111001110000110001011010000100000001000000001000000??000010000000001111?1000100011000000100000000000000000000110100101000001001000011001010000100100000000001000011001100011000011000110110111000001101001000100010000000011110011000010000000000101010000110111000100010001011000000010110000011100000000000001001011010000001001000110001000000000010100000011001100010101001001101010000010000010010010000111010101101100000101100000110110101001100111111010000????000000000100010000110011011011111011000001111011100111000111000100
00100101000100010000010010001001010100000000001000??1100101000000000001001000010001010000010010100010100001100110010010100010001010111010111001010000010101000???????????????????????????????????????????????????????????????????????????????????????????????10100101001010001010010100110101101110101010000100010101001000010010001011011001010010100101011101011001000101111001001100100101000110010110110010101011010011010101110100101001101101000000100101100001001011101111010011111011000111011011101100010011111100110000111111011111010101111110110100011011011101101101011110000111100101111111111111111010111011101010010101010111011110111111010101010111101101000011010011111100101010000000010010000000010000010111000000110011011111??????100100100100101?????001000000000000110000??10000000????????????????????????????????001000000010000000101000010110001000000100000011101100110001000000010?0000000100001000000001111100000001010100000001000001110000000110111010011010100001101111010100001110101011101000001000
000000111010000000000010010010000100000000000000101100010???????????????????010100110011000001011011011111010000100000100001011100100011000000000000110010010010010000011100010110010010000010001001110001011000001010011010010101100001101000000110001000000010000000011001100000001010010010100001000000010001000001000001011001010000011010100000000000000000010000000000101101100100100101000000000000100?10010010??1101010000001101000100011110110100100000000000000110111110000000010??00111011110010100000000000100000110000011?10100010000000001100000001010011010001000000000000000100000011110100110011000100100001000010000100101100010110101001010111000100000001101000011101100010000001001100010001011000001001000000000000100000000000000001000010110010000001100100001001110001001001010000010001001001011101001001110000100000101001000???000010000000111010011100101110101101100110100111001000100010011010000?1010000000??????101100100101100100011111010100000000010010010011110001100100100111111011010010110110101
0000010010000001100110101111111011011000100001100000000??001001000001010000011001000100010011101111101101001011111110010101010????1110000?????????????????100110000000001000001011000011011100111110100011010010000100010000001010010000000000000100000000??????0000000111001101110000000101101000010101000010000000000000100100010000100001100101000000010001010000000011111100001001001010000010000011000001110010001000000001000010000100000000011001010001011000000001000001000000000010?????0010000000100100110100000000000100010000100000000101001000000000100110101000000000100000000101000100000000010010000000100100000011000001000100011011010000010101010110010000010000000001011000100000010000100001000000000001001110000100000000000010001010100110????????1000010100101010100100001010101010010001001010100010000100010000001000010000010100010010001100000000101101010001000010100000000000100001011100001110000??011100001000000001001000010011000010010110101100000110000001111000000000000010000001100010100111000101
10110100101000101000000101010000000001001000101??1100011111110111100100011?1111011100??11111001110100???????1101000110001001000111110010110100000000000010010010000011010001010010100100011000001000000000000000000100000000000????01110111111101100110010010?00100100101000101011001110001011101001010011000110010000010011001???????????????????11001001010100001010111010001010??????001000100110100010????????????110001000100001101100110000100???????????001011010000001110001000001100000?????????????0000111111101100100000?????????????????10000101100110001111001101011110010101?01000001011000100111000010???00110000100101101111100010000000000000000???????000000000000000111111111110000000010001000001000000000000000000101001000??11101000000000100000101000111000001000001110010010000100000000000000010????10001111001111000000101111000001010011100000000001000000000100000001100000000100000010001001010111010011100000001100000100001000010010000101001000110000000100010111111111010000010000????????0010000000001
00000000101000000001010000101011001110110010001010100000???????????????????????????????????????????????????????????????????????????????????????????????????????????????????????????????????????????????????????????????????????????????????????????????????????????????????????????????????????????????????????????????????????????????0101010???????01101010?1100?0111101000100011010001100000100111010000000110000100100101100101000110100010000001??????????????????1010001000000000000101001010110111101010100111011??????????????????????????????????????????????100111100110000010001100100101111010110001000010001111010111001001001101001000011010010001000001101010110010011001001010010111011010000001001000000110100000111000111010110100000000000000000110010000101110000100001001001100100001000000000010100000101000000001000010001010010100111100000111010000000110000101100000000001010001000101110000100000011001000000000100000000001001001001010011100000000000010011110000000000001100000110000000000100010100001111
11000001100000????0000000110000100001100101011101000110101110001010000010100000000000000101??11010010111001011110011100000?10001010010010010010000101011011100100110001100100010001110010011011001100000000010011101100000000000001000000101000001001100001????100001100101101001010010000011??????????101????1111011000000110000010000000100100011100010100110110111100000001010001001000110100001000100??1000010110100000000010000010011101100001000100101000001100000100010110100000000000000111100000101010100001010001?01001000000001100100010010100001000000000110000100011000000000000000000000101001000011010001100010000100????1101010111011111100000001001001000000000000001011011001100111111??????10?????1100001111110111110101010000101100001001000101000010010000000010000010101001000110000???11110100100???????????????????????????????????????????010010010100010011000?0001010111111?100110100101100010101010101010100000100000000000000000000101000001100100100001011010010000011000100000000100000000000001001000110
01111110000001??????00000000000010001010000????????000010000010100100??101100100111100101110010011000??101011010100000010000000101000001000000000?????001000000000010001000101001100111110001100101000000000010000010001000010010001000000110011001010100??????????????????????1010101100001111011100101111000111000001000000100001001000011001101101010101010011000111001000110011100000010100000000001110001000110000001010110111011100??000100111110100100101001100010000011010000001101100110111001110101011100100011011000000010010000110000011001101000000000000010001010000101000000010110110001100010000001100000000000100000010001000000010010011100110???11000011100010000000011000000001001000001110?101010010000000100010010000000000001010001101001000001001001010000111000111011?????????1101100011011110001??000100100111001000000100000000000000000000000010101001001110010101110000001000111111010111110111101000000000010010101000010001000001100000010000000000001??????0010001???????????????????????????0001010????
???????000001000000000110100010101??????????????????????????????????????????????000001000101000000000001001000010110100001100000110010010000010000100001000001110010010000010001010100010011010101010111100000000100000010010101010101111000101011010010010???????????????????????????0100011000000011001010111100111000111010000000100010101000000001111001000000100000001011000000000000000000010010010??1000010000000010000100110010100010100000000000000000???100001010?000000000000101010100100000101010011110100100000010000000101000100000010010010000000011000111000000000000000000000000000000000010?011000001010000011100100000011011111100110?0001001000001000000000000000000101011000100000000010000010000000000001100001000000000000111100111000110010000010110000011010100111111100001000000000010000000?010010001000100000100010010000000000111110000000010100101000000001101101??0011001000000??00001010100010000010000000000011000110100100100010000000000110000000010???011010010100100101001100001000000?001011011110
1111000001000100010001000001000001001010000010000000010??00000100?00001001??11110101001010001000000011001101000010001111000011000011110100001000010100000000000101101100000010000110000101010000000000011000001001001110001000110101011000010010011000000010000000100000100100001101011011111011000000010110001001000000001101010000001011000010011010100101001010010100001000000011101010100010111010111001000100000001101011000010000000000000110001000010001101010000000100000000001110100100000001000000001000001000000000000010010010111100?000100001011001000010100111111010100110100011110000000000101000001000000001000000000000001000000010000011010????11011001000000000110111000001000101100000100010100011011110000000000000010011000000000001101010000001001010001111001010000001010000000101000000001010101001001010101110011100101000000001011010100010010000000000110001010000100100101000????110000000010000?0100100000000000000001000111111000001000000000000000000000110001101111001101000000001010010100000010000100
000110100111000010011010100101110001011101110000101000001000100011101010100000000000011000000000000001010010110?100100001001000000000000100000100001000001100010101101001001110100100010000000010010010000010100000000101010???00001001001100100101000100101101110011100000010100000011000110000000000000100010001000000010001010010101011100000000010010000100111011100101011000001110011101100011000101010000100010101000010000101000?1000001000110000010000000101111100010????101110000001000101100100000010101111100011111100110001000011101010001110011011000001000001010000111010101100000110011010000000000000000011000010010000010010000000000100000001000100010000000101000000000001000100??0010101100????????10010010100011111011111000000000110100000001100010000000010011010000001001000010000000000110000100010011000000010000000110010100000000101000000001000000000110001000110000110001101100100000110011011000011000000101011000000000001010000110000000000011001011000000011011011000100001001000001111001100100100001
0000000000100011001100000000101110100001000100000000000000000000000001101000100010100000???????10101110??001110000100101110100000010000000110011101100100100000000000000010100100010100010000010001011000001001101000000000000100001001001010100001101010001110010000000000101010001000110101100100000011000000000100000000101101001010000101100000111010100000000000000001010000100100010???????????010000000000001011000???????????00000100?????10100100110110001010010000010000010110000000010111000000100100000010101100000011000111011000000111000110000000010000010001000101011001011010001001100000001011010010100110000001100110110000001100101001001011001000101001???????0000000110100110010101001000000011000000101001101000100001010100000000100000000000000000000000000000010000000010000100101011100001010000111001010?1001010010101000000100000000100000000010001101000010110000100000001010101010110110000011001010100000011011110101100????0011111101111110000000000000100010000000000000000000000010010101000001010100
00001101000000011000110000000010011101010010000000000001010001100100101010011010000110000101010100100101001001000001000000100000000101101001011110111000010000111011011000000100100001011011001000000100000101000001001000000000100???1011100111001000101???011011000010100010100110???010010100110000000100000000100000000001000001010001001101001000010010000100001001001010000000100000111100101100100101010100000111100000000010010010010110101110000111000000000000100000001001000101000100100000100000111010101000100000000100000000000000??????00101001000110000000000001000110001010001111100000000000000010000101001110000000000101010001000000001000111001100000000100100000000000000100000001000000000100110100000011000000000010100101000010100000000010100110010???????????101101010101000110001010001000000010111000100010000110010000010001110110000100101000011100000000000000000010000000000000001001000010010100010000100000100011100010010011110101100000000010111000000001000000000000000010000000000001001000000010
01000010100000101011100001100101001010110000100010010010100000000011000101010011000000000011000111110100001011000001110011010000000000000000000010010100100110010100010010001000000000101010101000000100000010000000010010011000010000100000000011100001000001000010000010000101010000001010010000000011100000001000000010001110001000000001000000110100001001101010000001100000000000100000001001000000111111111100100000010000010010001011010100001001000000000000100000000110000000001100000001000011110000010??100000000000000000000000000000000000000000000000000000000000000000000000000000000000000000000000010000000000000000000000000000000000000000000000000001100101011111010110000000000?000100000000000000000000110000000000100101011000000000000010000000000001101011000100000000000010001000011001100001000101000010000000000011000000001000000100100100001000010000000000010000000011000000000100000011101111010001010000001100000000000000000001??????000101001100000000000000010000000000000010000?????????????0011111
0111101000000101000000100110001000001011011011110100101??????1001011000000000010001000000000000000100100001001111000110100100000101000000011001100000110010111001000000000000000100000000000010010010111010111011101011111011000100000010111100011100011010000000010000000001000000010000100000000000000010101000101010010101001000100100000010011000100000100001100000001000000000000000000001001000101011100011111000110000010101110000101000100000010100000111000000010000000000000000000001000000000100001001001000000100000001000001011000010100100000010000001010101000000001010001110101001001100010101000011000010000111?000001010000000000000000000000000000010000000100000010011000000100000000000000000000000000100000000000000000100000000000000010010100100111000100000110000001100010010011000000000000010010111011011110111111101010101111101000011010000111001001110?101010000011001100101000010100000010011010111101010111001000000000100000000000000001101001000000000001000000000000000000010010001001000000000100001
10011000001001010001000000000001011000100110000000000000000010010000010010000000000000110001000000000000001010010010000000000000100000000100001011000000000000000000000000000001000000010000000010000101000000000000100010001011000010110010000010100000000010010000?0001110000001100001011101100100001100100000000010000001000000010101100101000000000000100000001000000001011000000000000110100000000010001000000100000001000000000010000000000000000000001010001000100000000010000100000000000000000000000000000000000000000000100000010000000000001010000000000100000000000000010000000000000100000000001100100011001010100100000000010000000100000000000001100000001001001000110101101001000100001000100000000000000000000001100000010000100000110000000000001111000001101010010110000001000000000001000111010110010011101000000001000000000000000000100100000000001001011001000101111000100000100000000100001010000100000000001000000010000000010000010101000010010000000000000000000000000010011001000001001010000000010010000010
0000000000000000000000000000000010000100010000100????01000101000001001001010000001????????????????????????????????????????????????????????????????????????????????????????????????????????????????????????????????????????????????????????????????????????????????????????????????????????????????????????????????????00100100101000010010100010?????????????????????????????????????????????????01000000100001000101000010001?????????????????????????1100100000011010111???????????????1010100?100100100101110000001000010010001010000000100000100100001001001010010000100100001010001001010100010010010000100000?????????????????????????????????????????????????????????????????????????101001000001001???????????????????????????????????????????????????????????????????011010100100100100101?????????????????????????????????????????????????????????????100011011010?????????10010010000101001000110000101000000000010110100110100000000000010010010000111000000000011010000000010110101001010001100001000001101010010001010101?
?111001011110111100??????100000001010000111010000000000000???1001???1000110000????????100?0100001010101001101010000010001000000010000010100000010010110110010101111??0000101010????110100?101000000010010??????101111101101011101100100000010110001010111010111010100001010001010110010001????????000000000000101001000000011000010??00000000000000000000001010100100001010010000000000000000000000100000000000000000000110100001011010110001000010100011010100010100010111011011010101010010000000110010010110?100000010000010000010101000011100100011010100001000000010010010110000010110??????01001?0100011010001000000000010000010010100000100000100011000111000100001?0000000010101000000010010011001000100000000010100100001100000010100010000000010010101101111111101000000000111000000011011000000001000100010100001010100001001000001001000010110001001110000010000000100000101010101100011011100000100101111100000001000000101110100100000010000010010111000100100000111000011100010100010000000101011011100011001????????????
??000100100011?010010010010000010000000100100???00010000100000010100110000101??00110000001000000001011100100000100111110001001001100001000011001000000010001010010100100010110010000000100010001101001000100000010000010010000010000100000010000000000011000000100101011001011000001100000000001000001100111011010000011000000010101001100100110110000001100001100010001000000001010000100100001000101111011000000011001100000000010110001100001000010000011010100000010000000110010011000000001000000000100100100011000000010000001000010001001000110000000010110001000???1001010010000000000000101000001001000010000011100000001000000010100001000001000101000000100001000101100010001110100100000001100000000101001100100001000000000001000010?????????????????1010000010001000001000000011010000001000000010110010000011000100101100010000100000100100010001001000??????????????????????????????????????????????????????????????????????????????????????????????1100000101001100000100001010100100011100000000100110110010010000100?
?????????????????????????????????????????????????????????????????????????????????????????????????????????????????????????????????????????????????????????????????????????????????100111101011101101001000010000????????????????????????????????????????????????011010000000010110000011100101001100010000011001110100101????????????01000010000001000001010011000100100000010000000001010100010100000001001010100010110000001101000000100010010010010010000000011000000000100000101010100100100100000000000000100100010001110000100000110101010100110001000110101101000010001001000001000100001000001001011000110000010110011110100100101000010101100101101010000101000000010000010000000000100000000001000000000100000000101100010000011000000100000000000000000000000000000010010010???????????????????????0110110110110111010000000011?????0000000001010100100000000100000011010001001000000000001000000000?1110000000100000010100000001000000001001000010001010001000111011000001010010100000001110000101011101001010011001000000000
0000110110010011000000000001100100010001001001000001001000000001101000000000000000110000000100000000100000100100101110100000111010001111000000000000000000000111000000000100000000000000011010111111100100111110101000100000010001000100011000?0010000000101000110010000001101110001101010110101010000100100100010010100010010000001001001000010100100101000111010100000001001000000000010010110001011000000000001000100000000000000010??00101000000000001000000001001000100000000001110000010100101000100000111010101110001011011011000001111100101001001010100101000010001010110100000001100001010000000000000101011001010000101110100101?00110100100000001010001100110100000011000000000110010000010010000001011010011001000100000000000101000010100000000001000000010101100001101000100011010100111000000001000000000001100010100000001000000000101110000000101001000001100010001100101001000010000111110000010101000010100000001000000000100100001000100100000000001000010111110100101110100000111101010010000101000011100100000000
10101010100011011000000001?????0101001010000000000000000000000000001000100010101000001110100010101000000000100110010011000010010000000011100101001?1000001000000000000100010110101??110111110100000101000000000000000000000000101100010100010010010000???????????????010001???000001000000000000000000001000000010100010000000100000001000000100100010001001110111000101000000100???????011000101000100110100111001000101011001010001000101010000000000000001010000000??????00010110101010010010000100101000??????010?????????????????????????????????????????????????000100101001000110000000100000000001001100000000100000000000000000000011000010010110000001001000000000000011100000011100100010101000010110101010000100000010000100101000100010001001010100011001101001101001000000000000001000000001010000001001000100000000000100010000000000000000000000000000001001000000100011001000000000101000000000010000000001000000001010000000000001000000000100000000101110010100100000000100010010010100011001000001000000001010101100
0100000000100010000100000001100010000000100101000001010100010000001000000000000100000010000001100000000000000000101000000010100000000000000100001100010100010000101001001100110100110010110000000010001100000000010010100101000000001000101011000000010010100000000110010010010000110100000010000001000000000000010100010011000100100000100000000001000000010100100000000010000110000101000101011011000010000010000001000011101001001000000010100010100100000101100000010110000010000000000011010010010011010000010110001001100000000100000011000000000001000011001001010100000000100010000000100001001000111011101000000001011100101100110010001110100011000111001101001010100010101001101010010110001111010010000000010000000110000000100111000010000110000000100001100001100000001001001011000110111010010100001010000000101000101000000101000010000010010100100000100000000101110000010000010000100000001000000100000000100100000000001000100110101000101000000001000000010000000001100100000110001001100010001010000000000000000010
00000001000010000000001000100000000000100000000000000000000000010111000000000001010000000000000000000000000000100010000000?????????????0000000100000010000100000011000000101010100010100001100000011000000001000100000000000101001000000000000001000000111000000000011000000001000000000000000000000000101010000000010000010000000??????000000000000000001001100000010010000000000000110000000100010010000100100001100000010100110000000000000100110010000100000000000010000100001100100100101100000101001101000000100100010000001100000101000000100100000010????0000000000000000010110000101001000001001000111010001010000100010011000011010010100000100??10010011000000010010110101101000000000000100011010001010110001010001100010110000101000011000100100110000100000000001010000010101100100000001000000010010001011000001001111001111001000100011001100100000001001001010110110100001100001010000100100000010100000010001110010001010001000000000000000000100000000000000000000001000000000000000000000000000000000010000000110000
010000000100000001000000000000000000000
	Calectasia_narragara       1100100101001001111101110001000100000100010010010011011101010001000000000001000001110101001101010100000100101110000001100000000101001000100111010011110001101000111001000010000111100011001011110000011001110000001110000111101010001011110000010010????10100000010000010000000000011111011011110100100000010000011000000110001000101100100101110000100101000000000100000001001000110101111111111101111111101010000101110001???????????10001010000010001010000001011111000110010101001101101110000100110001110000110000011001010100110010110000011001000000001101001011010101000000110001100100000010000011000110001101101000000011010010011010000101101001000000110101100000000010100101101100010100000011100101010100011000101110011110000010000010110101101101000000101110100000011000000000000001010100111010010000001000001001011000000000001010011100011111001001001001100001000000111111000000101010001010100001110000000000000000100110001010000101010000000000101000101100010111001100000000010010010001000001010101111011?????
000000101000110010100111??01101001010101000100000010101101????????????????00010011??????011111011????100000001010111010010101000000001011000000010100100010110110100010111100010011000011001100001100100?0010000000000000010100010000000100000011001010010001001010000000011010101101001000010101010001001100000??????????????????000000000000101010101001011001011010010101110010101100101100000100110010001100100000000100000010???????????????????????????1000000001001000001000000000001000000011100010101110010111011010001011100110000000000100111110101100100100001110110000100100100000001000011011000000101??011000010001011101011001000100010010010010001100010000000001000001000111000010100101111110111000000??1110100100000001011000000?00011000001001??0010110100???????????????????????????00000110101111111001100000010110110011001101010011011001100100101000000011001011010011101001100000000000110101110100010110011011101000????????????????????????0110000100000011010000111111101110101011010100101100100001100110
011100000100100000110110011000111????????????????????????????????????????????????????????????????????????????????????????????????????????????????????????????????????????????????????????????????????????????????????????????????????????????????????????????????????????????????????????????????????????????????????????????????????????????????????????????????????????????????????????????????????????????????00101000000001001010010???????000110100000110001000010101001000001100000000000010000000000110000110000100010000001000000000000001000001101101001101010100101010010011100110010001000000100010111110101110100001000010001000000000000000000000010111101111111111111110010101001110100101010111110111100001101100111111111101111010111111111111111101010101110101010101011001101010111011011000001011101???00101010111101111110110111111111111110111111111011111111111011111101110111111111111011111111011111011011111110101010101010011101101011101011011111000010100010111100101111111010000010000000000100000000000100
00010110010011111010??????????????0011011101000101000000000000000?0100100000011000000000111001000001?0????????????10100000110001000010011001101101010101010100100111011000000000010000000010000101001011001000100100000000101010000000000011???????????????????????????????????????????????????????????????????10011001010011010000110000000001010000011010000110000100100000001001010100110000100001000000000001010000100010001010100000000110000000010000001001101110100100000000000000111010001000001000100110000?????1010010010001000000000011001??100010100100000000000000000000100000000000000110000011000??1110110100000000000010000010000000000010101110111110101000?????????1111???00001110110101001000000100000001000100111101010101101011100010001000101010101110000010000000000101101000010101000000000100000000000000000000010000000001000000010000000000000000000010000000000000000000100000000000000001000010000000000100000000000000001010000001000000011001110000010001000000000100000000001000010000001000100000101101
001000100000000100001010100100000100010000010000000010000001000100000101111010101101101101101100001110000001010000011101000101001000010000100110000100000100101000101001000110001000111011101001000010000000100?????????0000000000000???????0001000000000101000000110000000001100000??011011101000000001000000000000000000000010010100010010000000000000000000000000000000000100000001000001010100010001001011011010011110100100001010000010000000100000100011000000000000100101000101000000??????00100001000001001000000000100000000000100010000000000000000000000000000000000100010100001000100100100100100000001010011010000010011000001000000001000??100001010100101010001100011100000010001000010100110?????????????????????????????????????????????????????????????????????????????????????????001001000010100001000101010011100001101001010001010110011011???????????????????????????????????????????????????????????????????????????????????????????????????????????????????????????????????????????????????????????????????????
??????????????????????????????????????????????????????????????????????????????????????????????????????????????????????????????????????????????????????????????????????????????????????????????????????????????????????????????????????????????????????????????????????????????????????????????????????????????????????????????????????????????????????????????????????????????????????????????????????????????????????????????????????????????????????????????????????????????????????????????????????????????????????????????????????????????????????????????????????????????????????????????????????????????????????????????????????????????????????????????????????????000000110001001000??????000100000000001100000000101000000???????0000001110001000001000010001010100110010010100?????100000000010001001000010001000101011111010001001011110100100000000000010000000000001000000000000001001011101000000100000???????????0010011001010101000000????????00000001011000101010?????????000011010010001001000010000110100101000000010
100101001000100101010100011101001000100100100001101001100100001100101000011001010010010110100011000001011010100110100011000010000111000101001001100001111101001000100101000011001010010000011010100010001001000000001010000110010101000010101000????????101001000111001010101010110100101000001011010100100010110100110010111010000000000000000??????????????????????????????????????????????????????????????????????1011000100011010101010101010????000101100000000110010101??????10010100101010100010000001??????????????0000000000000000101001001000010000001011000010010000100100000100000100010000100001100110010000011100101010100110111010?????????0111111110010001110100010001000100100001000?????????0101011111111001001101110011110110100110101000010010000001101??000011011000000010001000?????01010000000000000010100101001???1000100???01011000000100000001001010000101001010???1011001101101100001010000011?000001010110??1??????101110000010011000110000000010??01110010101101000001001001000100001100000101000?011100101
00100011??000000010001110000001000000000111010010100011000000000001100100000000000100??????0101001001000001010100010010001011011110110?11101010110101000000101?000111000100100101100000001101010110??000001111010000000100010100000000100011101001010010011001011011110001101111011000000000101101100010001100110110001100001100010000010111001110101101010010101000001011010010111000000100010000100011000011011100001111011101110111011001100100100101111000000000101111100111111110100000001011111011000000000110110010001100000100110001010000000001011110011001010010101100000100101010000100001?000011111011111101011110010111001101101100010110111?????????????????????????????0101000100010000010???????01110?100110001001101101100000001011001100101000?11100111111101010011001100010000101111110000101100000110100100100101010010000011000101111110000000010010100000011101000000010000010010100110111010000000000100100????10101001000000010110100000110100010111011010111001001000001101001000100001101011000100???100100101
00101001100010100110100010101101101111110100000000110110101101000011000100101011101101000000001110111100110011000001001010100100000100011?00000000111011101???????0001010000000100011100??????????????????????????????????????????????????0110000000000???011111011111001000101100001010110111000?01100001011100010000100010010011101100111101101110110011010001010101000000010011000100011010001001010010111001001001010000001110100110100010101000011011011111101100010101101010110??????????????00110000??????????????????001000101001100010000000010000000100011001010101010101111010111011100001100100000001110000101010011001011000100011110010110001000010001111010000101011111101010100000010101000?110001000110000010100011100000000001100110010110100000011100011000011001101101101000010111110100000011000001010000111110010000101?001001111001???1100000000??1100000001010010100000011011001100111?1001100010100000000100110001100000100000100001000001001010100100000100011001000101010000010100001101010110110110000000111
001000001010100??10100110001000100101000000001?10101010101100000000011010000110010101001101000111000101001010010100010010011101111100101011010110100100011010101010000100011100010010?10100000000000110111001101101100100011000000100100101100000001000010000011100111011101101000000000101101100001000001000100110010010001100010100100011000011011000101001011010000101000010100000010010101010010101000000000010100000010110010011000000000000000001000010000000101000111000110100100001001001101000001010010100011001011000100010100000000000001000100100101101000110011000001010011000011110010110100101101100010001100100000001010011001010110000010110100000011010101000101110101110000011000010001000100010011110100111100000000001010110100100110000001011000000110000001010000000000010100100101000000100101000000000010110000000000110100001001001011010100000000100010001010000100000000100001010111110001000110010010101010010010000100100011011110100010000111000000011100010110000000011010110100010101011001001010001101
01100101011111010001010000000011011100110001011000010101110101010111000100110101101100????10100101101001100101000101010000000011010000001001001101001000100000101010010111000000110000?????000000000000100001101100000001010001001001000110100000110100000011110110000011010000000101000010000110110000011101101100110001000000101001011101000010000001010000110010111000001010001110100110110011111010100100000000000010001010???100000000011000000000100001100000001010000011010000111110110000100101000001111110110110100001100001111111001000000101110100000100110111110110011011100010000000101011000000001010100000100000000110001000000010111001011110000010001001100011011110101010110110010001000100111100101100000000001001000101000001010001101100000000001000000000010001001001011001010110001010010001111100110000110000001000100000000010000000100100000010010001101000010001000100101000101011010000000011110010000001000101110000110010001010100011000101011010000000101001000110000001110010010110001011000100000100100
1010010000000010010101010001100010000010010001001110000000100001010001000000100001000000000110110001000101100000000001000100101100100011000110010010100000111000000000001000101101000110001?110100100100101110010001010100000100110001101001010001011010001000010100100001011000110001001101001100000001100110101000011110100111111010110010010101011101011110110000101110100100100011?11110?????110100101101010101010110110111111111101101010110000000000010010???011011100100000001000000100001000011001111??011111100000100101101010101010111001101100100100111011001111101011011111??0010011?????????????11011010001110100001111011?????1101110101????1000000011000110010111000011101101111111000001000101011100111001??1010101011110?????????01000010100001000100111010101111011011????????????????????11011101111????????00000001101101010000110110010110010101100010010111101110110000000?111011100111101000111100000000100001011000111001101010111011100110000101010101011000111010111000001001100101000100100011000010010000001
1011000001000000000001000011001???????1100001001111011010010010111010000000000101????1011110010000000000100000000010010011000001010001000000000000100000000000100101010000000000101110000000111000001000000100000100101000000000010100010000011001010000101001000000100010100011001010100101001100001000000000000000000001101000000010000000000000010000001000000100100010001100101110101101110110110100010000011000101010001111010000100000010000011001111111111111111111111111011011111111111111111010101?????????1000101111111110101110110100000000001000010000111010011001001011000100001010101001010011011111110001001010101010110110010001001000001000001000110011110001101110000010111011010011100011110000100010110101101000100110100001100010000000010101001000000101100010010111001001000?????????00100???????????????????????????????????????011010001010100100100101100010000110100010110000????0010110010001000110100001001101001100111110101011001010101101101100010001000111011010100110101110011010000000101010011000101
0001010100101010010100011000101010101011000111010101111011010110101101001000011100101010100100100101000001010010110001010100100????1010100001000010000110001011011110101?10110??????1101111100110101011010110111111010111001000010110010100111010100011011010010000011111010000000010001010010000000000101000000000000000000101?0101011111110000001100000000000000100101000001001101011101001111?100100111010001011000100000110001000010000101001000100?11111101011101100000100010011110????????0000???????0100010101010110110101011101001100??????????1100100000000000000010100100001000110000000010100101001100000000000000001000000????????0000001000010000001000100101000110000000000000000000000000010000000000100????0111101110011011??010???01101001000011101011100100100000100101011101100100100000001000000100011111001001010111110100100100011000101110001110111000100010????????????000000010010101110101??101010100110000000010001011110101101001000010111111001111011110110100111110100010010100000010010111010100101011000
0100000111000100010010100011110101111100111101010011101010110101111111110111111011011010000011011101010011111010010100111001001001010101111000011????????00001100100001101000010100010011001001010001001110000000100110?10100001000010011011110101101000110010001000000110001010011001010111111000000010001010010101000000000001000001010101010001001100?001?????????????????????????????????????????????????????????????????????????????????????????????????????????????????????????????????????????????????????????????????????????????????01111111111111111111010111011111011111110?101001010000101111111111011111101111?????10001010100001010101011101101111011111010110001000000010000001000010110010101010101?????????????????????10100000100100101111000000?000000000110111001110110110000000101010011010001111010110100011001001100110000101010001010010010001010001001000001100000100100000110100001111100100111010100000001100111??0110101101101000001100101010011100010000100100001011001100100000000010000001101100010101000
1001110001101101000101111011110011001???01001001010100000000110000???0100110000100011010000110001111110100100001101011000110011010101110001000110110110000101001011011001010100011110100000100000111101000010010101000000010011011000101100100111100001101000000011010010100000000000000110100100010000000001010100111110100000000010011100000001010110000010000100100000100000101111100101000111110111011000000110011001011111010100010000101010011001001011100000010011011111100?????????????????????????????????????????????????????????????????????????????????????????????????????????????????????01111001011111101111111001101???????111110011111011111001010111101000000010000101100010010100011111010110111100?11100001010100001001101110011?????101100100011101011010010010000100100000000010100001010101011010100000011110001101111000101011000000100000101???????????????????????????1000010010000100000110110110110???00000010001001111010110111??11101101111100000000000011010000011010000010000010000000010001000001001000
10100000000000001001010100000001010000000100100001001010010?0001010000010000101010010???1010100001100001100000100000101001001000001001100111000111011111000100111001001101100000100011001101011111110001000000001110111111011010010001110000100101101000010111011110111011101100000010010110101010100010000100110001000011010010100011010100010100010101001100001100111000010010000011001111000001000010001001010011100011111000111001011011010010100110010100101001011110111000011001001000001101011001111010011010001110100111000011001001010010000001100110110101001110011110010000101111?00?00111010100100000011000101????0000010011011010001001000101100000010001000110111000000100000000110100001010111000000000101001010110010101110101111111000000001011???????001000100001011111000010101100101110001010000010101011100110100101110000010001111000111011101000101011011000111110101010100100????10000000000001000100000?0111111001110110101010101101101011000000100100101101011101101100000010010011101000000000000000100011001
101001000101101011011010000000100110101001000111100100110100100000000000101000000000000110000111000110011000110????100000000110000000100101101????01111001000000101???00110101??11111010111100010001101001010110011011001010000001010111111010010100100100100?1010010000100?????10100000001000011100010100110101101110100010111100001000110010000000000010011101001010101011110011101011010100011011110110100000010100000100101000110101????01???00100000010000000100001001?11110001100101001111101110010100000011001001010110011101000100010010000101010001101001010111111100000000000001001001110010111010110000000000010010011000000000100010111????0110011????????10000111010??11001010100??????????1111101100110100100101111001101111100101101010??00000000001000000011100001001??1001100100111100011011111????????0011001000111000000000001000?????????0010010101101101101000011010100????????????????????????????????????????????????????????????????????????????????????????????????????????????????????????????????????????????
????????????????????????????????????????????????????????????????????????????????????????????????????????????????????????10101000000100010110101011010000000100000010011000110000100000000??????????????????????????????????????????????????????????????????????????????????????????????????????????????????????????????????????????????????????????????????????????????????????????????????????????????????????????????????????????????????????????????????????????????????????????????????????????????????????????????????????????????????????????????????????????????????????????????????????????????????????????????????????????????????????????????????????????????????????????????????????????????????????????????????????????????????????????000011111010000001001001001001000100110000000010000110101110011001001000000010001000000101001100111011000010010010000110010110011011101111110000????1111100001110011000111011111110001000100110101100011???0100000001110000?100100000000001110111?11111010010000101000000100000000010
101111010110010110111001100010101010100100111100011101111111010111111000110011001010111100100110001000100?00????01000010000000100100001000001011???111101111011111110000111100010010000?????????????01111100001000001010000000100010001000001100000011000000000010001011011001010111100001001100001100001010000000?????????????????????????????????????????????????????????????????????????????????????????????????????111111011100001100010110000000010000010000010110010010011110000100110110000100???10110000011101000110010011001010111111101010101110010010101111?00001100010000110111111111011001000001101001010100000100000110000000000000110100010110100001101001110001000001100100110?01010110011001011100101110110000100000101001000010000101011101101100010100011010011101111000101010000000000000000010110001001??00000011000000000101101000101001010100001010000000?????10110010000011110111000111000101011101000101101001010110011001101001011010??000011010111101010001101111001110????0111001110111111101011010111000010
00000011011101010?????????????11010011000000000001??????????????????????????????????????????????????????????????????????????00101010101100001001000010??????????????????????????????????????????????????????????????????????????????????????????????????????????????????????????????????????????????????????????????????????????????????????????????????????????????????????????????????????????????????????????????????????????????????????????????????1011111011011110111011010101111100110111100111101011011110111111100000011011111001111101011101??????011010111111101111010111111000??1011101111111110011111010111011100111011101100111011101110111010010110111101011000011010011111100011000000010100100100001101111100110010100010000000000011101010100100100101?????01000101001000101001000010100001000101110100101100110011010100110000100001000000001100110011110100000101000001010100000100101110000?100001011011001100001011111001000010100110100010111101000000001101000???????????????????????00011101?000011111100001100
0011010100001000000010000??101000100010000010100011001???????????????????????????11001110000000000111011111100000000101001010110000001111100000100101100011011101000010111101110100101001001010100001100010000010101100111000101101000011001001000111010000111100101010110011000000101111110111000010000110110000010000001100110000000001101010000?1101011101000111101100011101001011100001010100011001001100?01101110??100101000000011100001011111011101101101011011000110010100101111010??01010??1111001001000000000010011000001010011000101010011011101111010101000010100010000011000????101000011110100111000101110000001010100001101101100001100101000001000000100000101100000001101001010001000000111110011011000000100010000011001100000100010001001101111011010001000000011001000010010000011000000010000110011011111100011000010101000101000000???00001000011001100001101101110101101110111001100010010101110111011100000011011010??????0010111010110101001110110000000000000101101011???????1101101110001111001001110110110010
101111010110011?????11100000111110110100101010111010000011110000000000000001110001001001100110100101011101110111111111001001100001100101??????????????????0000000000100010000000010000??????????????1100110011110001000100000???001000000000000000000000011010110000000000111100110000000010001001010101000000110001000101000101001000100010001100000100110011000000010001011000000101001010000010010001011001101110001010101010001011000001000001111000011001111001101111001100011111001101011000000001001000100011100000001000010000000010101001011011010000001000110100110011000000010000101001000000000000100100000110100001011000000100101100011000100000001000000010010000100010001011010000000010000100100000000001001000000000000000011000010001011101?????????????????????10100101001000101001101001001101101010001001000110110111000010100101100001001000100000000001110001000000000001000000001101????10100100101100111111000000010000001110100010011000010100001010????????????????1100100011010100010010110????????????????
????????0100110100110110110100001001??????????????????????????????????????????????????????????????????????????????????????????????????????????????01110110100011101011010100101001001010110011010001110111010111001????????????????????????????????????????????????????????????????????????????????????????????????????????????????????????????????????????????????????????????????????????????????????????????????????????????????????????????????????????????????????????????????????????????????????????????????????????????????????????????????????????????????????????????????????????????????????????????????????????????????????????????????0011000001010010110101110100011000100?????????01111111101010011001001111011101000100110000100??1110110100?100?000011010001110110111011??111000000010111101000111010100??1000001101101??0000000011110001000110101000111111111?10001110001000001000000100100000000001100100111010111000000001111010010000001110110010000100010010000000001010111111111010100010000????????0101101111110
11110111111111110110101000011111011101101101100110010011101111101010011010101???????????111100111101010110110101111000111???????????????????????????????10110110111010110001010110101010101010111011011110011001???????????????????????????????????????????????????????????????????????????????????????????????????????????????????????????????????0101101010???0011111101000010011010011100000100111111011000101000100?????????11011000101010101010010110101010010101001011001010000010001010010101011111010010110????????0110101010101010001101010111011011111111111100110011??00001010001000000010000000100???0010010110110111110010000100011010100000000010000111110101000101001010100100011000001101010110010000001001000010011100011101111000????010010001001001010101101101000010001010111000100001000010001001100100010010000001100000001000101101101100000110110001100110000111001001100101010010000000110000110000011110101100001101011011000001101011001001010000010110101101010000000010001001111110111111001100010010001111
100??00001101110010101101010010110000010011000010101010101111011110010101101001100000000001??00001101000101100110001110001?1111??100010010011110001011101100011101100011110100000011011100000010000000101010100??000110000000000000100000001001000000101001????01001110001010100001000010101001??????????????????01000010001100111011111000100101101000111010001111001000001000?????????????????????????????????????????0100000010001100101111000010101101000101011000010010100010100010010011001111000010110000100010100000110100001000111001001101001000001010001111010000000101001001100000101110101011100100100011001000010111111011010101111011111011111011111011010010101001110101100101110011111???????011111111000001111101111101010101????1100001001000000010000010000000010101010101001000110000???111100101000??????????????????????????????????????????00110100110100100010110000111????????00101101011100010100010101000100000100000100000000011000000010001001010010101110000010001110000100000000100010110011011111001100
01111111010011101110000100011110001000100101100110101001000101000010010011000100111101101010010011000???011101011101101110100001000100000000000?????010000001011010010010??????????????????????????????10010111010010000110111011010110100010111001010001011???11101111111010111001010100010001011100101110111110000000100010100001111000000100011101011101010010100100010001000011100110000000111100000010000100101000001011010010111101?100011101000000000000000011001000101011011000110100101101010110100101000101100111101000000001001011011101??????????????????100000001000100010000101000010001111001000010110111101111011000000000000000010000011000100010101110000011000010110101011011110110001011000?10011001010000?100101101111??1010000000001000100110000001010100100010111111001?????????101111001101111000100100100100100110000000100000000000000000001100011??10011000010111000110011101010111010101111011?0000100000000100110101010100111010100001000110111001011011???????????????????????????????????????????????????
??????????????????????????????????????????????????????????????????????????????????????100010010010000010011000??1000111111?10000010010011100001000110011001011100011010001010111001101101001000???0000000????????????????????????????????????????????????????????????10100100001010000101011????????????0101??11001110011001100000000001010001000000011010000000001010001010110000101001101100100000100001000100010000001?????001100100101101010000010011101101100000001001?00000100001010101010100100110001001??001100000011001100000101000000010001000000000100000000011000000000100110011000000000001000110001001100010010000101100000011011111101001?11001001101010000000000???000000010100011010001000000110100000000000000100010100100000110100001110001100101000100001100010100000011111000010000011001110100101000010000100000000100010111100000010111100110110?????00100000000010100000001101001111111110001001000000101010111101010011100000000100010010010010010100001100010???0100010101001011???000100000000001000011011011
11101000000001001000001000111111111000101011?0001001001?????????10010010000000???10100001110000100011101100000000001100010001110101101110010010111101100001000101010000001001010011011010000000000001000100010100?00000100000000100010001?????????1001000011?10010000000000100101101?????11110100101000001110???????1100100001100001010110000000110110?00001001000100000001100000?111101111001??111010010111010001001001101000000010000000100010???101001000??1001110010100001111110010000111110111000001100011000001000000000110000100000110111?10110011011101011100000011111101010011011001???10000000001010100110001111101010110000000001000110000000100?1????00001010010010000101111011011100110100111110000100010111010010010001101100001001100000010100000000111000011000111011011000011001011000110000100001001100110100110000110011100110000010001010001111110110000000000001010101100001111000010000110010000100111111101011010010001010000110111110010001000101100010011000000100001010000100101100010011110110010111010000101
0101110000011000100111110001111011001011000000001000100001111010101111101000001000000100111100010001000000101001101000010000000000011000101000010001010100110010000010001000110101001010101000000011011011010111101110011010???0000010110000001000110100110001000000110001001100000000001011000110000000000001100010111111111010000000000000100111011100010010101101100001111100010110000110000101100011?000010100101101000010000000110?1001110111110011111010001001011101100????1011110000100001101101111111010101111000101101001100000011011100010101100000110000001000000110101001101010110011101101??1011000000011011101111001010110011010010110110100001?0101101111111000011000110000100100100????????????00110001010010101000101001000001100100001001000100011000011001100100111101000011000000010010010010100101100101101000100011000001100001011000010011000111010001100101100011000100010011111010011100011110000010100101100101010110000000000100101000011010011111????????100000011000001000000110001000101101000010100001101
0000000011001010011110000100101111010100010100000000000010000000000011001001100101000???????????1101101??0011101001110111001000000100?000011101101010000000100011111011010110110010111000000011010101100000100010010001000101100000000011101001000110111100011011000101001100100000001111111110011000000100010010010011000011010101101010010100000001011000001000001000011???????100001000000110000100100010010000???????????????00000101100110100001001011011100001000011?110111101011100000101101101001000100000000010100010101100000100100000011010001001010011001010010001010001010101101101100010100100001011111010011010000010000000100000000010111000111100001001100101010110110111110100100010100000100110000001001010110011000100000010010000000100000000000000000101010100010011100100011000100100100011100100111011000001?10010010010100011??00001100101110001101010010001010000100110100110000001010000101010010100101010100001011111010010111??01111110111111100111110010110001001001100000100????0000000111111100101000110
10010001?0000101100010100000100100000101101??????????????????101110001101000111000111001011111101000110101?????????????????????????????????????00100000100111111101011010000010????0000010110101000001000001010000100011111001101011010000000110101010001???00101110101011001010???????1110100010100100100100001110000011000001000100000010001000001000111010111000001100010000010000000000010100110011001000000000011000000000011001100100100101011000010100011000000011000010000101000010010001000010000001000110110000110000001000000000000100010101011100000011010010101100000111000100101011100101100000110010001000001111011000001010010000100001011000010010110010010100101000100101000011001000001101011000100001????????????????????????001001010000101010100000100000010100001?01101000000000101100101010010001101010110001010001000100001010100001011000000000000000000000000000000101110000000000001011011100100010101011010100001001100101110000010000101100010000010101000010100000000000000000010000000000000011101000010
01001010110000101011010001101111001000110000000000001100000000100111000110011011100000000000001000000100110010101001010111100100000000000000000010100100101110001000110100011100000000001001110110001110001000010000000000001000010000100000011011100000000000000010000110010101010001000010001001000110010000000001000000100010010010000100000100010100101100111100000001100001000100001101000000000000111111111??001111001000001001001001011111010100110001011110100000000011000000000100000000101101100100001011100000010001000010000000000001000000000000000000000000000000000000000000000000000000000000000000010000000000000000000000000000000000000000000000000000110001010111010110111101010?001000000000000010001000110010000010100001011001000000010000001001010101110001000100000110000010000110011001000001101111000000001000000100?0000000001001100010000?00010000000000000110000000001100010000001101111110111101???001000100?10100000000000000000101010000011100100000100000000000000000000000000111110011100001010011111
011110110001011100000011000100100011010011???????????????????101101000000000001000000010000000011001010000101110100010010010010000000000000000110000001001010100101010000011000010000000000000001010011101011011001?????1101100101000101110110000100011100000011001?010000000100011000001?11000000100111011001000100010000100110010100001000010011000100010101000010010001001000000000000000001010110000011100101110000110000010110000100001010000001000000000000110100000000000000000110000000000000111100001000100000000100010001100001011101010001100000010010000000100100000?010111000001110011010101101010011001000100001111001000000001000000000000000001000100001110000000010100111110100010100101100010011110000000110111000010000010100010011100111000111??????????????????????????????0000111010100000100000100011111110111011111110101101010101011010001100101100101000010001000000011010010001000000010010101001001110000000001100000000001110001010000000001001001000010100001000000000000000000001000000000000000001011011
1110000000010101100100000000001000000010011000000000000000000001000001000101000000000011000001100100000000101000101000001011010010000000110100100001000101000000000000010000100010000011000010011000000000010000000100101000111010001001000001101010001000001001111001000010010101110101100000011100001110010000000000000000000001000101100101000100000000001000001000010000100001001000100100000100000000100000010100000000100000000010010000000000000000001010101000000100001010000000000000000000000000000000000100000000000000100000011001000010010000100001011001010000000000010000000000000000010000001111111000101010110010000000000000010101000000010001000000010101000100101011100001000100000000100000100001001010000001100010000000110000000101010010111011001101010111010101000000000000000000001101000001010010001000000000000000000000000000110010000100100000010001010101000110010001010000101001000101100000000000001000000010000000010000010101010110010000010000000000000010000010000100010010001000???????01010000010
0000010010010100001000000000001010001000010000100111110000000000101011001001000001???????????????????????????????????????????????????????????????????????????????????????????????????????????????????????????????????????????????????????????????????????????????????????????????????????????????????????????????????????????????????????????????????????????????????????????????????????????????????????????????????????????????????????????????????????????????????????????????????????????????????????????????????????????????????????????????????????????????????????????????????????????????????????????????????????????????????????????????????????????????????????????????????????????????????????????????????????????????????????????????????????????????????????????????????????????????????????????????????????????????????????????????????????????????????????????????????????????1000101010011100111011001000000100010000011??????00000001000100010110100000011011010000000101101110100000000001101000001010110000001010101?
?111000110000011001??????11110110110010001110000000100000111000000100001011001????????101?0100000000001000??00101011000000000000010000100010110001011111100010111111010101111111001110010?????111000101000100100100000110100000100001001001100101000000100000000000100000000000000001000000000000001000000000000001100000000?????????????00000100100010100000101001000010100100010000000000100000001000000000010000001???0010010010001?????????????0001110001000001000101111010101010101000011001????11??????????????????????????????10100001101010000101010000100100???????????????01011101010001101011100011011001000000000001000000010001110000000100110100111000100011?0000100010101001000101001001001010001010111101000000101100100010110010000010010110101001010110010010000001000001000010001001010101011010110001000000100001000000111001011010000001011110011??????0000000000110000110010001111100111101000010110010000010010011001001100010101100000010101000000000001000000111101110111010??010100010111100000100????010????1
0100000100110010100001001010000100000001000101110001001010000000011000000001000011000000010000000000000101000000100011110100101000010001010110000110100000111101001000000011101100000000000111000000111000100000110011010100010100100100000111000100000100000001010000100001100101011010000000010011001001110000010100110101000001010101100000101000110011001000100001000010011000000000110000010011001001110010000100000101000011110010011100001001010000100010011001010110001100100010100000010010001101001100001110000010100001001000110100010011100101000010101110000??01010101001100?0100000001001001001010100010100000000001011000???1000010110001100110100101101010100011000100011011001000100100011001110010000100010000101010000?????????????????????????1010000000101100110100010000001001000110??????????????000001001010010010111010????????????????????????????????????????????????????????????????????????????????????????????????????????????????????1010000001010010110110010110000010111010000111000110110011001010???0
0000001110000100100000000110000001010010000010010000010001011000101001000001001001011010100100000??????????????????????????????????????????????????????????????????????????????????????????????????????????????????????????????????????????????????????????????????????????????????????100100110100101100100001010000111????????????100100000110001001101011101010101000001000100100000001011101000100010101100000000000100001010000001010100111100001010101100101100000000010011011001011010011101001000000001001001001001011001001010101001100000100000110001010001000100000000010110000101010000001011111011010000000010011000001000110010010100001010101100101010011101010000011010000001000???????101000??001000???1010100001110001100010000001010111?010111011101110101110110011101111111?01000100111111110110000010101010100100111?????0010010101000000100110010100010011101011000000000000000010000100?1100000001111001100101000001001000101000000000000010001000010110000011110010000100000111000001000100100001100000000000100
0101010101101101011111000001100100010000001000011001010000000111100101110000000011000001100001000000000010100001100001110011110001001000010000010100000000000000001011100100000000000010011010011111010101111???01111100?010001101100100000101000010100100101111101100101000000001001000010???????????????????????????????????001001000010100100010100101010101001100011101101?1010110011000001001010010011011001100110000000000000101011100101111111010111111000100100111000??????011100010000100000001000110011101100100010110010100010101010001010001010100011000011100001101101010001000100000000001101001100110101001101101110010110101101101111100000010101001????1110000011000000100000001001011001010000100010000011011100000000010101000000000010000101011110110010100001000000110000110110011001101001001000001001110110100100011001000000011001010000000000001000010010100010100100000110000111010000010111010101100001101000000001011010001100000001110010000100011010001001101110010000111000000011000110000101010101100100
00?1001001011?????????????1010111000101010100101010000100001000000001011000000000100010001010110011000001011001000000010100001101001000000001000000010000010101001010110000110000000000000001000000101001000111110000110010000111010000000010001100011101000000000000000000000???????????????????????????????????0000001000000010000100010010010100001000001110111000111001100000???????010100101100010110000101001010101111010101110100010110010101110001000101010101??????0100000101010100010011???000000000011010000100010000????????????0011010111?????10101????????0110000010100110000100001010010000101001000010100010111000000000010110010011010101011001001000100010100001100010100101100000010000100010100110010110001000000101101000100000001100101101011101100101110010000000000000001010000000000000001001000100000000000100000100000000000000000001010000000001000000100111000000101000000000100000010100000001000000000111100001000011000000001100010001100010010010010000100111011010101011000101001000110000001000000110
001000100011100010001010111000001000000010010000001100010101000010100001000010010000000000100010000000000100000110010101001001011010000010111010100000000011001110001100110010000011001001??????????????????00000001000101010100010010010000001111110000101000000001000100010000010000000000000001010001101011001101000001100001111000001000001110001000000100101011000001100011000111000000000000010100010000010101011000111001000000001000101000010001000000110010000111101000010111000100000111000000100110000100000000111000010000100000110000??00000001100011000100110000000000100101000010100100011010001101100000001010000101000010100100100101101100011010110000000000001001001010101000110000100001001011010001011000010000000001111100101100100000000000000000010110010000101100?????????00010101100000010110000100000000110010110000000???01000101100010000000000000100100000010000010110100000000001000100010010100101000000001010010110110010011000000000001000001000110000010100000110001000100000001110100000000000000001
010100010100100000000100001001000010001100010000000000010001000110110101001000001100000000000000110010010000001010110000001000000001100001000010000000001010000010100000010010110010100011110100010110011100110101010000001010001000100000000000000001001011010000001100000000000000000000000101000000?????1100000100010000010010001100000100010000010000000010000001001100000000000011000000010000101001010010001000000101010001000010011110010111000000010100100000000100000001010011001110110000011000111111000010100000000000000001110101000000110100001011110010100000000001000100000000001010100100011111011011011001000011010000010001000010010000??1001100010000001011001000000010000000000001110100000001011010011001000000100000100100011100000010000101011000000001???10010101101101000000010000100001110001110010000111111001100110101100100000001010000110000111100101011011010010110000???????????????????????????????????111000001101001110010000100100000010000100110101000000000110001100001000011001001100001011110100
001001000000001110000100010000000000000
	Caryota_mitis              10101010101100100000100101100100010100000000000000000000000001000000100001011000001001010011010000000001011010000000001000001001000000001011000000100001110001001011000000000100011001010011000100100100100001000000100000100100000?000010000001100001001000001101001001000001000000000?0100????001000?10001000000000000100011000000011000100111110100000100000000000??????10100010000010100000000100000001000010000101000000010000100000000000000000001000100010100000101010000001010011001100000000000010010000100010110000000001000101010000010011010000011100001001110111000000010000111100000010100011100100100101010000010011010010101001010000100110000000000101100000001011000001110000000001010011001001000100101100000111000000100000100000100010001001000001001110000110101100000000000001011101100100001000010001001000011100000000101011101100101101100010001010100000010000100011001000011010100010110001100100100000010000100110001010000000001100101011101000000110000000110000110100001001010010000001001100111011?????
0000001000010101011001111000010001001001000000100010000011100101000000011001101100??????1010?????1100101000000101001000??111110010110001000000000000000100000000010001000100100010100000010000010011000001000100000000100010000010000010010000100010110101000000000000010000100000000001000000010010??????000010010100010000100100000000100010000?1010101010110101011110000111001000?????????0000100010010000000100000000100000100??00010100001001010110000000000000000001111000100100110100110000000001011010000000000000000000010001000010011000000110001000000100101011010010000100100100000000000000101000100010??1000010100101011010111010101000???01000000100000010000001000000000000000000000000000000000100010010100010001000011010100001010000101000000000000100010100?11001000010000100100000000000001101011000?10110100000001100000110011011001111010011000010101101010000001000011011011000000000000000010010000010000010010100110001011101110??????????????0110000000????11010011011100000000001000001100010101111011110100
0101000000100000011010101010000000000001011111010101000110001010000011100110000000000000001000001001001001111001000000010000010010000010001010000011001000101000000000000000101111111100010000000100000001000011000000010000010010010011000100?011010110111011010101100000001010??000000000000111011000000101000100000100000010100100110010010000010000010101100000000000001000010010010010011111101011000101010000101000000000000000000000011000100010000011000000000000000000010000000000000000000100000001000011000000000000001100000000000000100100??????00100000000011100110100011010100100000000001000111110111011101000????10000010000101100000001010010?????????????????????????????????????????????????????????????????????????????????????????????????????????????????????????????????????????????????????????????????????????????????????????????????????????????????????????????????????????????????????????????????????????????????????????????????????????????00101010000001????????????????010101100000000100000000000000
0000100100000000110011010110001110110101110100000100100000000000001000000000000000000000111101010110111111???100011001001011000100001010101010111001010010100001001110100000000000000000000000010100101000000000000010000000001000010000010010000001000010101001001101000001010100101010010100010100010100000001001100??1001001000011000000000101000010110010011000010100000000000000000101000010000000001000000001000100000000000000000000000000000000000000000010111000000100000000000011000000000000000010101000000000001001000001000000000000001011100000100000010100001000001????????00000000000100000000001000000001000000000000000000000000100011000000000000111100001110101011111???0000001011010000010000010000000000100000001000110010000011000011001100101?????1000101000000100000000000000010?00000000000000000000000100000001010000000100000001010000000000000000001000100000000000000000000000000000000100001001000000000000000000000000?000000001000000100010100000110000000010000000001000001000000000001000000000000000
00000000000000010000101000010000110000000000010000000100001100000000010100110100010110011010010000101000?????1100000110000010111000001000000100000000000010010100010101101000100101011101110000101010011001100010??1011000000000000000000000000000101000010100000010000000100000?101100100000100000001010000100000000000000100100101000100000000100000000000010000010000000000000010010100010000000000011100000????000111010100001001000010000000010000000010000000000000000010100000000000001000000100000100000010011100000100000001001000010000000000000000000000000000000011100101000001001101010100000000000001000000010000000011000000000000001000001000010000000000101101000001000100100000000101001001101101111011111111111111111111111111111111111111111111111111111111111111111111111111111101101000000110000101101010100010100010100011001001001101000010000101010010010000010001001100100101010000010100100110010100100001010000100000100011100010000110001000101010010000010100010000010100000100100001000000101101000011000
1000111001001010010101010111101000010110110000100010000100100111010010010101010000000010010110011010001010001000100000011001??????????????????????????????????????????????????????01110101110100110011000110000000100000000101001001010011010010101010000100010011000100101010100001100110000000100000100010001010000001011100000101000001000100110000010001001011001010101100100100010110010010000000100101010000010100010101000000010101101000011010001010100011001101000010110000010100001010000000100001000000000001000000001000110000010101100100101010001010100010010010100100000001100011000010010100010010110000101010101000001010101001101010011111011001101000000100001010010000100001110101000000000000000100001000000001000000000000001000000000010100000100011100010101010001101???????101001100100111000100101000???11010001000011010110101000000000010000000000000000000011100010010100100010110011010100000001010001010100001000100001??????????101000011001000001000100010001000010100000100100000000001100100001010100
1101000010010100101100100111011000011000000001000001?????????????????000011010101110101010010010001110100101100101000101000000100001000101001001010101110001000001000011000011010101010000001001100100100100101100100001000110001011000001100100010100?01110010000110100100000000000010001001011001010?????????00000010010000100110000010000110110000000000110000101000100110010100101001110000110100010100010110010110101101001010101100101101001101100100001000001110110101??????00010100101011000110000??????????????10000000110??00001000100100100001000100101100010001010010010100010000011000100010101010011001100101110011101101010011101000100010110010000000100000000000000001001001000010000100101???001000000000???100000100001?01011010000101000011010110001101??00001100001111???00000010001001000000001000000000000001000???1010010000000110000001100000000000000000100000000000001000011010100101010000110?0000000000000100001100100000001100000001000010000?111101101101011010100100000010000000000000000000000100100010
010000110000000001001000001011010001000011100001001000001010000010011000001001010001010001110010011010000010010010100010101000001001001000000000000001000010100010111010000000110000010001110000011101000000111011101001001000000000011001111011000000001010001010000101011011101000001010100000000000100100000100010000001001100110100011100001001011010100000000000000111101000111000000010000111101110000111101100011000011011111000010100000001100010110000000001011111001111111101?000000101111101000100000010101001000110000100001100101001100000001101000100001111100010000010010101000010010000001111100111111010111011011000100101001000010101001000001110010001010100000100000100101001011010101001000010000100110100110001000000000111110010011000000?011100111110100100010??10001100100010110011101000101000010000011??1001000000111000100001000100000001000000000010010001000001100000010000111001000110010001???1100100010010101000000000001000000000000000010100100000100000000001100100100100101100100110011?????1001001
0100000010010001110010001100001000000000000000001010000001000100100000010110000010000100110100010100000000000101011001100000010000000001111110?00110010010111000000001000001000100000000110000000100000000000000011000000000001000011111000000000111011111111111101101001001101101110111001001101011110100001100010000100000010001011010000010?????????0010001011100??000000000100101001010000010100?????????????????????????????????????????????????????????????????????????????????????????????????????????????????????????01010001010?????????????????????????00000000000?100101101010101010101000100010000001100100000010100010011000000101111000010001000000010110010010101110000000010100000001101000011101010001?00010000001010001000000101010011010010000010010000100011000111000111101000111001000000001100000001000000001101000110001000101000101110000000000010100001000000000100000001000000000100?1001?????0001000000001010000010000011101100000000000001010000111010000001001010111001000001001000100001000010000000001111
001000000000010??10111011??0001??100???????001000000010000000000001010000010000100100110010100000110001000010101000000010000000000101010100101000010000100000000000001010001000110010000100001000011010000000111000100100000111110001100001000000001001010010011000000011110100001100001100010000010000000000100010010010010000000001000000000000010110001010011010100101001010000000010010100000011101001100100000000000010110100010100000100000010001100010010001101010010000000000000101000101001000001010000100101000011000000000010101000000001000011100110111000010000000000010000111010011100000011001101000000000100101100000000000110000010000010110000100100011000001000010010100000110000000000000100000000010001000100000001101000100110100100000001001000000110000001010000000000000100010101100000111001000001001000000000100010010101000100100010010010100000000010000000000000000010100100010101000110001110010100010100001000000101000000000110010000101101100100010001010110101000010000011000111110001011000010001101
[truncated: 1,412,704 more chars]
