# Supplementary material for: A laid-back trip through the Hennigian Forests
Source: PeerJ. 2017 Jul 21;5:e3578. doi: 10.7717/peerj.3578 (PMC5522724; doi:10.7717/peerj.3578)
Supplement: Supplemental Information 1 [file peerj-05-3578-s001.zip › Raw_data_supplemental_data_files/raw_data_Figure_8.II/raw_data_Figure_8.II_Binary_representation_of_the_159074_bp_alignment_of_complete_plastomes_of_palms_Dasypogonales_and_Typha_latifolia_from_Barrett_et_all_2016_Average_Consensus_Table.nex]

#NEXUS


BEGIN DISTANCES;
DIMENSIONS NTAX = 42;
FORMAT NODIAGONAL;
MATRIX

'Typha_latifolia     ' 
'Acoelorrhaphe_wright' 2.319357 
'Areca_vestiaria     ' 2.317825 2.076345 
'Arenga_caudata      ' 2.337374 2.089734 2.101198 
'Baxteria_australis  ' 2.360439 2.457245 2.454787 2.467843 
'Bismarckia_nobilis  ' 2.326639 2.068532 2.088766 2.069311 2.462761 
'Borassodendron_macha' 2.326954 2.073316 2.087954 2.071623 2.461812 2.021853 
'Brahea_brandegeei   ' 2.317600 2.018412 2.074861 2.087307 2.456000 2.067419 2.071675 
'Calamus_caryotoides ' 2.337078 2.150221 2.149074 2.175940 2.475791 2.154676 2.157083 2.149053 
'Calectasia_narragara' 2.364740 2.467304 2.466681 2.483471 2.164146 2.475562 2.474172 2.466065 2.487650 
'Caryota_mitis       ' 2.338176 2.091671 2.101468 2.052019 2.468671 2.061826 2.064158 2.091209 2.171920 2.480617 
'Chamaerops_humilis  ' 2.319017 2.021037 2.076804 2.090099 2.455824 2.069547 2.072891 2.014250 2.151114 2.467199 2.096283 
'Chuniophoenix_nana  ' 2.322461 2.073704 2.092779 2.077236 2.460689 2.058715 2.061977 2.072270 2.158090 2.479137 2.074862 2.073693 
'Colpothrinax_cookii ' 2.317226 2.022563 2.072093 2.085272 2.454232 2.062809 2.068776 2.023460 2.144052 2.462624 2.090676 2.024766 2.068486 
'Corypha_lecomtei    ' 2.318555 2.066262 2.084734 2.069736 2.459240 2.036132 2.039187 2.064735 2.148306 2.471705 2.063879 2.065940 2.056466 2.061203 
'Dasypogon_bromeliifo' 2.372036 2.474016 2.477169 2.488287 2.151142 2.485080 2.484489 2.473653 2.493958 2.111262 2.487126 2.474099 2.484046 2.470137 2.481863 
'Elaeis_guineensis   ' 2.321678 2.072411 2.053866 2.103245 2.456526 2.082335 2.085513 2.071411 2.153282 2.467237 2.105330 2.075002 2.089687 2.067982 2.077045 2.474357 
'Eremospatha_macrocar' 2.323639 2.139577 2.139754 2.164713 2.462194 2.144241 2.146041 2.139550 2.077163 2.476871 2.165454 2.141752 2.148269 2.132586 2.140497 2.480387 2.142544 
'Eugeissona_tristis  ' 2.317833 2.136946 2.142479 2.165881 2.460232 2.145275 2.145146 2.134356 2.073378 2.471579 2.161879 2.137462 2.150016 2.131865 2.143161 2.475936 2.143532 2.074210 
'Leucothrinax_morrisi' 2.320239 2.052933 2.073101 2.088913 2.453876 2.068770 2.070481 2.051212 2.146444 2.467432 2.091512 2.051954 2.072962 2.048746 2.066275 2.473335 2.070806 2.136888 2.136621 
'Licuala_paludosa    ' 2.317061 2.027495 2.079018 2.091861 2.455018 2.071487 2.075720 2.027370 2.151271 2.466180 2.094381 2.028583 2.074959 2.030577 2.068665 2.472828 2.075873 2.140046 2.137668 2.056293 
'Lodoicea_maldivica  ' 2.331248 2.074008 2.088473 2.075079 2.462113 2.019700 2.018379 2.072214 2.158270 2.473770 2.064496 2.075481 2.059804 2.070478 2.038050 2.483765 2.089936 2.149774 2.148286 2.073155 2.075946 
'Mauritia_flexuosa   ' 2.324882 2.126217 2.128992 2.151103 2.459665 2.131920 2.133207 2.126013 2.060352 2.470765 2.149824 2.127926 2.135905 2.119906 2.129407 2.478376 2.130320 2.038129 2.055410 2.120882 2.126683 2.136657 
'Metroxylon_warbergii' 2.335884 2.145083 2.142426 2.168283 2.471148 2.146554 2.150236 2.144428 2.027059 2.480731 2.170707 2.146507 2.147331 2.139131 2.142518 2.487734 2.146769 2.067527 2.067965 2.140804 2.146945 2.149952 2.048206 
'Nypa_fruticans      ' 2.307460 2.087510 2.092451 2.115329 2.443724 2.091815 2.096149 2.086086 2.138321 2.454919 2.112751 2.088759 2.096388 2.081439 2.091971 2.461937 2.088725 2.133519 2.131521 2.084505 2.086938 2.097383 2.121376 2.134674 
'Phoenix_dactylifera ' 2.316056 2.049742 2.072203 2.088249 2.450813 2.064627 2.070155 2.049803 2.144176 2.461507 2.092322 2.051528 2.068459 2.046877 2.064619 2.466844 2.068562 2.137853 2.137013 2.051108 2.054290 2.073802 2.122491 2.140631 2.083033 
'Phytelephas_aequator' 2.317172 2.062967 2.056226 2.093864 2.448722 2.070318 2.072320 2.059425 2.141837 2.461742 2.099010 2.063240 2.074902 2.059168 2.067976 2.467427 2.053866 2.134122 2.130809 2.053168 2.064902 2.077314 2.120388 2.137469 2.079057 2.060106 
'Pigafetta_elata     ' 2.338541 2.150935 2.148989 2.174040 2.474832 2.154599 2.157455 2.147996 2.020749 2.485006 2.173587 2.151489 2.156861 2.145787 2.146866 2.490727 2.151679 2.076375 2.074146 2.147652 2.153516 2.155415 2.055493 2.026071 2.133930 2.146170 2.141272 
'Pritchardia_thurston' 2.319155 2.034281 2.078593 2.093273 2.456490 2.071581 2.075397 2.033919 2.151836 2.467613 2.097775 2.035362 2.076732 2.027977 2.067845 2.475001 2.076323 2.142278 2.140747 2.056353 2.039983 2.079551 2.129277 2.148247 2.090909 2.055939 2.068267 2.153525 
'Pseudophoenix_vinife' 2.314965 2.074613 2.067476 2.100893 2.448877 2.081700 2.084916 2.070366 2.150286 2.460894 2.099916 2.073895 2.085196 2.069009 2.081498 2.469363 2.062488 2.140563 2.136754 2.071877 2.072989 2.084442 2.127854 2.140736 2.087509 2.070389 2.041202 2.145936 2.078395 
'Ravenea_hildebrandti' 2.316184 2.067197 2.064214 2.097050 2.447284 2.071712 2.076224 2.064589 2.145343 2.459778 2.102565 2.067974 2.078734 2.061841 2.074380 2.466135 2.061039 2.136828 2.135153 2.062911 2.068740 2.081604 2.124305 2.140319 2.082726 2.064888 2.041455 2.147024 2.072073 2.051125 
'Sabal_domingensis   ' 2.317043 2.051863 2.070478 2.082420 2.451093 2.065110 2.067014 2.050748 2.141988 2.466139 2.085411 2.051459 2.070078 2.048059 2.061770 2.472869 2.066583 2.132895 2.132092 2.024681 2.055003 2.069964 2.117536 2.135617 2.082882 2.048657 2.048409 2.142635 2.055892 2.068408 2.060235 
'Salacca_ramosiana   ' 2.332679 2.144206 2.144315 2.169430 2.465754 2.149111 2.152120 2.143445 2.032411 2.477285 2.171157 2.145168 2.152333 2.139349 2.147304 2.482453 2.147037 2.071757 2.069454 2.141104 2.144814 2.153301 2.052873 2.028423 2.135967 2.139374 2.136650 2.034752 2.146590 2.142885 2.140515 2.138567 
'Serenoa_repens      ' 2.318980 2.009110 2.076114 2.089323 2.456964 2.068631 2.073180 2.018413 2.148594 2.467110 2.091998 2.020079 2.072488 2.021745 2.066379 2.474301 2.071641 2.138844 2.135822 2.052751 2.027340 2.074483 2.125916 2.143492 2.087281 2.049887 2.062962 2.149319 2.034310 2.073969 2.067001 2.050389 2.143262 
'Tahina_spectabilis_n' 2.325756 2.087820 2.100610 2.093358 2.471847 2.075423 2.078486 2.086979 2.176515 2.487965 2.095396 2.088580 2.040440 2.082958 2.066359 2.491961 2.098127 2.162577 2.164086 2.089220 2.092198 2.076510 2.152777 2.162643 2.112194 2.085430 2.090925 2.174210 2.090272 2.102150 2.096494 2.081774 2.165653 2.087301 
'Trithrinax_brasilien' 2.322016 2.055389 2.075752 2.092083 2.454977 2.070168 2.071576 2.052319 2.147003 2.469548 2.092403 2.054328 2.074466 2.050839 2.068219 2.475555 2.071731 2.136327 2.138663 2.017950 2.058372 2.074293 2.122097 2.143207 2.085531 2.052302 2.054980 2.148776 2.058645 2.072635 2.065829 2.027232 2.142653 2.054803 2.088620 
'Veitchia_arecina    ' 2.321215 2.077828 2.027932 2.104998 2.458221 2.082306 2.085009 2.077320 2.150846 2.470923 2.106224 2.077816 2.088142 2.073382 2.082006 2.479856 2.058538 2.145741 2.143525 2.074930 2.078736 2.090450 2.133684 2.145746 2.090692 2.074903 2.058788 2.152117 2.082547 2.067151 2.068324 2.071173 2.149368 2.077511 2.098833 2.075792 
'Wallichia_densiflora' 2.337218 2.090572 2.100716 2.027021 2.469470 2.070246 2.072588 2.088955 2.175556 2.484207 2.052994 2.092165 2.078089 2.085991 2.070734 2.490138 2.104685 2.167313 2.165016 2.087315 2.091420 2.076884 2.153304 2.169126 2.116568 2.089444 2.092696 2.175116 2.093208 2.102314 2.097178 2.081336 2.169306 2.090757 2.095044 2.090576 2.103595 
'Washingtonia_robusta' 2.314999 2.022259 2.072420 2.084376 2.453089 2.063015 2.067353 2.021784 2.144377 2.465116 2.085313 2.023096 2.069277 2.019872 2.061191 2.471201 2.067037 2.135098 2.131737 2.047664 2.030419 2.067741 2.120451 2.139868 2.082048 2.045440 2.057251 2.146595 2.031178 2.069140 2.060233 2.046478 2.139836 2.019833 2.084105 2.050235 2.073022 2.083840 
'Chamaedorea_seifrizi' 2.315145 2.085987 2.072463 2.114447 2.451858 2.092615 2.094199 2.082330 2.161528 2.466086 2.111744 2.084682 2.097013 2.081728 2.092064 2.472147 2.072226 2.150626 2.148957 2.080916 2.085844 2.099846 2.141708 2.153332 2.100298 2.081513 2.063803 2.158780 2.089933 2.074295 2.072104 2.075634 2.153239 2.085474 2.110946 2.081404 2.074239 2.113659 2.079566 
'Kingia_australis    ' 2.356225 2.453646 2.450257 2.465932 2.081511 2.460395 2.460139 2.452228 2.473024 2.160170 2.466042 2.452975 2.458327 2.450745 2.454600 2.146026 2.451476 2.456542 2.455309 2.452273 2.451579 2.460655 2.456190 2.468128 2.440405 2.446340 2.444927 2.471540 2.453437 2.444664 2.443058 2.449065 2.463199 2.454023 2.466654 2.453799 2.453621 2.467421 2.451181 2.450831 
'Cocos_nucifera      ' 2.319687 2.071098 2.051828 2.101528 2.452919 2.077507 2.079467 2.068714 2.147525 2.465175 2.103896 2.071588 2.082657 2.066680 2.073843 2.472567 2.036027 2.140509 2.141885 2.067284 2.073977 2.083798 2.128343 2.142843 2.083362 2.067964 2.050859 2.145957 2.075194 2.061830 2.058894 2.062680 2.144351 2.070465 2.096912 2.069220 2.057302 2.102120 2.065831 2.069967 2.449466 
;
END;
BEGIN PAUP;
SET INCREASE=AUTO;
SET CRITERION = DIST;
DSET OBJECTIVE = LSFIT;
HS;
SHOWTREES ALL;

SAVETREES FILE = HEURISTIC_RESULT.TXT BRLENS=NO FORMAT = NEXUS APPEND=NO REPLACE=YES;

END;
