# Supplementary material for: A laid-back trip through the Hennigian Forests
Source: PeerJ. 2017 Jul 21;5:e3578. doi: 10.7717/peerj.3578 (PMC5522724; doi:10.7717/peerj.3578)
Supplement: Supplemental Information 1 [file peerj-05-3578-s001.zip › Raw_data_supplemental_data_files/raw_data_Figure_8.II/raw_data_Figure_8.II_Binary_representation_of_the_159074_bp_alignment_of_complete_plastomes_of_palms_Dasypogonales_and_Typha_latifolia_from_Barrett_et_all_2016_Average_Consensus_Tree_.tre]

#NEXUS 

Begin trees;  

	Translate
		1 Typha_latifolia,
		2 Acoelorrhaphe_wright,
		3 Serenoa_repens,
		4 Brahea_brandegeei,
		5 Chamaerops_humilis,
		6 Licuala_paludosa,
		7 Washingtonia_robusta,
		8 Colpothrinax_cookii,
		9 Pritchardia_thurston,
		10 Phoenix_dactylifera,
		11 Leucothrinax_morrisi,
		12 Trithrinax_brasilien,
		13 Sabal_domingensis,
		14 Arenga_caudata,
		15 Wallichia_densiflora,
		16 Caryota_mitis,
		17 Bismarckia_nobilis,
		18 Borassodendron_macha,
		19 Lodoicea_maldivica,
		20 Corypha_lecomtei,
		21 Chuniophoenix_nana,
		22 Tahina_spectabilis_n,
		23 Areca_vestiaria,
		24 Veitchia_arecina,
		25 Elaeis_guineensis,
		26 Cocos_nucifera,
		27 Chamaedorea_seifrizi,
		28 Phytelephas_aequator,
		29 Pseudophoenix_vinife,
		30 Ravenea_hildebrandti,
		31 Nypa_fruticans,
		32 Calamus_caryotoides,
		33 Pigafetta_elata,
		34 Metroxylon_warbergii,
		35 Salacca_ramosiana,
		36 Eremospatha_macrocar,
		37 Mauritia_flexuosa,
		38 Eugeissona_tristis,
		39 Baxteria_australis,
		40 Kingia_australis,
		41 Calectasia_narragara,
		42 Dasypogon_bromeliifo
		;
tree PAUP_1 = [&R] (1,(((((((((((((2,3),(4,5)),6),7),8),9),10),((11,12),13)),((((14,15),16),((17,(18,19)),20)),(21,22))),((((23,24),(25,26)),27),((28,29),30))),31),(((((32,33),34),35),(36,37)),38)),((39,40),(41,42))));
End;
