# Supplementary material for: A laid-back trip through the Hennigian Forests
Source: PeerJ. 2017 Jul 21;5:e3578. doi: 10.7717/peerj.3578 (PMC5522724; doi:10.7717/peerj.3578)
Supplement: Supplemental Information 1 [file peerj-05-3578-s001.zip › Raw_data_supplemental_data_files/raw_data_Figure_8.III/raw_data_Figure_7_III_Binary_representation_of_the_159074_bp_alignment_of_complete_plastomes_of_palms_Dasypogonales_and_Typha_latifolia_from_Barrett_et_all_2016_Reduced_Hennigian_Forest.tre]

(Typha_latifolia,(Acoelorrhaphe_wrightii,Areca_vestiaria,Arenga_caudata,Baxteria_australis,Bismarckia_nobilis,Borassodendron_machadonis,Brahea_brandegeei,Calamus_caryotoides,Calectasia_narragara,Caryota_mitis,Chamaerops_humilis,Chuniophoenix_nana,Colpothrinax_cookii,Corypha_lecomtei,Dasypogon_bromeliifolius,Elaeis_guineensis,Eremospatha_macrocarpa,Eugeissona_tristis,Leucothrinax_morrisii,Licuala_…
(Typha_latifolia,Acoelorrhaphe_wrightii,Areca_vestiaria,Arenga_caudata,Bismarckia_nobilis,Borassodendron_machadonis,Brahea_brandegeei,Calamus_caryotoides,Caryota_mitis,Chamaerops_humilis,Chuniophoenix_nana,Colpothrinax_cookii,Corypha_lecomtei,Elaeis_guineensis,Eremospatha_macrocarpa,Eugeissona_tristis,Leucothrinax_morrisii,Licuala_paludosa,Lodoicea_maldivica,Mauritia_flexuosa,Metroxylon_warbergii…
(Typha_latifolia,Baxteria_australis,Calectasia_narragara,Caryota_mitis,Dasypogon_bromeliifolius,Eremospatha_macrocarpa,(Acoelorrhaphe_wrightii,Areca_vestiaria,Arenga_caudata,Bismarckia_nobilis,Borassodendron_machadonis,Brahea_brandegeei,Calamus_caryotoides,Chamaerops_humilis,Chuniophoenix_nana,Colpothrinax_cookii,Corypha_lecomtei,Elaeis_guineensis,Eugeissona_tristis,Leucothrinax_morrisii,Licuala_…
(Typha_latifolia,Acoelorrhaphe_wrightii,Areca_vestiaria,Arenga_caudata,Bismarckia_nobilis,Borassodendron_machadonis,Brahea_brandegeei,Calamus_caryotoides,Chamaerops_humilis,Chuniophoenix_nana,Colpothrinax_cookii,Corypha_lecomtei,Elaeis_guineensis,Eremospatha_macrocarpa,Eugeissona_tristis,Leucothrinax_morrisii,Licuala_paludosa,Lodoicea_maldivica,Mauritia_flexuosa,Metroxylon_warbergii,Nypa_frutican…
(Typha_latifolia,Baxteria_australis,Calectasia_narragara,Dasypogon_bromeliifolius,(Acoelorrhaphe_wrightii,Areca_vestiaria,Arenga_caudata,Bismarckia_nobilis,Borassodendron_machadonis,Brahea_brandegeei,Calamus_caryotoides,Caryota_mitis,Chamaerops_humilis,Chuniophoenix_nana,Colpothrinax_cookii,Corypha_lecomtei,Elaeis_guineensis,Eremospatha_macrocarpa,Eugeissona_tristis,Leucothrinax_morrisii,Licuala_…
(Typha_latifolia,Acoelorrhaphe_wrightii,Areca_vestiaria,Arenga_caudata,Bismarckia_nobilis,Borassodendron_machadonis,Brahea_brandegeei,Calamus_caryotoides,Caryota_mitis,Chamaerops_humilis,Chuniophoenix_nana,Colpothrinax_cookii,Corypha_lecomtei,Elaeis_guineensis,Eremospatha_macrocarpa,Eugeissona_tristis,Leucothrinax_morrisii,Licuala_paludosa,Lodoicea_maldivica,Mauritia_flexuosa,Metroxylon_warbergii…
(Typha_latifolia,Baxteria_australis,Calectasia_narragara,Dasypogon_bromeliifolius,(Acoelorrhaphe_wrightii,Areca_vestiaria,Arenga_caudata,Bismarckia_nobilis,Borassodendron_machadonis,Brahea_brandegeei,Calamus_caryotoides,Caryota_mitis,Chamaerops_humilis,Chuniophoenix_nana,Colpothrinax_cookii,Corypha_lecomtei,Elaeis_guineensis,Eremospatha_macrocarpa,Eugeissona_tristis,Leucothrinax_morrisii,Licuala_…
(Typha_latifolia,Acoelorrhaphe_wrightii,Areca_vestiaria,Arenga_caudata,Bismarckia_nobilis,Borassodendron_machadonis,Brahea_brandegeei,Calamus_caryotoides,Caryota_mitis,Chamaerops_humilis,Chuniophoenix_nana,Colpothrinax_cookii,Corypha_lecomtei,Elaeis_guineensis,Eremospatha_macrocarpa,Eugeissona_tristis,Leucothrinax_morrisii,Licuala_paludosa,Lodoicea_maldivica,Mauritia_flexuosa,Metroxylon_warbergii…
(Typha_latifolia,Baxteria_australis,Calectasia_narragara,Dasypogon_bromeliifolius,(Acoelorrhaphe_wrightii,Areca_vestiaria,Arenga_caudata,Bismarckia_nobilis,Borassodendron_machadonis,Brahea_brandegeei,Calamus_caryotoides,Caryota_mitis,Chamaerops_humilis,Chuniophoenix_nana,Colpothrinax_cookii,Corypha_lecomtei,Elaeis_guineensis,Eremospatha_macrocarpa,Eugeissona_tristis,Leucothrinax_morrisii,Licuala_…
(Typha_latifolia,Baxteria_australis,Brahea_brandegeei,Calectasia_narragara,Dasypogon_bromeliifolius,Veitchia_arecina,(Acoelorrhaphe_wrightii,Areca_vestiaria,Arenga_caudata,Bismarckia_nobilis,Borassodendron_machadonis,Calamus_caryotoides,Caryota_mitis,Chamaerops_humilis,Chuniophoenix_nana,Colpothrinax_cookii,Corypha_lecomtei,Elaeis_guineensis,Eremospatha_macrocarpa,Eugeissona_tristis,Leucothrinax_…
(Typha_latifolia,Acoelorrhaphe_wrightii,Areca_vestiaria,Arenga_caudata,Bismarckia_nobilis,Borassodendron_machadonis,Brahea_brandegeei,Calamus_caryotoides,Caryota_mitis,Chamaerops_humilis,Chuniophoenix_nana,Colpothrinax_cookii,Corypha_lecomtei,Elaeis_guineensis,Eremospatha_macrocarpa,Eugeissona_tristis,Leucothrinax_morrisii,Licuala_paludosa,Lodoicea_maldivica,Mauritia_flexuosa,Metroxylon_warbergii…
(Typha_latifolia,Acoelorrhaphe_wrightii,Areca_vestiaria,Arenga_caudata,Baxteria_australis,Bismarckia_nobilis,Borassodendron_machadonis,Calamus_caryotoides,Calectasia_narragara,Caryota_mitis,Chamaerops_humilis,Chuniophoenix_nana,Colpothrinax_cookii,Corypha_lecomtei,Dasypogon_bromeliifolius,Elaeis_guineensis,Eremospatha_macrocarpa,Eugeissona_tristis,Leucothrinax_morrisii,Licuala_paludosa,Lodoicea_m…
(Typha_latifolia,Baxteria_australis,Calectasia_narragara,Dasypogon_bromeliifolius,(Acoelorrhaphe_wrightii,Areca_vestiaria,Arenga_caudata,Bismarckia_nobilis,Borassodendron_machadonis,Brahea_brandegeei,Calamus_caryotoides,Caryota_mitis,Chamaerops_humilis,Chuniophoenix_nana,Colpothrinax_cookii,Corypha_lecomtei,Elaeis_guineensis,Eremospatha_macrocarpa,Eugeissona_tristis,Leucothrinax_morrisii,Licuala_…
(Typha_latifolia,Acoelorrhaphe_wrightii,Areca_vestiaria,Arenga_caudata,Bismarckia_nobilis,Borassodendron_machadonis,Brahea_brandegeei,Calamus_caryotoides,Caryota_mitis,Chamaerops_humilis,Chuniophoenix_nana,Colpothrinax_cookii,Corypha_lecomtei,Elaeis_guineensis,Eremospatha_macrocarpa,Eugeissona_tristis,Leucothrinax_morrisii,Licuala_paludosa,Lodoicea_maldivica,Mauritia_flexuosa,Metroxylon_warbergii…
(Typha_latifolia,Acoelorrhaphe_wrightii,Areca_vestiaria,Arenga_caudata,Bismarckia_nobilis,Borassodendron_machadonis,Brahea_brandegeei,Calamus_caryotoides,Caryota_mitis,Chamaerops_humilis,Chuniophoenix_nana,Colpothrinax_cookii,Corypha_lecomtei,Elaeis_guineensis,Eremospatha_macrocarpa,Eugeissona_tristis,Leucothrinax_morrisii,Licuala_paludosa,Lodoicea_maldivica,Mauritia_flexuosa,Metroxylon_warbergii…
(Typha_latifolia,Acoelorrhaphe_wrightii,Areca_vestiaria,Arenga_caudata,Bismarckia_nobilis,Borassodendron_machadonis,Brahea_brandegeei,Calamus_caryotoides,Caryota_mitis,Chamaerops_humilis,Chuniophoenix_nana,Colpothrinax_cookii,Corypha_lecomtei,Elaeis_guineensis,Eremospatha_macrocarpa,Eugeissona_tristis,Leucothrinax_morrisii,Licuala_paludosa,Lodoicea_maldivica,Mauritia_flexuosa,Metroxylon_warbergii…
(Typha_latifolia,Acoelorrhaphe_wrightii,Areca_vestiaria,Arenga_caudata,Bismarckia_nobilis,Borassodendron_machadonis,Brahea_brandegeei,Calamus_caryotoides,Caryota_mitis,Chamaerops_humilis,Chuniophoenix_nana,Colpothrinax_cookii,Corypha_lecomtei,Elaeis_guineensis,Eremospatha_macrocarpa,Eugeissona_tristis,Leucothrinax_morrisii,Licuala_paludosa,Lodoicea_maldivica,Mauritia_flexuosa,Metroxylon_warbergii…
(Typha_latifolia,Acoelorrhaphe_wrightii,Areca_vestiaria,Arenga_caudata,Bismarckia_nobilis,Borassodendron_machadonis,Brahea_brandegeei,Calamus_caryotoides,Caryota_mitis,Chamaerops_humilis,Chuniophoenix_nana,Colpothrinax_cookii,Corypha_lecomtei,Elaeis_guineensis,Eremospatha_macrocarpa,Eugeissona_tristis,Leucothrinax_morrisii,Licuala_paludosa,Lodoicea_maldivica,Mauritia_flexuosa,Metroxylon_warbergii…
(Typha_latifolia,Baxteria_australis,Calectasia_narragara,Dasypogon_bromeliifolius,Metroxylon_warbergii,(Acoelorrhaphe_wrightii,Areca_vestiaria,Arenga_caudata,Bismarckia_nobilis,Borassodendron_machadonis,Brahea_brandegeei,Calamus_caryotoides,Caryota_mitis,Chamaedorea_seifrizii,Chamaerops_humilis,Chuniophoenix_nana,Colpothrinax_cookii,Corypha_lecomtei,Elaeis_guineensis,Eremospatha_macrocarpa,Eugeis…
(Typha_latifolia,Acoelorrhaphe_wrightii,Areca_vestiaria,Arenga_caudata,Bismarckia_nobilis,Borassodendron_machadonis,Brahea_brandegeei,Calamus_caryotoides,Caryota_mitis,Chamaedorea_seifrizii,Chamaerops_humilis,Chuniophoenix_nana,Colpothrinax_cookii,Corypha_lecomtei,Elaeis_guineensis,Eremospatha_macrocarpa,Eugeissona_tristis,Leucothrinax_morrisii,Licuala_paludosa,Lodoicea_maldivica,Mauritia_flexuos…
(Typha_latifolia,Acoelorrhaphe_wrightii,Areca_vestiaria,Arenga_caudata,Bismarckia_nobilis,Borassodendron_machadonis,Brahea_brandegeei,Calamus_caryotoides,Caryota_mitis,Chamaedorea_seifrizii,Chamaerops_humilis,Chuniophoenix_nana,Colpothrinax_cookii,Corypha_lecomtei,Elaeis_guineensis,Eremospatha_macrocarpa,Eugeissona_tristis,Leucothrinax_morrisii,Licuala_paludosa,Lodoicea_maldivica,Mauritia_flexuos…
(Typha_latifolia,Chamaedorea_seifrizii,Metroxylon_warbergii,(Acoelorrhaphe_wrightii,Areca_vestiaria,Arenga_caudata,Baxteria_australis,Bismarckia_nobilis,Borassodendron_machadonis,Brahea_brandegeei,Calamus_caryotoides,Calectasia_narragara,Caryota_mitis,Chamaerops_humilis,Chuniophoenix_nana,Colpothrinax_cookii,Corypha_lecomtei,Dasypogon_bromeliifolius,Elaeis_guineensis,Eremospatha_macrocarpa,Eugeis…
(Typha_latifolia,Baxteria_australis,Calectasia_narragara,Dasypogon_bromeliifolius,Metroxylon_warbergii,(Acoelorrhaphe_wrightii,Areca_vestiaria,Arenga_caudata,Bismarckia_nobilis,Borassodendron_machadonis,Brahea_brandegeei,Calamus_caryotoides,Caryota_mitis,Chamaedorea_seifrizii,Chamaerops_humilis,Chuniophoenix_nana,Colpothrinax_cookii,Corypha_lecomtei,Elaeis_guineensis,Eremospatha_macrocarpa,Eugeis…
(Typha_latifolia,Baxteria_australis,Calectasia_narragara,Chamaedorea_seifrizii,Dasypogon_bromeliifolius,Metroxylon_warbergii,(Acoelorrhaphe_wrightii,Areca_vestiaria,Arenga_caudata,Bismarckia_nobilis,Borassodendron_machadonis,Brahea_brandegeei,Calamus_caryotoides,Caryota_mitis,Chamaerops_humilis,Chuniophoenix_nana,Colpothrinax_cookii,Corypha_lecomtei,Elaeis_guineensis,Eremospatha_macrocarpa,Eugeis…
(Typha_latifolia,Acoelorrhaphe_wrightii,Areca_vestiaria,Arenga_caudata,Bismarckia_nobilis,Borassodendron_machadonis,Brahea_brandegeei,Calamus_caryotoides,Caryota_mitis,Chamaedorea_seifrizii,Chamaerops_humilis,Chuniophoenix_nana,Colpothrinax_cookii,Corypha_lecomtei,Elaeis_guineensis,Eremospatha_macrocarpa,Eugeissona_tristis,Leucothrinax_morrisii,Licuala_paludosa,Lodoicea_maldivica,Mauritia_flexuos…
(Typha_latifolia,Baxteria_australis,Bismarckia_nobilis,Calectasia_narragara,Chamaedorea_seifrizii,Chuniophoenix_nana,Colpothrinax_cookii,Dasypogon_bromeliifolius,Eremospatha_macrocarpa,Eugeissona_tristis,Licuala_paludosa,Metroxylon_warbergii,Nypa_fruticans,Pseudophoenix_vinifera,Ravenea_hildebrandtii,Trithrinax_brasiliensis,Veitchia_arecina,(Acoelorrhaphe_wrightii,Areca_vestiaria,Arenga_caudata,B…
(Typha_latifolia,Acoelorrhaphe_wrightii,Areca_vestiaria,Arenga_caudata,Bismarckia_nobilis,Borassodendron_machadonis,Brahea_brandegeei,Calamus_caryotoides,Calectasia_narragara,Caryota_mitis,Chamaerops_humilis,Chuniophoenix_nana,Colpothrinax_cookii,Corypha_lecomtei,Dasypogon_bromeliifolius,Elaeis_guineensis,Eremospatha_macrocarpa,Eugeissona_tristis,Leucothrinax_morrisii,Licuala_paludosa,Lodoicea_ma…
(Typha_latifolia,Acoelorrhaphe_wrightii,Areca_vestiaria,Arenga_caudata,Baxteria_australis,Bismarckia_nobilis,Borassodendron_machadonis,Brahea_brandegeei,Calamus_caryotoides,Caryota_mitis,Chamaedorea_seifrizii,Chamaerops_humilis,Chuniophoenix_nana,Colpothrinax_cookii,Corypha_lecomtei,Elaeis_guineensis,Eremospatha_macrocarpa,Eugeissona_tristis,Leucothrinax_morrisii,Licuala_paludosa,Lodoicea_maldivi…
(Typha_latifolia,Acoelorrhaphe_wrightii,Areca_vestiaria,Arenga_caudata,Baxteria_australis,Borassodendron_machadonis,Brahea_brandegeei,Calamus_caryotoides,Calectasia_narragara,Caryota_mitis,Chamaerops_humilis,Corypha_lecomtei,Elaeis_guineensis,Eugeissona_tristis,Leucothrinax_morrisii,Lodoicea_maldivica,Mauritia_flexuosa,Metroxylon_warbergii,Phoenix_dactylifera,Phytelephas_aequatorialis,Pigafetta_e…
(Typha_latifolia,Baxteria_australis,Bismarckia_nobilis,Calamus_caryotoides,Calectasia_narragara,Chuniophoenix_nana,Colpothrinax_cookii,Dasypogon_bromeliifolius,Eremospatha_macrocarpa,Eugeissona_tristis,Licuala_paludosa,Mauritia_flexuosa,Metroxylon_warbergii,Nypa_fruticans,Pigafetta_elata,Pseudophoenix_vinifera,Ravenea_hildebrandtii,Salacca_ramosiana,Veitchia_arecina,(Acoelorrhaphe_wrightii,Areca_…
(Typha_latifolia,Acoelorrhaphe_wrightii,Areca_vestiaria,Arenga_caudata,Baxteria_australis,Bismarckia_nobilis,Borassodendron_machadonis,Brahea_brandegeei,Calectasia_narragara,Caryota_mitis,Chamaedorea_seifrizii,Chamaerops_humilis,Chuniophoenix_nana,Colpothrinax_cookii,Corypha_lecomtei,Elaeis_guineensis,Eremospatha_macrocarpa,Leucothrinax_morrisii,Licuala_paludosa,Lodoicea_maldivica,Metroxylon_warb…
(Typha_latifolia,Baxteria_australis,Bismarckia_nobilis,Calectasia_narragara,Chuniophoenix_nana,Colpothrinax_cookii,Eremospatha_macrocarpa,Licuala_paludosa,Metroxylon_warbergii,Nypa_fruticans,Pseudophoenix_vinifera,Ravenea_hildebrandtii,Veitchia_arecina,(Acoelorrhaphe_wrightii,Areca_vestiaria,Arenga_caudata,Borassodendron_machadonis,Brahea_brandegeei,Calamus_caryotoides,Caryota_mitis,Chamaedorea_s…
(Typha_latifolia,Acoelorrhaphe_wrightii,Areca_vestiaria,Arenga_caudata,Baxteria_australis,Borassodendron_machadonis,Brahea_brandegeei,Calamus_caryotoides,Calectasia_narragara,Caryota_mitis,Chamaedorea_seifrizii,Chamaerops_humilis,Corypha_lecomtei,Dasypogon_bromeliifolius,Elaeis_guineensis,Eugeissona_tristis,Leucothrinax_morrisii,Lodoicea_maldivica,Mauritia_flexuosa,Phoenix_dactylifera,Phytelephas…
(Typha_latifolia,Acoelorrhaphe_wrightii,Areca_vestiaria,Arenga_caudata,Borassodendron_machadonis,Brahea_brandegeei,Calamus_caryotoides,Caryota_mitis,Chamaedorea_seifrizii,Chamaerops_humilis,Corypha_lecomtei,Dasypogon_bromeliifolius,Elaeis_guineensis,Eugeissona_tristis,Leucothrinax_morrisii,Lodoicea_maldivica,Mauritia_flexuosa,Metroxylon_warbergii,Phoenix_dactylifera,Phytelephas_aequatorialis,Piga…
(Typha_latifolia,Acoelorrhaphe_wrightii,Areca_vestiaria,Arenga_caudata,Baxteria_australis,Borassodendron_machadonis,Brahea_brandegeei,Calamus_caryotoides,Calectasia_narragara,Caryota_mitis,Chamaedorea_seifrizii,Chamaerops_humilis,Corypha_lecomtei,Dasypogon_bromeliifolius,Elaeis_guineensis,Eugeissona_tristis,Leucothrinax_morrisii,Lodoicea_maldivica,Mauritia_flexuosa,Metroxylon_warbergii,Phoenix_da…
(Typha_latifolia,Acoelorrhaphe_wrightii,Areca_vestiaria,Arenga_caudata,Baxteria_australis,Borassodendron_machadonis,Brahea_brandegeei,Calamus_caryotoides,Calectasia_narragara,Caryota_mitis,Chamaedorea_seifrizii,Chamaerops_humilis,Corypha_lecomtei,Dasypogon_bromeliifolius,Elaeis_guineensis,Eremospatha_macrocarpa,Eugeissona_tristis,Leucothrinax_morrisii,Lodoicea_maldivica,Mauritia_flexuosa,Metroxyl…
(Typha_latifolia,Acoelorrhaphe_wrightii,Areca_vestiaria,Arenga_caudata,Bismarckia_nobilis,Borassodendron_machadonis,Brahea_brandegeei,Calamus_caryotoides,Caryota_mitis,Chamaedorea_seifrizii,Chamaerops_humilis,Chuniophoenix_nana,Colpothrinax_cookii,Corypha_lecomtei,Dasypogon_bromeliifolius,Elaeis_guineensis,Eremospatha_macrocarpa,Eugeissona_tristis,Leucothrinax_morrisii,Licuala_paludosa,Lodoicea_m…
(Typha_latifolia,Acoelorrhaphe_wrightii,Areca_vestiaria,Arenga_caudata,Baxteria_australis,Borassodendron_machadonis,Brahea_brandegeei,Calamus_caryotoides,Calectasia_narragara,Caryota_mitis,Chamaedorea_seifrizii,Chamaerops_humilis,Corypha_lecomtei,Dasypogon_bromeliifolius,Elaeis_guineensis,Eugeissona_tristis,Kingia_australis,Leucothrinax_morrisii,Lodoicea_maldivica,Mauritia_flexuosa,Phoenix_dactyl…
(Typha_latifolia,Acoelorrhaphe_wrightii,Areca_vestiaria,Arenga_caudata,Bismarckia_nobilis,Borassodendron_machadonis,Brahea_brandegeei,Calamus_caryotoides,Caryota_mitis,Chamaedorea_seifrizii,Chamaerops_humilis,Chuniophoenix_nana,Colpothrinax_cookii,Corypha_lecomtei,Elaeis_guineensis,Eremospatha_macrocarpa,Eugeissona_tristis,Leucothrinax_morrisii,Licuala_paludosa,Lodoicea_maldivica,Mauritia_flexuos…
(Typha_latifolia,Acoelorrhaphe_wrightii,Areca_vestiaria,Arenga_caudata,Baxteria_australis,Borassodendron_machadonis,Brahea_brandegeei,Calectasia_narragara,Caryota_mitis,Chamaedorea_seifrizii,Chamaerops_humilis,Corypha_lecomtei,Dasypogon_bromeliifolius,Elaeis_guineensis,Eugeissona_tristis,Kingia_australis,Leucothrinax_morrisii,Lodoicea_maldivica,Mauritia_flexuosa,Phoenix_dactylifera,Phytelephas_ae…
(Typha_latifolia,Acoelorrhaphe_wrightii,Areca_vestiaria,Arenga_caudata,Baxteria_australis,Borassodendron_machadonis,Brahea_brandegeei,Calectasia_narragara,Caryota_mitis,Chamaedorea_seifrizii,Chamaerops_humilis,Corypha_lecomtei,Dasypogon_bromeliifolius,Elaeis_guineensis,Eugeissona_tristis,Kingia_australis,Leucothrinax_morrisii,Lodoicea_maldivica,Mauritia_flexuosa,Phoenix_dactylifera,Phytelephas_ae…
(Typha_latifolia,Acoelorrhaphe_wrightii,Areca_vestiaria,Arenga_caudata,Bismarckia_nobilis,Borassodendron_machadonis,Brahea_brandegeei,Caryota_mitis,Chamaedorea_seifrizii,Chamaerops_humilis,Chuniophoenix_nana,Colpothrinax_cookii,Corypha_lecomtei,Elaeis_guineensis,Eremospatha_macrocarpa,Eugeissona_tristis,Leucothrinax_morrisii,Licuala_paludosa,Lodoicea_maldivica,Mauritia_flexuosa,Nypa_fruticans,Pho…
(Typha_latifolia,Acoelorrhaphe_wrightii,Areca_vestiaria,Arenga_caudata,Baxteria_australis,Borassodendron_machadonis,Brahea_brandegeei,Calectasia_narragara,Caryota_mitis,Chamaedorea_seifrizii,Chamaerops_humilis,Corypha_lecomtei,Dasypogon_bromeliifolius,Elaeis_guineensis,Eremospatha_macrocarpa,Eugeissona_tristis,Kingia_australis,Leucothrinax_morrisii,Lodoicea_maldivica,Mauritia_flexuosa,Phoenix_dac…
(Typha_latifolia,Acoelorrhaphe_wrightii,Areca_vestiaria,Arenga_caudata,Bismarckia_nobilis,Borassodendron_machadonis,Brahea_brandegeei,Caryota_mitis,Chamaedorea_seifrizii,Chamaerops_humilis,Chuniophoenix_nana,Colpothrinax_cookii,Corypha_lecomtei,Elaeis_guineensis,Eremospatha_macrocarpa,Eugeissona_tristis,Leucothrinax_morrisii,Licuala_paludosa,Lodoicea_maldivica,Mauritia_flexuosa,Nypa_fruticans,Pho…
(Typha_latifolia,Acoelorrhaphe_wrightii,Areca_vestiaria,Arenga_caudata,Borassodendron_machadonis,Brahea_brandegeei,Caryota_mitis,Chamaedorea_seifrizii,Chamaerops_humilis,Corypha_lecomtei,Elaeis_guineensis,Eugeissona_tristis,Leucothrinax_morrisii,Lodoicea_maldivica,Mauritia_flexuosa,Phoenix_dactylifera,Phytelephas_aequatorialis,Pritchardia_thurstonii,Sabal_domingensis,Serenoa_repens,Tahina_spectab…
(Typha_latifolia,Acoelorrhaphe_wrightii,Areca_vestiaria,Arenga_caudata,Baxteria_australis,Borassodendron_machadonis,Brahea_brandegeei,Calectasia_narragara,Caryota_mitis,Chamaedorea_seifrizii,Chamaerops_humilis,Corypha_lecomtei,Dasypogon_bromeliifolius,Elaeis_guineensis,Eugeissona_tristis,Kingia_australis,Leucothrinax_morrisii,Lodoicea_maldivica,Mauritia_flexuosa,Phoenix_dactylifera,Phytelephas_ae…
(Typha_latifolia,Acoelorrhaphe_wrightii,Areca_vestiaria,Arenga_caudata,Bismarckia_nobilis,Borassodendron_machadonis,Brahea_brandegeei,Caryota_mitis,Chamaedorea_seifrizii,Chamaerops_humilis,Chuniophoenix_nana,Colpothrinax_cookii,Corypha_lecomtei,Elaeis_guineensis,Eremospatha_macrocarpa,Eugeissona_tristis,Leucothrinax_morrisii,Licuala_paludosa,Lodoicea_maldivica,Mauritia_flexuosa,Nypa_fruticans,Pho…
(Typha_latifolia,Acoelorrhaphe_wrightii,Areca_vestiaria,Arenga_caudata,Bismarckia_nobilis,Borassodendron_machadonis,Brahea_brandegeei,Caryota_mitis,Chamaedorea_seifrizii,Chamaerops_humilis,Chuniophoenix_nana,Colpothrinax_cookii,Corypha_lecomtei,Elaeis_guineensis,Eremospatha_macrocarpa,Eugeissona_tristis,Leucothrinax_morrisii,Licuala_paludosa,Lodoicea_maldivica,Mauritia_flexuosa,Nypa_fruticans,Pho…
(Typha_latifolia,Acoelorrhaphe_wrightii,Areca_vestiaria,Arenga_caudata,Bismarckia_nobilis,Borassodendron_machadonis,Brahea_brandegeei,Caryota_mitis,Chamaedorea_seifrizii,Chamaerops_humilis,Chuniophoenix_nana,Colpothrinax_cookii,Corypha_lecomtei,Elaeis_guineensis,Eremospatha_macrocarpa,Eugeissona_tristis,Leucothrinax_morrisii,Licuala_paludosa,Lodoicea_maldivica,Mauritia_flexuosa,Nypa_fruticans,Pho…
(Typha_latifolia,Acoelorrhaphe_wrightii,Areca_vestiaria,Arenga_caudata,Bismarckia_nobilis,Borassodendron_machadonis,Brahea_brandegeei,Caryota_mitis,Chamaedorea_seifrizii,Chamaerops_humilis,Chuniophoenix_nana,Colpothrinax_cookii,Corypha_lecomtei,Elaeis_guineensis,Eremospatha_macrocarpa,Eugeissona_tristis,Leucothrinax_morrisii,Licuala_paludosa,Lodoicea_maldivica,Mauritia_flexuosa,Metroxylon_warberg…
(Typha_latifolia,Acoelorrhaphe_wrightii,Areca_vestiaria,Arenga_caudata,Bismarckia_nobilis,Borassodendron_machadonis,Brahea_brandegeei,Caryota_mitis,Chamaedorea_seifrizii,Chamaerops_humilis,Chuniophoenix_nana,Colpothrinax_cookii,Corypha_lecomtei,Elaeis_guineensis,Eremospatha_macrocarpa,Eugeissona_tristis,Leucothrinax_morrisii,Licuala_paludosa,Lodoicea_maldivica,Mauritia_flexuosa,Metroxylon_warberg…
(Typha_latifolia,Baxteria_australis,Calectasia_narragara,Dasypogon_bromeliifolius,Kingia_australis,(Acoelorrhaphe_wrightii,Areca_vestiaria,Arenga_caudata,Bismarckia_nobilis,Borassodendron_machadonis,Brahea_brandegeei,Calamus_caryotoides,Caryota_mitis,Chamaedorea_seifrizii,Chamaerops_humilis,Chuniophoenix_nana,Colpothrinax_cookii,Corypha_lecomtei,Elaeis_guineensis,Eremospatha_macrocarpa,Eugeissona…
(Typha_latifolia,Acoelorrhaphe_wrightii,Areca_vestiaria,Arenga_caudata,Bismarckia_nobilis,Borassodendron_machadonis,Brahea_brandegeei,Calamus_caryotoides,Calectasia_narragara,Caryota_mitis,Chamaedorea_seifrizii,Chamaerops_humilis,Chuniophoenix_nana,Colpothrinax_cookii,Corypha_lecomtei,Dasypogon_bromeliifolius,Elaeis_guineensis,Eremospatha_macrocarpa,Eugeissona_tristis,Leucothrinax_morrisii,Licual…
(Typha_latifolia,Acoelorrhaphe_wrightii,Areca_vestiaria,Arenga_caudata,Bismarckia_nobilis,Borassodendron_machadonis,Brahea_brandegeei,Calamus_caryotoides,Calectasia_narragara,Caryota_mitis,Chamaedorea_seifrizii,Chamaerops_humilis,Chuniophoenix_nana,Colpothrinax_cookii,Corypha_lecomtei,Dasypogon_bromeliifolius,Elaeis_guineensis,Eremospatha_macrocarpa,Eugeissona_tristis,Leucothrinax_morrisii,Licual…
(Typha_latifolia,Baxteria_australis,Calectasia_narragara,Dasypogon_bromeliifolius,Kingia_australis,(Acoelorrhaphe_wrightii,Areca_vestiaria,Arenga_caudata,Bismarckia_nobilis,Borassodendron_machadonis,Brahea_brandegeei,Calamus_caryotoides,Caryota_mitis,Chamaedorea_seifrizii,Chamaerops_humilis,Chuniophoenix_nana,Colpothrinax_cookii,Corypha_lecomtei,Elaeis_guineensis,Eremospatha_macrocarpa,Eugeissona…
(Typha_latifolia,Acoelorrhaphe_wrightii,Areca_vestiaria,Arenga_caudata,Bismarckia_nobilis,Borassodendron_machadonis,Brahea_brandegeei,Calamus_caryotoides,Calectasia_narragara,Caryota_mitis,Chamaerops_humilis,Chuniophoenix_nana,Colpothrinax_cookii,Corypha_lecomtei,Dasypogon_bromeliifolius,Elaeis_guineensis,Eugeissona_tristis,Kingia_australis,Leucothrinax_morrisii,Licuala_paludosa,Lodoicea_maldivic…
(Typha_latifolia,Acoelorrhaphe_wrightii,Arenga_caudata,Baxteria_australis,Bismarckia_nobilis,Borassodendron_machadonis,Brahea_brandegeei,Calectasia_narragara,Caryota_mitis,Chamaedorea_seifrizii,Chamaerops_humilis,Chuniophoenix_nana,Colpothrinax_cookii,Dasypogon_bromeliifolius,Elaeis_guineensis,Eremospatha_macrocarpa,Kingia_australis,Leucothrinax_morrisii,Licuala_paludosa,Lodoicea_maldivica,Nypa_f…
(Typha_latifolia,Areca_vestiaria,Baxteria_australis,Calamus_caryotoides,Calectasia_narragara,Corypha_lecomtei,Dasypogon_bromeliifolius,Eremospatha_macrocarpa,Eugeissona_tristis,Kingia_australis,Mauritia_flexuosa,Metroxylon_warbergii,Pigafetta_elata,Salacca_ramosiana,Veitchia_arecina,(Acoelorrhaphe_wrightii,Arenga_caudata,Bismarckia_nobilis,Borassodendron_machadonis,Brahea_brandegeei,Caryota_mitis…
(Typha_latifolia,Acoelorrhaphe_wrightii,Arenga_caudata,Baxteria_australis,Bismarckia_nobilis,Borassodendron_machadonis,Brahea_brandegeei,Calectasia_narragara,Caryota_mitis,Chamaedorea_seifrizii,Chamaerops_humilis,Chuniophoenix_nana,Colpothrinax_cookii,Dasypogon_bromeliifolius,Elaeis_guineensis,Kingia_australis,Leucothrinax_morrisii,Licuala_paludosa,Lodoicea_maldivica,Nypa_fruticans,Phoenix_dactyl…
(Typha_latifolia,Eremospatha_macrocarpa,(Acoelorrhaphe_wrightii,Areca_vestiaria,Arenga_caudata,Baxteria_australis,Bismarckia_nobilis,Borassodendron_machadonis,Brahea_brandegeei,Calamus_caryotoides,Calectasia_narragara,Caryota_mitis,Chamaedorea_seifrizii,Chamaerops_humilis,Chuniophoenix_nana,Colpothrinax_cookii,Corypha_lecomtei,Dasypogon_bromeliifolius,Elaeis_guineensis,Eugeissona_tristis,Kingia_a…
(Typha_latifolia,Acoelorrhaphe_wrightii,Areca_vestiaria,Arenga_caudata,Baxteria_australis,Bismarckia_nobilis,Borassodendron_machadonis,Brahea_brandegeei,Calamus_caryotoides,Calectasia_narragara,Chamaedorea_seifrizii,Chamaerops_humilis,Chuniophoenix_nana,Colpothrinax_cookii,Corypha_lecomtei,Elaeis_guineensis,Eugeissona_tristis,Leucothrinax_morrisii,Licuala_paludosa,Lodoicea_maldivica,Mauritia_flex…
(Typha_latifolia,Acoelorrhaphe_wrightii,Areca_vestiaria,Arenga_caudata,Bismarckia_nobilis,Borassodendron_machadonis,Brahea_brandegeei,Caryota_mitis,Chamaedorea_seifrizii,Chamaerops_humilis,Chuniophoenix_nana,Colpothrinax_cookii,Corypha_lecomtei,Elaeis_guineensis,Leucothrinax_morrisii,Licuala_paludosa,Lodoicea_maldivica,Phoenix_dactylifera,Phytelephas_aequatorialis,Pritchardia_thurstonii,Pseudopho…
(Typha_latifolia,(Acoelorrhaphe_wrightii,Areca_vestiaria,Arenga_caudata,Baxteria_australis,Bismarckia_nobilis,Borassodendron_machadonis,Brahea_brandegeei,Calamus_caryotoides,Calectasia_narragara,Caryota_mitis,Chamaedorea_seifrizii,Chamaerops_humilis,Chuniophoenix_nana,Colpothrinax_cookii,Corypha_lecomtei,Dasypogon_bromeliifolius,Elaeis_guineensis,Eremospatha_macrocarpa,Eugeissona_tristis,Kingia_a…
(Typha_latifolia,Acoelorrhaphe_wrightii,Areca_vestiaria,Arenga_caudata,Baxteria_australis,Bismarckia_nobilis,Borassodendron_machadonis,Brahea_brandegeei,Calamus_caryotoides,Caryota_mitis,Chamaedorea_seifrizii,Chamaerops_humilis,Chuniophoenix_nana,Colpothrinax_cookii,Corypha_lecomtei,Elaeis_guineensis,Eremospatha_macrocarpa,Eugeissona_tristis,Kingia_australis,Leucothrinax_morrisii,Licuala_paludosa…
(Typha_latifolia,Dasypogon_bromeliifolius,(Acoelorrhaphe_wrightii,Areca_vestiaria,Arenga_caudata,Bismarckia_nobilis,Borassodendron_machadonis,Brahea_brandegeei,Calamus_caryotoides,Calectasia_narragara,Caryota_mitis,Chamaedorea_seifrizii,Chamaerops_humilis,Chuniophoenix_nana,Colpothrinax_cookii,Corypha_lecomtei,Elaeis_guineensis,Eremospatha_macrocarpa,Eugeissona_tristis,Leucothrinax_morrisii,Licua…
(Typha_latifolia,Borassodendron_machadonis,(Acoelorrhaphe_wrightii,Areca_vestiaria,Arenga_caudata,Baxteria_australis,Bismarckia_nobilis,Brahea_brandegeei,Calamus_caryotoides,Calectasia_narragara,Caryota_mitis,Chamaedorea_seifrizii,Chamaerops_humilis,Chuniophoenix_nana,Colpothrinax_cookii,Corypha_lecomtei,Dasypogon_bromeliifolius,Elaeis_guineensis,Eremospatha_macrocarpa,Eugeissona_tristis,Kingia_a…
(Typha_latifolia,Acoelorrhaphe_wrightii,Areca_vestiaria,Arenga_caudata,Baxteria_australis,Bismarckia_nobilis,Borassodendron_machadonis,Brahea_brandegeei,Calectasia_narragara,Caryota_mitis,Chamaedorea_seifrizii,Chamaerops_humilis,Chuniophoenix_nana,Colpothrinax_cookii,Corypha_lecomtei,Dasypogon_bromeliifolius,Elaeis_guineensis,Kingia_australis,Leucothrinax_morrisii,Licuala_paludosa,Lodoicea_maldiv…
(Typha_latifolia,(Acoelorrhaphe_wrightii,Areca_vestiaria,Arenga_caudata,Baxteria_australis,Bismarckia_nobilis,Borassodendron_machadonis,Brahea_brandegeei,Calamus_caryotoides,Calectasia_narragara,Caryota_mitis,Chamaedorea_seifrizii,Chamaerops_humilis,Chuniophoenix_nana,Cocos_nucifera,Colpothrinax_cookii,Corypha_lecomtei,Dasypogon_bromeliifolius,Elaeis_guineensis,Eremospatha_macrocarpa,Eugeissona_t…
(Typha_latifolia,Dasypogon_bromeliifolius,Leucothrinax_morrisii,Sabal_domingensis,Trithrinax_brasiliensis,(Acoelorrhaphe_wrightii,Areca_vestiaria,Arenga_caudata,Baxteria_australis,Bismarckia_nobilis,Borassodendron_machadonis,Brahea_brandegeei,Calamus_caryotoides,Calectasia_narragara,Caryota_mitis,Chamaedorea_seifrizii,Chamaerops_humilis,Chuniophoenix_nana,Cocos_nucifera,Colpothrinax_cookii,Coryph…
(Typha_latifolia,Kingia_australis,(Acoelorrhaphe_wrightii,Areca_vestiaria,Arenga_caudata,Baxteria_australis,Bismarckia_nobilis,Borassodendron_machadonis,Brahea_brandegeei,Calamus_caryotoides,Calectasia_narragara,Caryota_mitis,Chamaedorea_seifrizii,Chamaerops_humilis,Chuniophoenix_nana,Cocos_nucifera,Colpothrinax_cookii,Corypha_lecomtei,Dasypogon_bromeliifolius,Elaeis_guineensis,Eremospatha_macroc…
(Typha_latifolia,Phoenix_dactylifera,(Acoelorrhaphe_wrightii,Areca_vestiaria,Arenga_caudata,Baxteria_australis,Bismarckia_nobilis,Borassodendron_machadonis,Brahea_brandegeei,Calamus_caryotoides,Calectasia_narragara,Caryota_mitis,Chamaedorea_seifrizii,Chamaerops_humilis,Chuniophoenix_nana,Cocos_nucifera,Colpothrinax_cookii,Corypha_lecomtei,Dasypogon_bromeliifolius,Elaeis_guineensis,Eremospatha_mac…
(Typha_latifolia,Baxteria_australis,Calectasia_narragara,Dasypogon_bromeliifolius,Kingia_australis,(Acoelorrhaphe_wrightii,Areca_vestiaria,Arenga_caudata,Bismarckia_nobilis,Borassodendron_machadonis,Brahea_brandegeei,Calamus_caryotoides,Caryota_mitis,Chamaedorea_seifrizii,Chamaerops_humilis,Chuniophoenix_nana,Cocos_nucifera,Colpothrinax_cookii,Corypha_lecomtei,Elaeis_guineensis,Eremospatha_macroc…
(Typha_latifolia,(Acoelorrhaphe_wrightii,Areca_vestiaria,Arenga_caudata,Baxteria_australis,Bismarckia_nobilis,Borassodendron_machadonis,Brahea_brandegeei,Calamus_caryotoides,Calectasia_narragara,Caryota_mitis,Chamaedorea_seifrizii,Chamaerops_humilis,Chuniophoenix_nana,Cocos_nucifera,Colpothrinax_cookii,Corypha_lecomtei,Dasypogon_bromeliifolius,Elaeis_guineensis,Eremospatha_macrocarpa,Eugeissona_t…
(Typha_latifolia,Acoelorrhaphe_wrightii,Arenga_caudata,Baxteria_australis,Bismarckia_nobilis,Borassodendron_machadonis,Brahea_brandegeei,Calectasia_narragara,Caryota_mitis,Chamaedorea_seifrizii,Chamaerops_humilis,Cocos_nucifera,Colpothrinax_cookii,Corypha_lecomtei,Elaeis_guineensis,Leucothrinax_morrisii,Licuala_paludosa,Lodoicea_maldivica,Nypa_fruticans,Phytelephas_aequatorialis,Pseudophoenix_vin…
(Typha_latifolia,(Acoelorrhaphe_wrightii,Areca_vestiaria,Arenga_caudata,Baxteria_australis,Bismarckia_nobilis,Borassodendron_machadonis,Brahea_brandegeei,Calamus_caryotoides,Calectasia_narragara,Caryota_mitis,Chamaedorea_seifrizii,Chamaerops_humilis,Chuniophoenix_nana,Cocos_nucifera,Colpothrinax_cookii,Corypha_lecomtei,Dasypogon_bromeliifolius,Elaeis_guineensis,Eremospatha_macrocarpa,Eugeissona_t…
(Typha_latifolia,Acoelorrhaphe_wrightii,Areca_vestiaria,Arenga_caudata,Baxteria_australis,Bismarckia_nobilis,Borassodendron_machadonis,Brahea_brandegeei,Calamus_caryotoides,Caryota_mitis,Chamaedorea_seifrizii,Chamaerops_humilis,Chuniophoenix_nana,Cocos_nucifera,Colpothrinax_cookii,Corypha_lecomtei,Elaeis_guineensis,Eremospatha_macrocarpa,Eugeissona_tristis,Kingia_australis,Leucothrinax_morrisii,L…
(Typha_latifolia,Acoelorrhaphe_wrightii,Areca_vestiaria,Arenga_caudata,Bismarckia_nobilis,Borassodendron_machadonis,Brahea_brandegeei,Calamus_caryotoides,Caryota_mitis,Chamaedorea_seifrizii,Chamaerops_humilis,Cocos_nucifera,Colpothrinax_cookii,Corypha_lecomtei,Elaeis_guineensis,Eremospatha_macrocarpa,Eugeissona_tristis,Leucothrinax_morrisii,Licuala_paludosa,Lodoicea_maldivica,Mauritia_flexuosa,Me…
(Typha_latifolia,Acoelorrhaphe_wrightii,Areca_vestiaria,Arenga_caudata,Baxteria_australis,Bismarckia_nobilis,Borassodendron_machadonis,Brahea_brandegeei,Calamus_caryotoides,Calectasia_narragara,Caryota_mitis,Chamaedorea_seifrizii,Chamaerops_humilis,Chuniophoenix_nana,Cocos_nucifera,Colpothrinax_cookii,Corypha_lecomtei,Dasypogon_bromeliifolius,Elaeis_guineensis,Eremospatha_macrocarpa,Kingia_austra…
(Typha_latifolia,Acoelorrhaphe_wrightii,Areca_vestiaria,Arenga_caudata,Baxteria_australis,Brahea_brandegeei,Calamus_caryotoides,Calectasia_narragara,Caryota_mitis,Chamaedorea_seifrizii,Chamaerops_humilis,Chuniophoenix_nana,Cocos_nucifera,Colpothrinax_cookii,Corypha_lecomtei,Dasypogon_bromeliifolius,Elaeis_guineensis,Eremospatha_macrocarpa,Kingia_australis,Leucothrinax_morrisii,Licuala_paludosa,Ma…
(Typha_latifolia,Pigafetta_elata,(Acoelorrhaphe_wrightii,Areca_vestiaria,Arenga_caudata,Baxteria_australis,Bismarckia_nobilis,Borassodendron_machadonis,Brahea_brandegeei,Calamus_caryotoides,Calectasia_narragara,Caryota_mitis,Chamaedorea_seifrizii,Chamaerops_humilis,Chuniophoenix_nana,Cocos_nucifera,Colpothrinax_cookii,Corypha_lecomtei,Dasypogon_bromeliifolius,Elaeis_guineensis,Eremospatha_macroca…
(Typha_latifolia,Baxteria_australis,Calectasia_narragara,Dasypogon_bromeliifolius,Kingia_australis,(Acoelorrhaphe_wrightii,Areca_vestiaria,Arenga_caudata,Bismarckia_nobilis,Borassodendron_machadonis,Brahea_brandegeei,Calamus_caryotoides,Caryota_mitis,Chamaedorea_seifrizii,Chamaerops_humilis,Chuniophoenix_nana,Cocos_nucifera,Colpothrinax_cookii,Corypha_lecomtei,Elaeis_guineensis,Eremospatha_macroc…
(Typha_latifolia,(Acoelorrhaphe_wrightii,Areca_vestiaria,Arenga_caudata,Baxteria_australis,Bismarckia_nobilis,Borassodendron_machadonis,Brahea_brandegeei,Calamus_caryotoides,Calectasia_narragara,Caryota_mitis,Chamaedorea_seifrizii,Chamaerops_humilis,Chuniophoenix_nana,Cocos_nucifera,Colpothrinax_cookii,Corypha_lecomtei,Dasypogon_bromeliifolius,Elaeis_guineensis,Eremospatha_macrocarpa,Eugeissona_t…
(Typha_latifolia,Acoelorrhaphe_wrightii,Areca_vestiaria,Arenga_caudata,Baxteria_australis,Bismarckia_nobilis,Borassodendron_machadonis,Brahea_brandegeei,Calectasia_narragara,Caryota_mitis,Chamaedorea_seifrizii,Chamaerops_humilis,Chuniophoenix_nana,Cocos_nucifera,Colpothrinax_cookii,Corypha_lecomtei,Dasypogon_bromeliifolius,Elaeis_guineensis,Kingia_australis,Leucothrinax_morrisii,Licuala_paludosa,…
(Typha_latifolia,Acoelorrhaphe_wrightii,Areca_vestiaria,Bismarckia_nobilis,Borassodendron_machadonis,Brahea_brandegeei,Calamus_caryotoides,Caryota_mitis,Chamaedorea_seifrizii,Chamaerops_humilis,Chuniophoenix_nana,Cocos_nucifera,Colpothrinax_cookii,Corypha_lecomtei,Elaeis_guineensis,Eremospatha_macrocarpa,Eugeissona_tristis,Kingia_australis,Leucothrinax_morrisii,Licuala_paludosa,Lodoicea_maldivica…
(Typha_latifolia,Acoelorrhaphe_wrightii,Areca_vestiaria,Arenga_caudata,Bismarckia_nobilis,Borassodendron_machadonis,Brahea_brandegeei,Calamus_caryotoides,Calectasia_narragara,Caryota_mitis,Chamaedorea_seifrizii,Chamaerops_humilis,Chuniophoenix_nana,Cocos_nucifera,Colpothrinax_cookii,Corypha_lecomtei,Elaeis_guineensis,Eremospatha_macrocarpa,Eugeissona_tristis,Leucothrinax_morrisii,Licuala_paludosa…
(Typha_latifolia,Acoelorrhaphe_wrightii,Areca_vestiaria,Arenga_caudata,Bismarckia_nobilis,Borassodendron_machadonis,Brahea_brandegeei,Calamus_caryotoides,Calectasia_narragara,Caryota_mitis,Chamaedorea_seifrizii,Chamaerops_humilis,Chuniophoenix_nana,Cocos_nucifera,Colpothrinax_cookii,Corypha_lecomtei,Dasypogon_bromeliifolius,Elaeis_guineensis,Eremospatha_macrocarpa,Eugeissona_tristis,Leucothrinax_…
(Typha_latifolia,Acoelorrhaphe_wrightii,Areca_vestiaria,Arenga_caudata,Baxteria_australis,Bismarckia_nobilis,Borassodendron_machadonis,Brahea_brandegeei,Calamus_caryotoides,Calectasia_narragara,Caryota_mitis,Chamaedorea_seifrizii,Chamaerops_humilis,Cocos_nucifera,Colpothrinax_cookii,Corypha_lecomtei,Dasypogon_bromeliifolius,Elaeis_guineensis,Eremospatha_macrocarpa,Eugeissona_tristis,Kingia_austra…
(Typha_latifolia,(Acoelorrhaphe_wrightii,Areca_vestiaria,Arenga_caudata,Baxteria_australis,Bismarckia_nobilis,Borassodendron_machadonis,Brahea_brandegeei,Calamus_caryotoides,Calectasia_narragara,Caryota_mitis,Chamaedorea_seifrizii,Chamaerops_humilis,Chuniophoenix_nana,Cocos_nucifera,Colpothrinax_cookii,Corypha_lecomtei,Dasypogon_bromeliifolius,Elaeis_guineensis,Eremospatha_macrocarpa,Eugeissona_t…
(Typha_latifolia,Acoelorrhaphe_wrightii,Areca_vestiaria,Arenga_caudata,Baxteria_australis,Bismarckia_nobilis,Borassodendron_machadonis,Brahea_brandegeei,Calamus_caryotoides,Calectasia_narragara,Caryota_mitis,Chamaerops_humilis,Chuniophoenix_nana,Cocos_nucifera,Colpothrinax_cookii,Corypha_lecomtei,Dasypogon_bromeliifolius,Eremospatha_macrocarpa,Eugeissona_tristis,Kingia_australis,Leucothrinax_morr…
(Typha_latifolia,Baxteria_australis,Calamus_caryotoides,Calectasia_narragara,Dasypogon_bromeliifolius,Eremospatha_macrocarpa,Kingia_australis,Mauritia_flexuosa,Metroxylon_warbergii,Pigafetta_elata,Salacca_ramosiana,(Acoelorrhaphe_wrightii,Areca_vestiaria,Arenga_caudata,Bismarckia_nobilis,Borassodendron_machadonis,Brahea_brandegeei,Caryota_mitis,Chamaedorea_seifrizii,Chamaerops_humilis,Chuniophoen…
(Typha_latifolia,Acoelorrhaphe_wrightii,Areca_vestiaria,Arenga_caudata,Baxteria_australis,Bismarckia_nobilis,Borassodendron_machadonis,Brahea_brandegeei,Calamus_caryotoides,Chamaerops_humilis,Chuniophoenix_nana,Cocos_nucifera,Colpothrinax_cookii,Corypha_lecomtei,Dasypogon_bromeliifolius,Elaeis_guineensis,Eremospatha_macrocarpa,Eugeissona_tristis,Leucothrinax_morrisii,Licuala_paludosa,Lodoicea_mal…
(Typha_latifolia,Acoelorrhaphe_wrightii,Areca_vestiaria,Arenga_caudata,Bismarckia_nobilis,Borassodendron_machadonis,Brahea_brandegeei,Caryota_mitis,Chamaedorea_seifrizii,Chamaerops_humilis,Chuniophoenix_nana,Cocos_nucifera,Colpothrinax_cookii,Corypha_lecomtei,Elaeis_guineensis,Leucothrinax_morrisii,Licuala_paludosa,Lodoicea_maldivica,Phoenix_dactylifera,Phytelephas_aequatorialis,Pritchardia_thurs…
(Typha_latifolia,Acoelorrhaphe_wrightii,Areca_vestiaria,Arenga_caudata,Bismarckia_nobilis,Borassodendron_machadonis,Brahea_brandegeei,Calamus_caryotoides,Caryota_mitis,Chamaedorea_seifrizii,Chamaerops_humilis,Chuniophoenix_nana,Cocos_nucifera,Colpothrinax_cookii,Corypha_lecomtei,Elaeis_guineensis,Eremospatha_macrocarpa,Eugeissona_tristis,Kingia_australis,Leucothrinax_morrisii,Licuala_paludosa,Lod…
(Typha_latifolia,Acoelorrhaphe_wrightii,Areca_vestiaria,Arenga_caudata,Baxteria_australis,Bismarckia_nobilis,Borassodendron_machadonis,Brahea_brandegeei,Calectasia_narragara,Caryota_mitis,Chamaedorea_seifrizii,Chamaerops_humilis,Chuniophoenix_nana,Cocos_nucifera,Colpothrinax_cookii,Corypha_lecomtei,Dasypogon_bromeliifolius,Elaeis_guineensis,Kingia_australis,Leucothrinax_morrisii,Licuala_paludosa,…
(Typha_latifolia,Baxteria_australis,Calectasia_narragara,Caryota_mitis,Dasypogon_bromeliifolius,Kingia_australis,(Acoelorrhaphe_wrightii,Areca_vestiaria,Arenga_caudata,Bismarckia_nobilis,Borassodendron_machadonis,Brahea_brandegeei,Calamus_caryotoides,Chamaedorea_seifrizii,Chamaerops_humilis,Chuniophoenix_nana,Cocos_nucifera,Colpothrinax_cookii,Corypha_lecomtei,Elaeis_guineensis,Eremospatha_macroc…
(Typha_latifolia,Acoelorrhaphe_wrightii,Areca_vestiaria,Arenga_caudata,Baxteria_australis,Bismarckia_nobilis,Borassodendron_machadonis,Brahea_brandegeei,Calamus_caryotoides,Calectasia_narragara,Caryota_mitis,Chamaerops_humilis,Chuniophoenix_nana,Cocos_nucifera,Colpothrinax_cookii,Corypha_lecomtei,Dasypogon_bromeliifolius,Elaeis_guineensis,Eremospatha_macrocarpa,Eugeissona_tristis,Kingia_australis…
(Typha_latifolia,Baxteria_australis,(Acoelorrhaphe_wrightii,Areca_vestiaria,Arenga_caudata,Bismarckia_nobilis,Borassodendron_machadonis,Brahea_brandegeei,Calamus_caryotoides,Calectasia_narragara,Caryota_mitis,Chamaedorea_seifrizii,Chamaerops_humilis,Chuniophoenix_nana,Cocos_nucifera,Colpothrinax_cookii,Corypha_lecomtei,Dasypogon_bromeliifolius,Elaeis_guineensis,Eremospatha_macrocarpa,Eugeissona_t…
(Typha_latifolia,Acoelorrhaphe_wrightii,Areca_vestiaria,Arenga_caudata,Baxteria_australis,Bismarckia_nobilis,Brahea_brandegeei,Calamus_caryotoides,Caryota_mitis,Chamaedorea_seifrizii,Chamaerops_humilis,Chuniophoenix_nana,Cocos_nucifera,Colpothrinax_cookii,Corypha_lecomtei,Dasypogon_bromeliifolius,Elaeis_guineensis,Eremospatha_macrocarpa,Eugeissona_tristis,Kingia_australis,Leucothrinax_morrisii,Li…
(Typha_latifolia,Acoelorrhaphe_wrightii,Areca_vestiaria,Baxteria_australis,Brahea_brandegeei,Calamus_caryotoides,Calectasia_narragara,Chamaedorea_seifrizii,Chamaerops_humilis,Cocos_nucifera,Colpothrinax_cookii,Dasypogon_bromeliifolius,Elaeis_guineensis,Eremospatha_macrocarpa,Eugeissona_tristis,Kingia_australis,Leucothrinax_morrisii,Licuala_paludosa,Mauritia_flexuosa,Metroxylon_warbergii,Nypa_frut…
(Typha_latifolia,Baxteria_australis,Calectasia_narragara,Dasypogon_bromeliifolius,Kingia_australis,(Acoelorrhaphe_wrightii,Areca_vestiaria,Arenga_caudata,Bismarckia_nobilis,Borassodendron_machadonis,Brahea_brandegeei,Calamus_caryotoides,Caryota_mitis,Chamaedorea_seifrizii,Chamaerops_humilis,Chuniophoenix_nana,Cocos_nucifera,Colpothrinax_cookii,Corypha_lecomtei,Elaeis_guineensis,Eremospatha_macroc…
(Typha_latifolia,(Acoelorrhaphe_wrightii,Areca_vestiaria,Arenga_caudata,Baxteria_australis,Bismarckia_nobilis,Borassodendron_machadonis,Brahea_brandegeei,Calamus_caryotoides,Calectasia_narragara,Caryota_mitis,Chamaedorea_seifrizii,Chamaerops_humilis,Chuniophoenix_nana,Cocos_nucifera,Colpothrinax_cookii,Corypha_lecomtei,Dasypogon_bromeliifolius,Elaeis_guineensis,Eremospatha_macrocarpa,Eugeissona_t…
(Typha_latifolia,Acoelorrhaphe_wrightii,Areca_vestiaria,Arenga_caudata,Baxteria_australis,Bismarckia_nobilis,Borassodendron_machadonis,Brahea_brandegeei,Calamus_caryotoides,Caryota_mitis,Chamaedorea_seifrizii,Chamaerops_humilis,Chuniophoenix_nana,Cocos_nucifera,Colpothrinax_cookii,Corypha_lecomtei,Elaeis_guineensis,Eremospatha_macrocarpa,Eugeissona_tristis,Kingia_australis,Leucothrinax_morrisii,L…
(Typha_latifolia,Calectasia_narragara,Dasypogon_bromeliifolius,Kingia_australis,Nypa_fruticans,Phoenix_dactylifera,Pigafetta_elata,Veitchia_arecina,(Acoelorrhaphe_wrightii,Areca_vestiaria,Arenga_caudata,Baxteria_australis,Bismarckia_nobilis,Borassodendron_machadonis,Brahea_brandegeei,Calamus_caryotoides,Caryota_mitis,Chamaedorea_seifrizii,Chamaerops_humilis,Chuniophoenix_nana,Cocos_nucifera,Colpo…
(Typha_latifolia,Acoelorrhaphe_wrightii,Areca_vestiaria,Arenga_caudata,Baxteria_australis,Bismarckia_nobilis,Borassodendron_machadonis,Brahea_brandegeei,Calamus_caryotoides,Calectasia_narragara,Caryota_mitis,Chamaedorea_seifrizii,Chamaerops_humilis,Chuniophoenix_nana,Cocos_nucifera,Colpothrinax_cookii,Corypha_lecomtei,Dasypogon_bromeliifolius,Elaeis_guineensis,Eremospatha_macrocarpa,Eugeissona_tr…
(Typha_latifolia,Metroxylon_warbergii,(Acoelorrhaphe_wrightii,Areca_vestiaria,Arenga_caudata,Baxteria_australis,Bismarckia_nobilis,Borassodendron_machadonis,Brahea_brandegeei,Calamus_caryotoides,Calectasia_narragara,Caryota_mitis,Chamaedorea_seifrizii,Chamaerops_humilis,Chuniophoenix_nana,Cocos_nucifera,Colpothrinax_cookii,Corypha_lecomtei,Dasypogon_bromeliifolius,Elaeis_guineensis,Eremospatha_ma…
(Typha_latifolia,Acoelorrhaphe_wrightii,Areca_vestiaria,Arenga_caudata,Bismarckia_nobilis,Borassodendron_machadonis,Brahea_brandegeei,Calamus_caryotoides,Caryota_mitis,Chamaedorea_seifrizii,Chamaerops_humilis,Chuniophoenix_nana,Cocos_nucifera,Colpothrinax_cookii,Corypha_lecomtei,Elaeis_guineensis,Eremospatha_macrocarpa,Eugeissona_tristis,Leucothrinax_morrisii,Licuala_paludosa,Lodoicea_maldivica,M…
(Typha_latifolia,(Acoelorrhaphe_wrightii,Areca_vestiaria,Arenga_caudata,Baxteria_australis,Bismarckia_nobilis,Borassodendron_machadonis,Brahea_brandegeei,Calamus_caryotoides,Calectasia_narragara,Caryota_mitis,Chamaedorea_seifrizii,Chamaerops_humilis,Chuniophoenix_nana,Cocos_nucifera,Colpothrinax_cookii,Corypha_lecomtei,Dasypogon_bromeliifolius,Elaeis_guineensis,Eremospatha_macrocarpa,Eugeissona_t…
(Typha_latifolia,Acoelorrhaphe_wrightii,Areca_vestiaria,Baxteria_australis,Bismarckia_nobilis,Borassodendron_machadonis,Brahea_brandegeei,Calamus_caryotoides,Calectasia_narragara,Chamaedorea_seifrizii,Chamaerops_humilis,Chuniophoenix_nana,Cocos_nucifera,Colpothrinax_cookii,Corypha_lecomtei,Dasypogon_bromeliifolius,Elaeis_guineensis,Eremospatha_macrocarpa,Eugeissona_tristis,Kingia_australis,Leucot…
(Typha_latifolia,Acoelorrhaphe_wrightii,Areca_vestiaria,Arenga_caudata,Bismarckia_nobilis,Borassodendron_machadonis,Brahea_brandegeei,Calamus_caryotoides,Calectasia_narragara,Caryota_mitis,Chamaedorea_seifrizii,Chamaerops_humilis,Chuniophoenix_nana,Cocos_nucifera,Colpothrinax_cookii,Corypha_lecomtei,Dasypogon_bromeliifolius,Elaeis_guineensis,Eremospatha_macrocarpa,Eugeissona_tristis,Leucothrinax_…
(Typha_latifolia,Arenga_caudata,Baxteria_australis,Bismarckia_nobilis,Borassodendron_machadonis,Caryota_mitis,Chuniophoenix_nana,Corypha_lecomtei,Eugeissona_tristis,Lodoicea_maldivica,Mauritia_flexuosa,Pritchardia_thurstonii,Wallichia_densiflora,(Acoelorrhaphe_wrightii,Areca_vestiaria,Brahea_brandegeei,Calamus_caryotoides,Calectasia_narragara,Chamaedorea_seifrizii,Chamaerops_humilis,Cocos_nucifer…
(Typha_latifolia,Acoelorrhaphe_wrightii,Areca_vestiaria,Arenga_caudata,Bismarckia_nobilis,Borassodendron_machadonis,Brahea_brandegeei,Calamus_caryotoides,Calectasia_narragara,Caryota_mitis,Chamaedorea_seifrizii,Chamaerops_humilis,Chuniophoenix_nana,Cocos_nucifera,Colpothrinax_cookii,Corypha_lecomtei,Dasypogon_bromeliifolius,Elaeis_guineensis,Eremospatha_macrocarpa,Eugeissona_tristis,Kingia_austra…
(Typha_latifolia,Acoelorrhaphe_wrightii,Arenga_caudata,Baxteria_australis,Bismarckia_nobilis,Borassodendron_machadonis,Brahea_brandegeei,Calectasia_narragara,Caryota_mitis,Chamaerops_humilis,Chuniophoenix_nana,Cocos_nucifera,Colpothrinax_cookii,Corypha_lecomtei,Dasypogon_bromeliifolius,Elaeis_guineensis,Kingia_australis,Leucothrinax_morrisii,Lodoicea_maldivica,Mauritia_flexuosa,Metroxylon_warberg…
(Typha_latifolia,Acoelorrhaphe_wrightii,Areca_vestiaria,Arenga_caudata,Baxteria_australis,Bismarckia_nobilis,Borassodendron_machadonis,Brahea_brandegeei,Calamus_caryotoides,Caryota_mitis,Chamaedorea_seifrizii,Chamaerops_humilis,Chuniophoenix_nana,Cocos_nucifera,Colpothrinax_cookii,Corypha_lecomtei,Elaeis_guineensis,Eremospatha_macrocarpa,Eugeissona_tristis,Kingia_australis,Leucothrinax_morrisii,L…
(Typha_latifolia,Areca_vestiaria,Arenga_caudata,Baxteria_australis,Bismarckia_nobilis,Borassodendron_machadonis,Brahea_brandegeei,Calamus_caryotoides,Calectasia_narragara,Caryota_mitis,Chamaedorea_seifrizii,Chamaerops_humilis,Chuniophoenix_nana,Cocos_nucifera,Colpothrinax_cookii,Corypha_lecomtei,Dasypogon_bromeliifolius,Elaeis_guineensis,Eremospatha_macrocarpa,Kingia_australis,Leucothrinax_morris…
(Typha_latifolia,Baxteria_australis,Calamus_caryotoides,Calectasia_narragara,Dasypogon_bromeliifolius,Eremospatha_macrocarpa,Eugeissona_tristis,Kingia_australis,Leucothrinax_morrisii,Mauritia_flexuosa,Metroxylon_warbergii,Pigafetta_elata,Salacca_ramosiana,(Acoelorrhaphe_wrightii,Areca_vestiaria,Arenga_caudata,Bismarckia_nobilis,Borassodendron_machadonis,Brahea_brandegeei,Caryota_mitis,Chamaedorea…
(Typha_latifolia,Acoelorrhaphe_wrightii,Areca_vestiaria,Arenga_caudata,Bismarckia_nobilis,Borassodendron_machadonis,Brahea_brandegeei,Calamus_caryotoides,Caryota_mitis,Chamaedorea_seifrizii,Chamaerops_humilis,Chuniophoenix_nana,Cocos_nucifera,Colpothrinax_cookii,Corypha_lecomtei,Elaeis_guineensis,Eremospatha_macrocarpa,Eugeissona_tristis,Leucothrinax_morrisii,Licuala_paludosa,Lodoicea_maldivica,M…
(Typha_latifolia,Dasypogon_bromeliifolius,(Acoelorrhaphe_wrightii,Areca_vestiaria,Arenga_caudata,Baxteria_australis,Bismarckia_nobilis,Borassodendron_machadonis,Brahea_brandegeei,Calamus_caryotoides,Calectasia_narragara,Caryota_mitis,Chamaedorea_seifrizii,Chamaerops_humilis,Chuniophoenix_nana,Cocos_nucifera,Colpothrinax_cookii,Corypha_lecomtei,Elaeis_guineensis,Eremospatha_macrocarpa,Eugeissona_t…
(Typha_latifolia,Kingia_australis,Nypa_fruticans,Serenoa_repens,(Acoelorrhaphe_wrightii,Areca_vestiaria,Arenga_caudata,Baxteria_australis,Bismarckia_nobilis,Borassodendron_machadonis,Brahea_brandegeei,Calamus_caryotoides,Calectasia_narragara,Caryota_mitis,Chamaedorea_seifrizii,Chamaerops_humilis,Chuniophoenix_nana,Cocos_nucifera,Colpothrinax_cookii,Corypha_lecomtei,Dasypogon_bromeliifolius,Elaeis…
(Typha_latifolia,Baxteria_australis,Calectasia_narragara,Dasypogon_bromeliifolius,Eremospatha_macrocarpa,Kingia_australis,Mauritia_flexuosa,(Acoelorrhaphe_wrightii,Areca_vestiaria,Arenga_caudata,Bismarckia_nobilis,Borassodendron_machadonis,Brahea_brandegeei,Calamus_caryotoides,Caryota_mitis,Chamaedorea_seifrizii,Chamaerops_humilis,Chuniophoenix_nana,Cocos_nucifera,Colpothrinax_cookii,Corypha_leco…
(Typha_latifolia,Baxteria_australis,Chamaerops_humilis,(Acoelorrhaphe_wrightii,Areca_vestiaria,Arenga_caudata,Bismarckia_nobilis,Borassodendron_machadonis,Brahea_brandegeei,Calamus_caryotoides,Calectasia_narragara,Caryota_mitis,Chamaedorea_seifrizii,Chuniophoenix_nana,Cocos_nucifera,Colpothrinax_cookii,Corypha_lecomtei,Dasypogon_bromeliifolius,Elaeis_guineensis,Eremospatha_macrocarpa,Eugeissona_t…
(Typha_latifolia,Areca_vestiaria,Arenga_caudata,Baxteria_australis,Bismarckia_nobilis,Borassodendron_machadonis,Calamus_caryotoides,Calectasia_narragara,Caryota_mitis,Chamaedorea_seifrizii,Chuniophoenix_nana,Cocos_nucifera,Corypha_lecomtei,Dasypogon_bromeliifolius,Elaeis_guineensis,Eremospatha_macrocarpa,Eugeissona_tristis,Kingia_australis,Leucothrinax_morrisii,Lodoicea_maldivica,Mauritia_flexuos…
(Typha_latifolia,Acoelorrhaphe_wrightii,Brahea_brandegeei,Chamaerops_humilis,Colpothrinax_cookii,Kingia_australis,Licuala_paludosa,Pritchardia_thurstonii,Serenoa_repens,Washingtonia_robusta,(Areca_vestiaria,Arenga_caudata,Baxteria_australis,Bismarckia_nobilis,Borassodendron_machadonis,Calamus_caryotoides,Calectasia_narragara,Caryota_mitis,Chamaedorea_seifrizii,Chuniophoenix_nana,Cocos_nucifera,Co…
(Typha_latifolia,Arenga_caudata,Baxteria_australis,Calectasia_narragara,Chamaedorea_seifrizii,Dasypogon_bromeliifolius,Kingia_australis,Phytelephas_aequatorialis,(Acoelorrhaphe_wrightii,Areca_vestiaria,Bismarckia_nobilis,Borassodendron_machadonis,Brahea_brandegeei,Calamus_caryotoides,Caryota_mitis,Chamaerops_humilis,Chuniophoenix_nana,Cocos_nucifera,Colpothrinax_cookii,Corypha_lecomtei,Elaeis_gui…
(Typha_latifolia,Acoelorrhaphe_wrightii,Areca_vestiaria,Arenga_caudata,Bismarckia_nobilis,Borassodendron_machadonis,Brahea_brandegeei,Calamus_caryotoides,Caryota_mitis,Chamaedorea_seifrizii,Chamaerops_humilis,Chuniophoenix_nana,Cocos_nucifera,Colpothrinax_cookii,Corypha_lecomtei,Elaeis_guineensis,Eremospatha_macrocarpa,Eugeissona_tristis,Leucothrinax_morrisii,Licuala_paludosa,Lodoicea_maldivica,M…
(Typha_latifolia,Arenga_caudata,Elaeis_guineensis,(Acoelorrhaphe_wrightii,Areca_vestiaria,Baxteria_australis,Bismarckia_nobilis,Borassodendron_machadonis,Brahea_brandegeei,Calamus_caryotoides,Calectasia_narragara,Caryota_mitis,Chamaedorea_seifrizii,Chamaerops_humilis,Chuniophoenix_nana,Cocos_nucifera,Colpothrinax_cookii,Corypha_lecomtei,Dasypogon_bromeliifolius,Eremospatha_macrocarpa,Eugeissona_t…
(Typha_latifolia,Acoelorrhaphe_wrightii,Areca_vestiaria,Baxteria_australis,Brahea_brandegeei,Calamus_caryotoides,Calectasia_narragara,Chamaedorea_seifrizii,Chamaerops_humilis,Cocos_nucifera,Colpothrinax_cookii,Dasypogon_bromeliifolius,Elaeis_guineensis,Eremospatha_macrocarpa,Eugeissona_tristis,Kingia_australis,Leucothrinax_morrisii,Licuala_paludosa,Mauritia_flexuosa,Metroxylon_warbergii,Nypa_frut…
(Typha_latifolia,Chuniophoenix_nana,Tahina_spectabilis_noIR,(Acoelorrhaphe_wrightii,Areca_vestiaria,Arenga_caudata,Baxteria_australis,Bismarckia_nobilis,Borassodendron_machadonis,Brahea_brandegeei,Calamus_caryotoides,Calectasia_narragara,Caryota_mitis,Chamaedorea_seifrizii,Chamaerops_humilis,Cocos_nucifera,Colpothrinax_cookii,Corypha_lecomtei,Dasypogon_bromeliifolius,Elaeis_guineensis,Eremospatha…
(Typha_latifolia,Acoelorrhaphe_wrightii,Areca_vestiaria,Arenga_caudata,Baxteria_australis,Bismarckia_nobilis,Borassodendron_machadonis,Brahea_brandegeei,Calamus_caryotoides,Caryota_mitis,Chamaedorea_seifrizii,Chamaerops_humilis,Chuniophoenix_nana,Cocos_nucifera,Colpothrinax_cookii,Corypha_lecomtei,Elaeis_guineensis,Eremospatha_macrocarpa,Eugeissona_tristis,Kingia_australis,Leucothrinax_morrisii,L…
(Typha_latifolia,Acoelorrhaphe_wrightii,Areca_vestiaria,Arenga_caudata,Baxteria_australis,Bismarckia_nobilis,Borassodendron_machadonis,Brahea_brandegeei,Calectasia_narragara,Caryota_mitis,Chamaedorea_seifrizii,Chamaerops_humilis,Chuniophoenix_nana,Cocos_nucifera,Colpothrinax_cookii,Corypha_lecomtei,Dasypogon_bromeliifolius,Elaeis_guineensis,Kingia_australis,Leucothrinax_morrisii,Licuala_paludosa,…
(Typha_latifolia,Baxteria_australis,Calectasia_narragara,Dasypogon_bromeliifolius,Kingia_australis,Phoenix_dactylifera,(Acoelorrhaphe_wrightii,Areca_vestiaria,Arenga_caudata,Bismarckia_nobilis,Borassodendron_machadonis,Brahea_brandegeei,Calamus_caryotoides,Caryota_mitis,Chamaedorea_seifrizii,Chamaerops_humilis,Chuniophoenix_nana,Cocos_nucifera,Colpothrinax_cookii,Corypha_lecomtei,Elaeis_guineensi…
(Typha_latifolia,Acoelorrhaphe_wrightii,Areca_vestiaria,Arenga_caudata,Baxteria_australis,Bismarckia_nobilis,Borassodendron_machadonis,Brahea_brandegeei,Calamus_caryotoides,Caryota_mitis,Chamaedorea_seifrizii,Chamaerops_humilis,Chuniophoenix_nana,Cocos_nucifera,Colpothrinax_cookii,Corypha_lecomtei,Elaeis_guineensis,Eremospatha_macrocarpa,Kingia_australis,Leucothrinax_morrisii,Licuala_paludosa,Lod…
(Typha_latifolia,Acoelorrhaphe_wrightii,Areca_vestiaria,Arenga_caudata,Bismarckia_nobilis,Borassodendron_machadonis,Brahea_brandegeei,Calamus_caryotoides,Caryota_mitis,Chamaedorea_seifrizii,Chamaerops_humilis,Chuniophoenix_nana,Cocos_nucifera,Colpothrinax_cookii,Corypha_lecomtei,Elaeis_guineensis,Eremospatha_macrocarpa,Eugeissona_tristis,Leucothrinax_morrisii,Licuala_paludosa,Lodoicea_maldivica,M…
(Typha_latifolia,Acoelorrhaphe_wrightii,Areca_vestiaria,Arenga_caudata,Baxteria_australis,Bismarckia_nobilis,Borassodendron_machadonis,Brahea_brandegeei,Calectasia_narragara,Caryota_mitis,Chamaedorea_seifrizii,Chamaerops_humilis,Chuniophoenix_nana,Cocos_nucifera,Colpothrinax_cookii,Corypha_lecomtei,Dasypogon_bromeliifolius,Elaeis_guineensis,Eremospatha_macrocarpa,Eugeissona_tristis,Kingia_austral…
(Typha_latifolia,Baxteria_australis,Calectasia_narragara,Dasypogon_bromeliifolius,Kingia_australis,(Acoelorrhaphe_wrightii,Areca_vestiaria,Arenga_caudata,Bismarckia_nobilis,Borassodendron_machadonis,Brahea_brandegeei,Calamus_caryotoides,Caryota_mitis,Chamaedorea_seifrizii,Chamaerops_humilis,Chuniophoenix_nana,Cocos_nucifera,Colpothrinax_cookii,Corypha_lecomtei,Elaeis_guineensis,Eremospatha_macroc…
(Typha_latifolia,Acoelorrhaphe_wrightii,Areca_vestiaria,Arenga_caudata,Baxteria_australis,Bismarckia_nobilis,Borassodendron_machadonis,Brahea_brandegeei,Calamus_caryotoides,Caryota_mitis,Chamaedorea_seifrizii,Chamaerops_humilis,Chuniophoenix_nana,Cocos_nucifera,Colpothrinax_cookii,Corypha_lecomtei,Elaeis_guineensis,Eremospatha_macrocarpa,Eugeissona_tristis,Kingia_australis,Leucothrinax_morrisii,L…
(Typha_latifolia,Areca_vestiaria,Veitchia_arecina,(Acoelorrhaphe_wrightii,Arenga_caudata,Baxteria_australis,Bismarckia_nobilis,Borassodendron_machadonis,Brahea_brandegeei,Calamus_caryotoides,Calectasia_narragara,Caryota_mitis,Chamaedorea_seifrizii,Chamaerops_humilis,Chuniophoenix_nana,Cocos_nucifera,Colpothrinax_cookii,Corypha_lecomtei,Dasypogon_bromeliifolius,Elaeis_guineensis,Eremospatha_macroc…
(Typha_latifolia,Acoelorrhaphe_wrightii,Areca_vestiaria,Arenga_caudata,Baxteria_australis,Bismarckia_nobilis,Borassodendron_machadonis,Brahea_brandegeei,Calamus_caryotoides,Calectasia_narragara,Caryota_mitis,Chamaedorea_seifrizii,Chamaerops_humilis,Chuniophoenix_nana,Cocos_nucifera,Colpothrinax_cookii,Corypha_lecomtei,Dasypogon_bromeliifolius,Elaeis_guineensis,Eremospatha_macrocarpa,Eugeissona_tr…
(Typha_latifolia,Acoelorrhaphe_wrightii,Areca_vestiaria,Arenga_caudata,Baxteria_australis,Bismarckia_nobilis,Borassodendron_machadonis,Brahea_brandegeei,Calectasia_narragara,Caryota_mitis,Chamaedorea_seifrizii,Chamaerops_humilis,Chuniophoenix_nana,Cocos_nucifera,Colpothrinax_cookii,Corypha_lecomtei,Dasypogon_bromeliifolius,Elaeis_guineensis,Kingia_australis,Leucothrinax_morrisii,Licuala_paludosa,…
(Typha_latifolia,Acoelorrhaphe_wrightii,Areca_vestiaria,Arenga_caudata,Bismarckia_nobilis,Borassodendron_machadonis,Brahea_brandegeei,Calamus_caryotoides,Caryota_mitis,Chamaedorea_seifrizii,Chamaerops_humilis,Chuniophoenix_nana,Cocos_nucifera,Colpothrinax_cookii,Corypha_lecomtei,Elaeis_guineensis,Eremospatha_macrocarpa,Eugeissona_tristis,Leucothrinax_morrisii,Licuala_paludosa,Lodoicea_maldivica,M…
(Typha_latifolia,(Acoelorrhaphe_wrightii,Areca_vestiaria,Arenga_caudata,Baxteria_australis,Bismarckia_nobilis,Borassodendron_machadonis,Brahea_brandegeei,Calamus_caryotoides,Calectasia_narragara,Caryota_mitis,Chamaedorea_seifrizii,Chamaerops_humilis,Chuniophoenix_nana,Cocos_nucifera,Colpothrinax_cookii,Corypha_lecomtei,Dasypogon_bromeliifolius,Elaeis_guineensis,Eremospatha_macrocarpa,Eugeissona_t…
(Typha_latifolia,Acoelorrhaphe_wrightii,Areca_vestiaria,Arenga_caudata,Bismarckia_nobilis,Borassodendron_machadonis,Brahea_brandegeei,Calamus_caryotoides,Caryota_mitis,Chamaedorea_seifrizii,Chamaerops_humilis,Chuniophoenix_nana,Cocos_nucifera,Colpothrinax_cookii,Corypha_lecomtei,Elaeis_guineensis,Eremospatha_macrocarpa,Eugeissona_tristis,Leucothrinax_morrisii,Licuala_paludosa,Lodoicea_maldivica,M…
(Typha_latifolia,Acoelorrhaphe_wrightii,Areca_vestiaria,Arenga_caudata,Bismarckia_nobilis,Borassodendron_machadonis,Brahea_brandegeei,Calamus_caryotoides,Caryota_mitis,Chamaedorea_seifrizii,Chamaerops_humilis,Chuniophoenix_nana,Cocos_nucifera,Colpothrinax_cookii,Corypha_lecomtei,Elaeis_guineensis,Eremospatha_macrocarpa,Eugeissona_tristis,Leucothrinax_morrisii,Licuala_paludosa,Lodoicea_maldivica,M…
(Typha_latifolia,Areca_vestiaria,Baxteria_australis,Calamus_caryotoides,Calectasia_narragara,Chamaedorea_seifrizii,Cocos_nucifera,Dasypogon_bromeliifolius,Elaeis_guineensis,Eremospatha_macrocarpa,Eugeissona_tristis,Kingia_australis,Mauritia_flexuosa,Metroxylon_warbergii,Nypa_fruticans,Phytelephas_aequatorialis,Pigafetta_elata,Pseudophoenix_vinifera,Ravenea_hildebrandtii,Salacca_ramosiana,Veitchia…
(Typha_latifolia,Acoelorrhaphe_wrightii,Areca_vestiaria,Arenga_caudata,Bismarckia_nobilis,Borassodendron_machadonis,Brahea_brandegeei,Calamus_caryotoides,Caryota_mitis,Chamaedorea_seifrizii,Chamaerops_humilis,Chuniophoenix_nana,Cocos_nucifera,Colpothrinax_cookii,Corypha_lecomtei,Elaeis_guineensis,Eremospatha_macrocarpa,Eugeissona_tristis,Leucothrinax_morrisii,Licuala_paludosa,Lodoicea_maldivica,M…
(Typha_latifolia,Acoelorrhaphe_wrightii,Areca_vestiaria,Arenga_caudata,Baxteria_australis,Bismarckia_nobilis,Borassodendron_machadonis,Brahea_brandegeei,Calectasia_narragara,Caryota_mitis,Chamaedorea_seifrizii,Chamaerops_humilis,Chuniophoenix_nana,Cocos_nucifera,Colpothrinax_cookii,Corypha_lecomtei,Dasypogon_bromeliifolius,Elaeis_guineensis,Kingia_australis,Leucothrinax_morrisii,Licuala_paludosa,…
(Typha_latifolia,Acoelorrhaphe_wrightii,Areca_vestiaria,Arenga_caudata,Baxteria_australis,Bismarckia_nobilis,Borassodendron_machadonis,Brahea_brandegeei,Calectasia_narragara,Caryota_mitis,Chamaedorea_seifrizii,Chamaerops_humilis,Chuniophoenix_nana,Cocos_nucifera,Colpothrinax_cookii,Corypha_lecomtei,Dasypogon_bromeliifolius,Elaeis_guineensis,Kingia_australis,Leucothrinax_morrisii,Licuala_paludosa,…
(Typha_latifolia,Acoelorrhaphe_wrightii,Areca_vestiaria,Arenga_caudata,Bismarckia_nobilis,Borassodendron_machadonis,Brahea_brandegeei,Calamus_caryotoides,Caryota_mitis,Chamaedorea_seifrizii,Chamaerops_humilis,Chuniophoenix_nana,Cocos_nucifera,Colpothrinax_cookii,Corypha_lecomtei,Elaeis_guineensis,Eremospatha_macrocarpa,Eugeissona_tristis,Leucothrinax_morrisii,Licuala_paludosa,Lodoicea_maldivica,M…
(Typha_latifolia,(Acoelorrhaphe_wrightii,Areca_vestiaria,Arenga_caudata,Baxteria_australis,Bismarckia_nobilis,Borassodendron_machadonis,Brahea_brandegeei,Calamus_caryotoides,Calectasia_narragara,Caryota_mitis,Chamaedorea_seifrizii,Chamaerops_humilis,Chuniophoenix_nana,Cocos_nucifera,Colpothrinax_cookii,Corypha_lecomtei,Dasypogon_bromeliifolius,Elaeis_guineensis,Eremospatha_macrocarpa,Eugeissona_t…
(Typha_latifolia,Acoelorrhaphe_wrightii,Areca_vestiaria,Arenga_caudata,Bismarckia_nobilis,Borassodendron_machadonis,Brahea_brandegeei,Calamus_caryotoides,Calectasia_narragara,Caryota_mitis,Chamaedorea_seifrizii,Chamaerops_humilis,Chuniophoenix_nana,Cocos_nucifera,Colpothrinax_cookii,Corypha_lecomtei,Elaeis_guineensis,Eremospatha_macrocarpa,Eugeissona_tristis,Kingia_australis,Leucothrinax_morrisii…
(Typha_latifolia,(Acoelorrhaphe_wrightii,Areca_vestiaria,Arenga_caudata,Baxteria_australis,Bismarckia_nobilis,Borassodendron_machadonis,Brahea_brandegeei,Calamus_caryotoides,Calectasia_narragara,Caryota_mitis,Chamaedorea_seifrizii,Chamaerops_humilis,Chuniophoenix_nana,Cocos_nucifera,Colpothrinax_cookii,Corypha_lecomtei,Dasypogon_bromeliifolius,Elaeis_guineensis,Eremospatha_macrocarpa,Eugeissona_t…
(Typha_latifolia,Baxteria_australis,Calectasia_narragara,Dasypogon_bromeliifolius,Kingia_australis,(Acoelorrhaphe_wrightii,Areca_vestiaria,Arenga_caudata,Bismarckia_nobilis,Borassodendron_machadonis,Brahea_brandegeei,Calamus_caryotoides,Caryota_mitis,Chamaedorea_seifrizii,Chamaerops_humilis,Chuniophoenix_nana,Cocos_nucifera,Colpothrinax_cookii,Corypha_lecomtei,Elaeis_guineensis,Eremospatha_macroc…
(Typha_latifolia,Acoelorrhaphe_wrightii,Areca_vestiaria,Arenga_caudata,Bismarckia_nobilis,Borassodendron_machadonis,Brahea_brandegeei,Calamus_caryotoides,Caryota_mitis,Chamaedorea_seifrizii,Chamaerops_humilis,Chuniophoenix_nana,Cocos_nucifera,Colpothrinax_cookii,Corypha_lecomtei,Elaeis_guineensis,Eremospatha_macrocarpa,Eugeissona_tristis,Leucothrinax_morrisii,Licuala_paludosa,Lodoicea_maldivica,M…
(Typha_latifolia,Acoelorrhaphe_wrightii,Areca_vestiaria,Arenga_caudata,Baxteria_australis,Bismarckia_nobilis,Borassodendron_machadonis,Brahea_brandegeei,Calectasia_narragara,Caryota_mitis,Chamaedorea_seifrizii,Chamaerops_humilis,Chuniophoenix_nana,Cocos_nucifera,Colpothrinax_cookii,Corypha_lecomtei,Dasypogon_bromeliifolius,Elaeis_guineensis,Kingia_australis,Leucothrinax_morrisii,Licuala_paludosa,…
(Typha_latifolia,Baxteria_australis,Kingia_australis,Sabal_domingensis,(Acoelorrhaphe_wrightii,Areca_vestiaria,Arenga_caudata,Bismarckia_nobilis,Borassodendron_machadonis,Brahea_brandegeei,Calamus_caryotoides,Caryota_mitis,Chamaedorea_seifrizii,Chamaerops_humilis,Chuniophoenix_nana,Cocos_nucifera,Colpothrinax_cookii,Corypha_lecomtei,Elaeis_guineensis,Eremospatha_macrocarpa,Eugeissona_tristis,Leuc…
(Typha_latifolia,Borassodendron_machadonis,(Acoelorrhaphe_wrightii,Areca_vestiaria,Arenga_caudata,Baxteria_australis,Bismarckia_nobilis,Brahea_brandegeei,Calamus_caryotoides,Calectasia_narragara,Caryota_mitis,Chamaedorea_seifrizii,Chamaerops_humilis,Chuniophoenix_nana,Cocos_nucifera,Colpothrinax_cookii,Corypha_lecomtei,Dasypogon_bromeliifolius,Elaeis_guineensis,Eremospatha_macrocarpa,Eugeissona_t…
(Typha_latifolia,Acoelorrhaphe_wrightii,Areca_vestiaria,Arenga_caudata,Baxteria_australis,Bismarckia_nobilis,Borassodendron_machadonis,Brahea_brandegeei,Calamus_caryotoides,Caryota_mitis,Chamaedorea_seifrizii,Chamaerops_humilis,Chuniophoenix_nana,Cocos_nucifera,Colpothrinax_cookii,Corypha_lecomtei,Elaeis_guineensis,Eremospatha_macrocarpa,Eugeissona_tristis,Kingia_australis,Leucothrinax_morrisii,L…
(Typha_latifolia,Baxteria_australis,Calamus_caryotoides,Calectasia_narragara,Dasypogon_bromeliifolius,Eremospatha_macrocarpa,Eugeissona_tristis,Kingia_australis,Mauritia_flexuosa,Metroxylon_warbergii,Pigafetta_elata,Salacca_ramosiana,(Acoelorrhaphe_wrightii,Areca_vestiaria,Arenga_caudata,Bismarckia_nobilis,Borassodendron_machadonis,Brahea_brandegeei,Caryota_mitis,Chamaedorea_seifrizii,Chamaerops_…
(Typha_latifolia,Baxteria_australis,Calamus_caryotoides,Calectasia_narragara,Dasypogon_bromeliifolius,Eremospatha_macrocarpa,Eugeissona_tristis,Kingia_australis,Mauritia_flexuosa,Metroxylon_warbergii,Nypa_fruticans,Phoenix_dactylifera,Pigafetta_elata,Salacca_ramosiana,(Acoelorrhaphe_wrightii,Areca_vestiaria,Arenga_caudata,Bismarckia_nobilis,Borassodendron_machadonis,Brahea_brandegeei,Caryota_miti…
(Typha_latifolia,Baxteria_australis,(Acoelorrhaphe_wrightii,Areca_vestiaria,Arenga_caudata,Bismarckia_nobilis,Borassodendron_machadonis,Brahea_brandegeei,Calamus_caryotoides,Calectasia_narragara,Caryota_mitis,Chamaedorea_seifrizii,Chamaerops_humilis,Chuniophoenix_nana,Cocos_nucifera,Colpothrinax_cookii,Corypha_lecomtei,Dasypogon_bromeliifolius,Elaeis_guineensis,Eremospatha_macrocarpa,Eugeissona_t…
(Typha_latifolia,Acoelorrhaphe_wrightii,Areca_vestiaria,Baxteria_australis,Bismarckia_nobilis,Borassodendron_machadonis,Brahea_brandegeei,Calectasia_narragara,Chamaedorea_seifrizii,Chamaerops_humilis,Chuniophoenix_nana,Cocos_nucifera,Colpothrinax_cookii,Corypha_lecomtei,Dasypogon_bromeliifolius,Elaeis_guineensis,Kingia_australis,Leucothrinax_morrisii,Nypa_fruticans,Phoenix_dactylifera,Phytelephas…
(Typha_latifolia,Acoelorrhaphe_wrightii,Areca_vestiaria,Arenga_caudata,Baxteria_australis,Bismarckia_nobilis,Borassodendron_machadonis,Brahea_brandegeei,Calectasia_narragara,Caryota_mitis,Chamaedorea_seifrizii,Chamaerops_humilis,Chuniophoenix_nana,Cocos_nucifera,Colpothrinax_cookii,Corypha_lecomtei,Dasypogon_bromeliifolius,Elaeis_guineensis,Eremospatha_macrocarpa,Eugeissona_tristis,Kingia_austral…
(Typha_latifolia,(Acoelorrhaphe_wrightii,Areca_vestiaria,Arenga_caudata,Baxteria_australis,Bismarckia_nobilis,Borassodendron_machadonis,Brahea_brandegeei,Calamus_caryotoides,Calectasia_narragara,Caryota_mitis,Chamaedorea_seifrizii,Chamaerops_humilis,Chuniophoenix_nana,Cocos_nucifera,Colpothrinax_cookii,Corypha_lecomtei,Dasypogon_bromeliifolius,Elaeis_guineensis,Eremospatha_macrocarpa,Eugeissona_t…
(Typha_latifolia,Acoelorrhaphe_wrightii,Areca_vestiaria,Arenga_caudata,Bismarckia_nobilis,Brahea_brandegeei,Calamus_caryotoides,Calectasia_narragara,Caryota_mitis,Chamaedorea_seifrizii,Chamaerops_humilis,Chuniophoenix_nana,Cocos_nucifera,Colpothrinax_cookii,Corypha_lecomtei,Elaeis_guineensis,Eremospatha_macrocarpa,Eugeissona_tristis,Leucothrinax_morrisii,Licuala_paludosa,Lodoicea_maldivica,Maurit…
(Typha_latifolia,Acoelorrhaphe_wrightii,Areca_vestiaria,Arenga_caudata,Baxteria_australis,Bismarckia_nobilis,Borassodendron_machadonis,Brahea_brandegeei,Calamus_caryotoides,Calectasia_narragara,Caryota_mitis,Chamaerops_humilis,Chuniophoenix_nana,Cocos_nucifera,Colpothrinax_cookii,Corypha_lecomtei,Dasypogon_bromeliifolius,Elaeis_guineensis,Eremospatha_macrocarpa,Eugeissona_tristis,Kingia_australis…
(Typha_latifolia,Acoelorrhaphe_wrightii,Areca_vestiaria,Arenga_caudata,Bismarckia_nobilis,Borassodendron_machadonis,Brahea_brandegeei,Calamus_caryotoides,Calectasia_narragara,Caryota_mitis,Chamaerops_humilis,Chuniophoenix_nana,Cocos_nucifera,Colpothrinax_cookii,Corypha_lecomtei,Elaeis_guineensis,Eremospatha_macrocarpa,Eugeissona_tristis,Leucothrinax_morrisii,Licuala_paludosa,Lodoicea_maldivica,Ma…
(Typha_latifolia,Calectasia_narragara,(Acoelorrhaphe_wrightii,Areca_vestiaria,Arenga_caudata,Baxteria_australis,Bismarckia_nobilis,Borassodendron_machadonis,Brahea_brandegeei,Calamus_caryotoides,Caryota_mitis,Chamaedorea_seifrizii,Chamaerops_humilis,Chuniophoenix_nana,Cocos_nucifera,Colpothrinax_cookii,Corypha_lecomtei,Dasypogon_bromeliifolius,Elaeis_guineensis,Eremospatha_macrocarpa,Eugeissona_t…
(Typha_latifolia,Acoelorrhaphe_wrightii,Areca_vestiaria,Arenga_caudata,Bismarckia_nobilis,Borassodendron_machadonis,Brahea_brandegeei,Calamus_caryotoides,Calectasia_narragara,Caryota_mitis,Chamaedorea_seifrizii,Chamaerops_humilis,Chuniophoenix_nana,Cocos_nucifera,Colpothrinax_cookii,Corypha_lecomtei,Elaeis_guineensis,Eremospatha_macrocarpa,Eugeissona_tristis,Leucothrinax_morrisii,Licuala_paludosa…
(Typha_latifolia,Acoelorrhaphe_wrightii,Areca_vestiaria,Arenga_caudata,Bismarckia_nobilis,Borassodendron_machadonis,Brahea_brandegeei,Calamus_caryotoides,Calectasia_narragara,Caryota_mitis,Chamaedorea_seifrizii,Chamaerops_humilis,Chuniophoenix_nana,Cocos_nucifera,Colpothrinax_cookii,Corypha_lecomtei,Elaeis_guineensis,Eremospatha_macrocarpa,Eugeissona_tristis,Leucothrinax_morrisii,Licuala_paludosa…
(Typha_latifolia,Acoelorrhaphe_wrightii,Areca_vestiaria,Arenga_caudata,Baxteria_australis,Borassodendron_machadonis,Brahea_brandegeei,Calamus_caryotoides,Calectasia_narragara,Caryota_mitis,Chamaedorea_seifrizii,Chamaerops_humilis,Chuniophoenix_nana,Cocos_nucifera,Colpothrinax_cookii,Corypha_lecomtei,Dasypogon_bromeliifolius,Elaeis_guineensis,Eremospatha_macrocarpa,Eugeissona_tristis,Kingia_austra…
(Typha_latifolia,Acoelorrhaphe_wrightii,Areca_vestiaria,Arenga_caudata,Bismarckia_nobilis,Borassodendron_machadonis,Brahea_brandegeei,Calamus_caryotoides,Caryota_mitis,Chamaedorea_seifrizii,Chamaerops_humilis,Chuniophoenix_nana,Cocos_nucifera,Colpothrinax_cookii,Corypha_lecomtei,Elaeis_guineensis,Eremospatha_macrocarpa,Eugeissona_tristis,Leucothrinax_morrisii,Licuala_paludosa,Lodoicea_maldivica,M…
(Typha_latifolia,Acoelorrhaphe_wrightii,Areca_vestiaria,Arenga_caudata,Bismarckia_nobilis,Borassodendron_machadonis,Brahea_brandegeei,Calamus_caryotoides,Caryota_mitis,Chamaedorea_seifrizii,Chamaerops_humilis,Chuniophoenix_nana,Cocos_nucifera,Colpothrinax_cookii,Corypha_lecomtei,Elaeis_guineensis,Eremospatha_macrocarpa,Eugeissona_tristis,Leucothrinax_morrisii,Licuala_paludosa,Lodoicea_maldivica,M…
(Typha_latifolia,Acoelorrhaphe_wrightii,Areca_vestiaria,Arenga_caudata,Bismarckia_nobilis,Borassodendron_machadonis,Brahea_brandegeei,Calamus_caryotoides,Caryota_mitis,Chamaedorea_seifrizii,Chamaerops_humilis,Chuniophoenix_nana,Cocos_nucifera,Colpothrinax_cookii,Corypha_lecomtei,Elaeis_guineensis,Eremospatha_macrocarpa,Eugeissona_tristis,Leucothrinax_morrisii,Licuala_paludosa,Lodoicea_maldivica,M…
(Typha_latifolia,Licuala_paludosa,(Baxteria_australis,Calectasia_narragara,Dasypogon_bromeliifolius,Kingia_australis))
(Typha_latifolia,(Acoelorrhaphe_wrightii,Areca_vestiaria,Arenga_caudata,Baxteria_australis,Bismarckia_nobilis,Borassodendron_machadonis,Brahea_brandegeei,Calamus_caryotoides,Calectasia_narragara,Caryota_mitis,Chamaedorea_seifrizii,Chamaerops_humilis,Chuniophoenix_nana,Cocos_nucifera,Colpothrinax_cookii,Corypha_lecomtei,Dasypogon_bromeliifolius,Elaeis_guineensis,Eremospatha_macrocarpa,Eugeissona_t…
(Typha_latifolia,Acoelorrhaphe_wrightii,Areca_vestiaria,Arenga_caudata,Baxteria_australis,Bismarckia_nobilis,Borassodendron_machadonis,Brahea_brandegeei,Calamus_caryotoides,Caryota_mitis,Chamaedorea_seifrizii,Chamaerops_humilis,Chuniophoenix_nana,Cocos_nucifera,Colpothrinax_cookii,Corypha_lecomtei,Elaeis_guineensis,Eremospatha_macrocarpa,Eugeissona_tristis,Leucothrinax_morrisii,Licuala_paludosa,L…
(Typha_latifolia,(Baxteria_australis,Calectasia_narragara,Dasypogon_bromeliifolius,Kingia_australis))
(Typha_latifolia,(Baxteria_australis,Calectasia_narragara,Dasypogon_bromeliifolius,Kingia_australis))
(Typha_latifolia,(Baxteria_australis,Calectasia_narragara,Dasypogon_bromeliifolius,Kingia_australis))
(Typha_latifolia,(Baxteria_australis,Calectasia_narragara,Dasypogon_bromeliifolius,Kingia_australis))
(Typha_latifolia,Acoelorrhaphe_wrightii,Areca_vestiaria,Baxteria_australis,Bismarckia_nobilis,Borassodendron_machadonis,Brahea_brandegeei,Calamus_caryotoides,Calectasia_narragara,Caryota_mitis,Chamaedorea_seifrizii,Chamaerops_humilis,Cocos_nucifera,Colpothrinax_cookii,Corypha_lecomtei,Dasypogon_bromeliifolius,Elaeis_guineensis,Eremospatha_macrocarpa,Eugeissona_tristis,Kingia_australis,Leucothrina…
(Typha_latifolia,Acoelorrhaphe_wrightii,Areca_vestiaria,Arenga_caudata,Bismarckia_nobilis,Borassodendron_machadonis,Brahea_brandegeei,Calamus_caryotoides,Caryota_mitis,Chamaedorea_seifrizii,Chamaerops_humilis,Chuniophoenix_nana,Cocos_nucifera,Colpothrinax_cookii,Corypha_lecomtei,Elaeis_guineensis,Eremospatha_macrocarpa,Eugeissona_tristis,Leucothrinax_morrisii,Licuala_paludosa,Lodoicea_maldivica,M…
(Typha_latifolia,Arenga_caudata,Baxteria_australis,Calectasia_narragara,Chuniophoenix_nana,Dasypogon_bromeliifolius,Kingia_australis,Tahina_spectabilis_noIR,Wallichia_densiflora,(Acoelorrhaphe_wrightii,Areca_vestiaria,Bismarckia_nobilis,Borassodendron_machadonis,Brahea_brandegeei,Calamus_caryotoides,Caryota_mitis,Chamaedorea_seifrizii,Chamaerops_humilis,Cocos_nucifera,Colpothrinax_cookii,Corypha_…
(Typha_latifolia,Acoelorrhaphe_wrightii,Areca_vestiaria,Baxteria_australis,Bismarckia_nobilis,Borassodendron_machadonis,Brahea_brandegeei,Calamus_caryotoides,Calectasia_narragara,Caryota_mitis,Chamaedorea_seifrizii,Chamaerops_humilis,Cocos_nucifera,Colpothrinax_cookii,Corypha_lecomtei,Dasypogon_bromeliifolius,Elaeis_guineensis,Eremospatha_macrocarpa,Eugeissona_tristis,Kingia_australis,Leucothrina…
(Typha_latifolia,Acoelorrhaphe_wrightii,Areca_vestiaria,Arenga_caudata,Bismarckia_nobilis,Borassodendron_machadonis,Brahea_brandegeei,Calamus_caryotoides,Caryota_mitis,Chamaedorea_seifrizii,Chamaerops_humilis,Cocos_nucifera,Colpothrinax_cookii,Corypha_lecomtei,Elaeis_guineensis,Eremospatha_macrocarpa,Eugeissona_tristis,Leucothrinax_morrisii,Licuala_paludosa,Lodoicea_maldivica,Mauritia_flexuosa,Me…
(Typha_latifolia,Acoelorrhaphe_wrightii,Areca_vestiaria,Baxteria_australis,Bismarckia_nobilis,Borassodendron_machadonis,Brahea_brandegeei,Calamus_caryotoides,Calectasia_narragara,Caryota_mitis,Chamaedorea_seifrizii,Chamaerops_humilis,Cocos_nucifera,Colpothrinax_cookii,Corypha_lecomtei,Dasypogon_bromeliifolius,Elaeis_guineensis,Eremospatha_macrocarpa,Eugeissona_tristis,Kingia_australis,Leucothrina…
(Typha_latifolia,Acoelorrhaphe_wrightii,Baxteria_australis,Brahea_brandegeei,Calamus_caryotoides,Calectasia_narragara,Chamaedorea_seifrizii,Chamaerops_humilis,Cocos_nucifera,Colpothrinax_cookii,Corypha_lecomtei,Dasypogon_bromeliifolius,Elaeis_guineensis,Eremospatha_macrocarpa,Eugeissona_tristis,Kingia_australis,Leucothrinax_morrisii,Licuala_paludosa,Mauritia_flexuosa,Metroxylon_warbergii,Nypa_fru…
(Typha_latifolia,Baxteria_australis,Calectasia_narragara,Dasypogon_bromeliifolius,Kingia_australis,(Acoelorrhaphe_wrightii,Areca_vestiaria,Arenga_caudata,Bismarckia_nobilis,Borassodendron_machadonis,Brahea_brandegeei,Calamus_caryotoides,Caryota_mitis,Chamaedorea_seifrizii,Chamaerops_humilis,Chuniophoenix_nana,Cocos_nucifera,Colpothrinax_cookii,Corypha_lecomtei,Elaeis_guineensis,Eremospatha_macroc…
(Typha_latifolia,Acoelorrhaphe_wrightii,Areca_vestiaria,Arenga_caudata,Bismarckia_nobilis,Borassodendron_machadonis,Brahea_brandegeei,Calamus_caryotoides,Calectasia_narragara,Caryota_mitis,Chamaerops_humilis,Chuniophoenix_nana,Cocos_nucifera,Colpothrinax_cookii,Corypha_lecomtei,Dasypogon_bromeliifolius,Elaeis_guineensis,Eremospatha_macrocarpa,Eugeissona_tristis,Leucothrinax_morrisii,Licuala_palud…
(Typha_latifolia,Acoelorrhaphe_wrightii,Areca_vestiaria,Arenga_caudata,Baxteria_australis,Bismarckia_nobilis,Borassodendron_machadonis,Brahea_brandegeei,Calectasia_narragara,Caryota_mitis,Chamaedorea_seifrizii,Chamaerops_humilis,Chuniophoenix_nana,Cocos_nucifera,Colpothrinax_cookii,Corypha_lecomtei,Dasypogon_bromeliifolius,Elaeis_guineensis,Kingia_australis,Leucothrinax_morrisii,Licuala_paludosa,…
(Typha_latifolia,Baxteria_australis,Pseudophoenix_vinifera,(Acoelorrhaphe_wrightii,Areca_vestiaria,Arenga_caudata,Bismarckia_nobilis,Borassodendron_machadonis,Brahea_brandegeei,Calamus_caryotoides,Calectasia_narragara,Caryota_mitis,Chamaerops_humilis,Chuniophoenix_nana,Cocos_nucifera,Colpothrinax_cookii,Corypha_lecomtei,Dasypogon_bromeliifolius,Elaeis_guineensis,Eremospatha_macrocarpa,Eugeissona_…
(Typha_latifolia,Acoelorrhaphe_wrightii,Areca_vestiaria,Arenga_caudata,Baxteria_australis,Bismarckia_nobilis,Borassodendron_machadonis,Brahea_brandegeei,Calamus_caryotoides,Calectasia_narragara,Caryota_mitis,Chamaedorea_seifrizii,Chamaerops_humilis,Chuniophoenix_nana,Cocos_nucifera,Colpothrinax_cookii,Corypha_lecomtei,Dasypogon_bromeliifolius,Eremospatha_macrocarpa,Eugeissona_tristis,Leucothrinax…
(Typha_latifolia,Areca_vestiaria,Arenga_caudata,Baxteria_australis,Bismarckia_nobilis,Borassodendron_machadonis,Brahea_brandegeei,Calamus_caryotoides,Calectasia_narragara,Caryota_mitis,Chamaedorea_seifrizii,Chamaerops_humilis,Chuniophoenix_nana,Cocos_nucifera,Colpothrinax_cookii,Corypha_lecomtei,Dasypogon_bromeliifolius,Elaeis_guineensis,Eremospatha_macrocarpa,Eugeissona_tristis,Kingia_australis,…
(Typha_latifolia,Baxteria_australis,Calectasia_narragara,Dasypogon_bromeliifolius,Kingia_australis,(Acoelorrhaphe_wrightii,Areca_vestiaria,Arenga_caudata,Bismarckia_nobilis,Borassodendron_machadonis,Brahea_brandegeei,Calamus_caryotoides,Caryota_mitis,Chamaedorea_seifrizii,Chamaerops_humilis,Chuniophoenix_nana,Cocos_nucifera,Colpothrinax_cookii,Corypha_lecomtei,Elaeis_guineensis,Eremospatha_macroc…
(Typha_latifolia,Acoelorrhaphe_wrightii,Areca_vestiaria,Arenga_caudata,Bismarckia_nobilis,Borassodendron_machadonis,Brahea_brandegeei,Calamus_caryotoides,Caryota_mitis,Chamaedorea_seifrizii,Chamaerops_humilis,Chuniophoenix_nana,Cocos_nucifera,Colpothrinax_cookii,Corypha_lecomtei,Elaeis_guineensis,Eremospatha_macrocarpa,Eugeissona_tristis,Leucothrinax_morrisii,Licuala_paludosa,Lodoicea_maldivica,M…
(Typha_latifolia,Acoelorrhaphe_wrightii,Areca_vestiaria,Arenga_caudata,Bismarckia_nobilis,Borassodendron_machadonis,Brahea_brandegeei,Calamus_caryotoides,Caryota_mitis,Chamaedorea_seifrizii,Chamaerops_humilis,Chuniophoenix_nana,Cocos_nucifera,Colpothrinax_cookii,Corypha_lecomtei,Elaeis_guineensis,Eremospatha_macrocarpa,Eugeissona_tristis,Leucothrinax_morrisii,Licuala_paludosa,Lodoicea_maldivica,M…
(Typha_latifolia,Baxteria_australis,Calectasia_narragara,Chamaedorea_seifrizii,Dasypogon_bromeliifolius,Kingia_australis,(Acoelorrhaphe_wrightii,Areca_vestiaria,Arenga_caudata,Bismarckia_nobilis,Borassodendron_machadonis,Brahea_brandegeei,Calamus_caryotoides,Caryota_mitis,Chamaerops_humilis,Chuniophoenix_nana,Cocos_nucifera,Colpothrinax_cookii,Corypha_lecomtei,Elaeis_guineensis,Eremospatha_macroc…
(Typha_latifolia,Baxteria_australis,Calectasia_narragara,Dasypogon_bromeliifolius,Kingia_australis,(Acoelorrhaphe_wrightii,Areca_vestiaria,Arenga_caudata,Bismarckia_nobilis,Borassodendron_machadonis,Brahea_brandegeei,Calamus_caryotoides,Caryota_mitis,Chamaedorea_seifrizii,Chamaerops_humilis,Chuniophoenix_nana,Cocos_nucifera,Colpothrinax_cookii,Corypha_lecomtei,Elaeis_guineensis,Eremospatha_macroc…
(Typha_latifolia,Acoelorrhaphe_wrightii,Areca_vestiaria,Arenga_caudata,Bismarckia_nobilis,Borassodendron_machadonis,Brahea_brandegeei,Calamus_caryotoides,Caryota_mitis,Chamaedorea_seifrizii,Chamaerops_humilis,Chuniophoenix_nana,Cocos_nucifera,Colpothrinax_cookii,Corypha_lecomtei,Elaeis_guineensis,Eremospatha_macrocarpa,Eugeissona_tristis,Leucothrinax_morrisii,Licuala_paludosa,Lodoicea_maldivica,M…
(Typha_latifolia,Acoelorrhaphe_wrightii,Areca_vestiaria,Arenga_caudata,Baxteria_australis,Bismarckia_nobilis,Borassodendron_machadonis,Brahea_brandegeei,Calamus_caryotoides,Calectasia_narragara,Caryota_mitis,Chamaedorea_seifrizii,Chamaerops_humilis,Cocos_nucifera,Colpothrinax_cookii,Corypha_lecomtei,Dasypogon_bromeliifolius,Elaeis_guineensis,Eremospatha_macrocarpa,Eugeissona_tristis,Kingia_austra…
(Typha_latifolia,Acoelorrhaphe_wrightii,Areca_vestiaria,Arenga_caudata,Borassodendron_machadonis,Brahea_brandegeei,Calamus_caryotoides,Caryota_mitis,Chamaedorea_seifrizii,Chamaerops_humilis,Chuniophoenix_nana,Cocos_nucifera,Colpothrinax_cookii,Corypha_lecomtei,Elaeis_guineensis,Eremospatha_macrocarpa,Eugeissona_tristis,Leucothrinax_morrisii,Licuala_paludosa,Lodoicea_maldivica,Mauritia_flexuosa,Me…
(Typha_latifolia,Acoelorrhaphe_wrightii,Areca_vestiaria,Arenga_caudata,Baxteria_australis,Bismarckia_nobilis,Borassodendron_machadonis,Brahea_brandegeei,Calamus_caryotoides,Calectasia_narragara,Caryota_mitis,Chamaedorea_seifrizii,Chamaerops_humilis,Chuniophoenix_nana,Cocos_nucifera,Colpothrinax_cookii,Corypha_lecomtei,Elaeis_guineensis,Eremospatha_macrocarpa,Eugeissona_tristis,Kingia_australis,Le…
(Typha_latifolia,Acoelorrhaphe_wrightii,Areca_vestiaria,Arenga_caudata,Bismarckia_nobilis,Borassodendron_machadonis,Brahea_brandegeei,Calamus_caryotoides,Caryota_mitis,Chamaedorea_seifrizii,Chamaerops_humilis,Chuniophoenix_nana,Cocos_nucifera,Colpothrinax_cookii,Corypha_lecomtei,Elaeis_guineensis,Eremospatha_macrocarpa,Eugeissona_tristis,Leucothrinax_morrisii,Licuala_paludosa,Lodoicea_maldivica,M…
(Typha_latifolia,(Acoelorrhaphe_wrightii,Areca_vestiaria,Arenga_caudata,Baxteria_australis,Bismarckia_nobilis,Borassodendron_machadonis,Brahea_brandegeei,Calamus_caryotoides,Calectasia_narragara,Caryota_mitis,Chamaedorea_seifrizii,Chamaerops_humilis,Chuniophoenix_nana,Cocos_nucifera,Colpothrinax_cookii,Corypha_lecomtei,Dasypogon_bromeliifolius,Elaeis_guineensis,Eremospatha_macrocarpa,Eugeissona_t…
(Typha_latifolia,Acoelorrhaphe_wrightii,Areca_vestiaria,Bismarckia_nobilis,Borassodendron_machadonis,Brahea_brandegeei,Calamus_caryotoides,Calectasia_narragara,Chamaedorea_seifrizii,Chamaerops_humilis,Chuniophoenix_nana,Cocos_nucifera,Colpothrinax_cookii,Corypha_lecomtei,Dasypogon_bromeliifolius,Elaeis_guineensis,Eremospatha_macrocarpa,Eugeissona_tristis,Kingia_australis,Leucothrinax_morrisii,Lic…
(Typha_latifolia,Baxteria_australis,Calamus_caryotoides,Calectasia_narragara,Dasypogon_bromeliifolius,Eremospatha_macrocarpa,Eugeissona_tristis,Kingia_australis,Mauritia_flexuosa,Metroxylon_warbergii,Pigafetta_elata,Salacca_ramosiana,(Acoelorrhaphe_wrightii,Areca_vestiaria,Arenga_caudata,Bismarckia_nobilis,Borassodendron_machadonis,Brahea_brandegeei,Caryota_mitis,Chamaedorea_seifrizii,Chamaerops_…
(Typha_latifolia,Acoelorrhaphe_wrightii,Areca_vestiaria,Arenga_caudata,Bismarckia_nobilis,Borassodendron_machadonis,Brahea_brandegeei,Calamus_caryotoides,Caryota_mitis,Chamaedorea_seifrizii,Chamaerops_humilis,Chuniophoenix_nana,Cocos_nucifera,Colpothrinax_cookii,Corypha_lecomtei,Elaeis_guineensis,Eremospatha_macrocarpa,Eugeissona_tristis,Leucothrinax_morrisii,Licuala_paludosa,Lodoicea_maldivica,M…
(Typha_latifolia,Corypha_lecomtei,(Acoelorrhaphe_wrightii,Areca_vestiaria,Arenga_caudata,Baxteria_australis,Bismarckia_nobilis,Borassodendron_machadonis,Brahea_brandegeei,Calamus_caryotoides,Calectasia_narragara,Caryota_mitis,Chamaedorea_seifrizii,Chamaerops_humilis,Chuniophoenix_nana,Cocos_nucifera,Colpothrinax_cookii,Dasypogon_bromeliifolius,Elaeis_guineensis,Eremospatha_macrocarpa,Eugeissona_t…
(Typha_latifolia,(Acoelorrhaphe_wrightii,Areca_vestiaria,Arenga_caudata,Baxteria_australis,Bismarckia_nobilis,Borassodendron_machadonis,Brahea_brandegeei,Calamus_caryotoides,Calectasia_narragara,Caryota_mitis,Chamaedorea_seifrizii,Chamaerops_humilis,Chuniophoenix_nana,Cocos_nucifera,Colpothrinax_cookii,Corypha_lecomtei,Dasypogon_bromeliifolius,Elaeis_guineensis,Eremospatha_macrocarpa,Eugeissona_t…
(Typha_latifolia,(Acoelorrhaphe_wrightii,Areca_vestiaria,Arenga_caudata,Baxteria_australis,Bismarckia_nobilis,Borassodendron_machadonis,Brahea_brandegeei,Calamus_caryotoides,Calectasia_narragara,Caryota_mitis,Chamaedorea_seifrizii,Chamaerops_humilis,Chuniophoenix_nana,Cocos_nucifera,Colpothrinax_cookii,Corypha_lecomtei,Dasypogon_bromeliifolius,Elaeis_guineensis,Eremospatha_macrocarpa,Eugeissona_t…
(Typha_latifolia,Baxteria_australis,Calamus_caryotoides,Calectasia_narragara,Dasypogon_bromeliifolius,Eremospatha_macrocarpa,Eugeissona_tristis,Kingia_australis,Mauritia_flexuosa,Metroxylon_warbergii,Nypa_fruticans,Pigafetta_elata,Salacca_ramosiana,(Acoelorrhaphe_wrightii,Areca_vestiaria,Arenga_caudata,Bismarckia_nobilis,Borassodendron_machadonis,Brahea_brandegeei,Caryota_mitis,Chamaedorea_seifri…
(Typha_latifolia,Arenga_caudata,Baxteria_australis,Calamus_caryotoides,Calectasia_narragara,Dasypogon_bromeliifolius,Eremospatha_macrocarpa,Eugeissona_tristis,Kingia_australis,Mauritia_flexuosa,Metroxylon_warbergii,Nypa_fruticans,Pigafetta_elata,Salacca_ramosiana,(Acoelorrhaphe_wrightii,Areca_vestiaria,Bismarckia_nobilis,Borassodendron_machadonis,Brahea_brandegeei,Caryota_mitis,Chamaedorea_seifri…
(Typha_latifolia,Baxteria_australis,Calamus_caryotoides,Calectasia_narragara,Dasypogon_bromeliifolius,Eremospatha_macrocarpa,Eugeissona_tristis,Kingia_australis,Mauritia_flexuosa,Metroxylon_warbergii,Nypa_fruticans,Pigafetta_elata,Salacca_ramosiana,(Acoelorrhaphe_wrightii,Areca_vestiaria,Arenga_caudata,Bismarckia_nobilis,Borassodendron_machadonis,Brahea_brandegeei,Caryota_mitis,Chamaedorea_seifri…
(Typha_latifolia,Acoelorrhaphe_wrightii,Areca_vestiaria,Baxteria_australis,Bismarckia_nobilis,Borassodendron_machadonis,Brahea_brandegeei,Calamus_caryotoides,Calectasia_narragara,Caryota_mitis,Chamaedorea_seifrizii,Chamaerops_humilis,Chuniophoenix_nana,Cocos_nucifera,Colpothrinax_cookii,Corypha_lecomtei,Dasypogon_bromeliifolius,Elaeis_guineensis,Eremospatha_macrocarpa,Eugeissona_tristis,Kingia_au…
(Typha_latifolia,Acoelorrhaphe_wrightii,Areca_vestiaria,Baxteria_australis,Bismarckia_nobilis,Borassodendron_machadonis,Brahea_brandegeei,Calamus_caryotoides,Caryota_mitis,Chamaedorea_seifrizii,Chamaerops_humilis,Chuniophoenix_nana,Cocos_nucifera,Colpothrinax_cookii,Corypha_lecomtei,Dasypogon_bromeliifolius,Elaeis_guineensis,Eremospatha_macrocarpa,Eugeissona_tristis,Kingia_australis,Leucothrinax_…
(Typha_latifolia,Arenga_caudata,Nypa_fruticans,(Acoelorrhaphe_wrightii,Areca_vestiaria,Baxteria_australis,Bismarckia_nobilis,Borassodendron_machadonis,Brahea_brandegeei,Calamus_caryotoides,Calectasia_narragara,Caryota_mitis,Chamaedorea_seifrizii,Chamaerops_humilis,Chuniophoenix_nana,Cocos_nucifera,Colpothrinax_cookii,Corypha_lecomtei,Dasypogon_bromeliifolius,Elaeis_guineensis,Eremospatha_macrocar…
(Typha_latifolia,Acoelorrhaphe_wrightii,Areca_vestiaria,Baxteria_australis,Bismarckia_nobilis,Borassodendron_machadonis,Brahea_brandegeei,Calamus_caryotoides,Calectasia_narragara,Caryota_mitis,Chamaedorea_seifrizii,Chamaerops_humilis,Chuniophoenix_nana,Cocos_nucifera,Colpothrinax_cookii,Corypha_lecomtei,Dasypogon_bromeliifolius,Elaeis_guineensis,Eremospatha_macrocarpa,Eugeissona_tristis,Kingia_au…
(Typha_latifolia,Acoelorrhaphe_wrightii,Areca_vestiaria,Baxteria_australis,Bismarckia_nobilis,Borassodendron_machadonis,Brahea_brandegeei,Calamus_caryotoides,Calectasia_narragara,Caryota_mitis,Chamaedorea_seifrizii,Chamaerops_humilis,Chuniophoenix_nana,Cocos_nucifera,Colpothrinax_cookii,Corypha_lecomtei,Elaeis_guineensis,Eremospatha_macrocarpa,Eugeissona_tristis,Kingia_australis,Leucothrinax_morr…
(Typha_latifolia,Acoelorrhaphe_wrightii,Areca_vestiaria,Baxteria_australis,Bismarckia_nobilis,Borassodendron_machadonis,Brahea_brandegeei,Calamus_caryotoides,Calectasia_narragara,Caryota_mitis,Chamaedorea_seifrizii,Chamaerops_humilis,Chuniophoenix_nana,Cocos_nucifera,Colpothrinax_cookii,Corypha_lecomtei,Dasypogon_bromeliifolius,Elaeis_guineensis,Eremospatha_macrocarpa,Eugeissona_tristis,Kingia_au…
(Typha_latifolia,Acoelorrhaphe_wrightii,Areca_vestiaria,Arenga_caudata,Bismarckia_nobilis,Borassodendron_machadonis,Brahea_brandegeei,Calamus_caryotoides,Calectasia_narragara,Caryota_mitis,Chamaedorea_seifrizii,Chamaerops_humilis,Chuniophoenix_nana,Cocos_nucifera,Colpothrinax_cookii,Corypha_lecomtei,Dasypogon_bromeliifolius,Elaeis_guineensis,Eremospatha_macrocarpa,Kingia_australis,Leucothrinax_mo…
(Typha_latifolia,Acoelorrhaphe_wrightii,Areca_vestiaria,Arenga_caudata,Baxteria_australis,Bismarckia_nobilis,Borassodendron_machadonis,Brahea_brandegeei,Calamus_caryotoides,Calectasia_narragara,Caryota_mitis,Chamaedorea_seifrizii,Chamaerops_humilis,Cocos_nucifera,Colpothrinax_cookii,Corypha_lecomtei,Dasypogon_bromeliifolius,Elaeis_guineensis,Eremospatha_macrocarpa,Eugeissona_tristis,Leucothrinax_…
(Typha_latifolia,Acoelorrhaphe_wrightii,Areca_vestiaria,Arenga_caudata,Bismarckia_nobilis,Borassodendron_machadonis,Brahea_brandegeei,Calamus_caryotoides,Caryota_mitis,Chamaedorea_seifrizii,Chamaerops_humilis,Chuniophoenix_nana,Cocos_nucifera,Colpothrinax_cookii,Corypha_lecomtei,Eremospatha_macrocarpa,Eugeissona_tristis,Leucothrinax_morrisii,Licuala_paludosa,Lodoicea_maldivica,Mauritia_flexuosa,M…
(Typha_latifolia,Acoelorrhaphe_wrightii,Areca_vestiaria,Baxteria_australis,Bismarckia_nobilis,Borassodendron_machadonis,Brahea_brandegeei,Calamus_caryotoides,Calectasia_narragara,Chamaedorea_seifrizii,Chamaerops_humilis,Chuniophoenix_nana,Cocos_nucifera,Colpothrinax_cookii,Corypha_lecomtei,Dasypogon_bromeliifolius,Eremospatha_macrocarpa,Eugeissona_tristis,Kingia_australis,Leucothrinax_morrisii,Li…
(Typha_latifolia,Baxteria_australis,Calectasia_narragara,Dasypogon_bromeliifolius,Kingia_australis,(Acoelorrhaphe_wrightii,Areca_vestiaria,Arenga_caudata,Bismarckia_nobilis,Borassodendron_machadonis,Brahea_brandegeei,Calamus_caryotoides,Chamaedorea_seifrizii,Chamaerops_humilis,Chuniophoenix_nana,Cocos_nucifera,Colpothrinax_cookii,Corypha_lecomtei,Elaeis_guineensis,Eremospatha_macrocarpa,Eugeisson…
(Typha_latifolia,Acoelorrhaphe_wrightii,Areca_vestiaria,Arenga_caudata,Baxteria_australis,Borassodendron_machadonis,Brahea_brandegeei,Calamus_caryotoides,Calectasia_narragara,Chamaedorea_seifrizii,Chamaerops_humilis,Chuniophoenix_nana,Cocos_nucifera,Colpothrinax_cookii,Dasypogon_bromeliifolius,Elaeis_guineensis,Eremospatha_macrocarpa,Eugeissona_tristis,Kingia_australis,Leucothrinax_morrisii,Licua…
(Typha_latifolia,(Acoelorrhaphe_wrightii,Areca_vestiaria,Arenga_caudata,Baxteria_australis,Bismarckia_nobilis,Borassodendron_machadonis,Brahea_brandegeei,Calamus_caryotoides,Calectasia_narragara,Caryota_mitis,Chamaedorea_seifrizii,Chamaerops_humilis,Chuniophoenix_nana,Cocos_nucifera,Colpothrinax_cookii,Corypha_lecomtei,Dasypogon_bromeliifolius,Elaeis_guineensis,Eremospatha_macrocarpa,Eugeissona_t…
(Typha_latifolia,Acoelorrhaphe_wrightii,Areca_vestiaria,Bismarckia_nobilis,Borassodendron_machadonis,Brahea_brandegeei,Calamus_caryotoides,Calectasia_narragara,Caryota_mitis,Chamaedorea_seifrizii,Chamaerops_humilis,Chuniophoenix_nana,Cocos_nucifera,Colpothrinax_cookii,Corypha_lecomtei,Dasypogon_bromeliifolius,Elaeis_guineensis,Eremospatha_macrocarpa,Eugeissona_tristis,Leucothrinax_morrisii,Licual…
(Typha_latifolia,Acoelorrhaphe_wrightii,Areca_vestiaria,Arenga_caudata,Brahea_brandegeei,Calectasia_narragara,Chamaedorea_seifrizii,Chamaerops_humilis,Cocos_nucifera,Colpothrinax_cookii,Dasypogon_bromeliifolius,Elaeis_guineensis,Eremospatha_macrocarpa,Eugeissona_tristis,Leucothrinax_morrisii,Licuala_paludosa,Mauritia_flexuosa,Metroxylon_warbergii,Nypa_fruticans,Phoenix_dactylifera,Phytelephas_aeq…
(Typha_latifolia,Acoelorrhaphe_wrightii,Areca_vestiaria,Arenga_caudata,Bismarckia_nobilis,Borassodendron_machadonis,Brahea_brandegeei,Calamus_caryotoides,Caryota_mitis,Chamaedorea_seifrizii,Chamaerops_humilis,Chuniophoenix_nana,Cocos_nucifera,Colpothrinax_cookii,Corypha_lecomtei,Elaeis_guineensis,Eremospatha_macrocarpa,Eugeissona_tristis,Leucothrinax_morrisii,Licuala_paludosa,Lodoicea_maldivica,M…
(Typha_latifolia,Acoelorrhaphe_wrightii,Areca_vestiaria,Arenga_caudata,Bismarckia_nobilis,Borassodendron_machadonis,Brahea_brandegeei,Calamus_caryotoides,Calectasia_narragara,Chamaedorea_seifrizii,Chamaerops_humilis,Chuniophoenix_nana,Cocos_nucifera,Colpothrinax_cookii,Corypha_lecomtei,Dasypogon_bromeliifolius,Elaeis_guineensis,Eremospatha_macrocarpa,Eugeissona_tristis,Leucothrinax_morrisii,Licua…
(Typha_latifolia,Acoelorrhaphe_wrightii,Areca_vestiaria,Arenga_caudata,Bismarckia_nobilis,Borassodendron_machadonis,Brahea_brandegeei,Calamus_caryotoides,Caryota_mitis,Chamaedorea_seifrizii,Chamaerops_humilis,Chuniophoenix_nana,Cocos_nucifera,Colpothrinax_cookii,Corypha_lecomtei,Elaeis_guineensis,Eremospatha_macrocarpa,Eugeissona_tristis,Leucothrinax_morrisii,Licuala_paludosa,Lodoicea_maldivica,M…
(Typha_latifolia,Acoelorrhaphe_wrightii,Areca_vestiaria,Arenga_caudata,Bismarckia_nobilis,Borassodendron_machadonis,Brahea_brandegeei,Calamus_caryotoides,Caryota_mitis,Chamaedorea_seifrizii,Chamaerops_humilis,Chuniophoenix_nana,Cocos_nucifera,Colpothrinax_cookii,Corypha_lecomtei,Elaeis_guineensis,Eremospatha_macrocarpa,Eugeissona_tristis,Leucothrinax_morrisii,Licuala_paludosa,Lodoicea_maldivica,M…
(Typha_latifolia,Acoelorrhaphe_wrightii,Areca_vestiaria,Baxteria_australis,Bismarckia_nobilis,Borassodendron_machadonis,Brahea_brandegeei,Calamus_caryotoides,Calectasia_narragara,Caryota_mitis,Chamaedorea_seifrizii,Chamaerops_humilis,Chuniophoenix_nana,Cocos_nucifera,Colpothrinax_cookii,Corypha_lecomtei,Dasypogon_bromeliifolius,Elaeis_guineensis,Eremospatha_macrocarpa,Eugeissona_tristis,Kingia_au…
(Typha_latifolia,Acoelorrhaphe_wrightii,Areca_vestiaria,Arenga_caudata,Baxteria_australis,Borassodendron_machadonis,Brahea_brandegeei,Calectasia_narragara,Caryota_mitis,Chamaedorea_seifrizii,Chamaerops_humilis,Chuniophoenix_nana,Cocos_nucifera,Colpothrinax_cookii,Corypha_lecomtei,Dasypogon_bromeliifolius,Elaeis_guineensis,Kingia_australis,Leucothrinax_morrisii,Licuala_paludosa,Lodoicea_maldivica,…
(Typha_latifolia,(Acoelorrhaphe_wrightii,Areca_vestiaria,Arenga_caudata,Baxteria_australis,Bismarckia_nobilis,Borassodendron_machadonis,Brahea_brandegeei,Calamus_caryotoides,Calectasia_narragara,Caryota_mitis,Chamaedorea_seifrizii,Chamaerops_humilis,Chuniophoenix_nana,Cocos_nucifera,Colpothrinax_cookii,Corypha_lecomtei,Dasypogon_bromeliifolius,Elaeis_guineensis,Eremospatha_macrocarpa,Eugeissona_t…
(Typha_latifolia,Acoelorrhaphe_wrightii,Areca_vestiaria,Arenga_caudata,Bismarckia_nobilis,Borassodendron_machadonis,Brahea_brandegeei,Calamus_caryotoides,Caryota_mitis,Chamaedorea_seifrizii,Chamaerops_humilis,Chuniophoenix_nana,Cocos_nucifera,Colpothrinax_cookii,Corypha_lecomtei,Elaeis_guineensis,Eremospatha_macrocarpa,Eugeissona_tristis,Leucothrinax_morrisii,Licuala_paludosa,Lodoicea_maldivica,M…
(Typha_latifolia,(Acoelorrhaphe_wrightii,Areca_vestiaria,Arenga_caudata,Baxteria_australis,Bismarckia_nobilis,Borassodendron_machadonis,Brahea_brandegeei,Calamus_caryotoides,Calectasia_narragara,Caryota_mitis,Chamaedorea_seifrizii,Chamaerops_humilis,Chuniophoenix_nana,Cocos_nucifera,Colpothrinax_cookii,Corypha_lecomtei,Dasypogon_bromeliifolius,Elaeis_guineensis,Eremospatha_macrocarpa,Eugeissona_t…
(Typha_latifolia,Acoelorrhaphe_wrightii,Areca_vestiaria,Arenga_caudata,Bismarckia_nobilis,Borassodendron_machadonis,Brahea_brandegeei,Calamus_caryotoides,Caryota_mitis,Chamaedorea_seifrizii,Chamaerops_humilis,Chuniophoenix_nana,Cocos_nucifera,Colpothrinax_cookii,Corypha_lecomtei,Elaeis_guineensis,Eremospatha_macrocarpa,Eugeissona_tristis,Leucothrinax_morrisii,Licuala_paludosa,Lodoicea_maldivica,M…
(Typha_latifolia,Acoelorrhaphe_wrightii,Areca_vestiaria,Arenga_caudata,Bismarckia_nobilis,Borassodendron_machadonis,Brahea_brandegeei,Calamus_caryotoides,Caryota_mitis,Chamaedorea_seifrizii,Chamaerops_humilis,Chuniophoenix_nana,Cocos_nucifera,Colpothrinax_cookii,Corypha_lecomtei,Elaeis_guineensis,Eremospatha_macrocarpa,Eugeissona_tristis,Leucothrinax_morrisii,Licuala_paludosa,Lodoicea_maldivica,M…
(Typha_latifolia,Acoelorrhaphe_wrightii,Areca_vestiaria,Arenga_caudata,Bismarckia_nobilis,Borassodendron_machadonis,Brahea_brandegeei,Calamus_caryotoides,Caryota_mitis,Chamaedorea_seifrizii,Chamaerops_humilis,Chuniophoenix_nana,Cocos_nucifera,Colpothrinax_cookii,Corypha_lecomtei,Eremospatha_macrocarpa,Eugeissona_tristis,Leucothrinax_morrisii,Licuala_paludosa,Lodoicea_maldivica,Mauritia_flexuosa,M…
(Typha_latifolia,Acoelorrhaphe_wrightii,Areca_vestiaria,Arenga_caudata,Bismarckia_nobilis,Borassodendron_machadonis,Brahea_brandegeei,Calamus_caryotoides,Caryota_mitis,Chamaedorea_seifrizii,Chamaerops_humilis,Chuniophoenix_nana,Cocos_nucifera,Colpothrinax_cookii,Corypha_lecomtei,Elaeis_guineensis,Eremospatha_macrocarpa,Eugeissona_tristis,Leucothrinax_morrisii,Licuala_paludosa,Lodoicea_maldivica,M…
(Typha_latifolia,Acoelorrhaphe_wrightii,Areca_vestiaria,Arenga_caudata,Bismarckia_nobilis,Borassodendron_machadonis,Brahea_brandegeei,Calamus_caryotoides,Caryota_mitis,Chamaedorea_seifrizii,Chamaerops_humilis,Chuniophoenix_nana,Cocos_nucifera,Colpothrinax_cookii,Corypha_lecomtei,Elaeis_guineensis,Eremospatha_macrocarpa,Eugeissona_tristis,Leucothrinax_morrisii,Licuala_paludosa,Lodoicea_maldivica,M…
(Typha_latifolia,Acoelorrhaphe_wrightii,Areca_vestiaria,Arenga_caudata,Bismarckia_nobilis,Borassodendron_machadonis,Brahea_brandegeei,Calamus_caryotoides,Caryota_mitis,Chamaedorea_seifrizii,Chamaerops_humilis,Chuniophoenix_nana,Cocos_nucifera,Colpothrinax_cookii,Corypha_lecomtei,Elaeis_guineensis,Eremospatha_macrocarpa,Eugeissona_tristis,Leucothrinax_morrisii,Licuala_paludosa,Lodoicea_maldivica,M…
(Typha_latifolia,Acoelorrhaphe_wrightii,Areca_vestiaria,Arenga_caudata,Bismarckia_nobilis,Borassodendron_machadonis,Brahea_brandegeei,Calamus_caryotoides,Caryota_mitis,Chamaedorea_seifrizii,Chamaerops_humilis,Chuniophoenix_nana,Cocos_nucifera,Colpothrinax_cookii,Corypha_lecomtei,Elaeis_guineensis,Eremospatha_macrocarpa,Eugeissona_tristis,Leucothrinax_morrisii,Licuala_paludosa,Lodoicea_maldivica,M…
(Typha_latifolia,Baxteria_australis,Calamus_caryotoides,Calectasia_narragara,Dasypogon_bromeliifolius,Eremospatha_macrocarpa,Eugeissona_tristis,Kingia_australis,Mauritia_flexuosa,Metroxylon_warbergii,Pigafetta_elata,Salacca_ramosiana,(Acoelorrhaphe_wrightii,Areca_vestiaria,Arenga_caudata,Bismarckia_nobilis,Borassodendron_machadonis,Brahea_brandegeei,Caryota_mitis,Chamaedorea_seifrizii,Chamaerops_…
(Typha_latifolia,Acoelorrhaphe_wrightii,Areca_vestiaria,Arenga_caudata,Bismarckia_nobilis,Borassodendron_machadonis,Brahea_brandegeei,Calamus_caryotoides,Caryota_mitis,Chamaedorea_seifrizii,Chamaerops_humilis,Chuniophoenix_nana,Cocos_nucifera,Colpothrinax_cookii,Corypha_lecomtei,Elaeis_guineensis,Eremospatha_macrocarpa,Eugeissona_tristis,Leucothrinax_morrisii,Licuala_paludosa,Lodoicea_maldivica,M…
(Typha_latifolia,Licuala_paludosa,(Acoelorrhaphe_wrightii,Areca_vestiaria,Arenga_caudata,Baxteria_australis,Bismarckia_nobilis,Borassodendron_machadonis,Brahea_brandegeei,Calamus_caryotoides,Calectasia_narragara,Caryota_mitis,Chamaedorea_seifrizii,Chamaerops_humilis,Chuniophoenix_nana,Cocos_nucifera,Colpothrinax_cookii,Corypha_lecomtei,Dasypogon_bromeliifolius,Elaeis_guineensis,Eremospatha_macroc…
(Typha_latifolia,Acoelorrhaphe_wrightii,Areca_vestiaria,Arenga_caudata,Bismarckia_nobilis,Borassodendron_machadonis,Brahea_brandegeei,Calamus_caryotoides,Calectasia_narragara,Caryota_mitis,Chamaedorea_seifrizii,Chamaerops_humilis,Chuniophoenix_nana,Cocos_nucifera,Colpothrinax_cookii,Corypha_lecomtei,Dasypogon_bromeliifolius,Elaeis_guineensis,Eremospatha_macrocarpa,Eugeissona_tristis,Kingia_austra…
(Typha_latifolia,Baxteria_australis,Calectasia_narragara,Dasypogon_bromeliifolius,Kingia_australis,Veitchia_arecina,(Acoelorrhaphe_wrightii,Areca_vestiaria,Arenga_caudata,Bismarckia_nobilis,Borassodendron_machadonis,Brahea_brandegeei,Calamus_caryotoides,Caryota_mitis,Chamaedorea_seifrizii,Chamaerops_humilis,Chuniophoenix_nana,Cocos_nucifera,Colpothrinax_cookii,Corypha_lecomtei,Elaeis_guineensis,E…
(Typha_latifolia,Acoelorrhaphe_wrightii,Areca_vestiaria,Arenga_caudata,Bismarckia_nobilis,Borassodendron_machadonis,Brahea_brandegeei,Calamus_caryotoides,Calectasia_narragara,Caryota_mitis,Chamaedorea_seifrizii,Chamaerops_humilis,Chuniophoenix_nana,Cocos_nucifera,Colpothrinax_cookii,Corypha_lecomtei,Dasypogon_bromeliifolius,Elaeis_guineensis,Eremospatha_macrocarpa,Eugeissona_tristis,Leucothrinax_…
(Typha_latifolia,Acoelorrhaphe_wrightii,Areca_vestiaria,Arenga_caudata,Bismarckia_nobilis,Borassodendron_machadonis,Brahea_brandegeei,Calamus_caryotoides,Caryota_mitis,Chamaedorea_seifrizii,Chamaerops_humilis,Chuniophoenix_nana,Cocos_nucifera,Colpothrinax_cookii,Corypha_lecomtei,Elaeis_guineensis,Eremospatha_macrocarpa,Eugeissona_tristis,Leucothrinax_morrisii,Licuala_paludosa,Lodoicea_maldivica,M…
(Typha_latifolia,Calectasia_narragara,Chuniophoenix_nana,Eugeissona_tristis,(Acoelorrhaphe_wrightii,Areca_vestiaria,Arenga_caudata,Baxteria_australis,Bismarckia_nobilis,Borassodendron_machadonis,Brahea_brandegeei,Calamus_caryotoides,Caryota_mitis,Chamaedorea_seifrizii,Chamaerops_humilis,Cocos_nucifera,Colpothrinax_cookii,Corypha_lecomtei,Dasypogon_bromeliifolius,Elaeis_guineensis,Eremospatha_macr…
(Typha_latifolia,(Acoelorrhaphe_wrightii,Areca_vestiaria,Arenga_caudata,Baxteria_australis,Bismarckia_nobilis,Borassodendron_machadonis,Brahea_brandegeei,Calamus_caryotoides,Calectasia_narragara,Caryota_mitis,Chamaedorea_seifrizii,Chamaerops_humilis,Chuniophoenix_nana,Cocos_nucifera,Colpothrinax_cookii,Corypha_lecomtei,Dasypogon_bromeliifolius,Elaeis_guineensis,Eremospatha_macrocarpa,Eugeissona_t…
(Typha_latifolia,Acoelorrhaphe_wrightii,Areca_vestiaria,Arenga_caudata,Bismarckia_nobilis,Borassodendron_machadonis,Brahea_brandegeei,Calamus_caryotoides,Caryota_mitis,Chamaedorea_seifrizii,Chamaerops_humilis,Chuniophoenix_nana,Cocos_nucifera,Colpothrinax_cookii,Corypha_lecomtei,Elaeis_guineensis,Eremospatha_macrocarpa,Eugeissona_tristis,Leucothrinax_morrisii,Licuala_paludosa,Lodoicea_maldivica,M…
(Typha_latifolia,Acoelorrhaphe_wrightii,Areca_vestiaria,Arenga_caudata,Bismarckia_nobilis,Borassodendron_machadonis,Brahea_brandegeei,Calamus_caryotoides,Caryota_mitis,Chamaedorea_seifrizii,Chamaerops_humilis,Chuniophoenix_nana,Cocos_nucifera,Colpothrinax_cookii,Corypha_lecomtei,Elaeis_guineensis,Eremospatha_macrocarpa,Eugeissona_tristis,Kingia_australis,Leucothrinax_morrisii,Licuala_paludosa,Lod…
(Typha_latifolia,Acoelorrhaphe_wrightii,Areca_vestiaria,Arenga_caudata,Bismarckia_nobilis,Borassodendron_machadonis,Brahea_brandegeei,Calamus_caryotoides,Caryota_mitis,Chamaedorea_seifrizii,Chamaerops_humilis,Chuniophoenix_nana,Cocos_nucifera,Colpothrinax_cookii,Corypha_lecomtei,Elaeis_guineensis,Eremospatha_macrocarpa,Eugeissona_tristis,Leucothrinax_morrisii,Licuala_paludosa,Lodoicea_maldivica,M…
(Typha_latifolia,Acoelorrhaphe_wrightii,Areca_vestiaria,Arenga_caudata,Bismarckia_nobilis,Borassodendron_machadonis,Brahea_brandegeei,Calamus_caryotoides,Caryota_mitis,Chamaedorea_seifrizii,Chamaerops_humilis,Chuniophoenix_nana,Cocos_nucifera,Colpothrinax_cookii,Corypha_lecomtei,Elaeis_guineensis,Eremospatha_macrocarpa,Eugeissona_tristis,Leucothrinax_morrisii,Licuala_paludosa,Lodoicea_maldivica,M…
(Typha_latifolia,(Acoelorrhaphe_wrightii,Areca_vestiaria,Arenga_caudata,Baxteria_australis,Bismarckia_nobilis,Borassodendron_machadonis,Brahea_brandegeei,Calamus_caryotoides,Caryota_mitis,Chamaedorea_seifrizii,Chamaerops_humilis,Chuniophoenix_nana,Cocos_nucifera,Colpothrinax_cookii,Corypha_lecomtei,Dasypogon_bromeliifolius,Elaeis_guineensis,Eremospatha_macrocarpa,Eugeissona_tristis,Kingia_austral…
(Typha_latifolia,Acoelorrhaphe_wrightii,Areca_vestiaria,Arenga_caudata,Baxteria_australis,Bismarckia_nobilis,Borassodendron_machadonis,Brahea_brandegeei,Calamus_caryotoides,Caryota_mitis,Chamaedorea_seifrizii,Chamaerops_humilis,Chuniophoenix_nana,Cocos_nucifera,Colpothrinax_cookii,Corypha_lecomtei,Elaeis_guineensis,Eremospatha_macrocarpa,Eugeissona_tristis,Leucothrinax_morrisii,Licuala_paludosa,L…
(Typha_latifolia,Acoelorrhaphe_wrightii,Areca_vestiaria,Arenga_caudata,Bismarckia_nobilis,Borassodendron_machadonis,Brahea_brandegeei,Calamus_caryotoides,Caryota_mitis,Chamaedorea_seifrizii,Chamaerops_humilis,Chuniophoenix_nana,Cocos_nucifera,Colpothrinax_cookii,Corypha_lecomtei,Elaeis_guineensis,Eremospatha_macrocarpa,Eugeissona_tristis,Leucothrinax_morrisii,Licuala_paludosa,Lodoicea_maldivica,M…
(Typha_latifolia,Baxteria_australis,Dasypogon_bromeliifolius,(Acoelorrhaphe_wrightii,Areca_vestiaria,Arenga_caudata,Bismarckia_nobilis,Borassodendron_machadonis,Brahea_brandegeei,Calamus_caryotoides,Caryota_mitis,Chamaedorea_seifrizii,Chamaerops_humilis,Chuniophoenix_nana,Cocos_nucifera,Colpothrinax_cookii,Corypha_lecomtei,Elaeis_guineensis,Eremospatha_macrocarpa,Eugeissona_tristis,Kingia_austral…
(Typha_latifolia,Acoelorrhaphe_wrightii,Areca_vestiaria,Arenga_caudata,Bismarckia_nobilis,Borassodendron_machadonis,Brahea_brandegeei,Calamus_caryotoides,Caryota_mitis,Chamaedorea_seifrizii,Chamaerops_humilis,Chuniophoenix_nana,Cocos_nucifera,Colpothrinax_cookii,Corypha_lecomtei,Elaeis_guineensis,Eremospatha_macrocarpa,Eugeissona_tristis,Kingia_australis,Leucothrinax_morrisii,Licuala_paludosa,Lod…
(Typha_latifolia,Acoelorrhaphe_wrightii,Areca_vestiaria,Arenga_caudata,Baxteria_australis,Bismarckia_nobilis,Borassodendron_machadonis,Brahea_brandegeei,Calamus_caryotoides,Caryota_mitis,Chamaedorea_seifrizii,Chamaerops_humilis,Chuniophoenix_nana,Cocos_nucifera,Colpothrinax_cookii,Corypha_lecomtei,Dasypogon_bromeliifolius,Elaeis_guineensis,Eremospatha_macrocarpa,Eugeissona_tristis,Leucothrinax_mo…
(Typha_latifolia,Acoelorrhaphe_wrightii,Areca_vestiaria,Arenga_caudata,Bismarckia_nobilis,Borassodendron_machadonis,Brahea_brandegeei,Calamus_caryotoides,Caryota_mitis,Chamaedorea_seifrizii,Chamaerops_humilis,Chuniophoenix_nana,Cocos_nucifera,Colpothrinax_cookii,Corypha_lecomtei,Elaeis_guineensis,Eremospatha_macrocarpa,Eugeissona_tristis,Kingia_australis,Leucothrinax_morrisii,Licuala_paludosa,Lod…
(Typha_latifolia,Acoelorrhaphe_wrightii,Areca_vestiaria,Arenga_caudata,Bismarckia_nobilis,Borassodendron_machadonis,Brahea_brandegeei,Calamus_caryotoides,Caryota_mitis,Chamaedorea_seifrizii,Chamaerops_humilis,Chuniophoenix_nana,Cocos_nucifera,Colpothrinax_cookii,Corypha_lecomtei,Dasypogon_bromeliifolius,Elaeis_guineensis,Eremospatha_macrocarpa,Eugeissona_tristis,Leucothrinax_morrisii,Licuala_palu…
(Typha_latifolia,Acoelorrhaphe_wrightii,Areca_vestiaria,Arenga_caudata,Bismarckia_nobilis,Borassodendron_machadonis,Brahea_brandegeei,Calamus_caryotoides,Calectasia_narragara,Caryota_mitis,Chamaedorea_seifrizii,Chamaerops_humilis,Chuniophoenix_nana,Cocos_nucifera,Colpothrinax_cookii,Corypha_lecomtei,Elaeis_guineensis,Eremospatha_macrocarpa,Eugeissona_tristis,Kingia_australis,Leucothrinax_morrisii…
(Typha_latifolia,Acoelorrhaphe_wrightii,Areca_vestiaria,Arenga_caudata,Baxteria_australis,Bismarckia_nobilis,Borassodendron_machadonis,Brahea_brandegeei,Calectasia_narragara,Caryota_mitis,Chamaedorea_seifrizii,Chamaerops_humilis,Chuniophoenix_nana,Cocos_nucifera,Colpothrinax_cookii,Corypha_lecomtei,Elaeis_guineensis,Eremospatha_macrocarpa,Eugeissona_tristis,Leucothrinax_morrisii,Licuala_paludosa,…
(Typha_latifolia,Acoelorrhaphe_wrightii,Areca_vestiaria,Arenga_caudata,Bismarckia_nobilis,Borassodendron_machadonis,Brahea_brandegeei,Calamus_caryotoides,Caryota_mitis,Chamaedorea_seifrizii,Chamaerops_humilis,Chuniophoenix_nana,Cocos_nucifera,Colpothrinax_cookii,Corypha_lecomtei,Dasypogon_bromeliifolius,Elaeis_guineensis,Eremospatha_macrocarpa,Eugeissona_tristis,Kingia_australis,Leucothrinax_morr…
(Typha_latifolia,Acoelorrhaphe_wrightii,Areca_vestiaria,Arenga_caudata,Baxteria_australis,Bismarckia_nobilis,Borassodendron_machadonis,Brahea_brandegeei,Calamus_caryotoides,Calectasia_narragara,Caryota_mitis,Chamaerops_humilis,Chuniophoenix_nana,Cocos_nucifera,Colpothrinax_cookii,Corypha_lecomtei,Dasypogon_bromeliifolius,Elaeis_guineensis,Eremospatha_macrocarpa,Eugeissona_tristis,Kingia_australis…
(Typha_latifolia,Acoelorrhaphe_wrightii,Arenga_caudata,Bismarckia_nobilis,Borassodendron_machadonis,Brahea_brandegeei,Calamus_caryotoides,Caryota_mitis,Chamaerops_humilis,Chuniophoenix_nana,Cocos_nucifera,Colpothrinax_cookii,Corypha_lecomtei,Dasypogon_bromeliifolius,Elaeis_guineensis,Eremospatha_macrocarpa,Eugeissona_tristis,Kingia_australis,Leucothrinax_morrisii,Licuala_paludosa,Lodoicea_maldivi…
(Typha_latifolia,Acoelorrhaphe_wrightii,Arenga_caudata,Bismarckia_nobilis,Borassodendron_machadonis,Brahea_brandegeei,Calamus_caryotoides,Calectasia_narragara,Caryota_mitis,Chamaedorea_seifrizii,Chamaerops_humilis,Chuniophoenix_nana,Cocos_nucifera,Colpothrinax_cookii,Corypha_lecomtei,Dasypogon_bromeliifolius,Elaeis_guineensis,Eremospatha_macrocarpa,Eugeissona_tristis,Leucothrinax_morrisii,Licuala…
(Typha_latifolia,(Acoelorrhaphe_wrightii,Arenga_caudata,Baxteria_australis,Bismarckia_nobilis,Borassodendron_machadonis,Brahea_brandegeei,Calamus_caryotoides,Calectasia_narragara,Caryota_mitis,Chamaedorea_seifrizii,Chamaerops_humilis,Chuniophoenix_nana,Cocos_nucifera,Colpothrinax_cookii,Corypha_lecomtei,Dasypogon_bromeliifolius,Elaeis_guineensis,Eremospatha_macrocarpa,Eugeissona_tristis,Kingia_au…
(Typha_latifolia,Acoelorrhaphe_wrightii,Areca_vestiaria,Arenga_caudata,Bismarckia_nobilis,Borassodendron_machadonis,Brahea_brandegeei,Calamus_caryotoides,Caryota_mitis,Chamaedorea_seifrizii,Chamaerops_humilis,Chuniophoenix_nana,Cocos_nucifera,Colpothrinax_cookii,Corypha_lecomtei,Dasypogon_bromeliifolius,Elaeis_guineensis,Eremospatha_macrocarpa,Eugeissona_tristis,Kingia_australis,Leucothrinax_morr…
(Typha_latifolia,Baxteria_australis,Calamus_caryotoides,Calectasia_narragara,Dasypogon_bromeliifolius,Eremospatha_macrocarpa,Eugeissona_tristis,Kingia_australis,Mauritia_flexuosa,Metroxylon_warbergii,Pigafetta_elata,Salacca_ramosiana,(Acoelorrhaphe_wrightii,Areca_vestiaria,Arenga_caudata,Bismarckia_nobilis,Borassodendron_machadonis,Brahea_brandegeei,Caryota_mitis,Chamaedorea_seifrizii,Chamaerops_…
(Typha_latifolia,Calectasia_narragara,Dasypogon_bromeliifolius,(Acoelorrhaphe_wrightii,Areca_vestiaria,Arenga_caudata,Baxteria_australis,Bismarckia_nobilis,Borassodendron_machadonis,Brahea_brandegeei,Calamus_caryotoides,Caryota_mitis,Chamaedorea_seifrizii,Chamaerops_humilis,Chuniophoenix_nana,Cocos_nucifera,Colpothrinax_cookii,Corypha_lecomtei,Elaeis_guineensis,Eremospatha_macrocarpa,Eugeissona_t…
(Typha_latifolia,Acoelorrhaphe_wrightii,Areca_vestiaria,Arenga_caudata,Baxteria_australis,Bismarckia_nobilis,Borassodendron_machadonis,Brahea_brandegeei,Calamus_caryotoides,Caryota_mitis,Chamaedorea_seifrizii,Chamaerops_humilis,Chuniophoenix_nana,Cocos_nucifera,Colpothrinax_cookii,Corypha_lecomtei,Elaeis_guineensis,Eremospatha_macrocarpa,Eugeissona_tristis,Kingia_australis,Leucothrinax_morrisii,L…
(Typha_latifolia,Baxteria_australis,Calectasia_narragara,Kingia_australis,(Acoelorrhaphe_wrightii,Areca_vestiaria,Arenga_caudata,Bismarckia_nobilis,Borassodendron_machadonis,Brahea_brandegeei,Calamus_caryotoides,Caryota_mitis,Chamaedorea_seifrizii,Chamaerops_humilis,Chuniophoenix_nana,Cocos_nucifera,Colpothrinax_cookii,Corypha_lecomtei,Dasypogon_bromeliifolius,Elaeis_guineensis,Eremospatha_macroc…
(Typha_latifolia,Acoelorrhaphe_wrightii,Areca_vestiaria,Arenga_caudata,Bismarckia_nobilis,Borassodendron_machadonis,Brahea_brandegeei,Calamus_caryotoides,Caryota_mitis,Chamaedorea_seifrizii,Chamaerops_humilis,Chuniophoenix_nana,Cocos_nucifera,Colpothrinax_cookii,Corypha_lecomtei,Dasypogon_bromeliifolius,Elaeis_guineensis,Eremospatha_macrocarpa,Eugeissona_tristis,Leucothrinax_morrisii,Licuala_palu…
(Typha_latifolia,Acoelorrhaphe_wrightii,Areca_vestiaria,Arenga_caudata,Bismarckia_nobilis,Borassodendron_machadonis,Brahea_brandegeei,Calamus_caryotoides,Caryota_mitis,Chamaedorea_seifrizii,Chamaerops_humilis,Chuniophoenix_nana,Cocos_nucifera,Colpothrinax_cookii,Corypha_lecomtei,Elaeis_guineensis,Eremospatha_macrocarpa,Eugeissona_tristis,Leucothrinax_morrisii,Licuala_paludosa,Lodoicea_maldivica,M…
(Typha_latifolia,Acoelorrhaphe_wrightii,Areca_vestiaria,Arenga_caudata,Bismarckia_nobilis,Borassodendron_machadonis,Brahea_brandegeei,Calamus_caryotoides,Caryota_mitis,Chamaedorea_seifrizii,Chamaerops_humilis,Chuniophoenix_nana,Cocos_nucifera,Colpothrinax_cookii,Corypha_lecomtei,Elaeis_guineensis,Eremospatha_macrocarpa,Eugeissona_tristis,Leucothrinax_morrisii,Licuala_paludosa,Lodoicea_maldivica,M…
(Typha_latifolia,Acoelorrhaphe_wrightii,Areca_vestiaria,Arenga_caudata,Bismarckia_nobilis,Borassodendron_machadonis,Brahea_brandegeei,Calamus_caryotoides,Caryota_mitis,Chamaedorea_seifrizii,Chamaerops_humilis,Chuniophoenix_nana,Cocos_nucifera,Colpothrinax_cookii,Corypha_lecomtei,Elaeis_guineensis,Eremospatha_macrocarpa,Eugeissona_tristis,Leucothrinax_morrisii,Licuala_paludosa,Lodoicea_maldivica,M…
(Typha_latifolia,Baxteria_australis,Calectasia_narragara,Dasypogon_bromeliifolius,Kingia_australis,(Acoelorrhaphe_wrightii,Areca_vestiaria,Arenga_caudata,Bismarckia_nobilis,Borassodendron_machadonis,Brahea_brandegeei,Calamus_caryotoides,Caryota_mitis,Chamaedorea_seifrizii,Chamaerops_humilis,Chuniophoenix_nana,Cocos_nucifera,Colpothrinax_cookii,Corypha_lecomtei,Elaeis_guineensis,Eremospatha_macroc…
(Typha_latifolia,Calectasia_narragara,Dasypogon_bromeliifolius,Kingia_australis,(Acoelorrhaphe_wrightii,Areca_vestiaria,Arenga_caudata,Baxteria_australis,Bismarckia_nobilis,Borassodendron_machadonis,Brahea_brandegeei,Calamus_caryotoides,Caryota_mitis,Chamaedorea_seifrizii,Chamaerops_humilis,Chuniophoenix_nana,Cocos_nucifera,Colpothrinax_cookii,Corypha_lecomtei,Elaeis_guineensis,Eremospatha_macroc…
(Typha_latifolia,Baxteria_australis,(Acoelorrhaphe_wrightii,Areca_vestiaria,Arenga_caudata,Bismarckia_nobilis,Borassodendron_machadonis,Brahea_brandegeei,Calamus_caryotoides,Calectasia_narragara,Caryota_mitis,Chamaedorea_seifrizii,Chamaerops_humilis,Chuniophoenix_nana,Cocos_nucifera,Colpothrinax_cookii,Corypha_lecomtei,Dasypogon_bromeliifolius,Elaeis_guineensis,Eremospatha_macrocarpa,Eugeissona_t…
(Typha_latifolia,Acoelorrhaphe_wrightii,Areca_vestiaria,Arenga_caudata,Bismarckia_nobilis,Borassodendron_machadonis,Brahea_brandegeei,Calamus_caryotoides,Caryota_mitis,Chamaedorea_seifrizii,Chamaerops_humilis,Chuniophoenix_nana,Cocos_nucifera,Colpothrinax_cookii,Corypha_lecomtei,Dasypogon_bromeliifolius,Elaeis_guineensis,Eremospatha_macrocarpa,Eugeissona_tristis,Leucothrinax_morrisii,Licuala_palu…
(Typha_latifolia,Acoelorrhaphe_wrightii,Areca_vestiaria,Arenga_caudata,Baxteria_australis,Bismarckia_nobilis,Borassodendron_machadonis,Brahea_brandegeei,Calamus_caryotoides,Caryota_mitis,Chamaedorea_seifrizii,Chamaerops_humilis,Chuniophoenix_nana,Cocos_nucifera,Colpothrinax_cookii,Corypha_lecomtei,Elaeis_guineensis,Eugeissona_tristis,Kingia_australis,Leucothrinax_morrisii,Licuala_paludosa,Lodoice…
(Typha_latifolia,Acoelorrhaphe_wrightii,Areca_vestiaria,Arenga_caudata,Bismarckia_nobilis,Borassodendron_machadonis,Brahea_brandegeei,Calamus_caryotoides,Calectasia_narragara,Caryota_mitis,Chamaedorea_seifrizii,Chamaerops_humilis,Chuniophoenix_nana,Cocos_nucifera,Colpothrinax_cookii,Corypha_lecomtei,Dasypogon_bromeliifolius,Elaeis_guineensis,Eremospatha_macrocarpa,Eugeissona_tristis,Leucothrinax_…
(Typha_latifolia,Areca_vestiaria,Chamaedorea_seifrizii,Cocos_nucifera,Elaeis_guineensis,Phytelephas_aequatorialis,Pseudophoenix_vinifera,Ravenea_hildebrandtii,Veitchia_arecina,(Acoelorrhaphe_wrightii,Arenga_caudata,Baxteria_australis,Bismarckia_nobilis,Borassodendron_machadonis,Brahea_brandegeei,Calamus_caryotoides,Calectasia_narragara,Caryota_mitis,Chamaerops_humilis,Chuniophoenix_nana,Colpothri…
(Typha_latifolia,Baxteria_australis,Calectasia_narragara,Dasypogon_bromeliifolius,Kingia_australis,(Acoelorrhaphe_wrightii,Areca_vestiaria,Arenga_caudata,Bismarckia_nobilis,Borassodendron_machadonis,Brahea_brandegeei,Calamus_caryotoides,Caryota_mitis,Chamaedorea_seifrizii,Chamaerops_humilis,Chuniophoenix_nana,Cocos_nucifera,Colpothrinax_cookii,Corypha_lecomtei,Elaeis_guineensis,Eremospatha_macroc…
(Typha_latifolia,Acoelorrhaphe_wrightii,Areca_vestiaria,Arenga_caudata,Bismarckia_nobilis,Borassodendron_machadonis,Brahea_brandegeei,Calamus_caryotoides,Caryota_mitis,Chamaedorea_seifrizii,Chamaerops_humilis,Chuniophoenix_nana,Cocos_nucifera,Colpothrinax_cookii,Corypha_lecomtei,Elaeis_guineensis,Eremospatha_macrocarpa,Eugeissona_tristis,Leucothrinax_morrisii,Licuala_paludosa,Lodoicea_maldivica,M…
(Typha_latifolia,Acoelorrhaphe_wrightii,Areca_vestiaria,Arenga_caudata,Bismarckia_nobilis,Borassodendron_machadonis,Brahea_brandegeei,Calamus_caryotoides,Caryota_mitis,Chamaedorea_seifrizii,Chamaerops_humilis,Chuniophoenix_nana,Cocos_nucifera,Colpothrinax_cookii,Corypha_lecomtei,Dasypogon_bromeliifolius,Elaeis_guineensis,Eremospatha_macrocarpa,Eugeissona_tristis,Leucothrinax_morrisii,Licuala_palu…
(Typha_latifolia,Baxteria_australis,Calamus_caryotoides,Calectasia_narragara,Dasypogon_bromeliifolius,Eremospatha_macrocarpa,Eugeissona_tristis,Kingia_australis,Mauritia_flexuosa,Metroxylon_warbergii,Pigafetta_elata,Salacca_ramosiana,(Acoelorrhaphe_wrightii,Areca_vestiaria,Arenga_caudata,Bismarckia_nobilis,Borassodendron_machadonis,Brahea_brandegeei,Caryota_mitis,Chamaedorea_seifrizii,Chamaerops_…
(Typha_latifolia,(Acoelorrhaphe_wrightii,Areca_vestiaria,Arenga_caudata,Baxteria_australis,Bismarckia_nobilis,Borassodendron_machadonis,Brahea_brandegeei,Calamus_caryotoides,Calectasia_narragara,Caryota_mitis,Chamaedorea_seifrizii,Chamaerops_humilis,Chuniophoenix_nana,Cocos_nucifera,Colpothrinax_cookii,Corypha_lecomtei,Elaeis_guineensis,Eremospatha_macrocarpa,Eugeissona_tristis,Kingia_australis,L…
(Typha_latifolia,Acoelorrhaphe_wrightii,Areca_vestiaria,Arenga_caudata,Bismarckia_nobilis,Borassodendron_machadonis,Brahea_brandegeei,Calamus_caryotoides,Caryota_mitis,Chamaedorea_seifrizii,Chamaerops_humilis,Chuniophoenix_nana,Cocos_nucifera,Colpothrinax_cookii,Corypha_lecomtei,Elaeis_guineensis,Eremospatha_macrocarpa,Eugeissona_tristis,Leucothrinax_morrisii,Licuala_paludosa,Lodoicea_maldivica,M…
(Typha_latifolia,(Acoelorrhaphe_wrightii,Areca_vestiaria,Arenga_caudata,Baxteria_australis,Bismarckia_nobilis,Borassodendron_machadonis,Brahea_brandegeei,Calamus_caryotoides,Calectasia_narragara,Caryota_mitis,Chamaedorea_seifrizii,Chamaerops_humilis,Chuniophoenix_nana,Cocos_nucifera,Colpothrinax_cookii,Corypha_lecomtei,Dasypogon_bromeliifolius,Elaeis_guineensis,Eremospatha_macrocarpa,Eugeissona_t…
(Typha_latifolia,Pseudophoenix_vinifera,(Acoelorrhaphe_wrightii,Areca_vestiaria,Arenga_caudata,Baxteria_australis,Bismarckia_nobilis,Borassodendron_machadonis,Brahea_brandegeei,Calamus_caryotoides,Calectasia_narragara,Caryota_mitis,Chamaedorea_seifrizii,Chamaerops_humilis,Chuniophoenix_nana,Cocos_nucifera,Colpothrinax_cookii,Corypha_lecomtei,Dasypogon_bromeliifolius,Elaeis_guineensis,Eremospatha_…
(Typha_latifolia,Acoelorrhaphe_wrightii,Areca_vestiaria,Arenga_caudata,Bismarckia_nobilis,Borassodendron_machadonis,Brahea_brandegeei,Calamus_caryotoides,Caryota_mitis,Chamaedorea_seifrizii,Chamaerops_humilis,Chuniophoenix_nana,Cocos_nucifera,Colpothrinax_cookii,Corypha_lecomtei,Elaeis_guineensis,Eremospatha_macrocarpa,Eugeissona_tristis,Leucothrinax_morrisii,Licuala_paludosa,Lodoicea_maldivica,M…
(Typha_latifolia,Acoelorrhaphe_wrightii,Areca_vestiaria,Arenga_caudata,Baxteria_australis,Brahea_brandegeei,Calamus_caryotoides,Calectasia_narragara,Caryota_mitis,Chamaedorea_seifrizii,Chamaerops_humilis,Chuniophoenix_nana,Cocos_nucifera,Colpothrinax_cookii,Corypha_lecomtei,Dasypogon_bromeliifolius,Elaeis_guineensis,Eremospatha_macrocarpa,Eugeissona_tristis,Kingia_australis,Leucothrinax_morrisii,…
(Typha_latifolia,Acoelorrhaphe_wrightii,Arenga_caudata,Baxteria_australis,Bismarckia_nobilis,Borassodendron_machadonis,Brahea_brandegeei,Calamus_caryotoides,Calectasia_narragara,Caryota_mitis,Chamaedorea_seifrizii,Chamaerops_humilis,Chuniophoenix_nana,Cocos_nucifera,Colpothrinax_cookii,Corypha_lecomtei,Dasypogon_bromeliifolius,Elaeis_guineensis,Eremospatha_macrocarpa,Eugeissona_tristis,Kingia_aus…
(Typha_latifolia,Acoelorrhaphe_wrightii,Areca_vestiaria,Arenga_caudata,Baxteria_australis,Bismarckia_nobilis,Borassodendron_machadonis,Brahea_brandegeei,Calamus_caryotoides,Caryota_mitis,Chamaedorea_seifrizii,Chamaerops_humilis,Chuniophoenix_nana,Cocos_nucifera,Colpothrinax_cookii,Corypha_lecomtei,Elaeis_guineensis,Eremospatha_macrocarpa,Eugeissona_tristis,Kingia_australis,Leucothrinax_morrisii,L…
(Typha_latifolia,Acoelorrhaphe_wrightii,Areca_vestiaria,Arenga_caudata,Bismarckia_nobilis,Borassodendron_machadonis,Brahea_brandegeei,Calamus_caryotoides,Caryota_mitis,Chamaedorea_seifrizii,Chamaerops_humilis,Chuniophoenix_nana,Cocos_nucifera,Colpothrinax_cookii,Corypha_lecomtei,Elaeis_guineensis,Eremospatha_macrocarpa,Eugeissona_tristis,Leucothrinax_morrisii,Licuala_paludosa,Lodoicea_maldivica,M…
(Typha_latifolia,Baxteria_australis,Calamus_caryotoides,Calectasia_narragara,Dasypogon_bromeliifolius,Eremospatha_macrocarpa,Eugeissona_tristis,Kingia_australis,Mauritia_flexuosa,Metroxylon_warbergii,Nypa_fruticans,Pigafetta_elata,Salacca_ramosiana,(Acoelorrhaphe_wrightii,Areca_vestiaria,Arenga_caudata,Bismarckia_nobilis,Borassodendron_machadonis,Brahea_brandegeei,Caryota_mitis,Chamaedorea_seifri…
(Typha_latifolia,Acoelorrhaphe_wrightii,Areca_vestiaria,Arenga_caudata,Baxteria_australis,Bismarckia_nobilis,Borassodendron_machadonis,Brahea_brandegeei,Calamus_caryotoides,Caryota_mitis,Chamaerops_humilis,Chuniophoenix_nana,Cocos_nucifera,Colpothrinax_cookii,Corypha_lecomtei,Elaeis_guineensis,Eremospatha_macrocarpa,Eugeissona_tristis,Kingia_australis,Leucothrinax_morrisii,Licuala_paludosa,Lodoic…
(Typha_latifolia,Baxteria_australis,Calamus_caryotoides,Dasypogon_bromeliifolius,Eremospatha_macrocarpa,Eugeissona_tristis,Kingia_australis,Mauritia_flexuosa,Metroxylon_warbergii,Nypa_fruticans,Pigafetta_elata,Salacca_ramosiana,(Acoelorrhaphe_wrightii,Areca_vestiaria,Arenga_caudata,Bismarckia_nobilis,Borassodendron_machadonis,Brahea_brandegeei,Calectasia_narragara,Caryota_mitis,Chamaedorea_seifri…
(Typha_latifolia,(Acoelorrhaphe_wrightii,Areca_vestiaria,Arenga_caudata,Baxteria_australis,Bismarckia_nobilis,Borassodendron_machadonis,Brahea_brandegeei,Calamus_caryotoides,Calectasia_narragara,Caryota_mitis,Chamaedorea_seifrizii,Chamaerops_humilis,Chuniophoenix_nana,Cocos_nucifera,Colpothrinax_cookii,Corypha_lecomtei,Dasypogon_bromeliifolius,Elaeis_guineensis,Eremospatha_macrocarpa,Eugeissona_t…
(Typha_latifolia,Acoelorrhaphe_wrightii,Areca_vestiaria,Arenga_caudata,Bismarckia_nobilis,Borassodendron_machadonis,Brahea_brandegeei,Caryota_mitis,Chamaedorea_seifrizii,Chamaerops_humilis,Chuniophoenix_nana,Colpothrinax_cookii,Corypha_lecomtei,Elaeis_guineensis,Leucothrinax_morrisii,Licuala_paludosa,Lodoicea_maldivica,Phoenix_dactylifera,Phytelephas_aequatorialis,Pritchardia_thurstonii,Pseudopho…
(Typha_latifolia,Acoelorrhaphe_wrightii,Areca_vestiaria,Arenga_caudata,Bismarckia_nobilis,Borassodendron_machadonis,Brahea_brandegeei,Calamus_caryotoides,Calectasia_narragara,Caryota_mitis,Chamaerops_humilis,Chuniophoenix_nana,Cocos_nucifera,Colpothrinax_cookii,Corypha_lecomtei,Dasypogon_bromeliifolius,Elaeis_guineensis,Eremospatha_macrocarpa,Eugeissona_tristis,Kingia_australis,Leucothrinax_morri…
(Typha_latifolia,Acoelorrhaphe_wrightii,Areca_vestiaria,Baxteria_australis,Brahea_brandegeei,Calamus_caryotoides,Calectasia_narragara,Chamaedorea_seifrizii,Chamaerops_humilis,Chuniophoenix_nana,Cocos_nucifera,Colpothrinax_cookii,Corypha_lecomtei,Dasypogon_bromeliifolius,Elaeis_guineensis,Eremospatha_macrocarpa,Eugeissona_tristis,Kingia_australis,Leucothrinax_morrisii,Licuala_paludosa,Lodoicea_mal…
(Typha_latifolia,Calamus_caryotoides,Eremospatha_macrocarpa,Eugeissona_tristis,Mauritia_flexuosa,Metroxylon_warbergii,Pigafetta_elata,Salacca_ramosiana,(Acoelorrhaphe_wrightii,Areca_vestiaria,Arenga_caudata,Baxteria_australis,Bismarckia_nobilis,Borassodendron_machadonis,Brahea_brandegeei,Calectasia_narragara,Caryota_mitis,Chamaedorea_seifrizii,Chamaerops_humilis,Chuniophoenix_nana,Cocos_nucifera,…
(Typha_latifolia,Acoelorrhaphe_wrightii,Areca_vestiaria,Arenga_caudata,Bismarckia_nobilis,Borassodendron_machadonis,Brahea_brandegeei,Calamus_caryotoides,Caryota_mitis,Chamaedorea_seifrizii,Chamaerops_humilis,Chuniophoenix_nana,Colpothrinax_cookii,Corypha_lecomtei,Elaeis_guineensis,Eremospatha_macrocarpa,Eugeissona_tristis,Leucothrinax_morrisii,Licuala_paludosa,Lodoicea_maldivica,Mauritia_flexuos…
(Typha_latifolia,Acoelorrhaphe_wrightii,Areca_vestiaria,Arenga_caudata,Baxteria_australis,Bismarckia_nobilis,Borassodendron_machadonis,Brahea_brandegeei,Calamus_caryotoides,Caryota_mitis,Chamaedorea_seifrizii,Chamaerops_humilis,Chuniophoenix_nana,Cocos_nucifera,Colpothrinax_cookii,Corypha_lecomtei,Elaeis_guineensis,Eremospatha_macrocarpa,Eugeissona_tristis,Kingia_australis,Leucothrinax_morrisii,L…
(Typha_latifolia,Acoelorrhaphe_wrightii,Areca_vestiaria,Arenga_caudata,Baxteria_australis,Bismarckia_nobilis,Borassodendron_machadonis,Brahea_brandegeei,Calamus_caryotoides,Calectasia_narragara,Caryota_mitis,Chamaedorea_seifrizii,Chamaerops_humilis,Cocos_nucifera,Colpothrinax_cookii,Corypha_lecomtei,Dasypogon_bromeliifolius,Elaeis_guineensis,Eremospatha_macrocarpa,Eugeissona_tristis,Kingia_austra…
(Typha_latifolia,Acoelorrhaphe_wrightii,Areca_vestiaria,Arenga_caudata,Bismarckia_nobilis,Borassodendron_machadonis,Brahea_brandegeei,Calamus_caryotoides,Caryota_mitis,Chamaedorea_seifrizii,Chamaerops_humilis,Chuniophoenix_nana,Cocos_nucifera,Colpothrinax_cookii,Corypha_lecomtei,Elaeis_guineensis,Eremospatha_macrocarpa,Eugeissona_tristis,Leucothrinax_morrisii,Licuala_paludosa,Lodoicea_maldivica,M…
(Typha_latifolia,Acoelorrhaphe_wrightii,Areca_vestiaria,Arenga_caudata,Baxteria_australis,Bismarckia_nobilis,Borassodendron_machadonis,Brahea_brandegeei,Calectasia_narragara,Caryota_mitis,Chamaedorea_seifrizii,Chamaerops_humilis,Chuniophoenix_nana,Cocos_nucifera,Colpothrinax_cookii,Corypha_lecomtei,Dasypogon_bromeliifolius,Elaeis_guineensis,Kingia_australis,Leucothrinax_morrisii,Licuala_paludosa,…
(Typha_latifolia,Baxteria_australis,Calectasia_narragara,Dasypogon_bromeliifolius,Kingia_australis,Sabal_domingensis,(Acoelorrhaphe_wrightii,Areca_vestiaria,Arenga_caudata,Bismarckia_nobilis,Borassodendron_machadonis,Brahea_brandegeei,Calamus_caryotoides,Caryota_mitis,Chamaedorea_seifrizii,Chamaerops_humilis,Chuniophoenix_nana,Cocos_nucifera,Colpothrinax_cookii,Corypha_lecomtei,Elaeis_guineensis,…
(Typha_latifolia,Acoelorrhaphe_wrightii,Areca_vestiaria,Arenga_caudata,Bismarckia_nobilis,Borassodendron_machadonis,Brahea_brandegeei,Calamus_caryotoides,Caryota_mitis,Chamaedorea_seifrizii,Chuniophoenix_nana,Colpothrinax_cookii,Corypha_lecomtei,Elaeis_guineensis,Eremospatha_macrocarpa,Eugeissona_tristis,Licuala_paludosa,Lodoicea_maldivica,Mauritia_flexuosa,Metroxylon_warbergii,Nypa_fruticans,Pho…
(Typha_latifolia,Acoelorrhaphe_wrightii,Areca_vestiaria,Arenga_caudata,Bismarckia_nobilis,Borassodendron_machadonis,Brahea_brandegeei,Calamus_caryotoides,Caryota_mitis,Chamaedorea_seifrizii,Chamaerops_humilis,Chuniophoenix_nana,Cocos_nucifera,Colpothrinax_cookii,Corypha_lecomtei,Elaeis_guineensis,Eremospatha_macrocarpa,Eugeissona_tristis,Leucothrinax_morrisii,Licuala_paludosa,Lodoicea_maldivica,M…
(Typha_latifolia,Areca_vestiaria,Baxteria_australis,Calamus_caryotoides,Calectasia_narragara,Chamaedorea_seifrizii,Cocos_nucifera,Dasypogon_bromeliifolius,Elaeis_guineensis,Eremospatha_macrocarpa,Eugeissona_tristis,Kingia_australis,Mauritia_flexuosa,Metroxylon_warbergii,Nypa_fruticans,Phytelephas_aequatorialis,Pigafetta_elata,Pseudophoenix_vinifera,Ravenea_hildebrandtii,Salacca_ramosiana,Veitchia…
(Typha_latifolia,Acoelorrhaphe_wrightii,Arenga_caudata,Bismarckia_nobilis,Borassodendron_machadonis,Brahea_brandegeei,Caryota_mitis,Chamaerops_humilis,Chuniophoenix_nana,Colpothrinax_cookii,Corypha_lecomtei,Leucothrinax_morrisii,Licuala_paludosa,Lodoicea_maldivica,Phoenix_dactylifera,Pritchardia_thurstonii,Sabal_domingensis,Serenoa_repens,Tahina_spectabilis_noIR,Trithrinax_brasiliensis,Wallichia_…
(Typha_latifolia,Baxteria_australis,Calectasia_narragara,Dasypogon_bromeliifolius,(Acoelorrhaphe_wrightii,Areca_vestiaria,Arenga_caudata,Bismarckia_nobilis,Borassodendron_machadonis,Brahea_brandegeei,Calamus_caryotoides,Caryota_mitis,Chamaedorea_seifrizii,Chamaerops_humilis,Chuniophoenix_nana,Cocos_nucifera,Colpothrinax_cookii,Corypha_lecomtei,Elaeis_guineensis,Eremospatha_macrocarpa,Eugeissona_t…
(Typha_latifolia,Acoelorrhaphe_wrightii,Areca_vestiaria,Arenga_caudata,Baxteria_australis,Bismarckia_nobilis,Borassodendron_machadonis,Brahea_brandegeei,Calamus_caryotoides,Caryota_mitis,Chamaedorea_seifrizii,Chamaerops_humilis,Chuniophoenix_nana,Cocos_nucifera,Colpothrinax_cookii,Corypha_lecomtei,Elaeis_guineensis,Eremospatha_macrocarpa,Eugeissona_tristis,Kingia_australis,Leucothrinax_morrisii,L…
(Typha_latifolia,Leucothrinax_morrisii,Sabal_domingensis,Trithrinax_brasiliensis,(Acoelorrhaphe_wrightii,Areca_vestiaria,Arenga_caudata,Baxteria_australis,Bismarckia_nobilis,Borassodendron_machadonis,Brahea_brandegeei,Calamus_caryotoides,Calectasia_narragara,Caryota_mitis,Chamaedorea_seifrizii,Chamaerops_humilis,Chuniophoenix_nana,Cocos_nucifera,Colpothrinax_cookii,Corypha_lecomtei,Dasypogon_brom…
(Typha_latifolia,Acoelorrhaphe_wrightii,Areca_vestiaria,Arenga_caudata,Baxteria_australis,Bismarckia_nobilis,Borassodendron_machadonis,Brahea_brandegeei,Calamus_caryotoides,Calectasia_narragara,Caryota_mitis,Chamaedorea_seifrizii,Chamaerops_humilis,Chuniophoenix_nana,Cocos_nucifera,Colpothrinax_cookii,Corypha_lecomtei,Dasypogon_bromeliifolius,Elaeis_guineensis,Eremospatha_macrocarpa,Eugeissona_tr…
(Typha_latifolia,Acoelorrhaphe_wrightii,Areca_vestiaria,Arenga_caudata,Baxteria_australis,Bismarckia_nobilis,Borassodendron_machadonis,Brahea_brandegeei,Calectasia_narragara,Caryota_mitis,Chamaedorea_seifrizii,Chamaerops_humilis,Chuniophoenix_nana,Cocos_nucifera,Colpothrinax_cookii,Corypha_lecomtei,Dasypogon_bromeliifolius,Elaeis_guineensis,Kingia_australis,Leucothrinax_morrisii,Licuala_paludosa,…
(Typha_latifolia,(Acoelorrhaphe_wrightii,Areca_vestiaria,Arenga_caudata,Baxteria_australis,Bismarckia_nobilis,Borassodendron_machadonis,Brahea_brandegeei,Calamus_caryotoides,Calectasia_narragara,Caryota_mitis,Chamaedorea_seifrizii,Chamaerops_humilis,Chuniophoenix_nana,Cocos_nucifera,Colpothrinax_cookii,Corypha_lecomtei,Dasypogon_bromeliifolius,Elaeis_guineensis,Eremospatha_macrocarpa,Eugeissona_t…
(Typha_latifolia,Acoelorrhaphe_wrightii,Areca_vestiaria,Arenga_caudata,Baxteria_australis,Bismarckia_nobilis,Borassodendron_machadonis,Brahea_brandegeei,Calamus_caryotoides,Caryota_mitis,Chamaedorea_seifrizii,Chamaerops_humilis,Chuniophoenix_nana,Cocos_nucifera,Colpothrinax_cookii,Corypha_lecomtei,Elaeis_guineensis,Eremospatha_macrocarpa,Eugeissona_tristis,Kingia_australis,Leucothrinax_morrisii,L…
(Typha_latifolia,Calectasia_narragara,Chamaedorea_seifrizii,Colpothrinax_cookii,Tahina_spectabilis_noIR,(Acoelorrhaphe_wrightii,Areca_vestiaria,Arenga_caudata,Baxteria_australis,Bismarckia_nobilis,Borassodendron_machadonis,Brahea_brandegeei,Calamus_caryotoides,Caryota_mitis,Chamaerops_humilis,Chuniophoenix_nana,Cocos_nucifera,Corypha_lecomtei,Dasypogon_bromeliifolius,Elaeis_guineensis,Eremospatha…
(Typha_latifolia,(Acoelorrhaphe_wrightii,Areca_vestiaria,Arenga_caudata,Baxteria_australis,Bismarckia_nobilis,Borassodendron_machadonis,Brahea_brandegeei,Calamus_caryotoides,Calectasia_narragara,Caryota_mitis,Chamaedorea_seifrizii,Chamaerops_humilis,Chuniophoenix_nana,Cocos_nucifera,Colpothrinax_cookii,Corypha_lecomtei,Dasypogon_bromeliifolius,Elaeis_guineensis,Eremospatha_macrocarpa,Eugeissona_t…
(Typha_latifolia,Acoelorrhaphe_wrightii,Areca_vestiaria,Arenga_caudata,Baxteria_australis,Bismarckia_nobilis,Borassodendron_machadonis,Brahea_brandegeei,Calectasia_narragara,Caryota_mitis,Chamaedorea_seifrizii,Chamaerops_humilis,Chuniophoenix_nana,Cocos_nucifera,Colpothrinax_cookii,Corypha_lecomtei,Dasypogon_bromeliifolius,Elaeis_guineensis,Kingia_australis,Leucothrinax_morrisii,Licuala_paludosa,…
(Typha_latifolia,Baxteria_australis,Calamus_caryotoides,Calectasia_narragara,Chamaedorea_seifrizii,Dasypogon_bromeliifolius,Eremospatha_macrocarpa,Eugeissona_tristis,Kingia_australis,Leucothrinax_morrisii,Mauritia_flexuosa,Metroxylon_warbergii,Phoenix_dactylifera,Pigafetta_elata,Pseudophoenix_vinifera,Salacca_ramosiana,Trithrinax_brasiliensis,(Acoelorrhaphe_wrightii,Areca_vestiaria,Arenga_caudata…
(Typha_latifolia,Acoelorrhaphe_wrightii,Areca_vestiaria,Baxteria_australis,Brahea_brandegeei,Calamus_caryotoides,Calectasia_narragara,Chamaedorea_seifrizii,Chamaerops_humilis,Cocos_nucifera,Colpothrinax_cookii,Dasypogon_bromeliifolius,Elaeis_guineensis,Eremospatha_macrocarpa,Eugeissona_tristis,Kingia_australis,Leucothrinax_morrisii,Licuala_paludosa,Mauritia_flexuosa,Metroxylon_warbergii,Nypa_frut…
(Typha_latifolia,(Acoelorrhaphe_wrightii,Areca_vestiaria,Arenga_caudata,Baxteria_australis,Bismarckia_nobilis,Borassodendron_machadonis,Brahea_brandegeei,Calamus_caryotoides,Calectasia_narragara,Caryota_mitis,Chamaedorea_seifrizii,Chamaerops_humilis,Chuniophoenix_nana,Cocos_nucifera,Colpothrinax_cookii,Corypha_lecomtei,Dasypogon_bromeliifolius,Elaeis_guineensis,Eremospatha_macrocarpa,Eugeissona_t…
(Typha_latifolia,Kingia_australis,(Acoelorrhaphe_wrightii,Areca_vestiaria,Arenga_caudata,Baxteria_australis,Bismarckia_nobilis,Borassodendron_machadonis,Brahea_brandegeei,Calamus_caryotoides,Calectasia_narragara,Caryota_mitis,Chamaedorea_seifrizii,Chamaerops_humilis,Chuniophoenix_nana,Cocos_nucifera,Colpothrinax_cookii,Corypha_lecomtei,Dasypogon_bromeliifolius,Elaeis_guineensis,Eremospatha_macroc…
(Typha_latifolia,Acoelorrhaphe_wrightii,Areca_vestiaria,Arenga_caudata,Bismarckia_nobilis,Borassodendron_machadonis,Brahea_brandegeei,Caryota_mitis,Chamaedorea_seifrizii,Chamaerops_humilis,Chuniophoenix_nana,Cocos_nucifera,Colpothrinax_cookii,Corypha_lecomtei,Elaeis_guineensis,Leucothrinax_morrisii,Licuala_paludosa,Lodoicea_maldivica,Nypa_fruticans,Phoenix_dactylifera,Phytelephas_aequatorialis,Pr…
(Typha_latifolia,Areca_vestiaria,Arenga_caudata,Baxteria_australis,Bismarckia_nobilis,Borassodendron_machadonis,Brahea_brandegeei,Calamus_caryotoides,Calectasia_narragara,Caryota_mitis,Chamaedorea_seifrizii,Chamaerops_humilis,Chuniophoenix_nana,Cocos_nucifera,Colpothrinax_cookii,Corypha_lecomtei,Dasypogon_bromeliifolius,Elaeis_guineensis,Eremospatha_macrocarpa,Eugeissona_tristis,Leucothrinax_morr…
(Typha_latifolia,(Acoelorrhaphe_wrightii,Areca_vestiaria,Arenga_caudata,Baxteria_australis,Bismarckia_nobilis,Borassodendron_machadonis,Brahea_brandegeei,Calamus_caryotoides,Calectasia_narragara,Caryota_mitis,Chamaedorea_seifrizii,Chamaerops_humilis,Chuniophoenix_nana,Cocos_nucifera,Colpothrinax_cookii,Corypha_lecomtei,Dasypogon_bromeliifolius,Elaeis_guineensis,Eremospatha_macrocarpa,Eugeissona_t…
(Typha_latifolia,Arenga_caudata,Bismarckia_nobilis,Borassodendron_machadonis,Caryota_mitis,Lodoicea_maldivica,Wallichia_densiflora,(Acoelorrhaphe_wrightii,Areca_vestiaria,Baxteria_australis,Brahea_brandegeei,Calamus_caryotoides,Calectasia_narragara,Chamaedorea_seifrizii,Chamaerops_humilis,Chuniophoenix_nana,Cocos_nucifera,Colpothrinax_cookii,Corypha_lecomtei,Dasypogon_bromeliifolius,Elaeis_guinee…
(Typha_latifolia,(Acoelorrhaphe_wrightii,Areca_vestiaria,Arenga_caudata,Baxteria_australis,Bismarckia_nobilis,Borassodendron_machadonis,Brahea_brandegeei,Calamus_caryotoides,Calectasia_narragara,Caryota_mitis,Chamaedorea_seifrizii,Chamaerops_humilis,Chuniophoenix_nana,Cocos_nucifera,Colpothrinax_cookii,Corypha_lecomtei,Dasypogon_bromeliifolius,Elaeis_guineensis,Eremospatha_macrocarpa,Eugeissona_t…
(Typha_latifolia,Areca_vestiaria,Baxteria_australis,Borassodendron_machadonis,Calectasia_narragara,Dasypogon_bromeliifolius,Kingia_australis,(Acoelorrhaphe_wrightii,Arenga_caudata,Bismarckia_nobilis,Brahea_brandegeei,Calamus_caryotoides,Caryota_mitis,Chamaedorea_seifrizii,Chamaerops_humilis,Chuniophoenix_nana,Cocos_nucifera,Colpothrinax_cookii,Corypha_lecomtei,Elaeis_guineensis,Eremospatha_macroc…
(Typha_latifolia,(Acoelorrhaphe_wrightii,Areca_vestiaria,Arenga_caudata,Baxteria_australis,Bismarckia_nobilis,Borassodendron_machadonis,Brahea_brandegeei,Calamus_caryotoides,Calectasia_narragara,Caryota_mitis,Chamaedorea_seifrizii,Chamaerops_humilis,Chuniophoenix_nana,Cocos_nucifera,Colpothrinax_cookii,Corypha_lecomtei,Dasypogon_bromeliifolius,Elaeis_guineensis,Eremospatha_macrocarpa,Eugeissona_t…
(Typha_latifolia,(Acoelorrhaphe_wrightii,Areca_vestiaria,Arenga_caudata,Baxteria_australis,Bismarckia_nobilis,Borassodendron_machadonis,Brahea_brandegeei,Calamus_caryotoides,Calectasia_narragara,Caryota_mitis,Chamaedorea_seifrizii,Chamaerops_humilis,Chuniophoenix_nana,Cocos_nucifera,Colpothrinax_cookii,Corypha_lecomtei,Dasypogon_bromeliifolius,Elaeis_guineensis,Eremospatha_macrocarpa,Eugeissona_t…
(Typha_latifolia,Baxteria_australis,Calectasia_narragara,Chamaedorea_seifrizii,Dasypogon_bromeliifolius,Kingia_australis,Nypa_fruticans,(Acoelorrhaphe_wrightii,Areca_vestiaria,Arenga_caudata,Bismarckia_nobilis,Borassodendron_machadonis,Brahea_brandegeei,Calamus_caryotoides,Caryota_mitis,Chamaerops_humilis,Chuniophoenix_nana,Cocos_nucifera,Colpothrinax_cookii,Corypha_lecomtei,Elaeis_guineensis,Ere…
(Typha_latifolia,(Acoelorrhaphe_wrightii,Areca_vestiaria,Arenga_caudata,Baxteria_australis,Bismarckia_nobilis,Borassodendron_machadonis,Brahea_brandegeei,Calamus_caryotoides,Calectasia_narragara,Caryota_mitis,Chamaedorea_seifrizii,Chamaerops_humilis,Chuniophoenix_nana,Cocos_nucifera,Colpothrinax_cookii,Corypha_lecomtei,Dasypogon_bromeliifolius,Elaeis_guineensis,Eremospatha_macrocarpa,Eugeissona_t…
(Typha_latifolia,Acoelorrhaphe_wrightii,Areca_vestiaria,Arenga_caudata,Bismarckia_nobilis,Borassodendron_machadonis,Brahea_brandegeei,Calamus_caryotoides,Calectasia_narragara,Caryota_mitis,Chamaedorea_seifrizii,Chamaerops_humilis,Chuniophoenix_nana,Cocos_nucifera,Colpothrinax_cookii,Corypha_lecomtei,Dasypogon_bromeliifolius,Elaeis_guineensis,Eremospatha_macrocarpa,Eugeissona_tristis,Leucothrinax_…
(Typha_latifolia,Acoelorrhaphe_wrightii,Arenga_caudata,Baxteria_australis,Bismarckia_nobilis,Borassodendron_machadonis,Brahea_brandegeei,Calamus_caryotoides,Calectasia_narragara,Caryota_mitis,Chamaerops_humilis,Chuniophoenix_nana,Colpothrinax_cookii,Corypha_lecomtei,Dasypogon_bromeliifolius,Eremospatha_macrocarpa,Eugeissona_tristis,Kingia_australis,Leucothrinax_morrisii,Licuala_paludosa,Lodoicea_…
(Typha_latifolia,Acoelorrhaphe_wrightii,Areca_vestiaria,Arenga_caudata,Baxteria_australis,Bismarckia_nobilis,Borassodendron_machadonis,Brahea_brandegeei,Calamus_caryotoides,Caryota_mitis,Chamaedorea_seifrizii,Chamaerops_humilis,Chuniophoenix_nana,Cocos_nucifera,Colpothrinax_cookii,Corypha_lecomtei,Elaeis_guineensis,Eremospatha_macrocarpa,Eugeissona_tristis,Kingia_australis,Leucothrinax_morrisii,L…
(Typha_latifolia,Acoelorrhaphe_wrightii,Areca_vestiaria,Arenga_caudata,Bismarckia_nobilis,Borassodendron_machadonis,Brahea_brandegeei,Calamus_caryotoides,Chamaedorea_seifrizii,Chamaerops_humilis,Chuniophoenix_nana,Cocos_nucifera,Colpothrinax_cookii,Corypha_lecomtei,Elaeis_guineensis,Eremospatha_macrocarpa,Eugeissona_tristis,Kingia_australis,Leucothrinax_morrisii,Licuala_paludosa,Lodoicea_maldivic…
(Typha_latifolia,Acoelorrhaphe_wrightii,Areca_vestiaria,Arenga_caudata,Baxteria_australis,Bismarckia_nobilis,Borassodendron_machadonis,Calamus_caryotoides,Calectasia_narragara,Caryota_mitis,Chamaedorea_seifrizii,Chamaerops_humilis,Chuniophoenix_nana,Cocos_nucifera,Colpothrinax_cookii,Corypha_lecomtei,Dasypogon_bromeliifolius,Elaeis_guineensis,Eremospatha_macrocarpa,Eugeissona_tristis,Kingia_austr…
(Typha_latifolia,Acoelorrhaphe_wrightii,Areca_vestiaria,Arenga_caudata,Baxteria_australis,Bismarckia_nobilis,Borassodendron_machadonis,Brahea_brandegeei,Calectasia_narragara,Caryota_mitis,Chamaedorea_seifrizii,Chamaerops_humilis,Chuniophoenix_nana,Cocos_nucifera,Colpothrinax_cookii,Corypha_lecomtei,Dasypogon_bromeliifolius,Elaeis_guineensis,Kingia_australis,Leucothrinax_morrisii,Licuala_paludosa,…
(Typha_latifolia,Acoelorrhaphe_wrightii,Areca_vestiaria,Arenga_caudata,Bismarckia_nobilis,Borassodendron_machadonis,Brahea_brandegeei,Calamus_caryotoides,Caryota_mitis,Chamaedorea_seifrizii,Chamaerops_humilis,Chuniophoenix_nana,Cocos_nucifera,Colpothrinax_cookii,Corypha_lecomtei,Elaeis_guineensis,Eremospatha_macrocarpa,Eugeissona_tristis,Leucothrinax_morrisii,Licuala_paludosa,Lodoicea_maldivica,M…
(Typha_latifolia,(Acoelorrhaphe_wrightii,Areca_vestiaria,Arenga_caudata,Baxteria_australis,Bismarckia_nobilis,Borassodendron_machadonis,Brahea_brandegeei,Calamus_caryotoides,Calectasia_narragara,Caryota_mitis,Chamaedorea_seifrizii,Chamaerops_humilis,Chuniophoenix_nana,Cocos_nucifera,Colpothrinax_cookii,Corypha_lecomtei,Dasypogon_bromeliifolius,Elaeis_guineensis,Eremospatha_macrocarpa,Eugeissona_t…
(Typha_latifolia,Calectasia_narragara,(Acoelorrhaphe_wrightii,Areca_vestiaria,Arenga_caudata,Baxteria_australis,Bismarckia_nobilis,Borassodendron_machadonis,Brahea_brandegeei,Calamus_caryotoides,Caryota_mitis,Chamaedorea_seifrizii,Chamaerops_humilis,Chuniophoenix_nana,Cocos_nucifera,Colpothrinax_cookii,Corypha_lecomtei,Dasypogon_bromeliifolius,Elaeis_guineensis,Eremospatha_macrocarpa,Eugeissona_t…
(Typha_latifolia,Baxteria_australis,Calectasia_narragara,Dasypogon_bromeliifolius,Kingia_australis,Phoenix_dactylifera,Wallichia_densiflora,(Acoelorrhaphe_wrightii,Areca_vestiaria,Arenga_caudata,Bismarckia_nobilis,Borassodendron_machadonis,Brahea_brandegeei,Calamus_caryotoides,Caryota_mitis,Chamaedorea_seifrizii,Chamaerops_humilis,Chuniophoenix_nana,Cocos_nucifera,Colpothrinax_cookii,Corypha_leco…
(Typha_latifolia,(Acoelorrhaphe_wrightii,Areca_vestiaria,Arenga_caudata,Baxteria_australis,Bismarckia_nobilis,Borassodendron_machadonis,Brahea_brandegeei,Calamus_caryotoides,Calectasia_narragara,Caryota_mitis,Chamaedorea_seifrizii,Chamaerops_humilis,Chuniophoenix_nana,Cocos_nucifera,Colpothrinax_cookii,Corypha_lecomtei,Dasypogon_bromeliifolius,Elaeis_guineensis,Eremospatha_macrocarpa,Eugeissona_t…
(Typha_latifolia,Acoelorrhaphe_wrightii,Areca_vestiaria,Arenga_caudata,Baxteria_australis,Brahea_brandegeei,Calamus_caryotoides,Calectasia_narragara,Caryota_mitis,Chamaedorea_seifrizii,Chamaerops_humilis,Chuniophoenix_nana,Cocos_nucifera,Colpothrinax_cookii,Dasypogon_bromeliifolius,Elaeis_guineensis,Eremospatha_macrocarpa,Eugeissona_tristis,Leucothrinax_morrisii,Licuala_paludosa,Mauritia_flexuosa…
(Typha_latifolia,Acoelorrhaphe_wrightii,Areca_vestiaria,Arenga_caudata,Baxteria_australis,Bismarckia_nobilis,Borassodendron_machadonis,Brahea_brandegeei,Calectasia_narragara,Caryota_mitis,Chamaedorea_seifrizii,Chamaerops_humilis,Chuniophoenix_nana,Cocos_nucifera,Colpothrinax_cookii,Corypha_lecomtei,Dasypogon_bromeliifolius,Elaeis_guineensis,Kingia_australis,Leucothrinax_morrisii,Licuala_paludosa,…
(Typha_latifolia,Areca_vestiaria,Arenga_caudata,Baxteria_australis,Bismarckia_nobilis,Borassodendron_machadonis,Calamus_caryotoides,Calectasia_narragara,Caryota_mitis,Chamaedorea_seifrizii,Chuniophoenix_nana,Cocos_nucifera,Corypha_lecomtei,Dasypogon_bromeliifolius,Elaeis_guineensis,Eremospatha_macrocarpa,Eugeissona_tristis,Kingia_australis,Leucothrinax_morrisii,Lodoicea_maldivica,Mauritia_flexuos…
(Typha_latifolia,(Acoelorrhaphe_wrightii,Areca_vestiaria,Arenga_caudata,Baxteria_australis,Bismarckia_nobilis,Borassodendron_machadonis,Brahea_brandegeei,Calamus_caryotoides,Calectasia_narragara,Caryota_mitis,Chamaedorea_seifrizii,Chamaerops_humilis,Chuniophoenix_nana,Cocos_nucifera,Colpothrinax_cookii,Corypha_lecomtei,Dasypogon_bromeliifolius,Elaeis_guineensis,Eremospatha_macrocarpa,Eugeissona_t…
(Typha_latifolia,Baxteria_australis,Calectasia_narragara,Dasypogon_bromeliifolius,Kingia_australis,(Acoelorrhaphe_wrightii,Areca_vestiaria,Arenga_caudata,Bismarckia_nobilis,Borassodendron_machadonis,Brahea_brandegeei,Calamus_caryotoides,Caryota_mitis,Chamaedorea_seifrizii,Chamaerops_humilis,Chuniophoenix_nana,Cocos_nucifera,Colpothrinax_cookii,Corypha_lecomtei,Elaeis_guineensis,Eremospatha_macroc…
(Typha_latifolia,Acoelorrhaphe_wrightii,Areca_vestiaria,Arenga_caudata,Bismarckia_nobilis,Borassodendron_machadonis,Brahea_brandegeei,Calamus_caryotoides,Calectasia_narragara,Caryota_mitis,Chamaedorea_seifrizii,Chamaerops_humilis,Chuniophoenix_nana,Cocos_nucifera,Colpothrinax_cookii,Corypha_lecomtei,Dasypogon_bromeliifolius,Elaeis_guineensis,Eremospatha_macrocarpa,Eugeissona_tristis,Kingia_austra…
(Typha_latifolia,Acoelorrhaphe_wrightii,Areca_vestiaria,Arenga_caudata,Baxteria_australis,Bismarckia_nobilis,Borassodendron_machadonis,Brahea_brandegeei,Calamus_caryotoides,Calectasia_narragara,Caryota_mitis,Chamaedorea_seifrizii,Chamaerops_humilis,Chuniophoenix_nana,Cocos_nucifera,Colpothrinax_cookii,Corypha_lecomtei,Dasypogon_bromeliifolius,Elaeis_guineensis,Eremospatha_macrocarpa,Kingia_austra…
(Typha_latifolia,(Acoelorrhaphe_wrightii,Areca_vestiaria,Arenga_caudata,Baxteria_australis,Bismarckia_nobilis,Borassodendron_machadonis,Brahea_brandegeei,Calamus_caryotoides,Calectasia_narragara,Caryota_mitis,Chamaedorea_seifrizii,Chamaerops_humilis,Chuniophoenix_nana,Cocos_nucifera,Colpothrinax_cookii,Corypha_lecomtei,Dasypogon_bromeliifolius,Elaeis_guineensis,Eremospatha_macrocarpa,Eugeissona_t…
(Typha_latifolia,(Acoelorrhaphe_wrightii,Areca_vestiaria,Arenga_caudata,Baxteria_australis,Bismarckia_nobilis,Borassodendron_machadonis,Brahea_brandegeei,Calamus_caryotoides,Calectasia_narragara,Caryota_mitis,Chamaedorea_seifrizii,Chamaerops_humilis,Chuniophoenix_nana,Cocos_nucifera,Colpothrinax_cookii,Corypha_lecomtei,Dasypogon_bromeliifolius,Elaeis_guineensis,Eremospatha_macrocarpa,Eugeissona_t…
(Typha_latifolia,Acoelorrhaphe_wrightii,Areca_vestiaria,Baxteria_australis,Brahea_brandegeei,Calamus_caryotoides,Calectasia_narragara,Chamaedorea_seifrizii,Chamaerops_humilis,Chuniophoenix_nana,Cocos_nucifera,Colpothrinax_cookii,Corypha_lecomtei,Dasypogon_bromeliifolius,Elaeis_guineensis,Eremospatha_macrocarpa,Eugeissona_tristis,Kingia_australis,Leucothrinax_morrisii,Licuala_paludosa,Mauritia_fle…
(Typha_latifolia,Nypa_fruticans,(Acoelorrhaphe_wrightii,Areca_vestiaria,Arenga_caudata,Baxteria_australis,Bismarckia_nobilis,Borassodendron_machadonis,Brahea_brandegeei,Calamus_caryotoides,Calectasia_narragara,Caryota_mitis,Chamaedorea_seifrizii,Chamaerops_humilis,Chuniophoenix_nana,Cocos_nucifera,Colpothrinax_cookii,Corypha_lecomtei,Dasypogon_bromeliifolius,Elaeis_guineensis,Eremospatha_macrocar…
(Typha_latifolia,Acoelorrhaphe_wrightii,Areca_vestiaria,Arenga_caudata,Bismarckia_nobilis,Borassodendron_machadonis,Brahea_brandegeei,Calamus_caryotoides,Caryota_mitis,Chamaedorea_seifrizii,Chamaerops_humilis,Chuniophoenix_nana,Cocos_nucifera,Colpothrinax_cookii,Corypha_lecomtei,Dasypogon_bromeliifolius,Elaeis_guineensis,Eremospatha_macrocarpa,Eugeissona_tristis,Leucothrinax_morrisii,Licuala_palu…
(Typha_latifolia,Baxteria_australis,Calectasia_narragara,Dasypogon_bromeliifolius,Kingia_australis,(Acoelorrhaphe_wrightii,Areca_vestiaria,Arenga_caudata,Bismarckia_nobilis,Borassodendron_machadonis,Brahea_brandegeei,Calamus_caryotoides,Caryota_mitis,Chamaedorea_seifrizii,Chamaerops_humilis,Chuniophoenix_nana,Cocos_nucifera,Colpothrinax_cookii,Corypha_lecomtei,Elaeis_guineensis,Eremospatha_macroc…
(Typha_latifolia,Acoelorrhaphe_wrightii,Areca_vestiaria,Arenga_caudata,Bismarckia_nobilis,Borassodendron_machadonis,Brahea_brandegeei,Calamus_caryotoides,Caryota_mitis,Chamaedorea_seifrizii,Chamaerops_humilis,Chuniophoenix_nana,Cocos_nucifera,Colpothrinax_cookii,Corypha_lecomtei,Elaeis_guineensis,Eremospatha_macrocarpa,Eugeissona_tristis,Leucothrinax_morrisii,Licuala_paludosa,Lodoicea_maldivica,M…
(Typha_latifolia,(Acoelorrhaphe_wrightii,Areca_vestiaria,Arenga_caudata,Baxteria_australis,Bismarckia_nobilis,Borassodendron_machadonis,Brahea_brandegeei,Calamus_caryotoides,Calectasia_narragara,Caryota_mitis,Chamaedorea_seifrizii,Chamaerops_humilis,Chuniophoenix_nana,Cocos_nucifera,Colpothrinax_cookii,Corypha_lecomtei,Dasypogon_bromeliifolius,Elaeis_guineensis,Eremospatha_macrocarpa,Eugeissona_t…
(Typha_latifolia,(Acoelorrhaphe_wrightii,Areca_vestiaria,Arenga_caudata,Baxteria_australis,Bismarckia_nobilis,Borassodendron_machadonis,Brahea_brandegeei,Calamus_caryotoides,Calectasia_narragara,Caryota_mitis,Chamaedorea_seifrizii,Chamaerops_humilis,Chuniophoenix_nana,Cocos_nucifera,Colpothrinax_cookii,Corypha_lecomtei,Dasypogon_bromeliifolius,Elaeis_guineensis,Eremospatha_macrocarpa,Eugeissona_t…
(Typha_latifolia,Acoelorrhaphe_wrightii,Areca_vestiaria,Arenga_caudata,Bismarckia_nobilis,Borassodendron_machadonis,Brahea_brandegeei,Caryota_mitis,Chamaedorea_seifrizii,Chamaerops_humilis,Chuniophoenix_nana,Cocos_nucifera,Colpothrinax_cookii,Corypha_lecomtei,Elaeis_guineensis,Leucothrinax_morrisii,Licuala_paludosa,Lodoicea_maldivica,Phoenix_dactylifera,Phytelephas_aequatorialis,Pritchardia_thurs…
(Typha_latifolia,Acoelorrhaphe_wrightii,Areca_vestiaria,Baxteria_australis,Brahea_brandegeei,Calamus_caryotoides,Calectasia_narragara,Chamaedorea_seifrizii,Chamaerops_humilis,Cocos_nucifera,Colpothrinax_cookii,Dasypogon_bromeliifolius,Elaeis_guineensis,Eremospatha_macrocarpa,Eugeissona_tristis,Kingia_australis,Leucothrinax_morrisii,Licuala_paludosa,Mauritia_flexuosa,Metroxylon_warbergii,Nypa_frut…
(Typha_latifolia,Acoelorrhaphe_wrightii,Areca_vestiaria,Arenga_caudata,Bismarckia_nobilis,Borassodendron_machadonis,Brahea_brandegeei,Calamus_caryotoides,Caryota_mitis,Chamaedorea_seifrizii,Chamaerops_humilis,Chuniophoenix_nana,Cocos_nucifera,Colpothrinax_cookii,Corypha_lecomtei,Elaeis_guineensis,Eremospatha_macrocarpa,Eugeissona_tristis,Leucothrinax_morrisii,Licuala_paludosa,Lodoicea_maldivica,M…
(Typha_latifolia,Acoelorrhaphe_wrightii,Areca_vestiaria,Arenga_caudata,Baxteria_australis,Bismarckia_nobilis,Borassodendron_machadonis,Brahea_brandegeei,Calectasia_narragara,Caryota_mitis,Chamaedorea_seifrizii,Chamaerops_humilis,Chuniophoenix_nana,Cocos_nucifera,Colpothrinax_cookii,Corypha_lecomtei,Dasypogon_bromeliifolius,Elaeis_guineensis,Eremospatha_macrocarpa,Eugeissona_tristis,Kingia_austral…
(Typha_latifolia,Acoelorrhaphe_wrightii,Areca_vestiaria,Arenga_caudata,Bismarckia_nobilis,Borassodendron_machadonis,Brahea_brandegeei,Calectasia_narragara,Caryota_mitis,Chamaerops_humilis,Chuniophoenix_nana,Cocos_nucifera,Colpothrinax_cookii,Corypha_lecomtei,Dasypogon_bromeliifolius,Elaeis_guineensis,Kingia_australis,Leucothrinax_morrisii,Licuala_paludosa,Lodoicea_maldivica,Nypa_fruticans,Phoenix…
(Typha_latifolia,Calectasia_narragara,Dasypogon_bromeliifolius,Kingia_australis,Nypa_fruticans,(Acoelorrhaphe_wrightii,Areca_vestiaria,Arenga_caudata,Baxteria_australis,Bismarckia_nobilis,Borassodendron_machadonis,Brahea_brandegeei,Calamus_caryotoides,Caryota_mitis,Chamaedorea_seifrizii,Chamaerops_humilis,Chuniophoenix_nana,Cocos_nucifera,Colpothrinax_cookii,Corypha_lecomtei,Elaeis_guineensis,Ere…
(Typha_latifolia,(Acoelorrhaphe_wrightii,Areca_vestiaria,Arenga_caudata,Baxteria_australis,Bismarckia_nobilis,Borassodendron_machadonis,Brahea_brandegeei,Calamus_caryotoides,Calectasia_narragara,Caryota_mitis,Chamaedorea_seifrizii,Chamaerops_humilis,Chuniophoenix_nana,Cocos_nucifera,Colpothrinax_cookii,Corypha_lecomtei,Dasypogon_bromeliifolius,Elaeis_guineensis,Eremospatha_macrocarpa,Eugeissona_t…
(Typha_latifolia,(Acoelorrhaphe_wrightii,Areca_vestiaria,Arenga_caudata,Baxteria_australis,Bismarckia_nobilis,Borassodendron_machadonis,Brahea_brandegeei,Calamus_caryotoides,Calectasia_narragara,Caryota_mitis,Chamaedorea_seifrizii,Chamaerops_humilis,Chuniophoenix_nana,Cocos_nucifera,Colpothrinax_cookii,Corypha_lecomtei,Dasypogon_bromeliifolius,Elaeis_guineensis,Eremospatha_macrocarpa,Eugeissona_t…
(Typha_latifolia,Acoelorrhaphe_wrightii,Areca_vestiaria,Arenga_caudata,Baxteria_australis,Bismarckia_nobilis,Borassodendron_machadonis,Brahea_brandegeei,Calectasia_narragara,Caryota_mitis,Chamaedorea_seifrizii,Chamaerops_humilis,Chuniophoenix_nana,Cocos_nucifera,Colpothrinax_cookii,Corypha_lecomtei,Dasypogon_bromeliifolius,Elaeis_guineensis,Eremospatha_macrocarpa,Eugeissona_tristis,Kingia_austral…
(Typha_latifolia,Eugeissona_tristis,Nypa_fruticans,(Acoelorrhaphe_wrightii,Areca_vestiaria,Arenga_caudata,Baxteria_australis,Bismarckia_nobilis,Borassodendron_machadonis,Brahea_brandegeei,Calamus_caryotoides,Calectasia_narragara,Caryota_mitis,Chamaedorea_seifrizii,Chamaerops_humilis,Chuniophoenix_nana,Cocos_nucifera,Colpothrinax_cookii,Corypha_lecomtei,Dasypogon_bromeliifolius,Elaeis_guineensis,E…
(Typha_latifolia,Acoelorrhaphe_wrightii,Areca_vestiaria,Arenga_caudata,Baxteria_australis,Bismarckia_nobilis,Borassodendron_machadonis,Brahea_brandegeei,Calectasia_narragara,Caryota_mitis,Chamaedorea_seifrizii,Chamaerops_humilis,Chuniophoenix_nana,Cocos_nucifera,Colpothrinax_cookii,Corypha_lecomtei,Dasypogon_bromeliifolius,Elaeis_guineensis,Kingia_australis,Leucothrinax_morrisii,Licuala_paludosa,…
(Typha_latifolia,Acoelorrhaphe_wrightii,Areca_vestiaria,Arenga_caudata,Baxteria_australis,Bismarckia_nobilis,Borassodendron_machadonis,Brahea_brandegeei,Calamus_caryotoides,Calectasia_narragara,Caryota_mitis,Chamaedorea_seifrizii,Chamaerops_humilis,Chuniophoenix_nana,Cocos_nucifera,Colpothrinax_cookii,Corypha_lecomtei,Elaeis_guineensis,Eremospatha_macrocarpa,Eugeissona_tristis,Kingia_australis,Le…
(Typha_latifolia,Baxteria_australis,Veitchia_arecina,(Acoelorrhaphe_wrightii,Areca_vestiaria,Arenga_caudata,Bismarckia_nobilis,Borassodendron_machadonis,Brahea_brandegeei,Calamus_caryotoides,Calectasia_narragara,Caryota_mitis,Chamaedorea_seifrizii,Chamaerops_humilis,Chuniophoenix_nana,Cocos_nucifera,Colpothrinax_cookii,Corypha_lecomtei,Dasypogon_bromeliifolius,Elaeis_guineensis,Eremospatha_macroc…
(Typha_latifolia,Acoelorrhaphe_wrightii,Areca_vestiaria,Baxteria_australis,Brahea_brandegeei,Calectasia_narragara,Chamaedorea_seifrizii,Chamaerops_humilis,Chuniophoenix_nana,Cocos_nucifera,Colpothrinax_cookii,Corypha_lecomtei,Dasypogon_bromeliifolius,Elaeis_guineensis,Kingia_australis,Leucothrinax_morrisii,Licuala_paludosa,Nypa_fruticans,Phoenix_dactylifera,Phytelephas_aequatorialis,Pritchardia_t…
(Typha_latifolia,Tahina_spectabilis_noIR,(Acoelorrhaphe_wrightii,Areca_vestiaria,Arenga_caudata,Baxteria_australis,Bismarckia_nobilis,Borassodendron_machadonis,Brahea_brandegeei,Calamus_caryotoides,Calectasia_narragara,Caryota_mitis,Chamaedorea_seifrizii,Chamaerops_humilis,Chuniophoenix_nana,Cocos_nucifera,Colpothrinax_cookii,Corypha_lecomtei,Dasypogon_bromeliifolius,Elaeis_guineensis,Eremospatha…
(Typha_latifolia,Acoelorrhaphe_wrightii,Areca_vestiaria,Arenga_caudata,Baxteria_australis,Bismarckia_nobilis,Borassodendron_machadonis,Brahea_brandegeei,Caryota_mitis,Chamaedorea_seifrizii,Chamaerops_humilis,Chuniophoenix_nana,Cocos_nucifera,Colpothrinax_cookii,Corypha_lecomtei,Dasypogon_bromeliifolius,Elaeis_guineensis,Kingia_australis,Leucothrinax_morrisii,Licuala_paludosa,Lodoicea_maldivica,Ny…
(Typha_latifolia,Calectasia_narragara,(Acoelorrhaphe_wrightii,Areca_vestiaria,Arenga_caudata,Baxteria_australis,Bismarckia_nobilis,Borassodendron_machadonis,Brahea_brandegeei,Calamus_caryotoides,Caryota_mitis,Chamaedorea_seifrizii,Chamaerops_humilis,Chuniophoenix_nana,Cocos_nucifera,Colpothrinax_cookii,Corypha_lecomtei,Dasypogon_bromeliifolius,Elaeis_guineensis,Eremospatha_macrocarpa,Eugeissona_t…
(Typha_latifolia,Acoelorrhaphe_wrightii,Areca_vestiaria,Arenga_caudata,Baxteria_australis,Bismarckia_nobilis,Borassodendron_machadonis,Brahea_brandegeei,Calamus_caryotoides,Calectasia_narragara,Caryota_mitis,Chamaedorea_seifrizii,Chamaerops_humilis,Chuniophoenix_nana,Cocos_nucifera,Colpothrinax_cookii,Corypha_lecomtei,Dasypogon_bromeliifolius,Elaeis_guineensis,Eremospatha_macrocarpa,Eugeissona_tr…
(Typha_latifolia,Baxteria_australis,Calectasia_narragara,Dasypogon_bromeliifolius,Kingia_australis,(Acoelorrhaphe_wrightii,Areca_vestiaria,Arenga_caudata,Bismarckia_nobilis,Borassodendron_machadonis,Brahea_brandegeei,Calamus_caryotoides,Caryota_mitis,Chamaedorea_seifrizii,Chamaerops_humilis,Chuniophoenix_nana,Cocos_nucifera,Colpothrinax_cookii,Corypha_lecomtei,Elaeis_guineensis,Eremospatha_macroc…
(Typha_latifolia,Acoelorrhaphe_wrightii,Arenga_caudata,Baxteria_australis,Bismarckia_nobilis,Borassodendron_machadonis,Brahea_brandegeei,Calamus_caryotoides,Calectasia_narragara,Caryota_mitis,Chamaedorea_seifrizii,Chamaerops_humilis,Chuniophoenix_nana,Cocos_nucifera,Colpothrinax_cookii,Corypha_lecomtei,Dasypogon_bromeliifolius,Elaeis_guineensis,Eremospatha_macrocarpa,Eugeissona_tristis,Kingia_aus…
(Typha_latifolia,Acoelorrhaphe_wrightii,Areca_vestiaria,Arenga_caudata,Baxteria_australis,Bismarckia_nobilis,Borassodendron_machadonis,Brahea_brandegeei,Calamus_caryotoides,Caryota_mitis,Chamaedorea_seifrizii,Chamaerops_humilis,Chuniophoenix_nana,Cocos_nucifera,Colpothrinax_cookii,Corypha_lecomtei,Elaeis_guineensis,Eremospatha_macrocarpa,Eugeissona_tristis,Kingia_australis,Leucothrinax_morrisii,L…
(Typha_latifolia,Chamaedorea_seifrizii,Corypha_lecomtei,(Acoelorrhaphe_wrightii,Areca_vestiaria,Arenga_caudata,Baxteria_australis,Bismarckia_nobilis,Borassodendron_machadonis,Brahea_brandegeei,Calamus_caryotoides,Calectasia_narragara,Caryota_mitis,Chamaerops_humilis,Chuniophoenix_nana,Cocos_nucifera,Colpothrinax_cookii,Dasypogon_bromeliifolius,Elaeis_guineensis,Eremospatha_macrocarpa,Eugeissona_t…
(Typha_latifolia,Acoelorrhaphe_wrightii,Areca_vestiaria,Arenga_caudata,Bismarckia_nobilis,Borassodendron_machadonis,Brahea_brandegeei,Calamus_caryotoides,Caryota_mitis,Chamaedorea_seifrizii,Chamaerops_humilis,Chuniophoenix_nana,Cocos_nucifera,Colpothrinax_cookii,Corypha_lecomtei,Elaeis_guineensis,Eremospatha_macrocarpa,Eugeissona_tristis,Leucothrinax_morrisii,Licuala_paludosa,Lodoicea_maldivica,M…
(Typha_latifolia,Baxteria_australis,Calectasia_narragara,Kingia_australis,(Acoelorrhaphe_wrightii,Areca_vestiaria,Arenga_caudata,Bismarckia_nobilis,Borassodendron_machadonis,Brahea_brandegeei,Calamus_caryotoides,Caryota_mitis,Chamaedorea_seifrizii,Chamaerops_humilis,Chuniophoenix_nana,Cocos_nucifera,Colpothrinax_cookii,Corypha_lecomtei,Dasypogon_bromeliifolius,Elaeis_guineensis,Eremospatha_macroc…
(Typha_latifolia,Baxteria_australis,Calectasia_narragara,Dasypogon_bromeliifolius,Kingia_australis,(Acoelorrhaphe_wrightii,Areca_vestiaria,Arenga_caudata,Bismarckia_nobilis,Borassodendron_machadonis,Brahea_brandegeei,Calamus_caryotoides,Caryota_mitis,Chamaedorea_seifrizii,Chamaerops_humilis,Chuniophoenix_nana,Cocos_nucifera,Colpothrinax_cookii,Corypha_lecomtei,Elaeis_guineensis,Eremospatha_macroc…
(Typha_latifolia,Acoelorrhaphe_wrightii,Areca_vestiaria,Arenga_caudata,Bismarckia_nobilis,Borassodendron_machadonis,Brahea_brandegeei,Calamus_caryotoides,Caryota_mitis,Chamaedorea_seifrizii,Chamaerops_humilis,Chuniophoenix_nana,Cocos_nucifera,Colpothrinax_cookii,Corypha_lecomtei,Elaeis_guineensis,Eremospatha_macrocarpa,Eugeissona_tristis,Leucothrinax_morrisii,Licuala_paludosa,Lodoicea_maldivica,M…
(Typha_latifolia,Acoelorrhaphe_wrightii,Arenga_caudata,Baxteria_australis,Bismarckia_nobilis,Borassodendron_machadonis,Brahea_brandegeei,Calamus_caryotoides,Calectasia_narragara,Caryota_mitis,Chamaerops_humilis,Chuniophoenix_nana,Colpothrinax_cookii,Corypha_lecomtei,Dasypogon_bromeliifolius,Eremospatha_macrocarpa,Eugeissona_tristis,Kingia_australis,Leucothrinax_morrisii,Licuala_paludosa,Lodoicea_…
(Typha_latifolia,Acoelorrhaphe_wrightii,Areca_vestiaria,Arenga_caudata,Baxteria_australis,Bismarckia_nobilis,Borassodendron_machadonis,Brahea_brandegeei,Calamus_caryotoides,Calectasia_narragara,Caryota_mitis,Chamaedorea_seifrizii,Chamaerops_humilis,Chuniophoenix_nana,Cocos_nucifera,Colpothrinax_cookii,Corypha_lecomtei,Dasypogon_bromeliifolius,Elaeis_guineensis,Eremospatha_macrocarpa,Eugeissona_tr…
(Typha_latifolia,Acoelorrhaphe_wrightii,Areca_vestiaria,Arenga_caudata,Baxteria_australis,Bismarckia_nobilis,Borassodendron_machadonis,Brahea_brandegeei,Calectasia_narragara,Caryota_mitis,Chamaedorea_seifrizii,Chamaerops_humilis,Chuniophoenix_nana,Cocos_nucifera,Colpothrinax_cookii,Corypha_lecomtei,Dasypogon_bromeliifolius,Elaeis_guineensis,Kingia_australis,Leucothrinax_morrisii,Licuala_paludosa,…
(Typha_latifolia,Acoelorrhaphe_wrightii,Areca_vestiaria,Arenga_caudata,Baxteria_australis,Brahea_brandegeei,Calamus_caryotoides,Calectasia_narragara,Caryota_mitis,Chamaedorea_seifrizii,Chamaerops_humilis,Chuniophoenix_nana,Cocos_nucifera,Colpothrinax_cookii,Corypha_lecomtei,Dasypogon_bromeliifolius,Elaeis_guineensis,Eremospatha_macrocarpa,Eugeissona_tristis,Kingia_australis,Leucothrinax_morrisii,…
(Typha_latifolia,Areca_vestiaria,Arenga_caudata,Bismarckia_nobilis,Borassodendron_machadonis,Calamus_caryotoides,Caryota_mitis,Chamaedorea_seifrizii,Chuniophoenix_nana,Cocos_nucifera,Corypha_lecomtei,Elaeis_guineensis,Eremospatha_macrocarpa,Eugeissona_tristis,Lodoicea_maldivica,Mauritia_flexuosa,Metroxylon_warbergii,Nypa_fruticans,Phoenix_dactylifera,Phytelephas_aequatorialis,Pigafetta_elata,Pseu…
(Typha_latifolia,Acoelorrhaphe_wrightii,Arenga_caudata,Baxteria_australis,Bismarckia_nobilis,Borassodendron_machadonis,Brahea_brandegeei,Calamus_caryotoides,Calectasia_narragara,Caryota_mitis,Chamaedorea_seifrizii,Chamaerops_humilis,Chuniophoenix_nana,Cocos_nucifera,Colpothrinax_cookii,Corypha_lecomtei,Dasypogon_bromeliifolius,Elaeis_guineensis,Eremospatha_macrocarpa,Eugeissona_tristis,Kingia_aus…
(Typha_latifolia,Borassodendron_machadonis,(Acoelorrhaphe_wrightii,Areca_vestiaria,Arenga_caudata,Baxteria_australis,Bismarckia_nobilis,Brahea_brandegeei,Calamus_caryotoides,Calectasia_narragara,Caryota_mitis,Chamaedorea_seifrizii,Chamaerops_humilis,Chuniophoenix_nana,Cocos_nucifera,Colpothrinax_cookii,Corypha_lecomtei,Dasypogon_bromeliifolius,Elaeis_guineensis,Eremospatha_macrocarpa,Eugeissona_t…
(Typha_latifolia,Areca_vestiaria,Chamaedorea_seifrizii,Veitchia_arecina,(Acoelorrhaphe_wrightii,Arenga_caudata,Baxteria_australis,Bismarckia_nobilis,Borassodendron_machadonis,Brahea_brandegeei,Calamus_caryotoides,Calectasia_narragara,Caryota_mitis,Chamaerops_humilis,Chuniophoenix_nana,Cocos_nucifera,Colpothrinax_cookii,Corypha_lecomtei,Dasypogon_bromeliifolius,Elaeis_guineensis,Eremospatha_macroc…
(Typha_latifolia,Acoelorrhaphe_wrightii,Areca_vestiaria,Baxteria_australis,Bismarckia_nobilis,Borassodendron_machadonis,Brahea_brandegeei,Calamus_caryotoides,Chamaedorea_seifrizii,Chamaerops_humilis,Chuniophoenix_nana,Cocos_nucifera,Colpothrinax_cookii,Corypha_lecomtei,Dasypogon_bromeliifolius,Elaeis_guineensis,Eremospatha_macrocarpa,Eugeissona_tristis,Kingia_australis,Leucothrinax_morrisii,Licua…
(Typha_latifolia,Acoelorrhaphe_wrightii,Areca_vestiaria,Arenga_caudata,Baxteria_australis,Bismarckia_nobilis,Borassodendron_machadonis,Brahea_brandegeei,Calectasia_narragara,Caryota_mitis,Chamaedorea_seifrizii,Chamaerops_humilis,Chuniophoenix_nana,Cocos_nucifera,Colpothrinax_cookii,Corypha_lecomtei,Dasypogon_bromeliifolius,Elaeis_guineensis,Eremospatha_macrocarpa,Eugeissona_tristis,Kingia_austral…
(Typha_latifolia,Acoelorrhaphe_wrightii,Areca_vestiaria,Arenga_caudata,Baxteria_australis,Bismarckia_nobilis,Borassodendron_machadonis,Brahea_brandegeei,Calamus_caryotoides,Calectasia_narragara,Caryota_mitis,Chamaedorea_seifrizii,Chamaerops_humilis,Chuniophoenix_nana,Cocos_nucifera,Colpothrinax_cookii,Corypha_lecomtei,Elaeis_guineensis,Eremospatha_macrocarpa,Eugeissona_tristis,Kingia_australis,Le…
(Typha_latifolia,Acoelorrhaphe_wrightii,Areca_vestiaria,Arenga_caudata,Bismarckia_nobilis,Borassodendron_machadonis,Brahea_brandegeei,Calamus_caryotoides,Calectasia_narragara,Caryota_mitis,Chamaedorea_seifrizii,Chamaerops_humilis,Chuniophoenix_nana,Colpothrinax_cookii,Corypha_lecomtei,Dasypogon_bromeliifolius,Eremospatha_macrocarpa,Eugeissona_tristis,Leucothrinax_morrisii,Licuala_paludosa,Lodoice…
(Typha_latifolia,Acoelorrhaphe_wrightii,Areca_vestiaria,Arenga_caudata,Baxteria_australis,Brahea_brandegeei,Calamus_caryotoides,Calectasia_narragara,Caryota_mitis,Chamaedorea_seifrizii,Chamaerops_humilis,Chuniophoenix_nana,Cocos_nucifera,Colpothrinax_cookii,Corypha_lecomtei,Dasypogon_bromeliifolius,Elaeis_guineensis,Eremospatha_macrocarpa,Eugeissona_tristis,Kingia_australis,Leucothrinax_morrisii,…
(Typha_latifolia,Calectasia_narragara,Dasypogon_bromeliifolius,Eugeissona_tristis,Phoenix_dactylifera,(Acoelorrhaphe_wrightii,Areca_vestiaria,Arenga_caudata,Baxteria_australis,Bismarckia_nobilis,Borassodendron_machadonis,Brahea_brandegeei,Calamus_caryotoides,Caryota_mitis,Chamaedorea_seifrizii,Chamaerops_humilis,Chuniophoenix_nana,Cocos_nucifera,Colpothrinax_cookii,Corypha_lecomtei,Elaeis_guineen…
(Typha_latifolia,(Acoelorrhaphe_wrightii,Areca_vestiaria,Arenga_caudata,Baxteria_australis,Bismarckia_nobilis,Borassodendron_machadonis,Brahea_brandegeei,Calamus_caryotoides,Calectasia_narragara,Caryota_mitis,Chamaedorea_seifrizii,Chamaerops_humilis,Chuniophoenix_nana,Cocos_nucifera,Colpothrinax_cookii,Corypha_lecomtei,Dasypogon_bromeliifolius,Elaeis_guineensis,Eremospatha_macrocarpa,Eugeissona_t…
(Typha_latifolia,Calectasia_narragara,(Acoelorrhaphe_wrightii,Areca_vestiaria,Arenga_caudata,Baxteria_australis,Bismarckia_nobilis,Borassodendron_machadonis,Brahea_brandegeei,Calamus_caryotoides,Caryota_mitis,Chamaedorea_seifrizii,Chamaerops_humilis,Chuniophoenix_nana,Cocos_nucifera,Colpothrinax_cookii,Corypha_lecomtei,Dasypogon_bromeliifolius,Elaeis_guineensis,Eremospatha_macrocarpa,Eugeissona_t…
(Typha_latifolia,Acoelorrhaphe_wrightii,Areca_vestiaria,Arenga_caudata,Baxteria_australis,Bismarckia_nobilis,Borassodendron_machadonis,Brahea_brandegeei,Calectasia_narragara,Caryota_mitis,Chamaedorea_seifrizii,Chamaerops_humilis,Chuniophoenix_nana,Cocos_nucifera,Colpothrinax_cookii,Corypha_lecomtei,Dasypogon_bromeliifolius,Elaeis_guineensis,Kingia_australis,Leucothrinax_morrisii,Licuala_paludosa,…
(Typha_latifolia,Acoelorrhaphe_wrightii,Areca_vestiaria,Arenga_caudata,Bismarckia_nobilis,Borassodendron_machadonis,Brahea_brandegeei,Calamus_caryotoides,Caryota_mitis,Chamaedorea_seifrizii,Chamaerops_humilis,Chuniophoenix_nana,Cocos_nucifera,Colpothrinax_cookii,Corypha_lecomtei,Elaeis_guineensis,Eremospatha_macrocarpa,Eugeissona_tristis,Leucothrinax_morrisii,Licuala_paludosa,Lodoicea_maldivica,M…
(Typha_latifolia,(Acoelorrhaphe_wrightii,Areca_vestiaria,Arenga_caudata,Baxteria_australis,Bismarckia_nobilis,Borassodendron_machadonis,Brahea_brandegeei,Calamus_caryotoides,Calectasia_narragara,Caryota_mitis,Chamaedorea_seifrizii,Chamaerops_humilis,Chuniophoenix_nana,Cocos_nucifera,Colpothrinax_cookii,Corypha_lecomtei,Dasypogon_bromeliifolius,Elaeis_guineensis,Eremospatha_macrocarpa,Eugeissona_t…
(Typha_latifolia,(Acoelorrhaphe_wrightii,Areca_vestiaria,Arenga_caudata,Baxteria_australis,Bismarckia_nobilis,Borassodendron_machadonis,Brahea_brandegeei,Calamus_caryotoides,Calectasia_narragara,Caryota_mitis,Chamaedorea_seifrizii,Chamaerops_humilis,Chuniophoenix_nana,Cocos_nucifera,Colpothrinax_cookii,Corypha_lecomtei,Dasypogon_bromeliifolius,Elaeis_guineensis,Eremospatha_macrocarpa,Eugeissona_t…
(Typha_latifolia,Baxteria_australis,Calectasia_narragara,Dasypogon_bromeliifolius,Kingia_australis,(Acoelorrhaphe_wrightii,Areca_vestiaria,Arenga_caudata,Bismarckia_nobilis,Borassodendron_machadonis,Brahea_brandegeei,Calamus_caryotoides,Caryota_mitis,Chamaedorea_seifrizii,Chamaerops_humilis,Chuniophoenix_nana,Cocos_nucifera,Colpothrinax_cookii,Corypha_lecomtei,Elaeis_guineensis,Eremospatha_macroc…
(Typha_latifolia,Acoelorrhaphe_wrightii,Areca_vestiaria,Arenga_caudata,Bismarckia_nobilis,Borassodendron_machadonis,Brahea_brandegeei,Calamus_caryotoides,Caryota_mitis,Chamaedorea_seifrizii,Chamaerops_humilis,Chuniophoenix_nana,Cocos_nucifera,Colpothrinax_cookii,Corypha_lecomtei,Elaeis_guineensis,Eremospatha_macrocarpa,Eugeissona_tristis,Leucothrinax_morrisii,Licuala_paludosa,Lodoicea_maldivica,M…
(Typha_latifolia,Acoelorrhaphe_wrightii,Areca_vestiaria,Arenga_caudata,Baxteria_australis,Bismarckia_nobilis,Borassodendron_machadonis,Brahea_brandegeei,Calamus_caryotoides,Caryota_mitis,Chamaedorea_seifrizii,Chamaerops_humilis,Chuniophoenix_nana,Cocos_nucifera,Colpothrinax_cookii,Corypha_lecomtei,Elaeis_guineensis,Eremospatha_macrocarpa,Eugeissona_tristis,Kingia_australis,Leucothrinax_morrisii,L…
(Typha_latifolia,Baxteria_australis,Calamus_caryotoides,Calectasia_narragara,Dasypogon_bromeliifolius,Eremospatha_macrocarpa,Eugeissona_tristis,Kingia_australis,Mauritia_flexuosa,Metroxylon_warbergii,Pigafetta_elata,Salacca_ramosiana,(Acoelorrhaphe_wrightii,Areca_vestiaria,Arenga_caudata,Bismarckia_nobilis,Borassodendron_machadonis,Brahea_brandegeei,Caryota_mitis,Chamaedorea_seifrizii,Chamaerops_…
(Typha_latifolia,(Acoelorrhaphe_wrightii,Areca_vestiaria,Arenga_caudata,Baxteria_australis,Bismarckia_nobilis,Borassodendron_machadonis,Brahea_brandegeei,Calamus_caryotoides,Calectasia_narragara,Caryota_mitis,Chamaedorea_seifrizii,Chamaerops_humilis,Chuniophoenix_nana,Cocos_nucifera,Colpothrinax_cookii,Corypha_lecomtei,Dasypogon_bromeliifolius,Elaeis_guineensis,Eremospatha_macrocarpa,Eugeissona_t…
(Typha_latifolia,(Acoelorrhaphe_wrightii,Areca_vestiaria,Arenga_caudata,Baxteria_australis,Bismarckia_nobilis,Borassodendron_machadonis,Brahea_brandegeei,Calamus_caryotoides,Calectasia_narragara,Caryota_mitis,Chamaedorea_seifrizii,Chamaerops_humilis,Chuniophoenix_nana,Cocos_nucifera,Colpothrinax_cookii,Corypha_lecomtei,Dasypogon_bromeliifolius,Elaeis_guineensis,Eremospatha_macrocarpa,Eugeissona_t…
(Typha_latifolia,Areca_vestiaria,Arenga_caudata,Baxteria_australis,Bismarckia_nobilis,Borassodendron_machadonis,Calamus_caryotoides,Caryota_mitis,Chamaedorea_seifrizii,Chuniophoenix_nana,Cocos_nucifera,Corypha_lecomtei,Elaeis_guineensis,Eremospatha_macrocarpa,Eugeissona_tristis,Kingia_australis,Leucothrinax_morrisii,Lodoicea_maldivica,Mauritia_flexuosa,Metroxylon_warbergii,Nypa_fruticans,Phoenix_…
(Typha_latifolia,Acoelorrhaphe_wrightii,Areca_vestiaria,Arenga_caudata,Baxteria_australis,Bismarckia_nobilis,Borassodendron_machadonis,Brahea_brandegeei,Calectasia_narragara,Caryota_mitis,Chamaedorea_seifrizii,Chamaerops_humilis,Chuniophoenix_nana,Cocos_nucifera,Colpothrinax_cookii,Corypha_lecomtei,Dasypogon_bromeliifolius,Elaeis_guineensis,Eremospatha_macrocarpa,Eugeissona_tristis,Kingia_austral…
(Typha_latifolia,Acoelorrhaphe_wrightii,Areca_vestiaria,Baxteria_australis,Bismarckia_nobilis,Borassodendron_machadonis,Brahea_brandegeei,Calamus_caryotoides,Calectasia_narragara,Chamaedorea_seifrizii,Chamaerops_humilis,Chuniophoenix_nana,Cocos_nucifera,Colpothrinax_cookii,Corypha_lecomtei,Dasypogon_bromeliifolius,Elaeis_guineensis,Eremospatha_macrocarpa,Eugeissona_tristis,Kingia_australis,Leucot…
(Typha_latifolia,Acoelorrhaphe_wrightii,Areca_vestiaria,Arenga_caudata,Baxteria_australis,Bismarckia_nobilis,Borassodendron_machadonis,Brahea_brandegeei,Calamus_caryotoides,Caryota_mitis,Chamaedorea_seifrizii,Chamaerops_humilis,Chuniophoenix_nana,Cocos_nucifera,Colpothrinax_cookii,Corypha_lecomtei,Elaeis_guineensis,Eremospatha_macrocarpa,Eugeissona_tristis,Leucothrinax_morrisii,Licuala_paludosa,L…
(Typha_latifolia,(Acoelorrhaphe_wrightii,Areca_vestiaria,Arenga_caudata,Baxteria_australis,Bismarckia_nobilis,Borassodendron_machadonis,Brahea_brandegeei,Calamus_caryotoides,Calectasia_narragara,Caryota_mitis,Chamaedorea_seifrizii,Chamaerops_humilis,Chuniophoenix_nana,Cocos_nucifera,Colpothrinax_cookii,Corypha_lecomtei,Dasypogon_bromeliifolius,Elaeis_guineensis,Eremospatha_macrocarpa,Eugeissona_t…
(Typha_latifolia,Acoelorrhaphe_wrightii,Areca_vestiaria,Arenga_caudata,Bismarckia_nobilis,Borassodendron_machadonis,Brahea_brandegeei,Calamus_caryotoides,Calectasia_narragara,Caryota_mitis,Chamaedorea_seifrizii,Chamaerops_humilis,Chuniophoenix_nana,Cocos_nucifera,Colpothrinax_cookii,Corypha_lecomtei,Dasypogon_bromeliifolius,Elaeis_guineensis,Eremospatha_macrocarpa,Eugeissona_tristis,Leucothrinax_…
(Typha_latifolia,Acoelorrhaphe_wrightii,Areca_vestiaria,Arenga_caudata,Bismarckia_nobilis,Borassodendron_machadonis,Brahea_brandegeei,Calamus_caryotoides,Caryota_mitis,Chamaedorea_seifrizii,Chamaerops_humilis,Chuniophoenix_nana,Cocos_nucifera,Colpothrinax_cookii,Corypha_lecomtei,Elaeis_guineensis,Eremospatha_macrocarpa,Eugeissona_tristis,Leucothrinax_morrisii,Licuala_paludosa,Lodoicea_maldivica,M…
(Typha_latifolia,Wallichia_densiflora,(Acoelorrhaphe_wrightii,Areca_vestiaria,Arenga_caudata,Baxteria_australis,Bismarckia_nobilis,Borassodendron_machadonis,Brahea_brandegeei,Calamus_caryotoides,Calectasia_narragara,Caryota_mitis,Chamaedorea_seifrizii,Chamaerops_humilis,Chuniophoenix_nana,Cocos_nucifera,Colpothrinax_cookii,Corypha_lecomtei,Dasypogon_bromeliifolius,Elaeis_guineensis,Eremospatha_ma…
(Typha_latifolia,Acoelorrhaphe_wrightii,Areca_vestiaria,Arenga_caudata,Baxteria_australis,Bismarckia_nobilis,Borassodendron_machadonis,Brahea_brandegeei,Calectasia_narragara,Caryota_mitis,Chamaerops_humilis,Chuniophoenix_nana,Cocos_nucifera,Colpothrinax_cookii,Corypha_lecomtei,Dasypogon_bromeliifolius,Elaeis_guineensis,Kingia_australis,Leucothrinax_morrisii,Licuala_paludosa,Lodoicea_maldivica,Nyp…
(Typha_latifolia,Baxteria_australis,Calectasia_narragara,Dasypogon_bromeliifolius,Kingia_australis,(Acoelorrhaphe_wrightii,Areca_vestiaria,Arenga_caudata,Bismarckia_nobilis,Borassodendron_machadonis,Brahea_brandegeei,Calamus_caryotoides,Caryota_mitis,Chamaedorea_seifrizii,Chamaerops_humilis,Chuniophoenix_nana,Cocos_nucifera,Colpothrinax_cookii,Corypha_lecomtei,Elaeis_guineensis,Eremospatha_macroc…
(Typha_latifolia,Acoelorrhaphe_wrightii,Areca_vestiaria,Arenga_caudata,Bismarckia_nobilis,Borassodendron_machadonis,Brahea_brandegeei,Calamus_caryotoides,Caryota_mitis,Chamaedorea_seifrizii,Chamaerops_humilis,Chuniophoenix_nana,Cocos_nucifera,Colpothrinax_cookii,Corypha_lecomtei,Elaeis_guineensis,Eremospatha_macrocarpa,Eugeissona_tristis,Leucothrinax_morrisii,Licuala_paludosa,Lodoicea_maldivica,M…
(Typha_latifolia,(Acoelorrhaphe_wrightii,Areca_vestiaria,Arenga_caudata,Baxteria_australis,Bismarckia_nobilis,Borassodendron_machadonis,Brahea_brandegeei,Calamus_caryotoides,Calectasia_narragara,Caryota_mitis,Chamaedorea_seifrizii,Chamaerops_humilis,Chuniophoenix_nana,Cocos_nucifera,Colpothrinax_cookii,Corypha_lecomtei,Dasypogon_bromeliifolius,Elaeis_guineensis,Eremospatha_macrocarpa,Eugeissona_t…
(Typha_latifolia,Arenga_caudata,Baxteria_australis,Calectasia_narragara,Chamaerops_humilis,Dasypogon_bromeliifolius,Kingia_australis,Ravenea_hildebrandtii,(Acoelorrhaphe_wrightii,Areca_vestiaria,Bismarckia_nobilis,Borassodendron_machadonis,Brahea_brandegeei,Calamus_caryotoides,Caryota_mitis,Chamaedorea_seifrizii,Chuniophoenix_nana,Cocos_nucifera,Colpothrinax_cookii,Corypha_lecomtei,Elaeis_guineen…
(Typha_latifolia,Acoelorrhaphe_wrightii,Areca_vestiaria,Arenga_caudata,Baxteria_australis,Bismarckia_nobilis,Borassodendron_machadonis,Brahea_brandegeei,Calamus_caryotoides,Caryota_mitis,Chamaedorea_seifrizii,Chamaerops_humilis,Chuniophoenix_nana,Cocos_nucifera,Colpothrinax_cookii,Corypha_lecomtei,Elaeis_guineensis,Eremospatha_macrocarpa,Eugeissona_tristis,Kingia_australis,Leucothrinax_morrisii,L…
(Typha_latifolia,Acoelorrhaphe_wrightii,Areca_vestiaria,Arenga_caudata,Baxteria_australis,Bismarckia_nobilis,Brahea_brandegeei,Calectasia_narragara,Caryota_mitis,Chamaedorea_seifrizii,Chamaerops_humilis,Chuniophoenix_nana,Cocos_nucifera,Colpothrinax_cookii,Corypha_lecomtei,Dasypogon_bromeliifolius,Elaeis_guineensis,Kingia_australis,Leucothrinax_morrisii,Licuala_paludosa,Lodoicea_maldivica,Nypa_fr…
(Typha_latifolia,Acoelorrhaphe_wrightii,Areca_vestiaria,Arenga_caudata,Bismarckia_nobilis,Borassodendron_machadonis,Brahea_brandegeei,Calamus_caryotoides,Caryota_mitis,Chamaedorea_seifrizii,Chamaerops_humilis,Chuniophoenix_nana,Cocos_nucifera,Colpothrinax_cookii,Corypha_lecomtei,Elaeis_guineensis,Eremospatha_macrocarpa,Eugeissona_tristis,Leucothrinax_morrisii,Licuala_paludosa,Lodoicea_maldivica,M…
(Typha_latifolia,Brahea_brandegeei,Dasypogon_bromeliifolius,Veitchia_arecina,(Acoelorrhaphe_wrightii,Areca_vestiaria,Arenga_caudata,Baxteria_australis,Bismarckia_nobilis,Borassodendron_machadonis,Calamus_caryotoides,Calectasia_narragara,Caryota_mitis,Chamaedorea_seifrizii,Chamaerops_humilis,Chuniophoenix_nana,Cocos_nucifera,Colpothrinax_cookii,Corypha_lecomtei,Elaeis_guineensis,Eremospatha_macroc…
(Typha_latifolia,Calamus_caryotoides,Pigafetta_elata,Trithrinax_brasiliensis,(Acoelorrhaphe_wrightii,Areca_vestiaria,Arenga_caudata,Baxteria_australis,Bismarckia_nobilis,Borassodendron_machadonis,Brahea_brandegeei,Calectasia_narragara,Caryota_mitis,Chamaedorea_seifrizii,Chamaerops_humilis,Chuniophoenix_nana,Cocos_nucifera,Colpothrinax_cookii,Corypha_lecomtei,Dasypogon_bromeliifolius,Elaeis_guinee…
(Typha_latifolia,Baxteria_australis,Calectasia_narragara,Dasypogon_bromeliifolius,Kingia_australis,(Acoelorrhaphe_wrightii,Areca_vestiaria,Arenga_caudata,Bismarckia_nobilis,Borassodendron_machadonis,Brahea_brandegeei,Calamus_caryotoides,Caryota_mitis,Chamaedorea_seifrizii,Chamaerops_humilis,Chuniophoenix_nana,Cocos_nucifera,Colpothrinax_cookii,Corypha_lecomtei,Elaeis_guineensis,Eremospatha_macroc…
(Typha_latifolia,Acoelorrhaphe_wrightii,Areca_vestiaria,Arenga_caudata,Bismarckia_nobilis,Borassodendron_machadonis,Brahea_brandegeei,Calectasia_narragara,Caryota_mitis,Chamaedorea_seifrizii,Chamaerops_humilis,Chuniophoenix_nana,Cocos_nucifera,Colpothrinax_cookii,Corypha_lecomtei,Dasypogon_bromeliifolius,Elaeis_guineensis,Leucothrinax_morrisii,Licuala_paludosa,Lodoicea_maldivica,Mauritia_flexuosa…
(Typha_latifolia,Acoelorrhaphe_wrightii,Areca_vestiaria,Arenga_caudata,Bismarckia_nobilis,Borassodendron_machadonis,Brahea_brandegeei,Caryota_mitis,Chamaedorea_seifrizii,Chamaerops_humilis,Chuniophoenix_nana,Cocos_nucifera,Colpothrinax_cookii,Corypha_lecomtei,Elaeis_guineensis,Leucothrinax_morrisii,Licuala_paludosa,Lodoicea_maldivica,Phoenix_dactylifera,Phytelephas_aequatorialis,Pritchardia_thurs…
(Typha_latifolia,Acoelorrhaphe_wrightii,Areca_vestiaria,Arenga_caudata,Bismarckia_nobilis,Borassodendron_machadonis,Brahea_brandegeei,Caryota_mitis,Chamaedorea_seifrizii,Chamaerops_humilis,Chuniophoenix_nana,Cocos_nucifera,Colpothrinax_cookii,Corypha_lecomtei,Elaeis_guineensis,Leucothrinax_morrisii,Licuala_paludosa,Lodoicea_maldivica,Phoenix_dactylifera,Phytelephas_aequatorialis,Pritchardia_thurs…
(Typha_latifolia,Acoelorrhaphe_wrightii,Areca_vestiaria,Arenga_caudata,Bismarckia_nobilis,Borassodendron_machadonis,Brahea_brandegeei,Caryota_mitis,Chamaedorea_seifrizii,Chamaerops_humilis,Chuniophoenix_nana,Cocos_nucifera,Colpothrinax_cookii,Corypha_lecomtei,Elaeis_guineensis,Leucothrinax_morrisii,Licuala_paludosa,Lodoicea_maldivica,Phoenix_dactylifera,Phytelephas_aequatorialis,Pritchardia_thurs…
(Typha_latifolia,Acoelorrhaphe_wrightii,Areca_vestiaria,Arenga_caudata,Bismarckia_nobilis,Borassodendron_machadonis,Brahea_brandegeei,Calamus_caryotoides,Caryota_mitis,Chamaedorea_seifrizii,Chamaerops_humilis,Chuniophoenix_nana,Cocos_nucifera,Colpothrinax_cookii,Corypha_lecomtei,Elaeis_guineensis,Eremospatha_macrocarpa,Eugeissona_tristis,Leucothrinax_morrisii,Licuala_paludosa,Lodoicea_maldivica,M…
(Typha_latifolia,Bismarckia_nobilis,Borassodendron_machadonis,Calectasia_narragara,Lodoicea_maldivica,Nypa_fruticans,(Acoelorrhaphe_wrightii,Areca_vestiaria,Arenga_caudata,Brahea_brandegeei,Calamus_caryotoides,Caryota_mitis,Chamaedorea_seifrizii,Chamaerops_humilis,Chuniophoenix_nana,Cocos_nucifera,Colpothrinax_cookii,Corypha_lecomtei,Elaeis_guineensis,Eremospatha_macrocarpa,Eugeissona_tristis,Leu…
(Typha_latifolia,Acoelorrhaphe_wrightii,Areca_vestiaria,Arenga_caudata,Brahea_brandegeei,Calamus_caryotoides,Calectasia_narragara,Caryota_mitis,Chamaedorea_seifrizii,Chamaerops_humilis,Chuniophoenix_nana,Cocos_nucifera,Colpothrinax_cookii,Corypha_lecomtei,Elaeis_guineensis,Eremospatha_macrocarpa,Eugeissona_tristis,Leucothrinax_morrisii,Licuala_paludosa,Mauritia_flexuosa,Metroxylon_warbergii,Nypa_…
(Typha_latifolia,Areca_vestiaria,Arenga_caudata,Bismarckia_nobilis,Borassodendron_machadonis,Calamus_caryotoides,Calectasia_narragara,Caryota_mitis,Chamaedorea_seifrizii,Chuniophoenix_nana,Cocos_nucifera,Corypha_lecomtei,Elaeis_guineensis,Eremospatha_macrocarpa,Eugeissona_tristis,Leucothrinax_morrisii,Lodoicea_maldivica,Mauritia_flexuosa,Metroxylon_warbergii,Nypa_fruticans,Phytelephas_aequatorial…
(Typha_latifolia,Areca_vestiaria,Arenga_caudata,Baxteria_australis,Bismarckia_nobilis,Borassodendron_machadonis,Calamus_caryotoides,Calectasia_narragara,Caryota_mitis,Chamaedorea_seifrizii,Chuniophoenix_nana,Cocos_nucifera,Corypha_lecomtei,Dasypogon_bromeliifolius,Elaeis_guineensis,Eremospatha_macrocarpa,Eugeissona_tristis,Kingia_australis,Leucothrinax_morrisii,Lodoicea_maldivica,Mauritia_flexuos…
(Typha_latifolia,Acoelorrhaphe_wrightii,Areca_vestiaria,Arenga_caudata,Baxteria_australis,Bismarckia_nobilis,Borassodendron_machadonis,Brahea_brandegeei,Calamus_caryotoides,Caryota_mitis,Chamaedorea_seifrizii,Chamaerops_humilis,Chuniophoenix_nana,Cocos_nucifera,Colpothrinax_cookii,Corypha_lecomtei,Elaeis_guineensis,Eremospatha_macrocarpa,Eugeissona_tristis,Kingia_australis,Leucothrinax_morrisii,L…
(Typha_latifolia,(Acoelorrhaphe_wrightii,Areca_vestiaria,Arenga_caudata,Baxteria_australis,Bismarckia_nobilis,Borassodendron_machadonis,Brahea_brandegeei,Calamus_caryotoides,Calectasia_narragara,Caryota_mitis,Chamaedorea_seifrizii,Chamaerops_humilis,Chuniophoenix_nana,Cocos_nucifera,Colpothrinax_cookii,Corypha_lecomtei,Dasypogon_bromeliifolius,Elaeis_guineensis,Eremospatha_macrocarpa,Eugeissona_t…
(Typha_latifolia,Acoelorrhaphe_wrightii,Areca_vestiaria,Arenga_caudata,Baxteria_australis,Bismarckia_nobilis,Borassodendron_machadonis,Brahea_brandegeei,Calamus_caryotoides,Calectasia_narragara,Caryota_mitis,Chamaedorea_seifrizii,Chamaerops_humilis,Cocos_nucifera,Colpothrinax_cookii,Corypha_lecomtei,Dasypogon_bromeliifolius,Elaeis_guineensis,Eremospatha_macrocarpa,Eugeissona_tristis,Kingia_austra…
(Typha_latifolia,Acoelorrhaphe_wrightii,Areca_vestiaria,Arenga_caudata,Baxteria_australis,Bismarckia_nobilis,Borassodendron_machadonis,Brahea_brandegeei,Calamus_caryotoides,Caryota_mitis,Chamaedorea_seifrizii,Chamaerops_humilis,Chuniophoenix_nana,Cocos_nucifera,Colpothrinax_cookii,Corypha_lecomtei,Eremospatha_macrocarpa,Eugeissona_tristis,Leucothrinax_morrisii,Licuala_paludosa,Lodoicea_maldivica,…
(Typha_latifolia,Calectasia_narragara,Dasypogon_bromeliifolius,(Acoelorrhaphe_wrightii,Areca_vestiaria,Arenga_caudata,Baxteria_australis,Bismarckia_nobilis,Borassodendron_machadonis,Brahea_brandegeei,Calamus_caryotoides,Caryota_mitis,Chamaedorea_seifrizii,Chamaerops_humilis,Chuniophoenix_nana,Cocos_nucifera,Colpothrinax_cookii,Corypha_lecomtei,Elaeis_guineensis,Eremospatha_macrocarpa,Eugeissona_t…
(Typha_latifolia,Acoelorrhaphe_wrightii,Areca_vestiaria,Arenga_caudata,Baxteria_australis,Bismarckia_nobilis,Borassodendron_machadonis,Brahea_brandegeei,Calamus_caryotoides,Caryota_mitis,Chamaedorea_seifrizii,Chamaerops_humilis,Chuniophoenix_nana,Cocos_nucifera,Colpothrinax_cookii,Corypha_lecomtei,Elaeis_guineensis,Eremospatha_macrocarpa,Eugeissona_tristis,Kingia_australis,Leucothrinax_morrisii,L…
(Typha_latifolia,(Acoelorrhaphe_wrightii,Areca_vestiaria,Arenga_caudata,Baxteria_australis,Bismarckia_nobilis,Borassodendron_machadonis,Brahea_brandegeei,Calamus_caryotoides,Calectasia_narragara,Caryota_mitis,Chamaedorea_seifrizii,Chamaerops_humilis,Chuniophoenix_nana,Cocos_nucifera,Colpothrinax_cookii,Corypha_lecomtei,Dasypogon_bromeliifolius,Elaeis_guineensis,Eremospatha_macrocarpa,Eugeissona_t…
(Typha_latifolia,Acoelorrhaphe_wrightii,Areca_vestiaria,Arenga_caudata,Bismarckia_nobilis,Borassodendron_machadonis,Brahea_brandegeei,Calamus_caryotoides,Caryota_mitis,Chamaedorea_seifrizii,Chamaerops_humilis,Chuniophoenix_nana,Cocos_nucifera,Colpothrinax_cookii,Corypha_lecomtei,Elaeis_guineensis,Eremospatha_macrocarpa,Eugeissona_tristis,Leucothrinax_morrisii,Licuala_paludosa,Lodoicea_maldivica,M…
(Typha_latifolia,(Acoelorrhaphe_wrightii,Areca_vestiaria,Arenga_caudata,Baxteria_australis,Bismarckia_nobilis,Borassodendron_machadonis,Brahea_brandegeei,Calamus_caryotoides,Calectasia_narragara,Caryota_mitis,Chamaedorea_seifrizii,Chamaerops_humilis,Chuniophoenix_nana,Cocos_nucifera,Colpothrinax_cookii,Corypha_lecomtei,Dasypogon_bromeliifolius,Elaeis_guineensis,Eremospatha_macrocarpa,Eugeissona_t…
(Typha_latifolia,Baxteria_australis,Calectasia_narragara,Dasypogon_bromeliifolius,Kingia_australis,(Acoelorrhaphe_wrightii,Areca_vestiaria,Arenga_caudata,Bismarckia_nobilis,Borassodendron_machadonis,Brahea_brandegeei,Calamus_caryotoides,Caryota_mitis,Chamaedorea_seifrizii,Chamaerops_humilis,Chuniophoenix_nana,Cocos_nucifera,Colpothrinax_cookii,Corypha_lecomtei,Elaeis_guineensis,Eremospatha_macroc…
(Typha_latifolia,Acoelorrhaphe_wrightii,Areca_vestiaria,Arenga_caudata,Bismarckia_nobilis,Borassodendron_machadonis,Brahea_brandegeei,Calamus_caryotoides,Caryota_mitis,Chamaedorea_seifrizii,Chamaerops_humilis,Chuniophoenix_nana,Cocos_nucifera,Colpothrinax_cookii,Corypha_lecomtei,Elaeis_guineensis,Eremospatha_macrocarpa,Eugeissona_tristis,Kingia_australis,Licuala_paludosa,Lodoicea_maldivica,Maurit…
(Typha_latifolia,Lodoicea_maldivica,Phytelephas_aequatorialis,(Acoelorrhaphe_wrightii,Areca_vestiaria,Arenga_caudata,Baxteria_australis,Bismarckia_nobilis,Borassodendron_machadonis,Brahea_brandegeei,Calamus_caryotoides,Calectasia_narragara,Caryota_mitis,Chamaedorea_seifrizii,Chamaerops_humilis,Chuniophoenix_nana,Cocos_nucifera,Colpothrinax_cookii,Corypha_lecomtei,Dasypogon_bromeliifolius,Elaeis_g…
(Typha_latifolia,(Acoelorrhaphe_wrightii,Areca_vestiaria,Arenga_caudata,Baxteria_australis,Bismarckia_nobilis,Borassodendron_machadonis,Brahea_brandegeei,Calamus_caryotoides,Calectasia_narragara,Caryota_mitis,Chamaedorea_seifrizii,Chamaerops_humilis,Chuniophoenix_nana,Cocos_nucifera,Colpothrinax_cookii,Corypha_lecomtei,Dasypogon_bromeliifolius,Elaeis_guineensis,Eremospatha_macrocarpa,Eugeissona_t…
(Typha_latifolia,(Acoelorrhaphe_wrightii,Areca_vestiaria,Arenga_caudata,Baxteria_australis,Bismarckia_nobilis,Borassodendron_machadonis,Brahea_brandegeei,Calamus_caryotoides,Calectasia_narragara,Caryota_mitis,Chamaedorea_seifrizii,Chamaerops_humilis,Chuniophoenix_nana,Cocos_nucifera,Colpothrinax_cookii,Corypha_lecomtei,Dasypogon_bromeliifolius,Elaeis_guineensis,Eremospatha_macrocarpa,Eugeissona_t…
(Typha_latifolia,Arenga_caudata,Caryota_mitis,Chamaedorea_seifrizii,Wallichia_densiflora,(Acoelorrhaphe_wrightii,Areca_vestiaria,Baxteria_australis,Bismarckia_nobilis,Borassodendron_machadonis,Brahea_brandegeei,Calamus_caryotoides,Calectasia_narragara,Chamaerops_humilis,Chuniophoenix_nana,Cocos_nucifera,Colpothrinax_cookii,Corypha_lecomtei,Dasypogon_bromeliifolius,Elaeis_guineensis,Eremospatha_ma…
(Typha_latifolia,Baxteria_australis,Calamus_caryotoides,Calectasia_narragara,Dasypogon_bromeliifolius,Eremospatha_macrocarpa,Eugeissona_tristis,Kingia_australis,Mauritia_flexuosa,Metroxylon_warbergii,Nypa_fruticans,Pigafetta_elata,Salacca_ramosiana,(Acoelorrhaphe_wrightii,Areca_vestiaria,Arenga_caudata,Bismarckia_nobilis,Borassodendron_machadonis,Brahea_brandegeei,Caryota_mitis,Chamaedorea_seifri…
(Typha_latifolia,Baxteria_australis,Calectasia_narragara,Dasypogon_bromeliifolius,Kingia_australis,(Acoelorrhaphe_wrightii,Areca_vestiaria,Arenga_caudata,Bismarckia_nobilis,Borassodendron_machadonis,Brahea_brandegeei,Calamus_caryotoides,Caryota_mitis,Chamaedorea_seifrizii,Chamaerops_humilis,Chuniophoenix_nana,Cocos_nucifera,Colpothrinax_cookii,Corypha_lecomtei,Elaeis_guineensis,Eremospatha_macroc…
(Typha_latifolia,Acoelorrhaphe_wrightii,Areca_vestiaria,Arenga_caudata,Bismarckia_nobilis,Borassodendron_machadonis,Brahea_brandegeei,Calamus_caryotoides,Caryota_mitis,Chamaedorea_seifrizii,Chamaerops_humilis,Chuniophoenix_nana,Cocos_nucifera,Colpothrinax_cookii,Corypha_lecomtei,Elaeis_guineensis,Eremospatha_macrocarpa,Eugeissona_tristis,Leucothrinax_morrisii,Licuala_paludosa,Lodoicea_maldivica,M…
(Typha_latifolia,(Acoelorrhaphe_wrightii,Areca_vestiaria,Arenga_caudata,Baxteria_australis,Bismarckia_nobilis,Borassodendron_machadonis,Brahea_brandegeei,Calamus_caryotoides,Calectasia_narragara,Caryota_mitis,Chamaedorea_seifrizii,Chamaerops_humilis,Chuniophoenix_nana,Cocos_nucifera,Colpothrinax_cookii,Corypha_lecomtei,Dasypogon_bromeliifolius,Elaeis_guineensis,Eremospatha_macrocarpa,Eugeissona_t…
(Typha_latifolia,Baxteria_australis,Calectasia_narragara,Dasypogon_bromeliifolius,Kingia_australis,(Acoelorrhaphe_wrightii,Areca_vestiaria,Arenga_caudata,Bismarckia_nobilis,Borassodendron_machadonis,Brahea_brandegeei,Calamus_caryotoides,Caryota_mitis,Chamaedorea_seifrizii,Chamaerops_humilis,Chuniophoenix_nana,Cocos_nucifera,Colpothrinax_cookii,Corypha_lecomtei,Elaeis_guineensis,Eremospatha_macroc…
(Typha_latifolia,Acoelorrhaphe_wrightii,Areca_vestiaria,Arenga_caudata,Baxteria_australis,Bismarckia_nobilis,Borassodendron_machadonis,Brahea_brandegeei,Calectasia_narragara,Caryota_mitis,Chamaedorea_seifrizii,Chamaerops_humilis,Chuniophoenix_nana,Cocos_nucifera,Colpothrinax_cookii,Corypha_lecomtei,Dasypogon_bromeliifolius,Elaeis_guineensis,Eremospatha_macrocarpa,Eugeissona_tristis,Kingia_austral…
(Typha_latifolia,Acoelorrhaphe_wrightii,Areca_vestiaria,Arenga_caudata,Baxteria_australis,Bismarckia_nobilis,Borassodendron_machadonis,Brahea_brandegeei,Calectasia_narragara,Caryota_mitis,Chamaedorea_seifrizii,Chamaerops_humilis,Chuniophoenix_nana,Cocos_nucifera,Colpothrinax_cookii,Corypha_lecomtei,Dasypogon_bromeliifolius,Elaeis_guineensis,Eremospatha_macrocarpa,Eugeissona_tristis,Kingia_austral…
(Typha_latifolia,Acoelorrhaphe_wrightii,Areca_vestiaria,Arenga_caudata,Baxteria_australis,Bismarckia_nobilis,Borassodendron_machadonis,Brahea_brandegeei,Calamus_caryotoides,Calectasia_narragara,Caryota_mitis,Chamaedorea_seifrizii,Chamaerops_humilis,Chuniophoenix_nana,Cocos_nucifera,Colpothrinax_cookii,Corypha_lecomtei,Elaeis_guineensis,Eremospatha_macrocarpa,Eugeissona_tristis,Kingia_australis,Le…
(Typha_latifolia,Acoelorrhaphe_wrightii,Areca_vestiaria,Arenga_caudata,Baxteria_australis,Bismarckia_nobilis,Borassodendron_machadonis,Brahea_brandegeei,Calamus_caryotoides,Calectasia_narragara,Caryota_mitis,Chamaerops_humilis,Chuniophoenix_nana,Colpothrinax_cookii,Corypha_lecomtei,Dasypogon_bromeliifolius,Eremospatha_macrocarpa,Eugeissona_tristis,Kingia_australis,Leucothrinax_morrisii,Licuala_pa…
(Typha_latifolia,Acoelorrhaphe_wrightii,Areca_vestiaria,Arenga_caudata,Baxteria_australis,Bismarckia_nobilis,Borassodendron_machadonis,Brahea_brandegeei,Calamus_caryotoides,Calectasia_narragara,Caryota_mitis,Chamaerops_humilis,Chuniophoenix_nana,Colpothrinax_cookii,Corypha_lecomtei,Eremospatha_macrocarpa,Eugeissona_tristis,Kingia_australis,Leucothrinax_morrisii,Licuala_paludosa,Lodoicea_maldivica…
(Typha_latifolia,Acoelorrhaphe_wrightii,Areca_vestiaria,Arenga_caudata,Baxteria_australis,Bismarckia_nobilis,Borassodendron_machadonis,Brahea_brandegeei,Calamus_caryotoides,Calectasia_narragara,Caryota_mitis,Chamaedorea_seifrizii,Chamaerops_humilis,Chuniophoenix_nana,Cocos_nucifera,Colpothrinax_cookii,Corypha_lecomtei,Dasypogon_bromeliifolius,Elaeis_guineensis,Eremospatha_macrocarpa,Eugeissona_tr…
(Typha_latifolia,Areca_vestiaria,Baxteria_australis,Chamaedorea_seifrizii,Cocos_nucifera,Elaeis_guineensis,Eremospatha_macrocarpa,Eugeissona_tristis,Kingia_australis,Mauritia_flexuosa,Nypa_fruticans,Phytelephas_aequatorialis,Pigafetta_elata,Pseudophoenix_vinifera,Ravenea_hildebrandtii,Veitchia_arecina,(Acoelorrhaphe_wrightii,Arenga_caudata,Bismarckia_nobilis,Borassodendron_machadonis,Brahea_brand…
(Typha_latifolia,Acoelorrhaphe_wrightii,Arenga_caudata,Bismarckia_nobilis,Borassodendron_machadonis,Brahea_brandegeei,Calamus_caryotoides,Calectasia_narragara,Caryota_mitis,Chamaerops_humilis,Chuniophoenix_nana,Colpothrinax_cookii,Corypha_lecomtei,Dasypogon_bromeliifolius,Kingia_australis,Leucothrinax_morrisii,Licuala_paludosa,Lodoicea_maldivica,Metroxylon_warbergii,Phoenix_dactylifera,Pritchardi…
(Typha_latifolia,(Acoelorrhaphe_wrightii,Areca_vestiaria,Arenga_caudata,Baxteria_australis,Bismarckia_nobilis,Borassodendron_machadonis,Brahea_brandegeei,Calamus_caryotoides,Calectasia_narragara,Caryota_mitis,Chamaedorea_seifrizii,Chamaerops_humilis,Chuniophoenix_nana,Cocos_nucifera,Colpothrinax_cookii,Corypha_lecomtei,Dasypogon_bromeliifolius,Elaeis_guineensis,Eremospatha_macrocarpa,Eugeissona_t…
(Typha_latifolia,Baxteria_australis,Calectasia_narragara,Kingia_australis,(Acoelorrhaphe_wrightii,Areca_vestiaria,Arenga_caudata,Bismarckia_nobilis,Borassodendron_machadonis,Brahea_brandegeei,Calamus_caryotoides,Caryota_mitis,Chamaedorea_seifrizii,Chamaerops_humilis,Chuniophoenix_nana,Cocos_nucifera,Colpothrinax_cookii,Corypha_lecomtei,Dasypogon_bromeliifolius,Elaeis_guineensis,Eremospatha_macroc…
(Typha_latifolia,Baxteria_australis,Chamaedorea_seifrizii,Dasypogon_bromeliifolius,Serenoa_repens,(Acoelorrhaphe_wrightii,Areca_vestiaria,Arenga_caudata,Bismarckia_nobilis,Borassodendron_machadonis,Brahea_brandegeei,Calamus_caryotoides,Calectasia_narragara,Caryota_mitis,Chamaerops_humilis,Chuniophoenix_nana,Cocos_nucifera,Colpothrinax_cookii,Corypha_lecomtei,Elaeis_guineensis,Eremospatha_macrocar…
(Typha_latifolia,Acoelorrhaphe_wrightii,Areca_vestiaria,Arenga_caudata,Bismarckia_nobilis,Borassodendron_machadonis,Brahea_brandegeei,Calamus_caryotoides,Calectasia_narragara,Caryota_mitis,Chamaedorea_seifrizii,Chamaerops_humilis,Chuniophoenix_nana,Cocos_nucifera,Colpothrinax_cookii,Corypha_lecomtei,Elaeis_guineensis,Eremospatha_macrocarpa,Eugeissona_tristis,Kingia_australis,Leucothrinax_morrisii…
(Typha_latifolia,Baxteria_australis,Calectasia_narragara,Dasypogon_bromeliifolius,Kingia_australis,(Acoelorrhaphe_wrightii,Areca_vestiaria,Arenga_caudata,Bismarckia_nobilis,Borassodendron_machadonis,Brahea_brandegeei,Calamus_caryotoides,Caryota_mitis,Chamaedorea_seifrizii,Chamaerops_humilis,Chuniophoenix_nana,Cocos_nucifera,Colpothrinax_cookii,Corypha_lecomtei,Elaeis_guineensis,Eremospatha_macroc…
(Typha_latifolia,Corypha_lecomtei,(Acoelorrhaphe_wrightii,Areca_vestiaria,Arenga_caudata,Baxteria_australis,Bismarckia_nobilis,Borassodendron_machadonis,Brahea_brandegeei,Calamus_caryotoides,Calectasia_narragara,Caryota_mitis,Chamaedorea_seifrizii,Chamaerops_humilis,Chuniophoenix_nana,Cocos_nucifera,Colpothrinax_cookii,Dasypogon_bromeliifolius,Elaeis_guineensis,Eremospatha_macrocarpa,Eugeissona_t…
(Typha_latifolia,Acoelorrhaphe_wrightii,Areca_vestiaria,Arenga_caudata,Baxteria_australis,Bismarckia_nobilis,Borassodendron_machadonis,Brahea_brandegeei,Calamus_caryotoides,Caryota_mitis,Chamaedorea_seifrizii,Chamaerops_humilis,Chuniophoenix_nana,Cocos_nucifera,Colpothrinax_cookii,Corypha_lecomtei,Elaeis_guineensis,Eremospatha_macrocarpa,Eugeissona_tristis,Kingia_australis,Leucothrinax_morrisii,L…
(Typha_latifolia,Baxteria_australis,Calectasia_narragara,Dasypogon_bromeliifolius,Kingia_australis,(Acoelorrhaphe_wrightii,Areca_vestiaria,Arenga_caudata,Bismarckia_nobilis,Borassodendron_machadonis,Brahea_brandegeei,Calamus_caryotoides,Caryota_mitis,Chamaerops_humilis,Chuniophoenix_nana,Cocos_nucifera,Colpothrinax_cookii,Corypha_lecomtei,Elaeis_guineensis,Eremospatha_macrocarpa,Eugeissona_tristi…
(Typha_latifolia,Acoelorrhaphe_wrightii,Areca_vestiaria,Arenga_caudata,Baxteria_australis,Bismarckia_nobilis,Borassodendron_machadonis,Brahea_brandegeei,Calamus_caryotoides,Caryota_mitis,Chamaerops_humilis,Chuniophoenix_nana,Cocos_nucifera,Colpothrinax_cookii,Corypha_lecomtei,Elaeis_guineensis,Eremospatha_macrocarpa,Eugeissona_tristis,Leucothrinax_morrisii,Licuala_paludosa,Lodoicea_maldivica,Maur…
(Typha_latifolia,Acoelorrhaphe_wrightii,Areca_vestiaria,Arenga_caudata,Baxteria_australis,Bismarckia_nobilis,Borassodendron_machadonis,Brahea_brandegeei,Calamus_caryotoides,Calectasia_narragara,Caryota_mitis,Chamaerops_humilis,Cocos_nucifera,Colpothrinax_cookii,Corypha_lecomtei,Dasypogon_bromeliifolius,Elaeis_guineensis,Eremospatha_macrocarpa,Eugeissona_tristis,Kingia_australis,Leucothrinax_morri…
(Typha_latifolia,Acoelorrhaphe_wrightii,Areca_vestiaria,Arenga_caudata,Bismarckia_nobilis,Borassodendron_machadonis,Brahea_brandegeei,Calamus_caryotoides,Caryota_mitis,Chamaerops_humilis,Chuniophoenix_nana,Cocos_nucifera,Colpothrinax_cookii,Corypha_lecomtei,Elaeis_guineensis,Eremospatha_macrocarpa,Eugeissona_tristis,Leucothrinax_morrisii,Licuala_paludosa,Lodoicea_maldivica,Mauritia_flexuosa,Metro…
(Typha_latifolia,Baxteria_australis,Calectasia_narragara,Corypha_lecomtei,Dasypogon_bromeliifolius,Kingia_australis,(Acoelorrhaphe_wrightii,Areca_vestiaria,Arenga_caudata,Bismarckia_nobilis,Borassodendron_machadonis,Brahea_brandegeei,Calamus_caryotoides,Caryota_mitis,Chamaerops_humilis,Chuniophoenix_nana,Cocos_nucifera,Colpothrinax_cookii,Elaeis_guineensis,Eremospatha_macrocarpa,Eugeissona_tristi…
(Typha_latifolia,Baxteria_australis,Calectasia_narragara,Dasypogon_bromeliifolius,Kingia_australis,(Acoelorrhaphe_wrightii,Areca_vestiaria,Arenga_caudata,Bismarckia_nobilis,Borassodendron_machadonis,Brahea_brandegeei,Calamus_caryotoides,Caryota_mitis,Chamaedorea_seifrizii,Chamaerops_humilis,Chuniophoenix_nana,Cocos_nucifera,Colpothrinax_cookii,Corypha_lecomtei,Elaeis_guineensis,Eremospatha_macroc…
(Typha_latifolia,Acoelorrhaphe_wrightii,Areca_vestiaria,Arenga_caudata,Bismarckia_nobilis,Borassodendron_machadonis,Brahea_brandegeei,Calamus_caryotoides,Caryota_mitis,Chamaedorea_seifrizii,Chamaerops_humilis,Chuniophoenix_nana,Cocos_nucifera,Colpothrinax_cookii,Corypha_lecomtei,Elaeis_guineensis,Eremospatha_macrocarpa,Eugeissona_tristis,Leucothrinax_morrisii,Licuala_paludosa,Lodoicea_maldivica,M…
(Typha_latifolia,Baxteria_australis,Calectasia_narragara,Dasypogon_bromeliifolius,Kingia_australis,(Acoelorrhaphe_wrightii,Areca_vestiaria,Arenga_caudata,Bismarckia_nobilis,Borassodendron_machadonis,Brahea_brandegeei,Calamus_caryotoides,Caryota_mitis,Chamaedorea_seifrizii,Chamaerops_humilis,Chuniophoenix_nana,Cocos_nucifera,Colpothrinax_cookii,Corypha_lecomtei,Elaeis_guineensis,Eremospatha_macroc…
(Typha_latifolia,Acoelorrhaphe_wrightii,Areca_vestiaria,Arenga_caudata,Bismarckia_nobilis,Borassodendron_machadonis,Brahea_brandegeei,Calamus_caryotoides,Calectasia_narragara,Caryota_mitis,Chamaedorea_seifrizii,Chamaerops_humilis,Chuniophoenix_nana,Cocos_nucifera,Colpothrinax_cookii,Corypha_lecomtei,Dasypogon_bromeliifolius,Elaeis_guineensis,Eremospatha_macrocarpa,Eugeissona_tristis,Leucothrinax_…
(Typha_latifolia,Calamus_caryotoides,Eremospatha_macrocarpa,Eugeissona_tristis,Mauritia_flexuosa,Metroxylon_warbergii,Nypa_fruticans,Pigafetta_elata,Salacca_ramosiana,(Acoelorrhaphe_wrightii,Areca_vestiaria,Arenga_caudata,Baxteria_australis,Bismarckia_nobilis,Borassodendron_machadonis,Brahea_brandegeei,Calectasia_narragara,Caryota_mitis,Chamaedorea_seifrizii,Chamaerops_humilis,Chuniophoenix_nana,…
(Typha_latifolia,Acoelorrhaphe_wrightii,Areca_vestiaria,Arenga_caudata,Baxteria_australis,Bismarckia_nobilis,Borassodendron_machadonis,Brahea_brandegeei,Calectasia_narragara,Caryota_mitis,Chamaedorea_seifrizii,Chamaerops_humilis,Chuniophoenix_nana,Cocos_nucifera,Colpothrinax_cookii,Corypha_lecomtei,Dasypogon_bromeliifolius,Elaeis_guineensis,Kingia_australis,Leucothrinax_morrisii,Licuala_paludosa,…
(Typha_latifolia,Acoelorrhaphe_wrightii,Areca_vestiaria,Arenga_caudata,Baxteria_australis,Bismarckia_nobilis,Borassodendron_machadonis,Brahea_brandegeei,Calamus_caryotoides,Caryota_mitis,Chamaedorea_seifrizii,Chamaerops_humilis,Chuniophoenix_nana,Cocos_nucifera,Colpothrinax_cookii,Corypha_lecomtei,Elaeis_guineensis,Eremospatha_macrocarpa,Eugeissona_tristis,Kingia_australis,Leucothrinax_morrisii,L…
(Typha_latifolia,Kingia_australis,(Acoelorrhaphe_wrightii,Areca_vestiaria,Arenga_caudata,Baxteria_australis,Bismarckia_nobilis,Borassodendron_machadonis,Brahea_brandegeei,Calamus_caryotoides,Calectasia_narragara,Caryota_mitis,Chamaedorea_seifrizii,Chamaerops_humilis,Chuniophoenix_nana,Cocos_nucifera,Colpothrinax_cookii,Corypha_lecomtei,Dasypogon_bromeliifolius,Elaeis_guineensis,Eremospatha_macroc…
(Typha_latifolia,(Acoelorrhaphe_wrightii,Areca_vestiaria,Arenga_caudata,Baxteria_australis,Bismarckia_nobilis,Borassodendron_machadonis,Brahea_brandegeei,Calamus_caryotoides,Calectasia_narragara,Caryota_mitis,Chamaedorea_seifrizii,Chamaerops_humilis,Chuniophoenix_nana,Cocos_nucifera,Colpothrinax_cookii,Corypha_lecomtei,Dasypogon_bromeliifolius,Elaeis_guineensis,Eremospatha_macrocarpa,Eugeissona_t…
(Typha_latifolia,Areca_vestiaria,Baxteria_australis,Calamus_caryotoides,Calectasia_narragara,Chamaedorea_seifrizii,Cocos_nucifera,Dasypogon_bromeliifolius,Elaeis_guineensis,Eremospatha_macrocarpa,Eugeissona_tristis,Kingia_australis,Mauritia_flexuosa,Metroxylon_warbergii,Nypa_fruticans,Phytelephas_aequatorialis,Pigafetta_elata,Pseudophoenix_vinifera,Ravenea_hildebrandtii,Salacca_ramosiana,Veitchia…
(Typha_latifolia,Acoelorrhaphe_wrightii,Areca_vestiaria,Arenga_caudata,Bismarckia_nobilis,Brahea_brandegeei,Calamus_caryotoides,Calectasia_narragara,Caryota_mitis,Chamaedorea_seifrizii,Chamaerops_humilis,Chuniophoenix_nana,Cocos_nucifera,Colpothrinax_cookii,Corypha_lecomtei,Dasypogon_bromeliifolius,Elaeis_guineensis,Eremospatha_macrocarpa,Eugeissona_tristis,Kingia_australis,Leucothrinax_morrisii,…
(Typha_latifolia,Acoelorrhaphe_wrightii,Areca_vestiaria,Arenga_caudata,Baxteria_australis,Bismarckia_nobilis,Borassodendron_machadonis,Brahea_brandegeei,Calamus_caryotoides,Calectasia_narragara,Caryota_mitis,Chamaedorea_seifrizii,Chamaerops_humilis,Cocos_nucifera,Colpothrinax_cookii,Corypha_lecomtei,Dasypogon_bromeliifolius,Elaeis_guineensis,Eremospatha_macrocarpa,Eugeissona_tristis,Kingia_austra…
(Typha_latifolia,Baxteria_australis,Calamus_caryotoides,Calectasia_narragara,Dasypogon_bromeliifolius,Eremospatha_macrocarpa,Eugeissona_tristis,Kingia_australis,Mauritia_flexuosa,Metroxylon_warbergii,Pigafetta_elata,Salacca_ramosiana,(Acoelorrhaphe_wrightii,Areca_vestiaria,Arenga_caudata,Bismarckia_nobilis,Borassodendron_machadonis,Brahea_brandegeei,Caryota_mitis,Chamaedorea_seifrizii,Chamaerops_…
(Typha_latifolia,(Acoelorrhaphe_wrightii,Areca_vestiaria,Arenga_caudata,Baxteria_australis,Bismarckia_nobilis,Borassodendron_machadonis,Brahea_brandegeei,Calamus_caryotoides,Calectasia_narragara,Caryota_mitis,Chamaedorea_seifrizii,Chamaerops_humilis,Chuniophoenix_nana,Cocos_nucifera,Colpothrinax_cookii,Corypha_lecomtei,Dasypogon_bromeliifolius,Elaeis_guineensis,Eremospatha_macrocarpa,Eugeissona_t…
(Typha_latifolia,Acoelorrhaphe_wrightii,Areca_vestiaria,Arenga_caudata,Baxteria_australis,Bismarckia_nobilis,Borassodendron_machadonis,Brahea_brandegeei,Calamus_caryotoides,Calectasia_narragara,Caryota_mitis,Chamaedorea_seifrizii,Chamaerops_humilis,Chuniophoenix_nana,Cocos_nucifera,Colpothrinax_cookii,Corypha_lecomtei,Dasypogon_bromeliifolius,Elaeis_guineensis,Eremospatha_macrocarpa,Eugeissona_tr…
(Typha_latifolia,Nypa_fruticans,(Acoelorrhaphe_wrightii,Areca_vestiaria,Arenga_caudata,Baxteria_australis,Bismarckia_nobilis,Borassodendron_machadonis,Brahea_brandegeei,Calamus_caryotoides,Calectasia_narragara,Caryota_mitis,Chamaedorea_seifrizii,Chamaerops_humilis,Chuniophoenix_nana,Cocos_nucifera,Colpothrinax_cookii,Corypha_lecomtei,Dasypogon_bromeliifolius,Elaeis_guineensis,Eremospatha_macrocar…
(Typha_latifolia,Calectasia_narragara,Dasypogon_bromeliifolius,Kingia_australis,(Acoelorrhaphe_wrightii,Areca_vestiaria,Arenga_caudata,Baxteria_australis,Bismarckia_nobilis,Borassodendron_machadonis,Brahea_brandegeei,Calamus_caryotoides,Caryota_mitis,Chamaedorea_seifrizii,Chamaerops_humilis,Chuniophoenix_nana,Cocos_nucifera,Colpothrinax_cookii,Corypha_lecomtei,Elaeis_guineensis,Eremospatha_macroc…
(Typha_latifolia,Baxteria_australis,Calectasia_narragara,Dasypogon_bromeliifolius,Kingia_australis,(Acoelorrhaphe_wrightii,Areca_vestiaria,Arenga_caudata,Bismarckia_nobilis,Borassodendron_machadonis,Brahea_brandegeei,Calamus_caryotoides,Caryota_mitis,Chamaedorea_seifrizii,Chamaerops_humilis,Chuniophoenix_nana,Cocos_nucifera,Colpothrinax_cookii,Corypha_lecomtei,Elaeis_guineensis,Eremospatha_macroc…
(Typha_latifolia,(Acoelorrhaphe_wrightii,Areca_vestiaria,Arenga_caudata,Baxteria_australis,Bismarckia_nobilis,Borassodendron_machadonis,Brahea_brandegeei,Calamus_caryotoides,Calectasia_narragara,Caryota_mitis,Chamaedorea_seifrizii,Chamaerops_humilis,Chuniophoenix_nana,Cocos_nucifera,Colpothrinax_cookii,Corypha_lecomtei,Dasypogon_bromeliifolius,Elaeis_guineensis,Eremospatha_macrocarpa,Eugeissona_t…
(Typha_latifolia,Baxteria_australis,(Acoelorrhaphe_wrightii,Areca_vestiaria,Arenga_caudata,Bismarckia_nobilis,Borassodendron_machadonis,Brahea_brandegeei,Calamus_caryotoides,Calectasia_narragara,Caryota_mitis,Chamaedorea_seifrizii,Chamaerops_humilis,Chuniophoenix_nana,Cocos_nucifera,Colpothrinax_cookii,Corypha_lecomtei,Dasypogon_bromeliifolius,Elaeis_guineensis,Eremospatha_macrocarpa,Eugeissona_t…
(Typha_latifolia,Baxteria_australis,Calectasia_narragara,Dasypogon_bromeliifolius,Kingia_australis,(Acoelorrhaphe_wrightii,Areca_vestiaria,Arenga_caudata,Bismarckia_nobilis,Borassodendron_machadonis,Brahea_brandegeei,Calamus_caryotoides,Caryota_mitis,Chamaedorea_seifrizii,Chamaerops_humilis,Chuniophoenix_nana,Cocos_nucifera,Colpothrinax_cookii,Corypha_lecomtei,Elaeis_guineensis,Eremospatha_macroc…
(Typha_latifolia,Acoelorrhaphe_wrightii,Areca_vestiaria,Arenga_caudata,Bismarckia_nobilis,Borassodendron_machadonis,Brahea_brandegeei,Calamus_caryotoides,Caryota_mitis,Chamaedorea_seifrizii,Chamaerops_humilis,Chuniophoenix_nana,Cocos_nucifera,Colpothrinax_cookii,Corypha_lecomtei,Elaeis_guineensis,Eremospatha_macrocarpa,Eugeissona_tristis,Leucothrinax_morrisii,Licuala_paludosa,Lodoicea_maldivica,M…
(Typha_latifolia,(Acoelorrhaphe_wrightii,Areca_vestiaria,Arenga_caudata,Baxteria_australis,Bismarckia_nobilis,Borassodendron_machadonis,Brahea_brandegeei,Calamus_caryotoides,Calectasia_narragara,Caryota_mitis,Chamaedorea_seifrizii,Chamaerops_humilis,Chuniophoenix_nana,Cocos_nucifera,Colpothrinax_cookii,Corypha_lecomtei,Dasypogon_bromeliifolius,Elaeis_guineensis,Eremospatha_macrocarpa,Eugeissona_t…
(Typha_latifolia,Phoenix_dactylifera,(Acoelorrhaphe_wrightii,Areca_vestiaria,Arenga_caudata,Baxteria_australis,Bismarckia_nobilis,Borassodendron_machadonis,Brahea_brandegeei,Calamus_caryotoides,Calectasia_narragara,Caryota_mitis,Chamaedorea_seifrizii,Chamaerops_humilis,Chuniophoenix_nana,Cocos_nucifera,Colpothrinax_cookii,Corypha_lecomtei,Dasypogon_bromeliifolius,Elaeis_guineensis,Eremospatha_mac…
(Typha_latifolia,Acoelorrhaphe_wrightii,Areca_vestiaria,Arenga_caudata,Baxteria_australis,Bismarckia_nobilis,Borassodendron_machadonis,Brahea_brandegeei,Calamus_caryotoides,Caryota_mitis,Chamaedorea_seifrizii,Chamaerops_humilis,Chuniophoenix_nana,Cocos_nucifera,Colpothrinax_cookii,Corypha_lecomtei,Elaeis_guineensis,Eremospatha_macrocarpa,Eugeissona_tristis,Kingia_australis,Leucothrinax_morrisii,L…
(Typha_latifolia,Baxteria_australis,Chamaedorea_seifrizii,Leucothrinax_morrisii,(Acoelorrhaphe_wrightii,Areca_vestiaria,Arenga_caudata,Bismarckia_nobilis,Borassodendron_machadonis,Brahea_brandegeei,Calamus_caryotoides,Calectasia_narragara,Caryota_mitis,Chamaerops_humilis,Chuniophoenix_nana,Cocos_nucifera,Colpothrinax_cookii,Corypha_lecomtei,Dasypogon_bromeliifolius,Elaeis_guineensis,Eremospatha_m…
(Typha_latifolia,Baxteria_australis,Calectasia_narragara,Corypha_lecomtei,Dasypogon_bromeliifolius,Elaeis_guineensis,Kingia_australis,Tahina_spectabilis_noIR,(Acoelorrhaphe_wrightii,Areca_vestiaria,Arenga_caudata,Bismarckia_nobilis,Borassodendron_machadonis,Brahea_brandegeei,Calamus_caryotoides,Caryota_mitis,Chamaedorea_seifrizii,Chamaerops_humilis,Chuniophoenix_nana,Cocos_nucifera,Colpothrinax_c…
(Typha_latifolia,Acoelorrhaphe_wrightii,Areca_vestiaria,Arenga_caudata,Baxteria_australis,Bismarckia_nobilis,Borassodendron_machadonis,Brahea_brandegeei,Calamus_caryotoides,Calectasia_narragara,Caryota_mitis,Chamaedorea_seifrizii,Chamaerops_humilis,Chuniophoenix_nana,Cocos_nucifera,Colpothrinax_cookii,Dasypogon_bromeliifolius,Elaeis_guineensis,Eremospatha_macrocarpa,Eugeissona_tristis,Kingia_aust…
(Typha_latifolia,Acoelorrhaphe_wrightii,Areca_vestiaria,Arenga_caudata,Bismarckia_nobilis,Borassodendron_machadonis,Brahea_brandegeei,Calamus_caryotoides,Caryota_mitis,Chamaedorea_seifrizii,Chamaerops_humilis,Chuniophoenix_nana,Cocos_nucifera,Colpothrinax_cookii,Corypha_lecomtei,Eremospatha_macrocarpa,Eugeissona_tristis,Leucothrinax_morrisii,Licuala_paludosa,Lodoicea_maldivica,Mauritia_flexuosa,M…
(Typha_latifolia,Baxteria_australis,Calamus_caryotoides,Calectasia_narragara,Caryota_mitis,Dasypogon_bromeliifolius,Eremospatha_macrocarpa,Eugeissona_tristis,Kingia_australis,Mauritia_flexuosa,Metroxylon_warbergii,Nypa_fruticans,Pigafetta_elata,Pseudophoenix_vinifera,Salacca_ramosiana,(Acoelorrhaphe_wrightii,Areca_vestiaria,Arenga_caudata,Bismarckia_nobilis,Borassodendron_machadonis,Brahea_brande…
(Typha_latifolia,Acoelorrhaphe_wrightii,Areca_vestiaria,Arenga_caudata,Bismarckia_nobilis,Borassodendron_machadonis,Brahea_brandegeei,Calamus_caryotoides,Caryota_mitis,Chamaedorea_seifrizii,Chamaerops_humilis,Chuniophoenix_nana,Cocos_nucifera,Colpothrinax_cookii,Corypha_lecomtei,Elaeis_guineensis,Eremospatha_macrocarpa,Eugeissona_tristis,Leucothrinax_morrisii,Licuala_paludosa,Lodoicea_maldivica,M…
(Typha_latifolia,Calamus_caryotoides,Colpothrinax_cookii,Eugeissona_tristis,(Acoelorrhaphe_wrightii,Areca_vestiaria,Arenga_caudata,Baxteria_australis,Bismarckia_nobilis,Borassodendron_machadonis,Brahea_brandegeei,Calectasia_narragara,Caryota_mitis,Chamaedorea_seifrizii,Chamaerops_humilis,Chuniophoenix_nana,Cocos_nucifera,Corypha_lecomtei,Dasypogon_bromeliifolius,Elaeis_guineensis,Eremospatha_macr…
(Typha_latifolia,Acoelorrhaphe_wrightii,Areca_vestiaria,Baxteria_australis,Bismarckia_nobilis,Borassodendron_machadonis,Brahea_brandegeei,Calectasia_narragara,Caryota_mitis,Chamaedorea_seifrizii,Chamaerops_humilis,Chuniophoenix_nana,Cocos_nucifera,Colpothrinax_cookii,Corypha_lecomtei,Dasypogon_bromeliifolius,Elaeis_guineensis,Eremospatha_macrocarpa,Eugeissona_tristis,Kingia_australis,Leucothrinax…
(Typha_latifolia,Calectasia_narragara,Chamaedorea_seifrizii,Dasypogon_bromeliifolius,(Acoelorrhaphe_wrightii,Areca_vestiaria,Arenga_caudata,Baxteria_australis,Bismarckia_nobilis,Borassodendron_machadonis,Brahea_brandegeei,Calamus_caryotoides,Caryota_mitis,Chamaerops_humilis,Chuniophoenix_nana,Cocos_nucifera,Colpothrinax_cookii,Corypha_lecomtei,Elaeis_guineensis,Eremospatha_macrocarpa,Eugeissona_t…
(Typha_latifolia,Acoelorrhaphe_wrightii,Areca_vestiaria,Arenga_caudata,Baxteria_australis,Bismarckia_nobilis,Borassodendron_machadonis,Brahea_brandegeei,Calamus_caryotoides,Caryota_mitis,Chamaedorea_seifrizii,Chamaerops_humilis,Chuniophoenix_nana,Cocos_nucifera,Colpothrinax_cookii,Corypha_lecomtei,Elaeis_guineensis,Eremospatha_macrocarpa,Eugeissona_tristis,Kingia_australis,Leucothrinax_morrisii,L…
(Typha_latifolia,(Acoelorrhaphe_wrightii,Areca_vestiaria,Arenga_caudata,Baxteria_australis,Bismarckia_nobilis,Borassodendron_machadonis,Brahea_brandegeei,Calamus_caryotoides,Calectasia_narragara,Caryota_mitis,Chamaedorea_seifrizii,Chamaerops_humilis,Chuniophoenix_nana,Cocos_nucifera,Colpothrinax_cookii,Corypha_lecomtei,Dasypogon_bromeliifolius,Elaeis_guineensis,Eremospatha_macrocarpa,Eugeissona_t…
(Typha_latifolia,Acoelorrhaphe_wrightii,Areca_vestiaria,Arenga_caudata,Bismarckia_nobilis,Borassodendron_machadonis,Brahea_brandegeei,Calamus_caryotoides,Calectasia_narragara,Caryota_mitis,Chamaedorea_seifrizii,Chamaerops_humilis,Chuniophoenix_nana,Cocos_nucifera,Colpothrinax_cookii,Corypha_lecomtei,Dasypogon_bromeliifolius,Elaeis_guineensis,Eremospatha_macrocarpa,Eugeissona_tristis,Leucothrinax_…
(Typha_latifolia,Acoelorrhaphe_wrightii,Areca_vestiaria,Arenga_caudata,Baxteria_australis,Bismarckia_nobilis,Borassodendron_machadonis,Brahea_brandegeei,Calamus_caryotoides,Caryota_mitis,Chamaedorea_seifrizii,Chamaerops_humilis,Chuniophoenix_nana,Cocos_nucifera,Colpothrinax_cookii,Corypha_lecomtei,Elaeis_guineensis,Eremospatha_macrocarpa,Eugeissona_tristis,Kingia_australis,Leucothrinax_morrisii,L…
(Typha_latifolia,Baxteria_australis,Calectasia_narragara,Dasypogon_bromeliifolius,Kingia_australis,(Acoelorrhaphe_wrightii,Areca_vestiaria,Arenga_caudata,Bismarckia_nobilis,Borassodendron_machadonis,Brahea_brandegeei,Calamus_caryotoides,Caryota_mitis,Chamaedorea_seifrizii,Chamaerops_humilis,Chuniophoenix_nana,Cocos_nucifera,Colpothrinax_cookii,Corypha_lecomtei,Elaeis_guineensis,Eremospatha_macroc…
(Typha_latifolia,Acoelorrhaphe_wrightii,Areca_vestiaria,Arenga_caudata,Baxteria_australis,Bismarckia_nobilis,Borassodendron_machadonis,Brahea_brandegeei,Calectasia_narragara,Caryota_mitis,Chamaedorea_seifrizii,Chamaerops_humilis,Chuniophoenix_nana,Cocos_nucifera,Colpothrinax_cookii,Corypha_lecomtei,Dasypogon_bromeliifolius,Elaeis_guineensis,Eremospatha_macrocarpa,Eugeissona_tristis,Kingia_austral…
(Typha_latifolia,(Acoelorrhaphe_wrightii,Areca_vestiaria,Arenga_caudata,Baxteria_australis,Bismarckia_nobilis,Borassodendron_machadonis,Brahea_brandegeei,Calamus_caryotoides,Calectasia_narragara,Caryota_mitis,Chamaedorea_seifrizii,Chamaerops_humilis,Chuniophoenix_nana,Cocos_nucifera,Colpothrinax_cookii,Corypha_lecomtei,Dasypogon_bromeliifolius,Elaeis_guineensis,Eremospatha_macrocarpa,Eugeissona_t…
(Typha_latifolia,Acoelorrhaphe_wrightii,Areca_vestiaria,Arenga_caudata,Bismarckia_nobilis,Borassodendron_machadonis,Brahea_brandegeei,Calamus_caryotoides,Caryota_mitis,Chamaedorea_seifrizii,Chamaerops_humilis,Chuniophoenix_nana,Cocos_nucifera,Colpothrinax_cookii,Corypha_lecomtei,Elaeis_guineensis,Eremospatha_macrocarpa,Eugeissona_tristis,Leucothrinax_morrisii,Licuala_paludosa,Lodoicea_maldivica,M…
(Typha_latifolia,Acoelorrhaphe_wrightii,Areca_vestiaria,Arenga_caudata,Bismarckia_nobilis,Borassodendron_machadonis,Brahea_brandegeei,Calamus_caryotoides,Caryota_mitis,Chamaedorea_seifrizii,Chamaerops_humilis,Chuniophoenix_nana,Cocos_nucifera,Colpothrinax_cookii,Corypha_lecomtei,Elaeis_guineensis,Eremospatha_macrocarpa,Eugeissona_tristis,Leucothrinax_morrisii,Licuala_paludosa,Lodoicea_maldivica,M…
(Typha_latifolia,Acoelorrhaphe_wrightii,Areca_vestiaria,Arenga_caudata,Bismarckia_nobilis,Borassodendron_machadonis,Brahea_brandegeei,Calamus_caryotoides,Caryota_mitis,Chamaedorea_seifrizii,Chamaerops_humilis,Chuniophoenix_nana,Cocos_nucifera,Colpothrinax_cookii,Corypha_lecomtei,Elaeis_guineensis,Eremospatha_macrocarpa,Eugeissona_tristis,Leucothrinax_morrisii,Licuala_paludosa,Lodoicea_maldivica,M…
(Typha_latifolia,Cocos_nucifera,(Acoelorrhaphe_wrightii,Areca_vestiaria,Arenga_caudata,Baxteria_australis,Bismarckia_nobilis,Borassodendron_machadonis,Brahea_brandegeei,Calamus_caryotoides,Calectasia_narragara,Caryota_mitis,Chamaedorea_seifrizii,Chamaerops_humilis,Chuniophoenix_nana,Colpothrinax_cookii,Corypha_lecomtei,Dasypogon_bromeliifolius,Elaeis_guineensis,Eremospatha_macrocarpa,Eugeissona_t…
(Typha_latifolia,Dasypogon_bromeliifolius,(Acoelorrhaphe_wrightii,Areca_vestiaria,Arenga_caudata,Baxteria_australis,Bismarckia_nobilis,Borassodendron_machadonis,Brahea_brandegeei,Calamus_caryotoides,Calectasia_narragara,Caryota_mitis,Chamaedorea_seifrizii,Chamaerops_humilis,Chuniophoenix_nana,Cocos_nucifera,Colpothrinax_cookii,Corypha_lecomtei,Elaeis_guineensis,Eremospatha_macrocarpa,Eugeissona_t…
(Typha_latifolia,Acoelorrhaphe_wrightii,Areca_vestiaria,Baxteria_australis,Bismarckia_nobilis,Borassodendron_machadonis,Brahea_brandegeei,Calamus_caryotoides,Calectasia_narragara,Chamaedorea_seifrizii,Chamaerops_humilis,Chuniophoenix_nana,Cocos_nucifera,Colpothrinax_cookii,Corypha_lecomtei,Dasypogon_bromeliifolius,Elaeis_guineensis,Eremospatha_macrocarpa,Eugeissona_tristis,Kingia_australis,Leucot…
(Typha_latifolia,Areca_vestiaria,Arenga_caudata,Baxteria_australis,Bismarckia_nobilis,Borassodendron_machadonis,Calamus_caryotoides,Calectasia_narragara,Caryota_mitis,Chamaedorea_seifrizii,Chuniophoenix_nana,Cocos_nucifera,Colpothrinax_cookii,Corypha_lecomtei,Dasypogon_bromeliifolius,Elaeis_guineensis,Eremospatha_macrocarpa,Eugeissona_tristis,Kingia_australis,Leucothrinax_morrisii,Lodoicea_maldiv…
(Typha_latifolia,Acoelorrhaphe_wrightii,Areca_vestiaria,Arenga_caudata,Baxteria_australis,Bismarckia_nobilis,Borassodendron_machadonis,Brahea_brandegeei,Calamus_caryotoides,Caryota_mitis,Chamaedorea_seifrizii,Chamaerops_humilis,Chuniophoenix_nana,Cocos_nucifera,Colpothrinax_cookii,Corypha_lecomtei,Elaeis_guineensis,Eremospatha_macrocarpa,Eugeissona_tristis,Kingia_australis,Leucothrinax_morrisii,L…
(Typha_latifolia,Baxteria_australis,Calectasia_narragara,Dasypogon_bromeliifolius,Kingia_australis,(Acoelorrhaphe_wrightii,Areca_vestiaria,Arenga_caudata,Bismarckia_nobilis,Borassodendron_machadonis,Brahea_brandegeei,Calamus_caryotoides,Caryota_mitis,Chamaedorea_seifrizii,Chamaerops_humilis,Chuniophoenix_nana,Cocos_nucifera,Colpothrinax_cookii,Corypha_lecomtei,Elaeis_guineensis,Eremospatha_macroc…
(Typha_latifolia,(Acoelorrhaphe_wrightii,Areca_vestiaria,Arenga_caudata,Baxteria_australis,Bismarckia_nobilis,Borassodendron_machadonis,Brahea_brandegeei,Calamus_caryotoides,Calectasia_narragara,Caryota_mitis,Chamaedorea_seifrizii,Chamaerops_humilis,Chuniophoenix_nana,Cocos_nucifera,Colpothrinax_cookii,Corypha_lecomtei,Dasypogon_bromeliifolius,Elaeis_guineensis,Eremospatha_macrocarpa,Eugeissona_t…
(Typha_latifolia,(Acoelorrhaphe_wrightii,Areca_vestiaria,Arenga_caudata,Baxteria_australis,Bismarckia_nobilis,Borassodendron_machadonis,Brahea_brandegeei,Calamus_caryotoides,Calectasia_narragara,Caryota_mitis,Chamaedorea_seifrizii,Chamaerops_humilis,Chuniophoenix_nana,Cocos_nucifera,Colpothrinax_cookii,Corypha_lecomtei,Dasypogon_bromeliifolius,Elaeis_guineensis,Eremospatha_macrocarpa,Eugeissona_t…
(Typha_latifolia,Baxteria_australis,Calectasia_narragara,Dasypogon_bromeliifolius,Kingia_australis,(Acoelorrhaphe_wrightii,Areca_vestiaria,Arenga_caudata,Bismarckia_nobilis,Borassodendron_machadonis,Brahea_brandegeei,Calamus_caryotoides,Caryota_mitis,Chamaedorea_seifrizii,Chamaerops_humilis,Chuniophoenix_nana,Cocos_nucifera,Colpothrinax_cookii,Corypha_lecomtei,Elaeis_guineensis,Eremospatha_macroc…
(Typha_latifolia,Acoelorrhaphe_wrightii,Areca_vestiaria,Arenga_caudata,Baxteria_australis,Brahea_brandegeei,Calamus_caryotoides,Calectasia_narragara,Caryota_mitis,Chamaedorea_seifrizii,Chamaerops_humilis,Chuniophoenix_nana,Cocos_nucifera,Colpothrinax_cookii,Corypha_lecomtei,Dasypogon_bromeliifolius,Elaeis_guineensis,Eremospatha_macrocarpa,Eugeissona_tristis,Kingia_australis,Leucothrinax_morrisii,…
(Typha_latifolia,Acoelorrhaphe_wrightii,Areca_vestiaria,Arenga_caudata,Bismarckia_nobilis,Borassodendron_machadonis,Brahea_brandegeei,Calamus_caryotoides,Caryota_mitis,Chamaedorea_seifrizii,Chamaerops_humilis,Chuniophoenix_nana,Cocos_nucifera,Colpothrinax_cookii,Corypha_lecomtei,Elaeis_guineensis,Eremospatha_macrocarpa,Eugeissona_tristis,Leucothrinax_morrisii,Licuala_paludosa,Lodoicea_maldivica,M…
(Typha_latifolia,(Acoelorrhaphe_wrightii,Areca_vestiaria,Arenga_caudata,Baxteria_australis,Bismarckia_nobilis,Borassodendron_machadonis,Brahea_brandegeei,Calamus_caryotoides,Calectasia_narragara,Caryota_mitis,Chamaedorea_seifrizii,Chamaerops_humilis,Chuniophoenix_nana,Cocos_nucifera,Colpothrinax_cookii,Corypha_lecomtei,Dasypogon_bromeliifolius,Elaeis_guineensis,Eremospatha_macrocarpa,Eugeissona_t…
(Typha_latifolia,Baxteria_australis,Dasypogon_bromeliifolius,Kingia_australis,(Acoelorrhaphe_wrightii,Areca_vestiaria,Arenga_caudata,Bismarckia_nobilis,Borassodendron_machadonis,Brahea_brandegeei,Calamus_caryotoides,Calectasia_narragara,Caryota_mitis,Chamaedorea_seifrizii,Chamaerops_humilis,Chuniophoenix_nana,Cocos_nucifera,Colpothrinax_cookii,Corypha_lecomtei,Elaeis_guineensis,Eremospatha_macroc…
(Typha_latifolia,Baxteria_australis,Calectasia_narragara,Dasypogon_bromeliifolius,Kingia_australis,(Acoelorrhaphe_wrightii,Areca_vestiaria,Arenga_caudata,Bismarckia_nobilis,Borassodendron_machadonis,Brahea_brandegeei,Calamus_caryotoides,Caryota_mitis,Chamaedorea_seifrizii,Chamaerops_humilis,Chuniophoenix_nana,Cocos_nucifera,Colpothrinax_cookii,Corypha_lecomtei,Elaeis_guineensis,Eremospatha_macroc…
(Typha_latifolia,Acoelorrhaphe_wrightii,Areca_vestiaria,Arenga_caudata,Baxteria_australis,Bismarckia_nobilis,Borassodendron_machadonis,Brahea_brandegeei,Calectasia_narragara,Caryota_mitis,Chamaedorea_seifrizii,Chamaerops_humilis,Chuniophoenix_nana,Cocos_nucifera,Colpothrinax_cookii,Corypha_lecomtei,Dasypogon_bromeliifolius,Elaeis_guineensis,Kingia_australis,Leucothrinax_morrisii,Licuala_paludosa,…
(Typha_latifolia,(Acoelorrhaphe_wrightii,Areca_vestiaria,Arenga_caudata,Baxteria_australis,Bismarckia_nobilis,Borassodendron_machadonis,Brahea_brandegeei,Calamus_caryotoides,Calectasia_narragara,Caryota_mitis,Chamaedorea_seifrizii,Chamaerops_humilis,Chuniophoenix_nana,Cocos_nucifera,Colpothrinax_cookii,Corypha_lecomtei,Dasypogon_bromeliifolius,Elaeis_guineensis,Eremospatha_macrocarpa,Eugeissona_t…
(Typha_latifolia,(Acoelorrhaphe_wrightii,Areca_vestiaria,Arenga_caudata,Baxteria_australis,Bismarckia_nobilis,Borassodendron_machadonis,Brahea_brandegeei,Calamus_caryotoides,Calectasia_narragara,Caryota_mitis,Chamaedorea_seifrizii,Chamaerops_humilis,Chuniophoenix_nana,Cocos_nucifera,Colpothrinax_cookii,Corypha_lecomtei,Dasypogon_bromeliifolius,Elaeis_guineensis,Eremospatha_macrocarpa,Eugeissona_t…
(Typha_latifolia,Acoelorrhaphe_wrightii,Areca_vestiaria,Arenga_caudata,Bismarckia_nobilis,Borassodendron_machadonis,Brahea_brandegeei,Calamus_caryotoides,Caryota_mitis,Chamaedorea_seifrizii,Chamaerops_humilis,Chuniophoenix_nana,Cocos_nucifera,Colpothrinax_cookii,Corypha_lecomtei,Elaeis_guineensis,Eremospatha_macrocarpa,Eugeissona_tristis,Leucothrinax_morrisii,Licuala_paludosa,Lodoicea_maldivica,M…
(Typha_latifolia,Baxteria_australis,Calectasia_narragara,Dasypogon_bromeliifolius,Kingia_australis,(Acoelorrhaphe_wrightii,Areca_vestiaria,Arenga_caudata,Bismarckia_nobilis,Borassodendron_machadonis,Brahea_brandegeei,Calamus_caryotoides,Caryota_mitis,Chamaedorea_seifrizii,Chamaerops_humilis,Chuniophoenix_nana,Cocos_nucifera,Colpothrinax_cookii,Corypha_lecomtei,Elaeis_guineensis,Eremospatha_macroc…
(Typha_latifolia,Areca_vestiaria,Arenga_caudata,Baxteria_australis,Bismarckia_nobilis,Borassodendron_machadonis,Brahea_brandegeei,Calamus_caryotoides,Calectasia_narragara,Caryota_mitis,Chamaedorea_seifrizii,Chamaerops_humilis,Chuniophoenix_nana,Colpothrinax_cookii,Corypha_lecomtei,Dasypogon_bromeliifolius,Eugeissona_tristis,Kingia_australis,Leucothrinax_morrisii,Licuala_paludosa,Lodoicea_maldivic…
(Typha_latifolia,Acoelorrhaphe_wrightii,Areca_vestiaria,Baxteria_australis,Brahea_brandegeei,Calamus_caryotoides,Calectasia_narragara,Chamaerops_humilis,Cocos_nucifera,Colpothrinax_cookii,Dasypogon_bromeliifolius,Elaeis_guineensis,Eremospatha_macrocarpa,Eugeissona_tristis,Kingia_australis,Leucothrinax_morrisii,Licuala_paludosa,Mauritia_flexuosa,Metroxylon_warbergii,Nypa_fruticans,Phoenix_dactylif…
(Typha_latifolia,Acoelorrhaphe_wrightii,Areca_vestiaria,Arenga_caudata,Baxteria_australis,Bismarckia_nobilis,Borassodendron_machadonis,Brahea_brandegeei,Calectasia_narragara,Caryota_mitis,Chamaedorea_seifrizii,Chamaerops_humilis,Chuniophoenix_nana,Cocos_nucifera,Colpothrinax_cookii,Corypha_lecomtei,Dasypogon_bromeliifolius,Elaeis_guineensis,Eremospatha_macrocarpa,Eugeissona_tristis,Kingia_austral…
(Typha_latifolia,Acoelorrhaphe_wrightii,Arenga_caudata,Baxteria_australis,Bismarckia_nobilis,Borassodendron_machadonis,Brahea_brandegeei,Calectasia_narragara,Caryota_mitis,Chamaedorea_seifrizii,Chamaerops_humilis,Chuniophoenix_nana,Cocos_nucifera,Colpothrinax_cookii,Corypha_lecomtei,Dasypogon_bromeliifolius,Elaeis_guineensis,Kingia_australis,Leucothrinax_morrisii,Licuala_paludosa,Lodoicea_maldivi…
(Typha_latifolia,Baxteria_australis,Calectasia_narragara,Dasypogon_bromeliifolius,Kingia_australis,(Acoelorrhaphe_wrightii,Areca_vestiaria,Arenga_caudata,Bismarckia_nobilis,Borassodendron_machadonis,Brahea_brandegeei,Calamus_caryotoides,Caryota_mitis,Chamaedorea_seifrizii,Chamaerops_humilis,Chuniophoenix_nana,Cocos_nucifera,Colpothrinax_cookii,Corypha_lecomtei,Elaeis_guineensis,Eremospatha_macroc…
(Typha_latifolia,Acoelorrhaphe_wrightii,Areca_vestiaria,Arenga_caudata,Bismarckia_nobilis,Borassodendron_machadonis,Brahea_brandegeei,Calamus_caryotoides,Calectasia_narragara,Caryota_mitis,Chamaedorea_seifrizii,Chamaerops_humilis,Chuniophoenix_nana,Cocos_nucifera,Colpothrinax_cookii,Corypha_lecomtei,Dasypogon_bromeliifolius,Elaeis_guineensis,Eremospatha_macrocarpa,Eugeissona_tristis,Leucothrinax_…
(Typha_latifolia,Baxteria_australis,(Acoelorrhaphe_wrightii,Areca_vestiaria,Arenga_caudata,Bismarckia_nobilis,Borassodendron_machadonis,Brahea_brandegeei,Calamus_caryotoides,Calectasia_narragara,Caryota_mitis,Chamaedorea_seifrizii,Chamaerops_humilis,Chuniophoenix_nana,Cocos_nucifera,Colpothrinax_cookii,Corypha_lecomtei,Dasypogon_bromeliifolius,Elaeis_guineensis,Eremospatha_macrocarpa,Eugeissona_t…
(Typha_latifolia,Acoelorrhaphe_wrightii,Arenga_caudata,Baxteria_australis,Bismarckia_nobilis,Borassodendron_machadonis,Brahea_brandegeei,Calamus_caryotoides,Calectasia_narragara,Caryota_mitis,Chamaedorea_seifrizii,Chamaerops_humilis,Chuniophoenix_nana,Cocos_nucifera,Colpothrinax_cookii,Corypha_lecomtei,Dasypogon_bromeliifolius,Elaeis_guineensis,Eremospatha_macrocarpa,Eugeissona_tristis,Kingia_aus…
(Typha_latifolia,(Acoelorrhaphe_wrightii,Areca_vestiaria,Arenga_caudata,Baxteria_australis,Bismarckia_nobilis,Borassodendron_machadonis,Brahea_brandegeei,Calamus_caryotoides,Calectasia_narragara,Caryota_mitis,Chamaedorea_seifrizii,Chamaerops_humilis,Chuniophoenix_nana,Cocos_nucifera,Colpothrinax_cookii,Corypha_lecomtei,Dasypogon_bromeliifolius,Elaeis_guineensis,Eremospatha_macrocarpa,Eugeissona_t…
(Typha_latifolia,(Acoelorrhaphe_wrightii,Areca_vestiaria,Arenga_caudata,Baxteria_australis,Bismarckia_nobilis,Borassodendron_machadonis,Brahea_brandegeei,Calamus_caryotoides,Calectasia_narragara,Caryota_mitis,Chamaedorea_seifrizii,Chamaerops_humilis,Chuniophoenix_nana,Cocos_nucifera,Colpothrinax_cookii,Corypha_lecomtei,Dasypogon_bromeliifolius,Elaeis_guineensis,Eremospatha_macrocarpa,Eugeissona_t…
(Typha_latifolia,Acoelorrhaphe_wrightii,Areca_vestiaria,Arenga_caudata,Bismarckia_nobilis,Borassodendron_machadonis,Brahea_brandegeei,Calamus_caryotoides,Calectasia_narragara,Caryota_mitis,Chamaedorea_seifrizii,Chamaerops_humilis,Chuniophoenix_nana,Cocos_nucifera,Colpothrinax_cookii,Corypha_lecomtei,Dasypogon_bromeliifolius,Elaeis_guineensis,Eremospatha_macrocarpa,Eugeissona_tristis,Leucothrinax_…
(Typha_latifolia,Acoelorrhaphe_wrightii,Areca_vestiaria,Arenga_caudata,Bismarckia_nobilis,Borassodendron_machadonis,Brahea_brandegeei,Calamus_caryotoides,Calectasia_narragara,Caryota_mitis,Chamaedorea_seifrizii,Chamaerops_humilis,Chuniophoenix_nana,Cocos_nucifera,Colpothrinax_cookii,Corypha_lecomtei,Dasypogon_bromeliifolius,Elaeis_guineensis,Eremospatha_macrocarpa,Eugeissona_tristis,Leucothrinax_…
(Typha_latifolia,(Acoelorrhaphe_wrightii,Areca_vestiaria,Arenga_caudata,Baxteria_australis,Bismarckia_nobilis,Borassodendron_machadonis,Brahea_brandegeei,Calamus_caryotoides,Calectasia_narragara,Caryota_mitis,Chamaedorea_seifrizii,Chamaerops_humilis,Chuniophoenix_nana,Cocos_nucifera,Colpothrinax_cookii,Corypha_lecomtei,Dasypogon_bromeliifolius,Elaeis_guineensis,Eremospatha_macrocarpa,Eugeissona_t…
(Typha_latifolia,Chamaedorea_seifrizii,(Acoelorrhaphe_wrightii,Areca_vestiaria,Arenga_caudata,Baxteria_australis,Bismarckia_nobilis,Borassodendron_machadonis,Brahea_brandegeei,Calamus_caryotoides,Calectasia_narragara,Caryota_mitis,Chamaerops_humilis,Chuniophoenix_nana,Cocos_nucifera,Colpothrinax_cookii,Corypha_lecomtei,Dasypogon_bromeliifolius,Elaeis_guineensis,Eremospatha_macrocarpa,Eugeissona_t…
(Typha_latifolia,Areca_vestiaria,Arenga_caudata,Baxteria_australis,Bismarckia_nobilis,Borassodendron_machadonis,Brahea_brandegeei,Calamus_caryotoides,Calectasia_narragara,Caryota_mitis,Chamaedorea_seifrizii,Chamaerops_humilis,Chuniophoenix_nana,Cocos_nucifera,Colpothrinax_cookii,Corypha_lecomtei,Dasypogon_bromeliifolius,Elaeis_guineensis,Eremospatha_macrocarpa,Eugeissona_tristis,Kingia_australis,…
(Typha_latifolia,Acoelorrhaphe_wrightii,Areca_vestiaria,Arenga_caudata,Baxteria_australis,Bismarckia_nobilis,Borassodendron_machadonis,Brahea_brandegeei,Calamus_caryotoides,Caryota_mitis,Chamaedorea_seifrizii,Chamaerops_humilis,Chuniophoenix_nana,Cocos_nucifera,Colpothrinax_cookii,Corypha_lecomtei,Elaeis_guineensis,Eremospatha_macrocarpa,Eugeissona_tristis,Kingia_australis,Leucothrinax_morrisii,L…
(Typha_latifolia,Acoelorrhaphe_wrightii,Areca_vestiaria,Arenga_caudata,Bismarckia_nobilis,Borassodendron_machadonis,Brahea_brandegeei,Calamus_caryotoides,Caryota_mitis,Chamaedorea_seifrizii,Chamaerops_humilis,Chuniophoenix_nana,Cocos_nucifera,Colpothrinax_cookii,Corypha_lecomtei,Elaeis_guineensis,Eremospatha_macrocarpa,Eugeissona_tristis,Leucothrinax_morrisii,Licuala_paludosa,Lodoicea_maldivica,M…
(Typha_latifolia,Acoelorrhaphe_wrightii,Areca_vestiaria,Arenga_caudata,Bismarckia_nobilis,Borassodendron_machadonis,Brahea_brandegeei,Calamus_caryotoides,Caryota_mitis,Chamaedorea_seifrizii,Chamaerops_humilis,Chuniophoenix_nana,Cocos_nucifera,Colpothrinax_cookii,Corypha_lecomtei,Elaeis_guineensis,Eremospatha_macrocarpa,Eugeissona_tristis,Leucothrinax_morrisii,Licuala_paludosa,Lodoicea_maldivica,M…
(Typha_latifolia,Baxteria_australis,Calamus_caryotoides,Calectasia_narragara,Dasypogon_bromeliifolius,Eremospatha_macrocarpa,Eugeissona_tristis,Kingia_australis,Mauritia_flexuosa,Metroxylon_warbergii,Nypa_fruticans,Pigafetta_elata,Salacca_ramosiana,(Acoelorrhaphe_wrightii,Areca_vestiaria,Arenga_caudata,Bismarckia_nobilis,Borassodendron_machadonis,Brahea_brandegeei,Caryota_mitis,Chamaedorea_seifri…
(Typha_latifolia,Acoelorrhaphe_wrightii,Areca_vestiaria,Baxteria_australis,Brahea_brandegeei,Calamus_caryotoides,Calectasia_narragara,Chamaedorea_seifrizii,Chamaerops_humilis,Cocos_nucifera,Colpothrinax_cookii,Corypha_lecomtei,Dasypogon_bromeliifolius,Elaeis_guineensis,Eremospatha_macrocarpa,Eugeissona_tristis,Kingia_australis,Leucothrinax_morrisii,Licuala_paludosa,Mauritia_flexuosa,Metroxylon_wa…
(Typha_latifolia,Acoelorrhaphe_wrightii,Areca_vestiaria,Baxteria_australis,Brahea_brandegeei,Calamus_caryotoides,Calectasia_narragara,Chamaedorea_seifrizii,Chamaerops_humilis,Chuniophoenix_nana,Cocos_nucifera,Colpothrinax_cookii,Dasypogon_bromeliifolius,Elaeis_guineensis,Eremospatha_macrocarpa,Eugeissona_tristis,Kingia_australis,Leucothrinax_morrisii,Licuala_paludosa,Mauritia_flexuosa,Metroxylon_…
(Typha_latifolia,Acoelorrhaphe_wrightii,Areca_vestiaria,Baxteria_australis,Bismarckia_nobilis,Borassodendron_machadonis,Brahea_brandegeei,Calamus_caryotoides,Calectasia_narragara,Chamaedorea_seifrizii,Chamaerops_humilis,Chuniophoenix_nana,Cocos_nucifera,Colpothrinax_cookii,Corypha_lecomtei,Dasypogon_bromeliifolius,Elaeis_guineensis,Eremospatha_macrocarpa,Eugeissona_tristis,Kingia_australis,Leucot…
(Typha_latifolia,Acoelorrhaphe_wrightii,Areca_vestiaria,Baxteria_australis,Bismarckia_nobilis,Borassodendron_machadonis,Brahea_brandegeei,Calamus_caryotoides,Calectasia_narragara,Chamaedorea_seifrizii,Chamaerops_humilis,Chuniophoenix_nana,Cocos_nucifera,Colpothrinax_cookii,Corypha_lecomtei,Dasypogon_bromeliifolius,Elaeis_guineensis,Eremospatha_macrocarpa,Eugeissona_tristis,Kingia_australis,Leucot…
(Typha_latifolia,(Acoelorrhaphe_wrightii,Areca_vestiaria,Arenga_caudata,Baxteria_australis,Bismarckia_nobilis,Borassodendron_machadonis,Brahea_brandegeei,Calamus_caryotoides,Calectasia_narragara,Caryota_mitis,Chamaedorea_seifrizii,Chamaerops_humilis,Chuniophoenix_nana,Cocos_nucifera,Colpothrinax_cookii,Corypha_lecomtei,Dasypogon_bromeliifolius,Elaeis_guineensis,Eremospatha_macrocarpa,Eugeissona_t…
(Typha_latifolia,Acoelorrhaphe_wrightii,Areca_vestiaria,Arenga_caudata,Baxteria_australis,Bismarckia_nobilis,Borassodendron_machadonis,Brahea_brandegeei,Calamus_caryotoides,Calectasia_narragara,Caryota_mitis,Chamaedorea_seifrizii,Chamaerops_humilis,Chuniophoenix_nana,Colpothrinax_cookii,Corypha_lecomtei,Dasypogon_bromeliifolius,Elaeis_guineensis,Eremospatha_macrocarpa,Eugeissona_tristis,Kingia_au…
(Typha_latifolia,Calamus_caryotoides,Eremospatha_macrocarpa,Eugeissona_tristis,Mauritia_flexuosa,Metroxylon_warbergii,Pigafetta_elata,Salacca_ramosiana,(Acoelorrhaphe_wrightii,Areca_vestiaria,Arenga_caudata,Baxteria_australis,Bismarckia_nobilis,Borassodendron_machadonis,Brahea_brandegeei,Calectasia_narragara,Caryota_mitis,Chamaedorea_seifrizii,Chamaerops_humilis,Chuniophoenix_nana,Cocos_nucifera,…
(Typha_latifolia,Acoelorrhaphe_wrightii,Areca_vestiaria,Baxteria_australis,Bismarckia_nobilis,Borassodendron_machadonis,Brahea_brandegeei,Calamus_caryotoides,Calectasia_narragara,Caryota_mitis,Chamaedorea_seifrizii,Chamaerops_humilis,Chuniophoenix_nana,Cocos_nucifera,Colpothrinax_cookii,Corypha_lecomtei,Dasypogon_bromeliifolius,Elaeis_guineensis,Eremospatha_macrocarpa,Eugeissona_tristis,Kingia_au…
(Typha_latifolia,Acoelorrhaphe_wrightii,Areca_vestiaria,Arenga_caudata,Bismarckia_nobilis,Borassodendron_machadonis,Brahea_brandegeei,Calamus_caryotoides,Caryota_mitis,Chamaedorea_seifrizii,Chamaerops_humilis,Chuniophoenix_nana,Cocos_nucifera,Colpothrinax_cookii,Corypha_lecomtei,Elaeis_guineensis,Eremospatha_macrocarpa,Eugeissona_tristis,Leucothrinax_morrisii,Licuala_paludosa,Lodoicea_maldivica,M…
(Typha_latifolia,Acoelorrhaphe_wrightii,Areca_vestiaria,Arenga_caudata,Bismarckia_nobilis,Borassodendron_machadonis,Brahea_brandegeei,Calamus_caryotoides,Calectasia_narragara,Caryota_mitis,Chamaedorea_seifrizii,Chamaerops_humilis,Chuniophoenix_nana,Cocos_nucifera,Colpothrinax_cookii,Corypha_lecomtei,Dasypogon_bromeliifolius,Elaeis_guineensis,Eremospatha_macrocarpa,Eugeissona_tristis,Kingia_austra…
(Typha_latifolia,Acoelorrhaphe_wrightii,Areca_vestiaria,Arenga_caudata,Bismarckia_nobilis,Borassodendron_machadonis,Brahea_brandegeei,Calamus_caryotoides,Caryota_mitis,Chamaedorea_seifrizii,Chamaerops_humilis,Chuniophoenix_nana,Cocos_nucifera,Colpothrinax_cookii,Corypha_lecomtei,Elaeis_guineensis,Eugeissona_tristis,Leucothrinax_morrisii,Licuala_paludosa,Lodoicea_maldivica,Metroxylon_warbergii,Nyp…
(Typha_latifolia,Acoelorrhaphe_wrightii,Areca_vestiaria,Arenga_caudata,Bismarckia_nobilis,Borassodendron_machadonis,Brahea_brandegeei,Chamaedorea_seifrizii,Chuniophoenix_nana,Cocos_nucifera,Colpothrinax_cookii,Corypha_lecomtei,Elaeis_guineensis,Leucothrinax_morrisii,Licuala_paludosa,Lodoicea_maldivica,Phoenix_dactylifera,Phytelephas_aequatorialis,Pritchardia_thurstonii,Pseudophoenix_vinifera,Rave…
(Typha_latifolia,Baxteria_australis,Calectasia_narragara,Dasypogon_bromeliifolius,Kingia_australis,(Acoelorrhaphe_wrightii,Areca_vestiaria,Arenga_caudata,Bismarckia_nobilis,Borassodendron_machadonis,Brahea_brandegeei,Calamus_caryotoides,Caryota_mitis,Chamaedorea_seifrizii,Chamaerops_humilis,Chuniophoenix_nana,Cocos_nucifera,Colpothrinax_cookii,Corypha_lecomtei,Elaeis_guineensis,Eremospatha_macroc…
(Typha_latifolia,Acoelorrhaphe_wrightii,Areca_vestiaria,Arenga_caudata,Bismarckia_nobilis,Borassodendron_machadonis,Brahea_brandegeei,Calamus_caryotoides,Calectasia_narragara,Caryota_mitis,Chamaedorea_seifrizii,Chamaerops_humilis,Chuniophoenix_nana,Colpothrinax_cookii,Corypha_lecomtei,Dasypogon_bromeliifolius,Elaeis_guineensis,Eremospatha_macrocarpa,Eugeissona_tristis,Kingia_australis,Leucothrina…
(Typha_latifolia,Acoelorrhaphe_wrightii,Areca_vestiaria,Arenga_caudata,Bismarckia_nobilis,Borassodendron_machadonis,Brahea_brandegeei,Calamus_caryotoides,Caryota_mitis,Chamaedorea_seifrizii,Chamaerops_humilis,Chuniophoenix_nana,Cocos_nucifera,Colpothrinax_cookii,Corypha_lecomtei,Elaeis_guineensis,Eremospatha_macrocarpa,Eugeissona_tristis,Leucothrinax_morrisii,Licuala_paludosa,Lodoicea_maldivica,M…
(Typha_latifolia,Acoelorrhaphe_wrightii,Areca_vestiaria,Arenga_caudata,Bismarckia_nobilis,Borassodendron_machadonis,Brahea_brandegeei,Calamus_caryotoides,Caryota_mitis,Chamaedorea_seifrizii,Chamaerops_humilis,Cocos_nucifera,Colpothrinax_cookii,Corypha_lecomtei,Elaeis_guineensis,Eremospatha_macrocarpa,Eugeissona_tristis,Leucothrinax_morrisii,Licuala_paludosa,Lodoicea_maldivica,Mauritia_flexuosa,Me…
(Typha_latifolia,Acoelorrhaphe_wrightii,Areca_vestiaria,Arenga_caudata,Bismarckia_nobilis,Borassodendron_machadonis,Brahea_brandegeei,Calamus_caryotoides,Caryota_mitis,Chamaedorea_seifrizii,Chamaerops_humilis,Chuniophoenix_nana,Cocos_nucifera,Colpothrinax_cookii,Corypha_lecomtei,Elaeis_guineensis,Eremospatha_macrocarpa,Eugeissona_tristis,Leucothrinax_morrisii,Licuala_paludosa,Lodoicea_maldivica,M…
(Typha_latifolia,Baxteria_australis,Calectasia_narragara,Dasypogon_bromeliifolius,Kingia_australis,(Acoelorrhaphe_wrightii,Areca_vestiaria,Arenga_caudata,Bismarckia_nobilis,Borassodendron_machadonis,Brahea_brandegeei,Calamus_caryotoides,Caryota_mitis,Chamaedorea_seifrizii,Chamaerops_humilis,Chuniophoenix_nana,Cocos_nucifera,Colpothrinax_cookii,Corypha_lecomtei,Elaeis_guineensis,Eremospatha_macroc…
(Typha_latifolia,Baxteria_australis,Calectasia_narragara,Dasypogon_bromeliifolius,Kingia_australis,(Acoelorrhaphe_wrightii,Areca_vestiaria,Arenga_caudata,Bismarckia_nobilis,Borassodendron_machadonis,Brahea_brandegeei,Calamus_caryotoides,Caryota_mitis,Chamaedorea_seifrizii,Chamaerops_humilis,Chuniophoenix_nana,Cocos_nucifera,Colpothrinax_cookii,Corypha_lecomtei,Elaeis_guineensis,Eremospatha_macroc…
(Typha_latifolia,Acoelorrhaphe_wrightii,Areca_vestiaria,Arenga_caudata,Bismarckia_nobilis,Borassodendron_machadonis,Brahea_brandegeei,Calamus_caryotoides,Caryota_mitis,Chamaedorea_seifrizii,Chamaerops_humilis,Chuniophoenix_nana,Cocos_nucifera,Colpothrinax_cookii,Corypha_lecomtei,Elaeis_guineensis,Eremospatha_macrocarpa,Eugeissona_tristis,Leucothrinax_morrisii,Licuala_paludosa,Lodoicea_maldivica,M…
(Typha_latifolia,Acoelorrhaphe_wrightii,Areca_vestiaria,Arenga_caudata,Bismarckia_nobilis,Borassodendron_machadonis,Brahea_brandegeei,Calamus_caryotoides,Caryota_mitis,Chamaedorea_seifrizii,Chamaerops_humilis,Chuniophoenix_nana,Cocos_nucifera,Colpothrinax_cookii,Corypha_lecomtei,Elaeis_guineensis,Eremospatha_macrocarpa,Eugeissona_tristis,Leucothrinax_morrisii,Licuala_paludosa,Lodoicea_maldivica,M…
(Typha_latifolia,Areca_vestiaria,Baxteria_australis,Bismarckia_nobilis,Borassodendron_machadonis,Calectasia_narragara,Caryota_mitis,Chamaedorea_seifrizii,Chuniophoenix_nana,Cocos_nucifera,Corypha_lecomtei,Dasypogon_bromeliifolius,Elaeis_guineensis,Kingia_australis,Leucothrinax_morrisii,Lodoicea_maldivica,Nypa_fruticans,Phytelephas_aequatorialis,Pseudophoenix_vinifera,Ravenea_hildebrandtii,Sabal_d…
(Typha_latifolia,Areca_vestiaria,Arenga_caudata,Baxteria_australis,Bismarckia_nobilis,Borassodendron_machadonis,Calamus_caryotoides,Calectasia_narragara,Caryota_mitis,Chamaedorea_seifrizii,Chuniophoenix_nana,Cocos_nucifera,Corypha_lecomtei,Dasypogon_bromeliifolius,Elaeis_guineensis,Eremospatha_macrocarpa,Eugeissona_tristis,Kingia_australis,Leucothrinax_morrisii,Lodoicea_maldivica,Mauritia_flexuos…
(Typha_latifolia,Baxteria_australis,Bismarckia_nobilis,Borassodendron_machadonis,Calectasia_narragara,Corypha_lecomtei,Dasypogon_bromeliifolius,Kingia_australis,Lodoicea_maldivica,(Acoelorrhaphe_wrightii,Areca_vestiaria,Arenga_caudata,Brahea_brandegeei,Calamus_caryotoides,Caryota_mitis,Chamaedorea_seifrizii,Chamaerops_humilis,Chuniophoenix_nana,Cocos_nucifera,Colpothrinax_cookii,Elaeis_guineensis…
(Typha_latifolia,Acoelorrhaphe_wrightii,Areca_vestiaria,Arenga_caudata,Baxteria_australis,Brahea_brandegeei,Calamus_caryotoides,Calectasia_narragara,Caryota_mitis,Chamaedorea_seifrizii,Chamaerops_humilis,Chuniophoenix_nana,Cocos_nucifera,Colpothrinax_cookii,Dasypogon_bromeliifolius,Elaeis_guineensis,Eremospatha_macrocarpa,Eugeissona_tristis,Kingia_australis,Leucothrinax_morrisii,Licuala_paludosa,…
(Typha_latifolia,Calectasia_narragara,(Acoelorrhaphe_wrightii,Areca_vestiaria,Arenga_caudata,Baxteria_australis,Bismarckia_nobilis,Borassodendron_machadonis,Brahea_brandegeei,Calamus_caryotoides,Caryota_mitis,Chamaedorea_seifrizii,Chamaerops_humilis,Chuniophoenix_nana,Cocos_nucifera,Colpothrinax_cookii,Corypha_lecomtei,Dasypogon_bromeliifolius,Elaeis_guineensis,Eremospatha_macrocarpa,Eugeissona_t…
(Typha_latifolia,Acoelorrhaphe_wrightii,Areca_vestiaria,Arenga_caudata,Baxteria_australis,Bismarckia_nobilis,Borassodendron_machadonis,Brahea_brandegeei,Calamus_caryotoides,Calectasia_narragara,Caryota_mitis,Chamaedorea_seifrizii,Chamaerops_humilis,Cocos_nucifera,Colpothrinax_cookii,Corypha_lecomtei,Dasypogon_bromeliifolius,Elaeis_guineensis,Eremospatha_macrocarpa,Eugeissona_tristis,Kingia_austra…
(Typha_latifolia,Acoelorrhaphe_wrightii,Areca_vestiaria,Arenga_caudata,Bismarckia_nobilis,Borassodendron_machadonis,Brahea_brandegeei,Calamus_caryotoides,Caryota_mitis,Chamaedorea_seifrizii,Chamaerops_humilis,Chuniophoenix_nana,Cocos_nucifera,Colpothrinax_cookii,Corypha_lecomtei,Elaeis_guineensis,Eremospatha_macrocarpa,Eugeissona_tristis,Leucothrinax_morrisii,Licuala_paludosa,Lodoicea_maldivica,M…
(Typha_latifolia,Baxteria_australis,Calectasia_narragara,Dasypogon_bromeliifolius,Kingia_australis,(Acoelorrhaphe_wrightii,Areca_vestiaria,Arenga_caudata,Bismarckia_nobilis,Borassodendron_machadonis,Brahea_brandegeei,Calamus_caryotoides,Caryota_mitis,Chamaedorea_seifrizii,Chamaerops_humilis,Chuniophoenix_nana,Cocos_nucifera,Colpothrinax_cookii,Corypha_lecomtei,Elaeis_guineensis,Eremospatha_macroc…
(Typha_latifolia,Acoelorrhaphe_wrightii,Areca_vestiaria,Arenga_caudata,Bismarckia_nobilis,Borassodendron_machadonis,Brahea_brandegeei,Calamus_caryotoides,Caryota_mitis,Chamaedorea_seifrizii,Chamaerops_humilis,Chuniophoenix_nana,Cocos_nucifera,Colpothrinax_cookii,Corypha_lecomtei,Elaeis_guineensis,Eremospatha_macrocarpa,Eugeissona_tristis,Leucothrinax_morrisii,Licuala_paludosa,Lodoicea_maldivica,M…
(Typha_latifolia,Baxteria_australis,Calamus_caryotoides,Calectasia_narragara,Dasypogon_bromeliifolius,Eremospatha_macrocarpa,Eugeissona_tristis,Kingia_australis,Mauritia_flexuosa,Metroxylon_warbergii,Pigafetta_elata,Salacca_ramosiana,(Acoelorrhaphe_wrightii,Areca_vestiaria,Arenga_caudata,Bismarckia_nobilis,Borassodendron_machadonis,Brahea_brandegeei,Caryota_mitis,Chamaedorea_seifrizii,Chamaerops_…
(Typha_latifolia,Nypa_fruticans,(Acoelorrhaphe_wrightii,Areca_vestiaria,Arenga_caudata,Baxteria_australis,Bismarckia_nobilis,Borassodendron_machadonis,Brahea_brandegeei,Calamus_caryotoides,Calectasia_narragara,Caryota_mitis,Chamaedorea_seifrizii,Chamaerops_humilis,Chuniophoenix_nana,Cocos_nucifera,Colpothrinax_cookii,Corypha_lecomtei,Dasypogon_bromeliifolius,Elaeis_guineensis,Eremospatha_macrocar…
(Typha_latifolia,Areca_vestiaria,Arenga_caudata,Baxteria_australis,Bismarckia_nobilis,Borassodendron_machadonis,Calamus_caryotoides,Calectasia_narragara,Caryota_mitis,Chamaedorea_seifrizii,Chuniophoenix_nana,Cocos_nucifera,Corypha_lecomtei,Dasypogon_bromeliifolius,Elaeis_guineensis,Eremospatha_macrocarpa,Eugeissona_tristis,Kingia_australis,Leucothrinax_morrisii,Lodoicea_maldivica,Mauritia_flexuos…
(Typha_latifolia,Acoelorrhaphe_wrightii,Areca_vestiaria,Baxteria_australis,Brahea_brandegeei,Calamus_caryotoides,Calectasia_narragara,Chamaedorea_seifrizii,Chamaerops_humilis,Cocos_nucifera,Colpothrinax_cookii,Dasypogon_bromeliifolius,Elaeis_guineensis,Eremospatha_macrocarpa,Eugeissona_tristis,Kingia_australis,Leucothrinax_morrisii,Licuala_paludosa,Mauritia_flexuosa,Metroxylon_warbergii,Nypa_frut…
(Typha_latifolia,Acoelorrhaphe_wrightii,Areca_vestiaria,Arenga_caudata,Baxteria_australis,Bismarckia_nobilis,Borassodendron_machadonis,Brahea_brandegeei,Calamus_caryotoides,Calectasia_narragara,Caryota_mitis,Chamaedorea_seifrizii,Chamaerops_humilis,Chuniophoenix_nana,Cocos_nucifera,Colpothrinax_cookii,Corypha_lecomtei,Dasypogon_bromeliifolius,Elaeis_guineensis,Eremospatha_macrocarpa,Eugeissona_tr…
(Typha_latifolia,Acoelorrhaphe_wrightii,Areca_vestiaria,Arenga_caudata,Baxteria_australis,Bismarckia_nobilis,Borassodendron_machadonis,Brahea_brandegeei,Calectasia_narragara,Caryota_mitis,Chamaedorea_seifrizii,Chamaerops_humilis,Chuniophoenix_nana,Cocos_nucifera,Colpothrinax_cookii,Corypha_lecomtei,Dasypogon_bromeliifolius,Elaeis_guineensis,Kingia_australis,Leucothrinax_morrisii,Licuala_paludosa,…
(Typha_latifolia,(Acoelorrhaphe_wrightii,Areca_vestiaria,Arenga_caudata,Baxteria_australis,Bismarckia_nobilis,Borassodendron_machadonis,Brahea_brandegeei,Calamus_caryotoides,Calectasia_narragara,Caryota_mitis,Chamaedorea_seifrizii,Chamaerops_humilis,Chuniophoenix_nana,Cocos_nucifera,Colpothrinax_cookii,Corypha_lecomtei,Dasypogon_bromeliifolius,Elaeis_guineensis,Eremospatha_macrocarpa,Eugeissona_t…
(Typha_latifolia,Areca_vestiaria,Arenga_caudata,Baxteria_australis,Bismarckia_nobilis,Borassodendron_machadonis,Calamus_caryotoides,Calectasia_narragara,Caryota_mitis,Chamaedorea_seifrizii,Chuniophoenix_nana,Cocos_nucifera,Corypha_lecomtei,Dasypogon_bromeliifolius,Elaeis_guineensis,Eremospatha_macrocarpa,Eugeissona_tristis,Kingia_australis,Leucothrinax_morrisii,Lodoicea_maldivica,Mauritia_flexuos…
(Typha_latifolia,Acoelorrhaphe_wrightii,Areca_vestiaria,Arenga_caudata,Baxteria_australis,Bismarckia_nobilis,Borassodendron_machadonis,Brahea_brandegeei,Calamus_caryotoides,Caryota_mitis,Chamaedorea_seifrizii,Chamaerops_humilis,Chuniophoenix_nana,Cocos_nucifera,Colpothrinax_cookii,Corypha_lecomtei,Elaeis_guineensis,Eremospatha_macrocarpa,Eugeissona_tristis,Kingia_australis,Leucothrinax_morrisii,L…
(Typha_latifolia,Baxteria_australis,Calectasia_narragara,Dasypogon_bromeliifolius,Kingia_australis,(Acoelorrhaphe_wrightii,Areca_vestiaria,Arenga_caudata,Bismarckia_nobilis,Borassodendron_machadonis,Brahea_brandegeei,Calamus_caryotoides,Caryota_mitis,Chamaedorea_seifrizii,Chamaerops_humilis,Chuniophoenix_nana,Cocos_nucifera,Colpothrinax_cookii,Corypha_lecomtei,Elaeis_guineensis,Eremospatha_macroc…
(Typha_latifolia,(Acoelorrhaphe_wrightii,Areca_vestiaria,Arenga_caudata,Baxteria_australis,Bismarckia_nobilis,Borassodendron_machadonis,Brahea_brandegeei,Calamus_caryotoides,Calectasia_narragara,Caryota_mitis,Chamaedorea_seifrizii,Chamaerops_humilis,Chuniophoenix_nana,Cocos_nucifera,Colpothrinax_cookii,Corypha_lecomtei,Dasypogon_bromeliifolius,Elaeis_guineensis,Eremospatha_macrocarpa,Eugeissona_t…
(Typha_latifolia,(Acoelorrhaphe_wrightii,Areca_vestiaria,Arenga_caudata,Baxteria_australis,Bismarckia_nobilis,Borassodendron_machadonis,Brahea_brandegeei,Calamus_caryotoides,Calectasia_narragara,Caryota_mitis,Chamaedorea_seifrizii,Chamaerops_humilis,Chuniophoenix_nana,Cocos_nucifera,Colpothrinax_cookii,Corypha_lecomtei,Dasypogon_bromeliifolius,Elaeis_guineensis,Eremospatha_macrocarpa,Eugeissona_t…
(Typha_latifolia,(Acoelorrhaphe_wrightii,Areca_vestiaria,Arenga_caudata,Baxteria_australis,Bismarckia_nobilis,Borassodendron_machadonis,Brahea_brandegeei,Calamus_caryotoides,Calectasia_narragara,Caryota_mitis,Chamaedorea_seifrizii,Chamaerops_humilis,Chuniophoenix_nana,Cocos_nucifera,Colpothrinax_cookii,Corypha_lecomtei,Dasypogon_bromeliifolius,Elaeis_guineensis,Eremospatha_macrocarpa,Eugeissona_t…
(Typha_latifolia,(Acoelorrhaphe_wrightii,Areca_vestiaria,Arenga_caudata,Baxteria_australis,Bismarckia_nobilis,Borassodendron_machadonis,Brahea_brandegeei,Calamus_caryotoides,Calectasia_narragara,Caryota_mitis,Chamaedorea_seifrizii,Chamaerops_humilis,Chuniophoenix_nana,Cocos_nucifera,Colpothrinax_cookii,Corypha_lecomtei,Dasypogon_bromeliifolius,Elaeis_guineensis,Eremospatha_macrocarpa,Eugeissona_t…
(Typha_latifolia,(Acoelorrhaphe_wrightii,Areca_vestiaria,Arenga_caudata,Baxteria_australis,Bismarckia_nobilis,Borassodendron_machadonis,Brahea_brandegeei,Calamus_caryotoides,Calectasia_narragara,Caryota_mitis,Chamaedorea_seifrizii,Chamaerops_humilis,Chuniophoenix_nana,Cocos_nucifera,Colpothrinax_cookii,Corypha_lecomtei,Dasypogon_bromeliifolius,Elaeis_guineensis,Eremospatha_macrocarpa,Eugeissona_t…
(Typha_latifolia,(Acoelorrhaphe_wrightii,Areca_vestiaria,Arenga_caudata,Baxteria_australis,Bismarckia_nobilis,Borassodendron_machadonis,Brahea_brandegeei,Calamus_caryotoides,Calectasia_narragara,Caryota_mitis,Chamaedorea_seifrizii,Chamaerops_humilis,Chuniophoenix_nana,Cocos_nucifera,Colpothrinax_cookii,Corypha_lecomtei,Dasypogon_bromeliifolius,Elaeis_guineensis,Eremospatha_macrocarpa,Eugeissona_t…
(Typha_latifolia,(Sabal_domingensis,Trithrinax_brasiliensis))
(Typha_latifolia,(Sabal_domingensis,Trithrinax_brasiliensis))
(Typha_latifolia,(Sabal_domingensis,Trithrinax_brasiliensis))
(Typha_latifolia,Acoelorrhaphe_wrightii,Areca_vestiaria,Arenga_caudata,Baxteria_australis,Bismarckia_nobilis,Borassodendron_machadonis,Brahea_brandegeei,Calamus_caryotoides,Calectasia_narragara,Caryota_mitis,Chamaedorea_seifrizii,Chamaerops_humilis,Chuniophoenix_nana,Cocos_nucifera,Colpothrinax_cookii,Corypha_lecomtei,Dasypogon_bromeliifolius,Eremospatha_macrocarpa,Eugeissona_tristis,Kingia_austr…
(Typha_latifolia,Acoelorrhaphe_wrightii,Areca_vestiaria,Arenga_caudata,Baxteria_australis,Bismarckia_nobilis,Borassodendron_machadonis,Brahea_brandegeei,Calamus_caryotoides,Calectasia_narragara,Caryota_mitis,Chamaedorea_seifrizii,Chamaerops_humilis,Chuniophoenix_nana,Cocos_nucifera,Colpothrinax_cookii,Dasypogon_bromeliifolius,Elaeis_guineensis,Eremospatha_macrocarpa,Eugeissona_tristis,Kingia_aust…
(Typha_latifolia,Acoelorrhaphe_wrightii,Areca_vestiaria,Arenga_caudata,Baxteria_australis,Bismarckia_nobilis,Borassodendron_machadonis,Brahea_brandegeei,Calectasia_narragara,Caryota_mitis,Chamaedorea_seifrizii,Chamaerops_humilis,Chuniophoenix_nana,Cocos_nucifera,Colpothrinax_cookii,Corypha_lecomtei,Dasypogon_bromeliifolius,Elaeis_guineensis,Kingia_australis,Leucothrinax_morrisii,Licuala_paludosa,…
(Typha_latifolia,(Acoelorrhaphe_wrightii,Areca_vestiaria,Arenga_caudata,Baxteria_australis,Bismarckia_nobilis,Borassodendron_machadonis,Brahea_brandegeei,Calamus_caryotoides,Calectasia_narragara,Caryota_mitis,Chamaedorea_seifrizii,Chamaerops_humilis,Chuniophoenix_nana,Cocos_nucifera,Colpothrinax_cookii,Corypha_lecomtei,Dasypogon_bromeliifolius,Elaeis_guineensis,Eremospatha_macrocarpa,Eugeissona_t…
(Typha_latifolia,Acoelorrhaphe_wrightii,Areca_vestiaria,Arenga_caudata,Bismarckia_nobilis,Borassodendron_machadonis,Brahea_brandegeei,Calamus_caryotoides,Caryota_mitis,Chamaedorea_seifrizii,Chamaerops_humilis,Chuniophoenix_nana,Cocos_nucifera,Colpothrinax_cookii,Corypha_lecomtei,Elaeis_guineensis,Eremospatha_macrocarpa,Eugeissona_tristis,Leucothrinax_morrisii,Licuala_paludosa,Lodoicea_maldivica,M…
(Typha_latifolia,Areca_vestiaria,Calamus_caryotoides,Calectasia_narragara,Chamaedorea_seifrizii,Cocos_nucifera,Dasypogon_bromeliifolius,Elaeis_guineensis,Eremospatha_macrocarpa,Eugeissona_tristis,Kingia_australis,Mauritia_flexuosa,Metroxylon_warbergii,Nypa_fruticans,Phytelephas_aequatorialis,Pigafetta_elata,Pseudophoenix_vinifera,Ravenea_hildebrandtii,Salacca_ramosiana,Veitchia_arecina,(Acoelorrh…
(Typha_latifolia,Acoelorrhaphe_wrightii,Arenga_caudata,Baxteria_australis,Bismarckia_nobilis,Borassodendron_machadonis,Brahea_brandegeei,Caryota_mitis,Chamaerops_humilis,Chuniophoenix_nana,Colpothrinax_cookii,Corypha_lecomtei,Leucothrinax_morrisii,Licuala_paludosa,Lodoicea_maldivica,Phoenix_dactylifera,Pritchardia_thurstonii,Sabal_domingensis,Serenoa_repens,Tahina_spectabilis_noIR,Trithrinax_bras…
(Typha_latifolia,Dasypogon_bromeliifolius,(Acoelorrhaphe_wrightii,Areca_vestiaria,Arenga_caudata,Baxteria_australis,Bismarckia_nobilis,Borassodendron_machadonis,Brahea_brandegeei,Calamus_caryotoides,Calectasia_narragara,Caryota_mitis,Chamaedorea_seifrizii,Chamaerops_humilis,Chuniophoenix_nana,Cocos_nucifera,Colpothrinax_cookii,Corypha_lecomtei,Elaeis_guineensis,Eremospatha_macrocarpa,Eugeissona_t…
(Typha_latifolia,Baxteria_australis,Calectasia_narragara,Dasypogon_bromeliifolius,Kingia_australis,(Acoelorrhaphe_wrightii,Areca_vestiaria,Arenga_caudata,Bismarckia_nobilis,Borassodendron_machadonis,Brahea_brandegeei,Calamus_caryotoides,Caryota_mitis,Chamaedorea_seifrizii,Chamaerops_humilis,Chuniophoenix_nana,Cocos_nucifera,Colpothrinax_cookii,Corypha_lecomtei,Elaeis_guineensis,Eremospatha_macroc…
(Typha_latifolia,Acoelorrhaphe_wrightii,Areca_vestiaria,Arenga_caudata,Bismarckia_nobilis,Borassodendron_machadonis,Brahea_brandegeei,Calamus_caryotoides,Caryota_mitis,Chamaedorea_seifrizii,Chamaerops_humilis,Chuniophoenix_nana,Cocos_nucifera,Colpothrinax_cookii,Corypha_lecomtei,Elaeis_guineensis,Eremospatha_macrocarpa,Eugeissona_tristis,Leucothrinax_morrisii,Licuala_paludosa,Lodoicea_maldivica,M…
(Typha_latifolia,Baxteria_australis,Calectasia_narragara,Dasypogon_bromeliifolius,Kingia_australis,(Acoelorrhaphe_wrightii,Areca_vestiaria,Arenga_caudata,Bismarckia_nobilis,Borassodendron_machadonis,Brahea_brandegeei,Calamus_caryotoides,Caryota_mitis,Chamaedorea_seifrizii,Chamaerops_humilis,Chuniophoenix_nana,Cocos_nucifera,Colpothrinax_cookii,Corypha_lecomtei,Elaeis_guineensis,Eremospatha_macroc…
(Typha_latifolia,Areca_vestiaria,Baxteria_australis,Calamus_caryotoides,Chamaedorea_seifrizii,Cocos_nucifera,Dasypogon_bromeliifolius,Elaeis_guineensis,Eremospatha_macrocarpa,Eugeissona_tristis,Kingia_australis,Mauritia_flexuosa,Metroxylon_warbergii,Nypa_fruticans,Phytelephas_aequatorialis,Pigafetta_elata,Pseudophoenix_vinifera,Ravenea_hildebrandtii,Sabal_domingensis,Salacca_ramosiana,Veitchia_ar…
(Typha_latifolia,Acoelorrhaphe_wrightii,Arenga_caudata,Bismarckia_nobilis,Borassodendron_machadonis,Brahea_brandegeei,Calectasia_narragara,Caryota_mitis,Chamaerops_humilis,Chuniophoenix_nana,Colpothrinax_cookii,Corypha_lecomtei,Leucothrinax_morrisii,Licuala_paludosa,Lodoicea_maldivica,Phoenix_dactylifera,Pritchardia_thurstonii,Serenoa_repens,Tahina_spectabilis_noIR,Trithrinax_brasiliensis,Wallich…
(Typha_latifolia,(Acoelorrhaphe_wrightii,Areca_vestiaria,Arenga_caudata,Baxteria_australis,Bismarckia_nobilis,Borassodendron_machadonis,Brahea_brandegeei,Calamus_caryotoides,Calectasia_narragara,Caryota_mitis,Chamaedorea_seifrizii,Chamaerops_humilis,Chuniophoenix_nana,Cocos_nucifera,Colpothrinax_cookii,Corypha_lecomtei,Dasypogon_bromeliifolius,Elaeis_guineensis,Eremospatha_macrocarpa,Eugeissona_t…
(Typha_latifolia,(Acoelorrhaphe_wrightii,Areca_vestiaria,Arenga_caudata,Baxteria_australis,Bismarckia_nobilis,Borassodendron_machadonis,Brahea_brandegeei,Calamus_caryotoides,Calectasia_narragara,Caryota_mitis,Chamaedorea_seifrizii,Chamaerops_humilis,Chuniophoenix_nana,Cocos_nucifera,Colpothrinax_cookii,Corypha_lecomtei,Dasypogon_bromeliifolius,Elaeis_guineensis,Eremospatha_macrocarpa,Eugeissona_t…
(Typha_latifolia,(Acoelorrhaphe_wrightii,Areca_vestiaria,Arenga_caudata,Baxteria_australis,Bismarckia_nobilis,Borassodendron_machadonis,Brahea_brandegeei,Calamus_caryotoides,Calectasia_narragara,Caryota_mitis,Chamaedorea_seifrizii,Chamaerops_humilis,Chuniophoenix_nana,Cocos_nucifera,Colpothrinax_cookii,Corypha_lecomtei,Dasypogon_bromeliifolius,Elaeis_guineensis,Eremospatha_macrocarpa,Eugeissona_t…
(Typha_latifolia,Baxteria_australis,Calamus_caryotoides,Dasypogon_bromeliifolius,Kingia_australis,Metroxylon_warbergii,Pigafetta_elata,Salacca_ramosiana,(Acoelorrhaphe_wrightii,Areca_vestiaria,Arenga_caudata,Bismarckia_nobilis,Borassodendron_machadonis,Brahea_brandegeei,Caryota_mitis,Chamaedorea_seifrizii,Chamaerops_humilis,Chuniophoenix_nana,Cocos_nucifera,Colpothrinax_cookii,Corypha_lecomtei,El…
(Typha_latifolia,Acoelorrhaphe_wrightii,Areca_vestiaria,Arenga_caudata,Bismarckia_nobilis,Borassodendron_machadonis,Brahea_brandegeei,Caryota_mitis,Chamaedorea_seifrizii,Chamaerops_humilis,Chuniophoenix_nana,Cocos_nucifera,Colpothrinax_cookii,Corypha_lecomtei,Elaeis_guineensis,Eremospatha_macrocarpa,Eugeissona_tristis,Leucothrinax_morrisii,Licuala_paludosa,Lodoicea_maldivica,Mauritia_flexuosa,Nyp…
(Typha_latifolia,Acoelorrhaphe_wrightii,Areca_vestiaria,Arenga_caudata,Bismarckia_nobilis,Borassodendron_machadonis,Brahea_brandegeei,Calectasia_narragara,Caryota_mitis,Chamaedorea_seifrizii,Chamaerops_humilis,Chuniophoenix_nana,Cocos_nucifera,Colpothrinax_cookii,Corypha_lecomtei,Dasypogon_bromeliifolius,Elaeis_guineensis,Leucothrinax_morrisii,Licuala_paludosa,Lodoicea_maldivica,Phoenix_dactylife…
(Typha_latifolia,Acoelorrhaphe_wrightii,Areca_vestiaria,Arenga_caudata,Baxteria_australis,Bismarckia_nobilis,Borassodendron_machadonis,Brahea_brandegeei,Caryota_mitis,Chamaedorea_seifrizii,Chamaerops_humilis,Chuniophoenix_nana,Cocos_nucifera,Colpothrinax_cookii,Corypha_lecomtei,Elaeis_guineensis,Kingia_australis,Leucothrinax_morrisii,Licuala_paludosa,Lodoicea_maldivica,Phoenix_dactylifera,Phytele…
(Typha_latifolia,Acoelorrhaphe_wrightii,Areca_vestiaria,Arenga_caudata,Bismarckia_nobilis,Borassodendron_machadonis,Brahea_brandegeei,Caryota_mitis,Chamaedorea_seifrizii,Chamaerops_humilis,Chuniophoenix_nana,Cocos_nucifera,Colpothrinax_cookii,Corypha_lecomtei,Elaeis_guineensis,Leucothrinax_morrisii,Licuala_paludosa,Lodoicea_maldivica,Phoenix_dactylifera,Phytelephas_aequatorialis,Pritchardia_thurs…
(Typha_latifolia,Baxteria_australis,Calectasia_narragara,Dasypogon_bromeliifolius,Kingia_australis,(Acoelorrhaphe_wrightii,Areca_vestiaria,Arenga_caudata,Bismarckia_nobilis,Borassodendron_machadonis,Brahea_brandegeei,Caryota_mitis,Chamaedorea_seifrizii,Chamaerops_humilis,Chuniophoenix_nana,Cocos_nucifera,Colpothrinax_cookii,Corypha_lecomtei,Elaeis_guineensis,Leucothrinax_morrisii,Licuala_paludosa…
(Typha_latifolia,Acoelorrhaphe_wrightii,Areca_vestiaria,Arenga_caudata,Bismarckia_nobilis,Borassodendron_machadonis,Brahea_brandegeei,Caryota_mitis,Chamaedorea_seifrizii,Chamaerops_humilis,Chuniophoenix_nana,Cocos_nucifera,Colpothrinax_cookii,Corypha_lecomtei,Elaeis_guineensis,Leucothrinax_morrisii,Licuala_paludosa,Lodoicea_maldivica,Phoenix_dactylifera,Phytelephas_aequatorialis,Pritchardia_thurs…
(Typha_latifolia,Acoelorrhaphe_wrightii,Areca_vestiaria,Arenga_caudata,Baxteria_australis,Bismarckia_nobilis,Borassodendron_machadonis,Brahea_brandegeei,Calectasia_narragara,Caryota_mitis,Chamaedorea_seifrizii,Chamaerops_humilis,Chuniophoenix_nana,Cocos_nucifera,Colpothrinax_cookii,Corypha_lecomtei,Dasypogon_bromeliifolius,Elaeis_guineensis,Eremospatha_macrocarpa,Eugeissona_tristis,Kingia_austral…
(Typha_latifolia,Acoelorrhaphe_wrightii,Arenga_caudata,Baxteria_australis,Bismarckia_nobilis,Borassodendron_machadonis,Brahea_brandegeei,Calectasia_narragara,Caryota_mitis,Chamaerops_humilis,Chuniophoenix_nana,Cocos_nucifera,Colpothrinax_cookii,Corypha_lecomtei,Dasypogon_bromeliifolius,Elaeis_guineensis,Eremospatha_macrocarpa,Eugeissona_tristis,Kingia_australis,Licuala_paludosa,Lodoicea_maldivica…
(Typha_latifolia,Acoelorrhaphe_wrightii,Areca_vestiaria,Brahea_brandegeei,Calamus_caryotoides,Chamaedorea_seifrizii,Chamaerops_humilis,Cocos_nucifera,Colpothrinax_cookii,Elaeis_guineensis,Eremospatha_macrocarpa,Eugeissona_tristis,Leucothrinax_morrisii,Licuala_paludosa,Mauritia_flexuosa,Metroxylon_warbergii,Nypa_fruticans,Phoenix_dactylifera,Phytelephas_aequatorialis,Pigafetta_elata,Pritchardia_th…
(Typha_latifolia,Acoelorrhaphe_wrightii,Areca_vestiaria,Arenga_caudata,Bismarckia_nobilis,Borassodendron_machadonis,Brahea_brandegeei,Calamus_caryotoides,Caryota_mitis,Chamaedorea_seifrizii,Chamaerops_humilis,Chuniophoenix_nana,Cocos_nucifera,Colpothrinax_cookii,Corypha_lecomtei,Elaeis_guineensis,Eremospatha_macrocarpa,Eugeissona_tristis,Leucothrinax_morrisii,Licuala_paludosa,Lodoicea_maldivica,M…
(Typha_latifolia,Baxteria_australis,Calectasia_narragara,Dasypogon_bromeliifolius,Kingia_australis,(Acoelorrhaphe_wrightii,Areca_vestiaria,Arenga_caudata,Bismarckia_nobilis,Borassodendron_machadonis,Brahea_brandegeei,Calamus_caryotoides,Caryota_mitis,Chamaedorea_seifrizii,Chamaerops_humilis,Chuniophoenix_nana,Cocos_nucifera,Colpothrinax_cookii,Corypha_lecomtei,Elaeis_guineensis,Eremospatha_macroc…
(Typha_latifolia,Acoelorrhaphe_wrightii,Areca_vestiaria,Arenga_caudata,Bismarckia_nobilis,Borassodendron_machadonis,Brahea_brandegeei,Calamus_caryotoides,Caryota_mitis,Chamaedorea_seifrizii,Chamaerops_humilis,Chuniophoenix_nana,Cocos_nucifera,Colpothrinax_cookii,Corypha_lecomtei,Elaeis_guineensis,Eremospatha_macrocarpa,Eugeissona_tristis,Leucothrinax_morrisii,Licuala_paludosa,Lodoicea_maldivica,M…
(Typha_latifolia,(Acoelorrhaphe_wrightii,Areca_vestiaria,Arenga_caudata,Baxteria_australis,Bismarckia_nobilis,Borassodendron_machadonis,Brahea_brandegeei,Calamus_caryotoides,Calectasia_narragara,Caryota_mitis,Chamaedorea_seifrizii,Chamaerops_humilis,Chuniophoenix_nana,Cocos_nucifera,Colpothrinax_cookii,Corypha_lecomtei,Dasypogon_bromeliifolius,Elaeis_guineensis,Eremospatha_macrocarpa,Eugeissona_t…
(Typha_latifolia,Acoelorrhaphe_wrightii,Areca_vestiaria,Arenga_caudata,Bismarckia_nobilis,Borassodendron_machadonis,Brahea_brandegeei,Calamus_caryotoides,Calectasia_narragara,Caryota_mitis,Chamaedorea_seifrizii,Chamaerops_humilis,Chuniophoenix_nana,Cocos_nucifera,Colpothrinax_cookii,Corypha_lecomtei,Elaeis_guineensis,Eremospatha_macrocarpa,Eugeissona_tristis,Kingia_australis,Leucothrinax_morrisii…
(Typha_latifolia,Acoelorrhaphe_wrightii,Areca_vestiaria,Arenga_caudata,Baxteria_australis,Bismarckia_nobilis,Borassodendron_machadonis,Brahea_brandegeei,Calamus_caryotoides,Caryota_mitis,Chamaedorea_seifrizii,Chamaerops_humilis,Chuniophoenix_nana,Cocos_nucifera,Colpothrinax_cookii,Corypha_lecomtei,Elaeis_guineensis,Eremospatha_macrocarpa,Eugeissona_tristis,Kingia_australis,Leucothrinax_morrisii,L…
(Typha_latifolia,Acoelorrhaphe_wrightii,Areca_vestiaria,Arenga_caudata,Baxteria_australis,Brahea_brandegeei,Calamus_caryotoides,Calectasia_narragara,Chamaedorea_seifrizii,Chamaerops_humilis,Cocos_nucifera,Colpothrinax_cookii,Dasypogon_bromeliifolius,Elaeis_guineensis,Eremospatha_macrocarpa,Eugeissona_tristis,Kingia_australis,Leucothrinax_morrisii,Licuala_paludosa,Mauritia_flexuosa,Metroxylon_warb…
(Typha_latifolia,Acoelorrhaphe_wrightii,Areca_vestiaria,Arenga_caudata,Baxteria_australis,Bismarckia_nobilis,Borassodendron_machadonis,Brahea_brandegeei,Calamus_caryotoides,Calectasia_narragara,Caryota_mitis,Chamaedorea_seifrizii,Chamaerops_humilis,Chuniophoenix_nana,Cocos_nucifera,Colpothrinax_cookii,Corypha_lecomtei,Dasypogon_bromeliifolius,Elaeis_guineensis,Eremospatha_macrocarpa,Eugeissona_tr…
(Typha_latifolia,Acoelorrhaphe_wrightii,Areca_vestiaria,Arenga_caudata,Baxteria_australis,Bismarckia_nobilis,Borassodendron_machadonis,Brahea_brandegeei,Calamus_caryotoides,Calectasia_narragara,Caryota_mitis,Chamaedorea_seifrizii,Chamaerops_humilis,Chuniophoenix_nana,Cocos_nucifera,Colpothrinax_cookii,Corypha_lecomtei,Dasypogon_bromeliifolius,Elaeis_guineensis,Eremospatha_macrocarpa,Kingia_austra…
(Typha_latifolia,Acoelorrhaphe_wrightii,Arenga_caudata,Baxteria_australis,Bismarckia_nobilis,Borassodendron_machadonis,Brahea_brandegeei,Calamus_caryotoides,Calectasia_narragara,Caryota_mitis,Chamaerops_humilis,Chuniophoenix_nana,Colpothrinax_cookii,Corypha_lecomtei,Dasypogon_bromeliifolius,Eremospatha_macrocarpa,Eugeissona_tristis,Kingia_australis,Leucothrinax_morrisii,Licuala_paludosa,Lodoicea_…
(Typha_latifolia,(Acoelorrhaphe_wrightii,Areca_vestiaria,Arenga_caudata,Baxteria_australis,Bismarckia_nobilis,Borassodendron_machadonis,Brahea_brandegeei,Calamus_caryotoides,Calectasia_narragara,Caryota_mitis,Chamaedorea_seifrizii,Chamaerops_humilis,Chuniophoenix_nana,Cocos_nucifera,Colpothrinax_cookii,Corypha_lecomtei,Dasypogon_bromeliifolius,Elaeis_guineensis,Eremospatha_macrocarpa,Eugeissona_t…
(Typha_latifolia,(Baxteria_australis,Calectasia_narragara,Caryota_mitis,Dasypogon_bromeliifolius,Kingia_australis))
(Typha_latifolia,Caryota_mitis,Dasypogon_bromeliifolius,(Baxteria_australis,Kingia_australis))
(Typha_latifolia,(Baxteria_australis,Caryota_mitis,Dasypogon_bromeliifolius,Kingia_australis))
(Typha_latifolia,Caryota_mitis,(Baxteria_australis,Dasypogon_bromeliifolius,Kingia_australis))
(Typha_latifolia,Caryota_mitis,Dasypogon_bromeliifolius,(Baxteria_australis,Kingia_australis))
(Typha_latifolia,Caryota_mitis,Dasypogon_bromeliifolius,(Baxteria_australis,Kingia_australis))
(Typha_latifolia,Caryota_mitis,(Baxteria_australis,Dasypogon_bromeliifolius,Kingia_australis))
(Typha_latifolia,Acoelorrhaphe_wrightii,Areca_vestiaria,Arenga_caudata,Bismarckia_nobilis,Borassodendron_machadonis,Brahea_brandegeei,Calamus_caryotoides,Caryota_mitis,Chamaedorea_seifrizii,Chamaerops_humilis,Chuniophoenix_nana,Cocos_nucifera,Colpothrinax_cookii,Corypha_lecomtei,Elaeis_guineensis,Eremospatha_macrocarpa,Eugeissona_tristis,Leucothrinax_morrisii,Licuala_paludosa,Lodoicea_maldivica,M…
(Typha_latifolia,(Acoelorrhaphe_wrightii,Areca_vestiaria,Arenga_caudata,Baxteria_australis,Bismarckia_nobilis,Borassodendron_machadonis,Brahea_brandegeei,Calamus_caryotoides,Caryota_mitis,Chamaedorea_seifrizii,Chamaerops_humilis,Chuniophoenix_nana,Cocos_nucifera,Colpothrinax_cookii,Corypha_lecomtei,Elaeis_guineensis,Eremospatha_macrocarpa,Eugeissona_tristis,Leucothrinax_morrisii,Licuala_paludosa,…
(Typha_latifolia,Baxteria_australis,(Acoelorrhaphe_wrightii,Areca_vestiaria,Arenga_caudata,Bismarckia_nobilis,Borassodendron_machadonis,Brahea_brandegeei,Calamus_caryotoides,Caryota_mitis,Chamaedorea_seifrizii,Chamaerops_humilis,Chuniophoenix_nana,Cocos_nucifera,Colpothrinax_cookii,Corypha_lecomtei,Elaeis_guineensis,Eremospatha_macrocarpa,Eugeissona_tristis,Leucothrinax_morrisii,Licuala_paludosa,…
(Typha_latifolia,Baxteria_australis,Calectasia_narragara,Dasypogon_bromeliifolius,Kingia_australis,(Acoelorrhaphe_wrightii,Areca_vestiaria,Arenga_caudata,Bismarckia_nobilis,Borassodendron_machadonis,Brahea_brandegeei,Calamus_caryotoides,Caryota_mitis,Chamaedorea_seifrizii,Chamaerops_humilis,Chuniophoenix_nana,Cocos_nucifera,Colpothrinax_cookii,Corypha_lecomtei,Elaeis_guineensis,Eremospatha_macroc…
(Typha_latifolia,Baxteria_australis,Calectasia_narragara,Dasypogon_bromeliifolius,Kingia_australis,(Acoelorrhaphe_wrightii,Areca_vestiaria,Arenga_caudata,Bismarckia_nobilis,Borassodendron_machadonis,Brahea_brandegeei,Calamus_caryotoides,Caryota_mitis,Chamaedorea_seifrizii,Chamaerops_humilis,Chuniophoenix_nana,Cocos_nucifera,Colpothrinax_cookii,Corypha_lecomtei,Elaeis_guineensis,Eremospatha_macroc…
(Typha_latifolia,Acoelorrhaphe_wrightii,Areca_vestiaria,Arenga_caudata,Bismarckia_nobilis,Borassodendron_machadonis,Brahea_brandegeei,Calamus_caryotoides,Caryota_mitis,Chamaedorea_seifrizii,Chamaerops_humilis,Chuniophoenix_nana,Cocos_nucifera,Colpothrinax_cookii,Corypha_lecomtei,Elaeis_guineensis,Eremospatha_macrocarpa,Eugeissona_tristis,Leucothrinax_morrisii,Licuala_paludosa,Lodoicea_maldivica,M…
(Typha_latifolia,Baxteria_australis,Calectasia_narragara,Dasypogon_bromeliifolius,Kingia_australis,(Acoelorrhaphe_wrightii,Areca_vestiaria,Arenga_caudata,Bismarckia_nobilis,Borassodendron_machadonis,Brahea_brandegeei,Calamus_caryotoides,Caryota_mitis,Chamaedorea_seifrizii,Chamaerops_humilis,Chuniophoenix_nana,Cocos_nucifera,Colpothrinax_cookii,Corypha_lecomtei,Elaeis_guineensis,Eremospatha_macroc…
(Typha_latifolia,Baxteria_australis,Calectasia_narragara,Dasypogon_bromeliifolius,Kingia_australis,(Acoelorrhaphe_wrightii,Areca_vestiaria,Arenga_caudata,Bismarckia_nobilis,Borassodendron_machadonis,Brahea_brandegeei,Calamus_caryotoides,Caryota_mitis,Chamaedorea_seifrizii,Chamaerops_humilis,Chuniophoenix_nana,Cocos_nucifera,Colpothrinax_cookii,Corypha_lecomtei,Elaeis_guineensis,Eremospatha_macroc…
(Typha_latifolia,Acoelorrhaphe_wrightii,Areca_vestiaria,Arenga_caudata,Bismarckia_nobilis,Borassodendron_machadonis,Brahea_brandegeei,Calamus_caryotoides,Caryota_mitis,Chamaedorea_seifrizii,Chamaerops_humilis,Chuniophoenix_nana,Cocos_nucifera,Colpothrinax_cookii,Corypha_lecomtei,Elaeis_guineensis,Eremospatha_macrocarpa,Eugeissona_tristis,Leucothrinax_morrisii,Licuala_paludosa,Lodoicea_maldivica,M…
(Typha_latifolia,Acoelorrhaphe_wrightii,Areca_vestiaria,Arenga_caudata,Bismarckia_nobilis,Borassodendron_machadonis,Brahea_brandegeei,Calamus_caryotoides,Caryota_mitis,Chamaedorea_seifrizii,Chamaerops_humilis,Chuniophoenix_nana,Cocos_nucifera,Colpothrinax_cookii,Corypha_lecomtei,Elaeis_guineensis,Eremospatha_macrocarpa,Eugeissona_tristis,Leucothrinax_morrisii,Licuala_paludosa,Lodoicea_maldivica,M…
(Typha_latifolia,(Chamaedorea_seifrizii,Ravenea_hildebrandtii))
(Typha_latifolia,Baxteria_australis,Calectasia_narragara,Dasypogon_bromeliifolius,Kingia_australis,(Acoelorrhaphe_wrightii,Areca_vestiaria,Arenga_caudata,Bismarckia_nobilis,Borassodendron_machadonis,Brahea_brandegeei,Calamus_caryotoides,Caryota_mitis,Chamaedorea_seifrizii,Chamaerops_humilis,Chuniophoenix_nana,Cocos_nucifera,Colpothrinax_cookii,Corypha_lecomtei,Elaeis_guineensis,Eremospatha_macroc…
(Typha_latifolia,Acoelorrhaphe_wrightii,Areca_vestiaria,Arenga_caudata,Bismarckia_nobilis,Borassodendron_machadonis,Brahea_brandegeei,Calamus_caryotoides,Caryota_mitis,Chamaedorea_seifrizii,Chamaerops_humilis,Chuniophoenix_nana,Cocos_nucifera,Colpothrinax_cookii,Corypha_lecomtei,Elaeis_guineensis,Eremospatha_macrocarpa,Eugeissona_tristis,Leucothrinax_morrisii,Licuala_paludosa,Lodoicea_maldivica,M…
(Typha_latifolia,Ravenea_hildebrandtii,(Acoelorrhaphe_wrightii,Areca_vestiaria,Arenga_caudata,Baxteria_australis,Bismarckia_nobilis,Borassodendron_machadonis,Brahea_brandegeei,Calamus_caryotoides,Calectasia_narragara,Caryota_mitis,Chamaedorea_seifrizii,Chamaerops_humilis,Chuniophoenix_nana,Cocos_nucifera,Colpothrinax_cookii,Corypha_lecomtei,Dasypogon_bromeliifolius,Elaeis_guineensis,Eremospatha_m…
(Typha_latifolia,Acoelorrhaphe_wrightii,Areca_vestiaria,Arenga_caudata,Bismarckia_nobilis,Borassodendron_machadonis,Brahea_brandegeei,Calamus_caryotoides,Caryota_mitis,Chamaedorea_seifrizii,Chamaerops_humilis,Chuniophoenix_nana,Cocos_nucifera,Colpothrinax_cookii,Corypha_lecomtei,Elaeis_guineensis,Eremospatha_macrocarpa,Eugeissona_tristis,Leucothrinax_morrisii,Licuala_paludosa,Lodoicea_maldivica,M…
(Typha_latifolia,Calamus_caryotoides,Eremospatha_macrocarpa,Eugeissona_tristis,Mauritia_flexuosa,Metroxylon_warbergii,Pigafetta_elata,Salacca_ramosiana,(Baxteria_australis,Calectasia_narragara,Dasypogon_bromeliifolius,Kingia_australis))
(Typha_latifolia,Calamus_caryotoides,Eremospatha_macrocarpa,Eugeissona_tristis,Mauritia_flexuosa,Metroxylon_warbergii,Pigafetta_elata,Salacca_ramosiana,(Baxteria_australis,Calectasia_narragara,Dasypogon_bromeliifolius,Kingia_australis))
(Typha_latifolia,Baxteria_australis,Calectasia_narragara,Dasypogon_bromeliifolius,Kingia_australis,(Calamus_caryotoides,Eremospatha_macrocarpa,Eugeissona_tristis,Mauritia_flexuosa,Metroxylon_warbergii,Pigafetta_elata,Salacca_ramosiana))
(Typha_latifolia,Baxteria_australis,(Calamus_caryotoides,Calectasia_narragara,Dasypogon_bromeliifolius,Eremospatha_macrocarpa,Eugeissona_tristis,Kingia_australis,Mauritia_flexuosa,Metroxylon_warbergii,Pigafetta_elata,Salacca_ramosiana))
(Typha_latifolia,(Baxteria_australis,Calamus_caryotoides,Calectasia_narragara,Dasypogon_bromeliifolius,Eremospatha_macrocarpa,Eugeissona_tristis,Kingia_australis,Mauritia_flexuosa,Metroxylon_warbergii,Pigafetta_elata,Salacca_ramosiana))
(Typha_latifolia,(Acoelorrhaphe_wrightii,Areca_vestiaria,Arenga_caudata,Bismarckia_nobilis,Borassodendron_machadonis,Brahea_brandegeei,Calamus_caryotoides,Caryota_mitis,Chamaedorea_seifrizii,Chamaerops_humilis,Chuniophoenix_nana,Cocos_nucifera,Colpothrinax_cookii,Corypha_lecomtei,Elaeis_guineensis,Eremospatha_macrocarpa,Eugeissona_tristis,Kingia_australis,Leucothrinax_morrisii,Licuala_paludosa,Lo…
(Typha_latifolia,Chuniophoenix_nana,Kingia_australis,Tahina_spectabilis_noIR,(Acoelorrhaphe_wrightii,Areca_vestiaria,Arenga_caudata,Bismarckia_nobilis,Borassodendron_machadonis,Brahea_brandegeei,Calamus_caryotoides,Caryota_mitis,Chamaedorea_seifrizii,Chamaerops_humilis,Cocos_nucifera,Colpothrinax_cookii,Corypha_lecomtei,Elaeis_guineensis,Eremospatha_macrocarpa,Eugeissona_tristis,Leucothrinax_morr…
(Typha_latifolia,Acoelorrhaphe_wrightii,Arenga_caudata,Bismarckia_nobilis,Borassodendron_machadonis,Brahea_brandegeei,Calamus_caryotoides,Caryota_mitis,Chamaedorea_seifrizii,Chamaerops_humilis,Chuniophoenix_nana,Cocos_nucifera,Colpothrinax_cookii,Corypha_lecomtei,Elaeis_guineensis,Eremospatha_macrocarpa,Eugeissona_tristis,Kingia_australis,Leucothrinax_morrisii,Licuala_paludosa,Lodoicea_maldivica,…
(Typha_latifolia,Baxteria_australis,Bismarckia_nobilis,Borassodendron_machadonis,Chuniophoenix_nana,Kingia_australis,Leucothrinax_morrisii,Licuala_paludosa,Lodoicea_maldivica,Phoenix_dactylifera,Ravenea_hildebrandtii,Sabal_domingensis,Tahina_spectabilis_noIR,Trithrinax_brasiliensis,(Acoelorrhaphe_wrightii,Areca_vestiaria,Arenga_caudata,Brahea_brandegeei,Calamus_caryotoides,Calectasia_narragara,Ca…
(Typha_latifolia,Baxteria_australis,Calamus_caryotoides,Calectasia_narragara,Dasypogon_bromeliifolius,Eremospatha_macrocarpa,Eugeissona_tristis,Mauritia_flexuosa,Metroxylon_warbergii,Nypa_fruticans,Pigafetta_elata,Salacca_ramosiana,(Acoelorrhaphe_wrightii,Areca_vestiaria,Arenga_caudata,Bismarckia_nobilis,Borassodendron_machadonis,Brahea_brandegeei,Caryota_mitis,Chamaedorea_seifrizii,Chamaerops_hu…
(Typha_latifolia,Acoelorrhaphe_wrightii,Areca_vestiaria,Arenga_caudata,Bismarckia_nobilis,Borassodendron_machadonis,Brahea_brandegeei,Calamus_caryotoides,Calectasia_narragara,Caryota_mitis,Chamaedorea_seifrizii,Chamaerops_humilis,Chuniophoenix_nana,Cocos_nucifera,Colpothrinax_cookii,Corypha_lecomtei,Elaeis_guineensis,Eremospatha_macrocarpa,Eugeissona_tristis,Kingia_australis,Leucothrinax_morrisii…
(Typha_latifolia,Acoelorrhaphe_wrightii,Areca_vestiaria,Arenga_caudata,Bismarckia_nobilis,Borassodendron_machadonis,Brahea_brandegeei,Calamus_caryotoides,Calectasia_narragara,Caryota_mitis,Chamaedorea_seifrizii,Chamaerops_humilis,Chuniophoenix_nana,Cocos_nucifera,Colpothrinax_cookii,Corypha_lecomtei,Elaeis_guineensis,Eremospatha_macrocarpa,Eugeissona_tristis,Kingia_australis,Leucothrinax_morrisii…
(Typha_latifolia,Acoelorrhaphe_wrightii,Areca_vestiaria,Arenga_caudata,Bismarckia_nobilis,Borassodendron_machadonis,Brahea_brandegeei,Calamus_caryotoides,Calectasia_narragara,Caryota_mitis,Chamaedorea_seifrizii,Chamaerops_humilis,Chuniophoenix_nana,Cocos_nucifera,Colpothrinax_cookii,Corypha_lecomtei,Elaeis_guineensis,Eremospatha_macrocarpa,Eugeissona_tristis,Leucothrinax_morrisii,Licuala_paludosa…
(Typha_latifolia,Acoelorrhaphe_wrightii,Areca_vestiaria,Arenga_caudata,Bismarckia_nobilis,Borassodendron_machadonis,Brahea_brandegeei,Calamus_caryotoides,Calectasia_narragara,Caryota_mitis,Chamaedorea_seifrizii,Chamaerops_humilis,Chuniophoenix_nana,Cocos_nucifera,Colpothrinax_cookii,Corypha_lecomtei,Elaeis_guineensis,Eremospatha_macrocarpa,Eugeissona_tristis,Leucothrinax_morrisii,Licuala_paludosa…
(Typha_latifolia,Areca_vestiaria,Baxteria_australis,Calectasia_narragara,Chamaedorea_seifrizii,Cocos_nucifera,Dasypogon_bromeliifolius,Elaeis_guineensis,Kingia_australis,Phytelephas_aequatorialis,Pseudophoenix_vinifera,Veitchia_arecina,(Acoelorrhaphe_wrightii,Arenga_caudata,Bismarckia_nobilis,Borassodendron_machadonis,Brahea_brandegeei,Calamus_caryotoides,Caryota_mitis,Chamaerops_humilis,Chunioph…
(Typha_latifolia,Baxteria_australis,Calectasia_narragara,Dasypogon_bromeliifolius,Kingia_australis,(Acoelorrhaphe_wrightii,Areca_vestiaria,Arenga_caudata,Bismarckia_nobilis,Borassodendron_machadonis,Brahea_brandegeei,Calamus_caryotoides,Caryota_mitis,Chamaedorea_seifrizii,Chamaerops_humilis,Chuniophoenix_nana,Cocos_nucifera,Colpothrinax_cookii,Corypha_lecomtei,Elaeis_guineensis,Eremospatha_macroc…
(Typha_latifolia,Baxteria_australis,Dasypogon_bromeliifolius,Kingia_australis,(Acoelorrhaphe_wrightii,Areca_vestiaria,Arenga_caudata,Bismarckia_nobilis,Borassodendron_machadonis,Brahea_brandegeei,Calamus_caryotoides,Calectasia_narragara,Caryota_mitis,Chamaedorea_seifrizii,Chamaerops_humilis,Chuniophoenix_nana,Cocos_nucifera,Colpothrinax_cookii,Corypha_lecomtei,Elaeis_guineensis,Eremospatha_macroc…
(Typha_latifolia,Acoelorrhaphe_wrightii,Areca_vestiaria,Arenga_caudata,Baxteria_australis,Bismarckia_nobilis,Borassodendron_machadonis,Brahea_brandegeei,Calamus_caryotoides,Caryota_mitis,Chamaedorea_seifrizii,Chamaerops_humilis,Chuniophoenix_nana,Cocos_nucifera,Colpothrinax_cookii,Corypha_lecomtei,Elaeis_guineensis,Eremospatha_macrocarpa,Eugeissona_tristis,Kingia_australis,Leucothrinax_morrisii,L…
(Typha_latifolia,Acoelorrhaphe_wrightii,Areca_vestiaria,Arenga_caudata,Baxteria_australis,Bismarckia_nobilis,Borassodendron_machadonis,Calamus_caryotoides,Calectasia_narragara,Caryota_mitis,Chamaedorea_seifrizii,Chuniophoenix_nana,Cocos_nucifera,Colpothrinax_cookii,Corypha_lecomtei,Dasypogon_bromeliifolius,Elaeis_guineensis,Eremospatha_macrocarpa,Eugeissona_tristis,Kingia_australis,Leucothrinax_m…
(Typha_latifolia,Baxteria_australis,Kingia_australis,(Calectasia_narragara,Dasypogon_bromeliifolius))
(Typha_latifolia,Baxteria_australis,Calectasia_narragara,Kingia_australis,(Acoelorrhaphe_wrightii,Areca_vestiaria,Arenga_caudata,Bismarckia_nobilis,Borassodendron_machadonis,Brahea_brandegeei,Calamus_caryotoides,Caryota_mitis,Chamaedorea_seifrizii,Chamaerops_humilis,Chuniophoenix_nana,Cocos_nucifera,Colpothrinax_cookii,Corypha_lecomtei,Dasypogon_bromeliifolius,Elaeis_guineensis,Eremospatha_macroc…
(Typha_latifolia,Baxteria_australis,Kingia_australis,(Acoelorrhaphe_wrightii,Areca_vestiaria,Arenga_caudata,Bismarckia_nobilis,Borassodendron_machadonis,Brahea_brandegeei,Calamus_caryotoides,Calectasia_narragara,Caryota_mitis,Chamaedorea_seifrizii,Chamaerops_humilis,Chuniophoenix_nana,Cocos_nucifera,Colpothrinax_cookii,Corypha_lecomtei,Dasypogon_bromeliifolius,Elaeis_guineensis,Eremospatha_macroc…
(Typha_latifolia,Baxteria_australis,Calectasia_narragara,Kingia_australis,(Acoelorrhaphe_wrightii,Areca_vestiaria,Arenga_caudata,Bismarckia_nobilis,Borassodendron_machadonis,Brahea_brandegeei,Calamus_caryotoides,Caryota_mitis,Chamaedorea_seifrizii,Chamaerops_humilis,Chuniophoenix_nana,Cocos_nucifera,Colpothrinax_cookii,Corypha_lecomtei,Dasypogon_bromeliifolius,Elaeis_guineensis,Eremospatha_macroc…
(Typha_latifolia,Baxteria_australis,Dasypogon_bromeliifolius,Kingia_australis,Nypa_fruticans,(Acoelorrhaphe_wrightii,Areca_vestiaria,Arenga_caudata,Bismarckia_nobilis,Borassodendron_machadonis,Brahea_brandegeei,Calamus_caryotoides,Calectasia_narragara,Caryota_mitis,Chamaedorea_seifrizii,Chamaerops_humilis,Chuniophoenix_nana,Cocos_nucifera,Colpothrinax_cookii,Corypha_lecomtei,Elaeis_guineensis,Ere…
(Typha_latifolia,Baxteria_australis,Calectasia_narragara,Dasypogon_bromeliifolius,Kingia_australis,(Acoelorrhaphe_wrightii,Areca_vestiaria,Arenga_caudata,Bismarckia_nobilis,Borassodendron_machadonis,Brahea_brandegeei,Calamus_caryotoides,Caryota_mitis,Chamaedorea_seifrizii,Chamaerops_humilis,Chuniophoenix_nana,Cocos_nucifera,Colpothrinax_cookii,Corypha_lecomtei,Elaeis_guineensis,Eremospatha_macroc…
(Typha_latifolia,Areca_vestiaria,Arenga_caudata,Baxteria_australis,Bismarckia_nobilis,Borassodendron_machadonis,Brahea_brandegeei,Calamus_caryotoides,Calectasia_narragara,Caryota_mitis,Chamaedorea_seifrizii,Chamaerops_humilis,Chuniophoenix_nana,Cocos_nucifera,Colpothrinax_cookii,Corypha_lecomtei,Dasypogon_bromeliifolius,Elaeis_guineensis,Eremospatha_macrocarpa,Eugeissona_tristis,Kingia_australis,…
(Typha_latifolia,Acoelorrhaphe_wrightii,Baxteria_australis,Calectasia_narragara,Dasypogon_bromeliifolius,Kingia_australis,Serenoa_repens,Tahina_spectabilis_noIR,(Areca_vestiaria,Arenga_caudata,Bismarckia_nobilis,Borassodendron_machadonis,Brahea_brandegeei,Calamus_caryotoides,Caryota_mitis,Chamaedorea_seifrizii,Chamaerops_humilis,Chuniophoenix_nana,Cocos_nucifera,Colpothrinax_cookii,Corypha_lecomt…
(Typha_latifolia,Baxteria_australis,Calectasia_narragara,Dasypogon_bromeliifolius,Kingia_australis,(Acoelorrhaphe_wrightii,Areca_vestiaria,Arenga_caudata,Bismarckia_nobilis,Borassodendron_machadonis,Brahea_brandegeei,Calamus_caryotoides,Caryota_mitis,Chamaedorea_seifrizii,Chamaerops_humilis,Chuniophoenix_nana,Cocos_nucifera,Colpothrinax_cookii,Corypha_lecomtei,Elaeis_guineensis,Eremospatha_macroc…
(Typha_latifolia,Acoelorrhaphe_wrightii,Areca_vestiaria,Baxteria_australis,Bismarckia_nobilis,Borassodendron_machadonis,Brahea_brandegeei,Calamus_caryotoides,Calectasia_narragara,Chamaedorea_seifrizii,Chamaerops_humilis,Chuniophoenix_nana,Cocos_nucifera,Colpothrinax_cookii,Corypha_lecomtei,Dasypogon_bromeliifolius,Elaeis_guineensis,Eremospatha_macrocarpa,Eugeissona_tristis,Kingia_australis,Leucot…
(Typha_latifolia,Acoelorrhaphe_wrightii,Areca_vestiaria,Arenga_caudata,Bismarckia_nobilis,Borassodendron_machadonis,Brahea_brandegeei,Calamus_caryotoides,Caryota_mitis,Chamaedorea_seifrizii,Chamaerops_humilis,Chuniophoenix_nana,Cocos_nucifera,Colpothrinax_cookii,Corypha_lecomtei,Elaeis_guineensis,Eremospatha_macrocarpa,Eugeissona_tristis,Leucothrinax_morrisii,Licuala_paludosa,Lodoicea_maldivica,M…
(Typha_latifolia,(Acoelorrhaphe_wrightii,Areca_vestiaria,Arenga_caudata,Baxteria_australis,Bismarckia_nobilis,Borassodendron_machadonis,Brahea_brandegeei,Calamus_caryotoides,Calectasia_narragara,Caryota_mitis,Chamaedorea_seifrizii,Chamaerops_humilis,Chuniophoenix_nana,Cocos_nucifera,Colpothrinax_cookii,Corypha_lecomtei,Dasypogon_bromeliifolius,Elaeis_guineensis,Eremospatha_macrocarpa,Eugeissona_t…
(Typha_latifolia,Acoelorrhaphe_wrightii,Areca_vestiaria,Arenga_caudata,Bismarckia_nobilis,Borassodendron_machadonis,Brahea_brandegeei,Calamus_caryotoides,Caryota_mitis,Chamaedorea_seifrizii,Chamaerops_humilis,Chuniophoenix_nana,Cocos_nucifera,Colpothrinax_cookii,Corypha_lecomtei,Dasypogon_bromeliifolius,Elaeis_guineensis,Eremospatha_macrocarpa,Eugeissona_tristis,Leucothrinax_morrisii,Licuala_palu…
(Typha_latifolia,Acoelorrhaphe_wrightii,Areca_vestiaria,Arenga_caudata,Baxteria_australis,Bismarckia_nobilis,Borassodendron_machadonis,Brahea_brandegeei,Calamus_caryotoides,Calectasia_narragara,Caryota_mitis,Chamaedorea_seifrizii,Chamaerops_humilis,Cocos_nucifera,Colpothrinax_cookii,Corypha_lecomtei,Elaeis_guineensis,Eremospatha_macrocarpa,Eugeissona_tristis,Kingia_australis,Leucothrinax_morrisii…
(Typha_latifolia,Acoelorrhaphe_wrightii,Areca_vestiaria,Baxteria_australis,Bismarckia_nobilis,Borassodendron_machadonis,Brahea_brandegeei,Calamus_caryotoides,Calectasia_narragara,Caryota_mitis,Chamaedorea_seifrizii,Chamaerops_humilis,Chuniophoenix_nana,Cocos_nucifera,Colpothrinax_cookii,Corypha_lecomtei,Dasypogon_bromeliifolius,Elaeis_guineensis,Eremospatha_macrocarpa,Eugeissona_tristis,Leucothri…
(Typha_latifolia,Acoelorrhaphe_wrightii,Areca_vestiaria,Arenga_caudata,Bismarckia_nobilis,Borassodendron_machadonis,Brahea_brandegeei,Calamus_caryotoides,Caryota_mitis,Chamaedorea_seifrizii,Chamaerops_humilis,Chuniophoenix_nana,Cocos_nucifera,Colpothrinax_cookii,Corypha_lecomtei,Elaeis_guineensis,Eremospatha_macrocarpa,Eugeissona_tristis,Leucothrinax_morrisii,Licuala_paludosa,Lodoicea_maldivica,M…
(Typha_latifolia,Acoelorrhaphe_wrightii,Areca_vestiaria,Baxteria_australis,Bismarckia_nobilis,Borassodendron_machadonis,Brahea_brandegeei,Calamus_caryotoides,Calectasia_narragara,Chamaedorea_seifrizii,Chamaerops_humilis,Chuniophoenix_nana,Colpothrinax_cookii,Corypha_lecomtei,Dasypogon_bromeliifolius,Elaeis_guineensis,Eremospatha_macrocarpa,Eugeissona_tristis,Kingia_australis,Leucothrinax_morrisii…
(Typha_latifolia,(Acoelorrhaphe_wrightii,Areca_vestiaria,Arenga_caudata,Baxteria_australis,Bismarckia_nobilis,Borassodendron_machadonis,Brahea_brandegeei,Calamus_caryotoides,Calectasia_narragara,Caryota_mitis,Chamaedorea_seifrizii,Chamaerops_humilis,Chuniophoenix_nana,Cocos_nucifera,Colpothrinax_cookii,Corypha_lecomtei,Dasypogon_bromeliifolius,Elaeis_guineensis,Eremospatha_macrocarpa,Eugeissona_t…
(Typha_latifolia,Cocos_nucifera,(Acoelorrhaphe_wrightii,Areca_vestiaria,Arenga_caudata,Baxteria_australis,Bismarckia_nobilis,Borassodendron_machadonis,Brahea_brandegeei,Calamus_caryotoides,Calectasia_narragara,Caryota_mitis,Chamaedorea_seifrizii,Chamaerops_humilis,Chuniophoenix_nana,Colpothrinax_cookii,Corypha_lecomtei,Dasypogon_bromeliifolius,Elaeis_guineensis,Eremospatha_macrocarpa,Eugeissona_t…
(Typha_latifolia,Acoelorrhaphe_wrightii,Areca_vestiaria,Arenga_caudata,Bismarckia_nobilis,Borassodendron_machadonis,Brahea_brandegeei,Calamus_caryotoides,Calectasia_narragara,Caryota_mitis,Chamaedorea_seifrizii,Chamaerops_humilis,Chuniophoenix_nana,Cocos_nucifera,Colpothrinax_cookii,Corypha_lecomtei,Elaeis_guineensis,Eremospatha_macrocarpa,Eugeissona_tristis,Leucothrinax_morrisii,Licuala_paludosa…
(Typha_latifolia,Acoelorrhaphe_wrightii,Areca_vestiaria,Bismarckia_nobilis,Borassodendron_machadonis,Brahea_brandegeei,Calamus_caryotoides,Caryota_mitis,Chamaedorea_seifrizii,Chamaerops_humilis,Chuniophoenix_nana,Cocos_nucifera,Colpothrinax_cookii,Corypha_lecomtei,Elaeis_guineensis,Eremospatha_macrocarpa,Eugeissona_tristis,Leucothrinax_morrisii,Licuala_paludosa,Lodoicea_maldivica,Mauritia_flexuos…
(Typha_latifolia,(Acoelorrhaphe_wrightii,Areca_vestiaria,Arenga_caudata,Baxteria_australis,Bismarckia_nobilis,Borassodendron_machadonis,Brahea_brandegeei,Calamus_caryotoides,Calectasia_narragara,Caryota_mitis,Chamaedorea_seifrizii,Chamaerops_humilis,Chuniophoenix_nana,Cocos_nucifera,Colpothrinax_cookii,Corypha_lecomtei,Dasypogon_bromeliifolius,Elaeis_guineensis,Eremospatha_macrocarpa,Eugeissona_t…
(Typha_latifolia,Acoelorrhaphe_wrightii,Areca_vestiaria,Arenga_caudata,Bismarckia_nobilis,Borassodendron_machadonis,Brahea_brandegeei,Calamus_caryotoides,Caryota_mitis,Chamaedorea_seifrizii,Chamaerops_humilis,Chuniophoenix_nana,Cocos_nucifera,Colpothrinax_cookii,Corypha_lecomtei,Elaeis_guineensis,Eremospatha_macrocarpa,Eugeissona_tristis,Leucothrinax_morrisii,Licuala_paludosa,Lodoicea_maldivica,M…
(Typha_latifolia,Acoelorrhaphe_wrightii,Areca_vestiaria,Arenga_caudata,Baxteria_australis,Bismarckia_nobilis,Borassodendron_machadonis,Calamus_caryotoides,Calectasia_narragara,Caryota_mitis,Chamaedorea_seifrizii,Chuniophoenix_nana,Cocos_nucifera,Colpothrinax_cookii,Corypha_lecomtei,Dasypogon_bromeliifolius,Elaeis_guineensis,Eremospatha_macrocarpa,Eugeissona_tristis,Kingia_australis,Leucothrinax_m…
(Typha_latifolia,Acoelorrhaphe_wrightii,Baxteria_australis,Brahea_brandegeei,Calamus_caryotoides,Calectasia_narragara,Chamaerops_humilis,Chuniophoenix_nana,Cocos_nucifera,Colpothrinax_cookii,Corypha_lecomtei,Dasypogon_bromeliifolius,Eremospatha_macrocarpa,Eugeissona_tristis,Kingia_australis,Leucothrinax_morrisii,Licuala_paludosa,Lodoicea_maldivica,Mauritia_flexuosa,Metroxylon_warbergii,Nypa_fruti…
(Typha_latifolia,Acoelorrhaphe_wrightii,Arenga_caudata,Bismarckia_nobilis,Borassodendron_machadonis,Brahea_brandegeei,Calamus_caryotoides,Calectasia_narragara,Caryota_mitis,Chamaerops_humilis,Chuniophoenix_nana,Cocos_nucifera,Colpothrinax_cookii,Corypha_lecomtei,Dasypogon_bromeliifolius,Elaeis_guineensis,Eremospatha_macrocarpa,Eugeissona_tristis,Kingia_australis,Leucothrinax_morrisii,Licuala_palu…
(Typha_latifolia,Acoelorrhaphe_wrightii,Areca_vestiaria,Arenga_caudata,Baxteria_australis,Bismarckia_nobilis,Borassodendron_machadonis,Brahea_brandegeei,Calamus_caryotoides,Caryota_mitis,Chamaedorea_seifrizii,Chamaerops_humilis,Chuniophoenix_nana,Cocos_nucifera,Colpothrinax_cookii,Corypha_lecomtei,Elaeis_guineensis,Eremospatha_macrocarpa,Eugeissona_tristis,Kingia_australis,Leucothrinax_morrisii,L…
(Typha_latifolia,Baxteria_australis,Calamus_caryotoides,Calectasia_narragara,Dasypogon_bromeliifolius,Eremospatha_macrocarpa,Eugeissona_tristis,Kingia_australis,Mauritia_flexuosa,Metroxylon_warbergii,Nypa_fruticans,Pigafetta_elata,Salacca_ramosiana,(Acoelorrhaphe_wrightii,Areca_vestiaria,Arenga_caudata,Bismarckia_nobilis,Borassodendron_machadonis,Brahea_brandegeei,Caryota_mitis,Chamaedorea_seifri…
(Typha_latifolia,Acoelorrhaphe_wrightii,Areca_vestiaria,Arenga_caudata,Baxteria_australis,Bismarckia_nobilis,Borassodendron_machadonis,Brahea_brandegeei,Calamus_caryotoides,Caryota_mitis,Chamaedorea_seifrizii,Chamaerops_humilis,Chuniophoenix_nana,Cocos_nucifera,Colpothrinax_cookii,Corypha_lecomtei,Elaeis_guineensis,Eremospatha_macrocarpa,Eugeissona_tristis,Kingia_australis,Leucothrinax_morrisii,L…
(Typha_latifolia,Elaeis_guineensis,Veitchia_arecina,(Acoelorrhaphe_wrightii,Areca_vestiaria,Arenga_caudata,Baxteria_australis,Bismarckia_nobilis,Borassodendron_machadonis,Brahea_brandegeei,Calamus_caryotoides,Calectasia_narragara,Caryota_mitis,Chamaedorea_seifrizii,Chamaerops_humilis,Chuniophoenix_nana,Cocos_nucifera,Colpothrinax_cookii,Corypha_lecomtei,Dasypogon_bromeliifolius,Eremospatha_macroc…
(Typha_latifolia,Acoelorrhaphe_wrightii,Areca_vestiaria,Arenga_caudata,Baxteria_australis,Bismarckia_nobilis,Borassodendron_machadonis,Brahea_brandegeei,Calectasia_narragara,Caryota_mitis,Chamaedorea_seifrizii,Chamaerops_humilis,Chuniophoenix_nana,Cocos_nucifera,Colpothrinax_cookii,Corypha_lecomtei,Dasypogon_bromeliifolius,Elaeis_guineensis,Kingia_australis,Leucothrinax_morrisii,Licuala_paludosa,…
(Typha_latifolia,Acoelorrhaphe_wrightii,Areca_vestiaria,Arenga_caudata,Baxteria_australis,Bismarckia_nobilis,Borassodendron_machadonis,Brahea_brandegeei,Calectasia_narragara,Caryota_mitis,Chamaedorea_seifrizii,Chamaerops_humilis,Chuniophoenix_nana,Cocos_nucifera,Colpothrinax_cookii,Corypha_lecomtei,Dasypogon_bromeliifolius,Elaeis_guineensis,Kingia_australis,Leucothrinax_morrisii,Licuala_paludosa,…
(Typha_latifolia,Acoelorrhaphe_wrightii,Areca_vestiaria,Arenga_caudata,Baxteria_australis,Bismarckia_nobilis,Borassodendron_machadonis,Brahea_brandegeei,Caryota_mitis,Chamaedorea_seifrizii,Chamaerops_humilis,Chuniophoenix_nana,Cocos_nucifera,Colpothrinax_cookii,Corypha_lecomtei,Dasypogon_bromeliifolius,Elaeis_guineensis,Kingia_australis,Leucothrinax_morrisii,Licuala_paludosa,Lodoicea_maldivica,Ny…
(Typha_latifolia,Baxteria_australis,Calectasia_narragara,Dasypogon_bromeliifolius,Kingia_australis,(Acoelorrhaphe_wrightii,Areca_vestiaria,Arenga_caudata,Bismarckia_nobilis,Borassodendron_machadonis,Brahea_brandegeei,Calamus_caryotoides,Caryota_mitis,Chamaedorea_seifrizii,Chamaerops_humilis,Chuniophoenix_nana,Cocos_nucifera,Colpothrinax_cookii,Corypha_lecomtei,Elaeis_guineensis,Eremospatha_macroc…
(Typha_latifolia,Acoelorrhaphe_wrightii,Areca_vestiaria,Arenga_caudata,Bismarckia_nobilis,Borassodendron_machadonis,Brahea_brandegeei,Calamus_caryotoides,Caryota_mitis,Chamaedorea_seifrizii,Chamaerops_humilis,Chuniophoenix_nana,Cocos_nucifera,Colpothrinax_cookii,Corypha_lecomtei,Elaeis_guineensis,Eremospatha_macrocarpa,Eugeissona_tristis,Licuala_paludosa,Lodoicea_maldivica,Metroxylon_warbergii,Ny…
(Typha_latifolia,Acoelorrhaphe_wrightii,Areca_vestiaria,Arenga_caudata,Bismarckia_nobilis,Borassodendron_machadonis,Brahea_brandegeei,Calamus_caryotoides,Calectasia_narragara,Caryota_mitis,Chamaedorea_seifrizii,Chamaerops_humilis,Chuniophoenix_nana,Cocos_nucifera,Colpothrinax_cookii,Corypha_lecomtei,Dasypogon_bromeliifolius,Elaeis_guineensis,Eremospatha_macrocarpa,Eugeissona_tristis,Leucothrinax_…
(Typha_latifolia,Areca_vestiaria,Arenga_caudata,Baxteria_australis,Bismarckia_nobilis,Borassodendron_machadonis,Calamus_caryotoides,Calectasia_narragara,Caryota_mitis,Chamaedorea_seifrizii,Chuniophoenix_nana,Cocos_nucifera,Corypha_lecomtei,Dasypogon_bromeliifolius,Elaeis_guineensis,Eremospatha_macrocarpa,Eugeissona_tristis,Kingia_australis,Leucothrinax_morrisii,Lodoicea_maldivica,Mauritia_flexuos…
(Typha_latifolia,Acoelorrhaphe_wrightii,Areca_vestiaria,Baxteria_australis,Bismarckia_nobilis,Borassodendron_machadonis,Brahea_brandegeei,Calamus_caryotoides,Calectasia_narragara,Chamaedorea_seifrizii,Chamaerops_humilis,Chuniophoenix_nana,Cocos_nucifera,Colpothrinax_cookii,Corypha_lecomtei,Dasypogon_bromeliifolius,Elaeis_guineensis,Eremospatha_macrocarpa,Eugeissona_tristis,Kingia_australis,Leucot…
(Typha_latifolia,Acoelorrhaphe_wrightii,Areca_vestiaria,Arenga_caudata,Bismarckia_nobilis,Borassodendron_machadonis,Brahea_brandegeei,Calamus_caryotoides,Caryota_mitis,Chamaedorea_seifrizii,Chamaerops_humilis,Chuniophoenix_nana,Cocos_nucifera,Corypha_lecomtei,Elaeis_guineensis,Eremospatha_macrocarpa,Eugeissona_tristis,Leucothrinax_morrisii,Licuala_paludosa,Lodoicea_maldivica,Mauritia_flexuosa,Met…
(Typha_latifolia,(Acoelorrhaphe_wrightii,Areca_vestiaria,Arenga_caudata,Baxteria_australis,Bismarckia_nobilis,Borassodendron_machadonis,Brahea_brandegeei,Calamus_caryotoides,Calectasia_narragara,Caryota_mitis,Chamaedorea_seifrizii,Chamaerops_humilis,Chuniophoenix_nana,Cocos_nucifera,Colpothrinax_cookii,Corypha_lecomtei,Dasypogon_bromeliifolius,Elaeis_guineensis,Eremospatha_macrocarpa,Eugeissona_t…
(Typha_latifolia,Acoelorrhaphe_wrightii,Areca_vestiaria,Baxteria_australis,Bismarckia_nobilis,Borassodendron_machadonis,Brahea_brandegeei,Calamus_caryotoides,Calectasia_narragara,Chamaedorea_seifrizii,Chamaerops_humilis,Chuniophoenix_nana,Cocos_nucifera,Colpothrinax_cookii,Corypha_lecomtei,Dasypogon_bromeliifolius,Elaeis_guineensis,Eremospatha_macrocarpa,Eugeissona_tristis,Kingia_australis,Leucot…
(Typha_latifolia,Acoelorrhaphe_wrightii,Areca_vestiaria,Baxteria_australis,Bismarckia_nobilis,Borassodendron_machadonis,Brahea_brandegeei,Calectasia_narragara,Caryota_mitis,Chamaedorea_seifrizii,Chamaerops_humilis,Chuniophoenix_nana,Cocos_nucifera,Colpothrinax_cookii,Corypha_lecomtei,Dasypogon_bromeliifolius,Elaeis_guineensis,Kingia_australis,Leucothrinax_morrisii,Licuala_paludosa,Lodoicea_maldiv…
(Typha_latifolia,Acoelorrhaphe_wrightii,Areca_vestiaria,Arenga_caudata,Bismarckia_nobilis,Borassodendron_machadonis,Brahea_brandegeei,Calamus_caryotoides,Caryota_mitis,Chamaedorea_seifrizii,Chamaerops_humilis,Chuniophoenix_nana,Cocos_nucifera,Colpothrinax_cookii,Corypha_lecomtei,Elaeis_guineensis,Eremospatha_macrocarpa,Eugeissona_tristis,Leucothrinax_morrisii,Licuala_paludosa,Lodoicea_maldivica,M…
(Typha_latifolia,Acoelorrhaphe_wrightii,Areca_vestiaria,Arenga_caudata,Baxteria_australis,Bismarckia_nobilis,Borassodendron_machadonis,Brahea_brandegeei,Calectasia_narragara,Caryota_mitis,Chamaedorea_seifrizii,Chamaerops_humilis,Chuniophoenix_nana,Cocos_nucifera,Colpothrinax_cookii,Corypha_lecomtei,Dasypogon_bromeliifolius,Elaeis_guineensis,Eugeissona_tristis,Kingia_australis,Leucothrinax_morrisi…
(Typha_latifolia,Acoelorrhaphe_wrightii,Areca_vestiaria,Bismarckia_nobilis,Borassodendron_machadonis,Brahea_brandegeei,Calamus_caryotoides,Caryota_mitis,Chamaerops_humilis,Chuniophoenix_nana,Cocos_nucifera,Colpothrinax_cookii,Corypha_lecomtei,Elaeis_guineensis,Eremospatha_macrocarpa,Eugeissona_tristis,Leucothrinax_morrisii,Licuala_paludosa,Lodoicea_maldivica,Mauritia_flexuosa,Metroxylon_warbergii…
(Typha_latifolia,Baxteria_australis,Calectasia_narragara,Dasypogon_bromeliifolius,Kingia_australis,(Acoelorrhaphe_wrightii,Areca_vestiaria,Arenga_caudata,Bismarckia_nobilis,Borassodendron_machadonis,Brahea_brandegeei,Calamus_caryotoides,Caryota_mitis,Chamaedorea_seifrizii,Chamaerops_humilis,Chuniophoenix_nana,Cocos_nucifera,Colpothrinax_cookii,Corypha_lecomtei,Elaeis_guineensis,Eremospatha_macroc…
(Typha_latifolia,Acoelorrhaphe_wrightii,Areca_vestiaria,Arenga_caudata,Bismarckia_nobilis,Borassodendron_machadonis,Brahea_brandegeei,Calamus_caryotoides,Caryota_mitis,Chamaedorea_seifrizii,Chamaerops_humilis,Chuniophoenix_nana,Cocos_nucifera,Colpothrinax_cookii,Corypha_lecomtei,Elaeis_guineensis,Eremospatha_macrocarpa,Eugeissona_tristis,Leucothrinax_morrisii,Licuala_paludosa,Lodoicea_maldivica,M…
(Typha_latifolia,Acoelorrhaphe_wrightii,Areca_vestiaria,Arenga_caudata,Baxteria_australis,Bismarckia_nobilis,Borassodendron_machadonis,Brahea_brandegeei,Calamus_caryotoides,Calectasia_narragara,Chamaerops_humilis,Chuniophoenix_nana,Cocos_nucifera,Colpothrinax_cookii,Corypha_lecomtei,Elaeis_guineensis,Eremospatha_macrocarpa,Eugeissona_tristis,Kingia_australis,Leucothrinax_morrisii,Licuala_paludosa…
(Typha_latifolia,Acoelorrhaphe_wrightii,Arenga_caudata,Baxteria_australis,Bismarckia_nobilis,Borassodendron_machadonis,Brahea_brandegeei,Calamus_caryotoides,Calectasia_narragara,Caryota_mitis,Chamaedorea_seifrizii,Chamaerops_humilis,Chuniophoenix_nana,Colpothrinax_cookii,Corypha_lecomtei,Dasypogon_bromeliifolius,Eremospatha_macrocarpa,Eugeissona_tristis,Kingia_australis,Leucothrinax_morrisii,Licu…
(Typha_latifolia,Baxteria_australis,Calectasia_narragara,Dasypogon_bromeliifolius,Kingia_australis,(Acoelorrhaphe_wrightii,Areca_vestiaria,Arenga_caudata,Bismarckia_nobilis,Borassodendron_machadonis,Brahea_brandegeei,Calamus_caryotoides,Caryota_mitis,Chamaedorea_seifrizii,Chamaerops_humilis,Chuniophoenix_nana,Cocos_nucifera,Colpothrinax_cookii,Corypha_lecomtei,Elaeis_guineensis,Eremospatha_macroc…
(Typha_latifolia,Acoelorrhaphe_wrightii,Areca_vestiaria,Arenga_caudata,Baxteria_australis,Bismarckia_nobilis,Borassodendron_machadonis,Brahea_brandegeei,Calamus_caryotoides,Calectasia_narragara,Caryota_mitis,Chamaerops_humilis,Chuniophoenix_nana,Cocos_nucifera,Colpothrinax_cookii,Corypha_lecomtei,Dasypogon_bromeliifolius,Elaeis_guineensis,Eremospatha_macrocarpa,Eugeissona_tristis,Kingia_australis…
(Typha_latifolia,(Acoelorrhaphe_wrightii,Areca_vestiaria,Arenga_caudata,Baxteria_australis,Bismarckia_nobilis,Borassodendron_machadonis,Brahea_brandegeei,Calamus_caryotoides,Calectasia_narragara,Caryota_mitis,Chamaedorea_seifrizii,Chamaerops_humilis,Chuniophoenix_nana,Cocos_nucifera,Colpothrinax_cookii,Corypha_lecomtei,Dasypogon_bromeliifolius,Elaeis_guineensis,Eremospatha_macrocarpa,Eugeissona_t…
(Typha_latifolia,Acoelorrhaphe_wrightii,Areca_vestiaria,Arenga_caudata,Baxteria_australis,Bismarckia_nobilis,Borassodendron_machadonis,Brahea_brandegeei,Calamus_caryotoides,Calectasia_narragara,Caryota_mitis,Chamaedorea_seifrizii,Chamaerops_humilis,Cocos_nucifera,Colpothrinax_cookii,Corypha_lecomtei,Dasypogon_bromeliifolius,Elaeis_guineensis,Eremospatha_macrocarpa,Eugeissona_tristis,Kingia_austra…
(Typha_latifolia,Acoelorrhaphe_wrightii,Areca_vestiaria,Arenga_caudata,Bismarckia_nobilis,Borassodendron_machadonis,Brahea_brandegeei,Calamus_caryotoides,Caryota_mitis,Chamaedorea_seifrizii,Chamaerops_humilis,Chuniophoenix_nana,Cocos_nucifera,Colpothrinax_cookii,Corypha_lecomtei,Elaeis_guineensis,Eremospatha_macrocarpa,Eugeissona_tristis,Leucothrinax_morrisii,Licuala_paludosa,Lodoicea_maldivica,M…
(Typha_latifolia,(Acoelorrhaphe_wrightii,Areca_vestiaria,Arenga_caudata,Baxteria_australis,Bismarckia_nobilis,Borassodendron_machadonis,Brahea_brandegeei,Calamus_caryotoides,Calectasia_narragara,Caryota_mitis,Chamaedorea_seifrizii,Chamaerops_humilis,Chuniophoenix_nana,Cocos_nucifera,Colpothrinax_cookii,Corypha_lecomtei,Dasypogon_bromeliifolius,Elaeis_guineensis,Eremospatha_macrocarpa,Eugeissona_t…
(Typha_latifolia,Acoelorrhaphe_wrightii,Areca_vestiaria,Arenga_caudata,Baxteria_australis,Bismarckia_nobilis,Borassodendron_machadonis,Brahea_brandegeei,Calectasia_narragara,Caryota_mitis,Chamaedorea_seifrizii,Chamaerops_humilis,Chuniophoenix_nana,Cocos_nucifera,Colpothrinax_cookii,Corypha_lecomtei,Dasypogon_bromeliifolius,Elaeis_guineensis,Kingia_australis,Leucothrinax_morrisii,Licuala_paludosa,…
(Typha_latifolia,Acoelorrhaphe_wrightii,Areca_vestiaria,Arenga_caudata,Bismarckia_nobilis,Borassodendron_machadonis,Brahea_brandegeei,Calamus_caryotoides,Calectasia_narragara,Caryota_mitis,Chamaedorea_seifrizii,Chamaerops_humilis,Chuniophoenix_nana,Cocos_nucifera,Colpothrinax_cookii,Corypha_lecomtei,Elaeis_guineensis,Eremospatha_macrocarpa,Eugeissona_tristis,Kingia_australis,Leucothrinax_morrisii…
(Typha_latifolia,Baxteria_australis,Calectasia_narragara,Dasypogon_bromeliifolius,Kingia_australis,Nypa_fruticans,(Acoelorrhaphe_wrightii,Areca_vestiaria,Arenga_caudata,Bismarckia_nobilis,Borassodendron_machadonis,Brahea_brandegeei,Calamus_caryotoides,Caryota_mitis,Chamaedorea_seifrizii,Chamaerops_humilis,Chuniophoenix_nana,Cocos_nucifera,Colpothrinax_cookii,Corypha_lecomtei,Elaeis_guineensis,Ere…
(Typha_latifolia,Acoelorrhaphe_wrightii,Areca_vestiaria,Arenga_caudata,Bismarckia_nobilis,Borassodendron_machadonis,Brahea_brandegeei,Calamus_caryotoides,Caryota_mitis,Chamaedorea_seifrizii,Chamaerops_humilis,Chuniophoenix_nana,Cocos_nucifera,Colpothrinax_cookii,Corypha_lecomtei,Elaeis_guineensis,Eremospatha_macrocarpa,Eugeissona_tristis,Leucothrinax_morrisii,Licuala_paludosa,Lodoicea_maldivica,M…
(Typha_latifolia,Acoelorrhaphe_wrightii,Areca_vestiaria,Baxteria_australis,Bismarckia_nobilis,Borassodendron_machadonis,Brahea_brandegeei,Calamus_caryotoides,Calectasia_narragara,Chamaedorea_seifrizii,Chamaerops_humilis,Chuniophoenix_nana,Cocos_nucifera,Colpothrinax_cookii,Corypha_lecomtei,Dasypogon_bromeliifolius,Elaeis_guineensis,Eremospatha_macrocarpa,Eugeissona_tristis,Kingia_australis,Leucot…
(Typha_latifolia,Acoelorrhaphe_wrightii,Areca_vestiaria,Arenga_caudata,Baxteria_australis,Bismarckia_nobilis,Borassodendron_machadonis,Brahea_brandegeei,Calectasia_narragara,Caryota_mitis,Chamaedorea_seifrizii,Chamaerops_humilis,Chuniophoenix_nana,Cocos_nucifera,Colpothrinax_cookii,Corypha_lecomtei,Dasypogon_bromeliifolius,Elaeis_guineensis,Kingia_australis,Leucothrinax_morrisii,Licuala_paludosa,…
(Typha_latifolia,Baxteria_australis,Calectasia_narragara,Dasypogon_bromeliifolius,Kingia_australis,(Acoelorrhaphe_wrightii,Areca_vestiaria,Arenga_caudata,Bismarckia_nobilis,Borassodendron_machadonis,Brahea_brandegeei,Calamus_caryotoides,Caryota_mitis,Chamaedorea_seifrizii,Chamaerops_humilis,Chuniophoenix_nana,Cocos_nucifera,Colpothrinax_cookii,Corypha_lecomtei,Elaeis_guineensis,Eremospatha_macroc…
(Typha_latifolia,Acoelorrhaphe_wrightii,Areca_vestiaria,Arenga_caudata,Baxteria_australis,Bismarckia_nobilis,Borassodendron_machadonis,Brahea_brandegeei,Calamus_caryotoides,Caryota_mitis,Chamaedorea_seifrizii,Chuniophoenix_nana,Cocos_nucifera,Colpothrinax_cookii,Corypha_lecomtei,Elaeis_guineensis,Eremospatha_macrocarpa,Eugeissona_tristis,Leucothrinax_morrisii,Licuala_paludosa,Lodoicea_maldivica,M…
(Typha_latifolia,Baxteria_australis,Calamus_caryotoides,Calectasia_narragara,Dasypogon_bromeliifolius,Eremospatha_macrocarpa,Eugeissona_tristis,Kingia_australis,Mauritia_flexuosa,Metroxylon_warbergii,Pigafetta_elata,Salacca_ramosiana,(Acoelorrhaphe_wrightii,Areca_vestiaria,Arenga_caudata,Bismarckia_nobilis,Borassodendron_machadonis,Brahea_brandegeei,Caryota_mitis,Chamaedorea_seifrizii,Chamaerops_…
(Typha_latifolia,Acoelorrhaphe_wrightii,Areca_vestiaria,Arenga_caudata,Bismarckia_nobilis,Borassodendron_machadonis,Brahea_brandegeei,Caryota_mitis,Chamaedorea_seifrizii,Chamaerops_humilis,Chuniophoenix_nana,Cocos_nucifera,Colpothrinax_cookii,Corypha_lecomtei,Dasypogon_bromeliifolius,Elaeis_guineensis,Leucothrinax_morrisii,Licuala_paludosa,Lodoicea_maldivica,Nypa_fruticans,Phoenix_dactylifera,Phy…
(Typha_latifolia,Baxteria_australis,Calectasia_narragara,Dasypogon_bromeliifolius,Kingia_australis,(Acoelorrhaphe_wrightii,Areca_vestiaria,Arenga_caudata,Bismarckia_nobilis,Borassodendron_machadonis,Brahea_brandegeei,Calamus_caryotoides,Caryota_mitis,Chamaedorea_seifrizii,Chamaerops_humilis,Chuniophoenix_nana,Cocos_nucifera,Colpothrinax_cookii,Corypha_lecomtei,Elaeis_guineensis,Eremospatha_macroc…
(Typha_latifolia,(Acoelorrhaphe_wrightii,Areca_vestiaria,Arenga_caudata,Baxteria_australis,Bismarckia_nobilis,Borassodendron_machadonis,Brahea_brandegeei,Calamus_caryotoides,Calectasia_narragara,Caryota_mitis,Chamaedorea_seifrizii,Chamaerops_humilis,Chuniophoenix_nana,Cocos_nucifera,Colpothrinax_cookii,Corypha_lecomtei,Dasypogon_bromeliifolius,Elaeis_guineensis,Eremospatha_macrocarpa,Eugeissona_t…
(Typha_latifolia,Baxteria_australis,Calectasia_narragara,Dasypogon_bromeliifolius,Kingia_australis,(Acoelorrhaphe_wrightii,Areca_vestiaria,Arenga_caudata,Bismarckia_nobilis,Borassodendron_machadonis,Brahea_brandegeei,Calamus_caryotoides,Caryota_mitis,Chamaedorea_seifrizii,Chamaerops_humilis,Chuniophoenix_nana,Cocos_nucifera,Colpothrinax_cookii,Corypha_lecomtei,Elaeis_guineensis,Eremospatha_macroc…
(Typha_latifolia,Arenga_caudata,Caryota_mitis,Wallichia_densiflora,(Acoelorrhaphe_wrightii,Areca_vestiaria,Baxteria_australis,Bismarckia_nobilis,Borassodendron_machadonis,Brahea_brandegeei,Calamus_caryotoides,Calectasia_narragara,Chamaedorea_seifrizii,Chamaerops_humilis,Chuniophoenix_nana,Cocos_nucifera,Colpothrinax_cookii,Corypha_lecomtei,Dasypogon_bromeliifolius,Elaeis_guineensis,Eremospatha_ma…
(Typha_latifolia,Acoelorrhaphe_wrightii,Areca_vestiaria,Baxteria_australis,Bismarckia_nobilis,Borassodendron_machadonis,Brahea_brandegeei,Calamus_caryotoides,Calectasia_narragara,Chamaedorea_seifrizii,Chamaerops_humilis,Chuniophoenix_nana,Cocos_nucifera,Colpothrinax_cookii,Corypha_lecomtei,Dasypogon_bromeliifolius,Elaeis_guineensis,Eremospatha_macrocarpa,Eugeissona_tristis,Kingia_australis,Leucot…
(Typha_latifolia,Acoelorrhaphe_wrightii,Areca_vestiaria,Arenga_caudata,Baxteria_australis,Bismarckia_nobilis,Borassodendron_machadonis,Brahea_brandegeei,Calectasia_narragara,Caryota_mitis,Chamaedorea_seifrizii,Chamaerops_humilis,Chuniophoenix_nana,Cocos_nucifera,Colpothrinax_cookii,Corypha_lecomtei,Dasypogon_bromeliifolius,Elaeis_guineensis,Kingia_australis,Leucothrinax_morrisii,Licuala_paludosa,…
(Typha_latifolia,Acoelorrhaphe_wrightii,Areca_vestiaria,Arenga_caudata,Baxteria_australis,Bismarckia_nobilis,Borassodendron_machadonis,Brahea_brandegeei,Calectasia_narragara,Caryota_mitis,Chamaedorea_seifrizii,Chamaerops_humilis,Chuniophoenix_nana,Cocos_nucifera,Colpothrinax_cookii,Corypha_lecomtei,Dasypogon_bromeliifolius,Elaeis_guineensis,Eremospatha_macrocarpa,Eugeissona_tristis,Kingia_austral…
(Typha_latifolia,Acoelorrhaphe_wrightii,Areca_vestiaria,Arenga_caudata,Baxteria_australis,Bismarckia_nobilis,Borassodendron_machadonis,Brahea_brandegeei,Calectasia_narragara,Caryota_mitis,Chamaedorea_seifrizii,Chamaerops_humilis,Chuniophoenix_nana,Cocos_nucifera,Colpothrinax_cookii,Corypha_lecomtei,Dasypogon_bromeliifolius,Elaeis_guineensis,Eremospatha_macrocarpa,Eugeissona_tristis,Kingia_austral…
(Typha_latifolia,Acoelorrhaphe_wrightii,Areca_vestiaria,Arenga_caudata,Baxteria_australis,Bismarckia_nobilis,Borassodendron_machadonis,Brahea_brandegeei,Calamus_caryotoides,Calectasia_narragara,Caryota_mitis,Chamaedorea_seifrizii,Chamaerops_humilis,Chuniophoenix_nana,Cocos_nucifera,Colpothrinax_cookii,Corypha_lecomtei,Dasypogon_bromeliifolius,Elaeis_guineensis,Eugeissona_tristis,Kingia_australis,…
(Typha_latifolia,Acoelorrhaphe_wrightii,Areca_vestiaria,Arenga_caudata,Bismarckia_nobilis,Borassodendron_machadonis,Brahea_brandegeei,Calamus_caryotoides,Caryota_mitis,Chamaedorea_seifrizii,Chamaerops_humilis,Chuniophoenix_nana,Cocos_nucifera,Colpothrinax_cookii,Corypha_lecomtei,Elaeis_guineensis,Eremospatha_macrocarpa,Eugeissona_tristis,Leucothrinax_morrisii,Licuala_paludosa,Lodoicea_maldivica,M…
(Typha_latifolia,Acoelorrhaphe_wrightii,Areca_vestiaria,Arenga_caudata,Bismarckia_nobilis,Borassodendron_machadonis,Brahea_brandegeei,Calamus_caryotoides,Caryota_mitis,Chamaedorea_seifrizii,Chamaerops_humilis,Chuniophoenix_nana,Cocos_nucifera,Colpothrinax_cookii,Corypha_lecomtei,Elaeis_guineensis,Eremospatha_macrocarpa,Eugeissona_tristis,Leucothrinax_morrisii,Licuala_paludosa,Lodoicea_maldivica,M…
(Typha_latifolia,Acoelorrhaphe_wrightii,Areca_vestiaria,Arenga_caudata,Baxteria_australis,Bismarckia_nobilis,Borassodendron_machadonis,Brahea_brandegeei,Calamus_caryotoides,Calectasia_narragara,Caryota_mitis,Chamaedorea_seifrizii,Chamaerops_humilis,Chuniophoenix_nana,Cocos_nucifera,Colpothrinax_cookii,Corypha_lecomtei,Dasypogon_bromeliifolius,Elaeis_guineensis,Eremospatha_macrocarpa,Eugeissona_tr…
(Typha_latifolia,Acoelorrhaphe_wrightii,Areca_vestiaria,Arenga_caudata,Baxteria_australis,Bismarckia_nobilis,Borassodendron_machadonis,Brahea_brandegeei,Calamus_caryotoides,Calectasia_narragara,Caryota_mitis,Chamaedorea_seifrizii,Chamaerops_humilis,Cocos_nucifera,Colpothrinax_cookii,Corypha_lecomtei,Dasypogon_bromeliifolius,Elaeis_guineensis,Eremospatha_macrocarpa,Eugeissona_tristis,Kingia_austra…
(Typha_latifolia,Acoelorrhaphe_wrightii,Areca_vestiaria,Bismarckia_nobilis,Borassodendron_machadonis,Brahea_brandegeei,Calamus_caryotoides,Calectasia_narragara,Chamaedorea_seifrizii,Chamaerops_humilis,Chuniophoenix_nana,Cocos_nucifera,Colpothrinax_cookii,Corypha_lecomtei,Dasypogon_bromeliifolius,Elaeis_guineensis,Eremospatha_macrocarpa,Eugeissona_tristis,Kingia_australis,Leucothrinax_morrisii,Lic…
(Typha_latifolia,Acoelorrhaphe_wrightii,Areca_vestiaria,Arenga_caudata,Bismarckia_nobilis,Borassodendron_machadonis,Brahea_brandegeei,Calamus_caryotoides,Caryota_mitis,Chamaedorea_seifrizii,Chamaerops_humilis,Chuniophoenix_nana,Cocos_nucifera,Colpothrinax_cookii,Corypha_lecomtei,Elaeis_guineensis,Eremospatha_macrocarpa,Eugeissona_tristis,Leucothrinax_morrisii,Licuala_paludosa,Lodoicea_maldivica,M…
(Typha_latifolia,Acoelorrhaphe_wrightii,Areca_vestiaria,Arenga_caudata,Bismarckia_nobilis,Borassodendron_machadonis,Brahea_brandegeei,Calamus_caryotoides,Caryota_mitis,Chamaerops_humilis,Chuniophoenix_nana,Cocos_nucifera,Colpothrinax_cookii,Corypha_lecomtei,Elaeis_guineensis,Eremospatha_macrocarpa,Eugeissona_tristis,Leucothrinax_morrisii,Licuala_paludosa,Lodoicea_maldivica,Mauritia_flexuosa,Metro…
(Typha_latifolia,Baxteria_australis,Calectasia_narragara,Dasypogon_bromeliifolius,Elaeis_guineensis,Kingia_australis,Wallichia_densiflora,(Acoelorrhaphe_wrightii,Areca_vestiaria,Arenga_caudata,Bismarckia_nobilis,Borassodendron_machadonis,Brahea_brandegeei,Calamus_caryotoides,Caryota_mitis,Chamaerops_humilis,Chuniophoenix_nana,Cocos_nucifera,Colpothrinax_cookii,Corypha_lecomtei,Eremospatha_macroca…
(Typha_latifolia,Acoelorrhaphe_wrightii,Areca_vestiaria,Arenga_caudata,Bismarckia_nobilis,Borassodendron_machadonis,Brahea_brandegeei,Calamus_caryotoides,Caryota_mitis,Chamaerops_humilis,Chuniophoenix_nana,Cocos_nucifera,Colpothrinax_cookii,Corypha_lecomtei,Elaeis_guineensis,Eremospatha_macrocarpa,Eugeissona_tristis,Leucothrinax_morrisii,Licuala_paludosa,Lodoicea_maldivica,Mauritia_flexuosa,Metro…
(Typha_latifolia,Acoelorrhaphe_wrightii,Areca_vestiaria,Arenga_caudata,Bismarckia_nobilis,Brahea_brandegeei,Calamus_caryotoides,Caryota_mitis,Chamaerops_humilis,Chuniophoenix_nana,Cocos_nucifera,Colpothrinax_cookii,Corypha_lecomtei,Elaeis_guineensis,Eremospatha_macrocarpa,Eugeissona_tristis,Leucothrinax_morrisii,Licuala_paludosa,Lodoicea_maldivica,Mauritia_flexuosa,Metroxylon_warbergii,Nypa_fruti…
(Typha_latifolia,Acoelorrhaphe_wrightii,Areca_vestiaria,Arenga_caudata,Bismarckia_nobilis,Borassodendron_machadonis,Brahea_brandegeei,Calamus_caryotoides,Calectasia_narragara,Caryota_mitis,Chamaerops_humilis,Chuniophoenix_nana,Cocos_nucifera,Colpothrinax_cookii,Corypha_lecomtei,Elaeis_guineensis,Eremospatha_macrocarpa,Eugeissona_tristis,Leucothrinax_morrisii,Licuala_paludosa,Lodoicea_maldivica,Ma…
(Typha_latifolia,Acoelorrhaphe_wrightii,Areca_vestiaria,Arenga_caudata,Bismarckia_nobilis,Borassodendron_machadonis,Brahea_brandegeei,Calamus_caryotoides,Caryota_mitis,Chamaerops_humilis,Chuniophoenix_nana,Cocos_nucifera,Colpothrinax_cookii,Corypha_lecomtei,Elaeis_guineensis,Eremospatha_macrocarpa,Eugeissona_tristis,Leucothrinax_morrisii,Licuala_paludosa,Lodoicea_maldivica,Mauritia_flexuosa,Metro…
(Typha_latifolia,Acoelorrhaphe_wrightii,Areca_vestiaria,Arenga_caudata,Bismarckia_nobilis,Borassodendron_machadonis,Brahea_brandegeei,Calamus_caryotoides,Caryota_mitis,Chamaerops_humilis,Chuniophoenix_nana,Cocos_nucifera,Colpothrinax_cookii,Corypha_lecomtei,Elaeis_guineensis,Eremospatha_macrocarpa,Leucothrinax_morrisii,Licuala_paludosa,Lodoicea_maldivica,Mauritia_flexuosa,Metroxylon_warbergii,Nyp…
(Typha_latifolia,Acoelorrhaphe_wrightii,Areca_vestiaria,Arenga_caudata,Baxteria_australis,Bismarckia_nobilis,Borassodendron_machadonis,Brahea_brandegeei,Calectasia_narragara,Caryota_mitis,Chamaerops_humilis,Chuniophoenix_nana,Cocos_nucifera,Colpothrinax_cookii,Corypha_lecomtei,Dasypogon_bromeliifolius,Elaeis_guineensis,Kingia_australis,Leucothrinax_morrisii,Licuala_paludosa,Lodoicea_maldivica,Nyp…
(Typha_latifolia,Wallichia_densiflora,(Acoelorrhaphe_wrightii,Areca_vestiaria,Arenga_caudata,Baxteria_australis,Bismarckia_nobilis,Borassodendron_machadonis,Brahea_brandegeei,Calamus_caryotoides,Calectasia_narragara,Caryota_mitis,Chamaerops_humilis,Chuniophoenix_nana,Cocos_nucifera,Colpothrinax_cookii,Corypha_lecomtei,Dasypogon_bromeliifolius,Elaeis_guineensis,Eremospatha_macrocarpa,Eugeissona_tr…
(Typha_latifolia,Acoelorrhaphe_wrightii,Arenga_caudata,Baxteria_australis,Bismarckia_nobilis,Borassodendron_machadonis,Brahea_brandegeei,Calectasia_narragara,Caryota_mitis,Chamaerops_humilis,Chuniophoenix_nana,Cocos_nucifera,Colpothrinax_cookii,Corypha_lecomtei,Dasypogon_bromeliifolius,Elaeis_guineensis,Kingia_australis,Leucothrinax_morrisii,Licuala_paludosa,Lodoicea_maldivica,Nypa_fruticans,Phoe…
(Typha_latifolia,Acoelorrhaphe_wrightii,Areca_vestiaria,Arenga_caudata,Baxteria_australis,Bismarckia_nobilis,Borassodendron_machadonis,Brahea_brandegeei,Calectasia_narragara,Caryota_mitis,Chamaerops_humilis,Chuniophoenix_nana,Cocos_nucifera,Colpothrinax_cookii,Corypha_lecomtei,Dasypogon_bromeliifolius,Elaeis_guineensis,Leucothrinax_morrisii,Licuala_paludosa,Lodoicea_maldivica,Nypa_fruticans,Phoen…
(Typha_latifolia,Acoelorrhaphe_wrightii,Areca_vestiaria,Arenga_caudata,Bismarckia_nobilis,Borassodendron_machadonis,Brahea_brandegeei,Caryota_mitis,Chamaerops_humilis,Chuniophoenix_nana,Cocos_nucifera,Colpothrinax_cookii,Corypha_lecomtei,Elaeis_guineensis,Eugeissona_tristis,Kingia_australis,Leucothrinax_morrisii,Licuala_paludosa,Lodoicea_maldivica,Nypa_fruticans,Phoenix_dactylifera,Phytelephas_ae…
(Typha_latifolia,Acoelorrhaphe_wrightii,Areca_vestiaria,Arenga_caudata,Bismarckia_nobilis,Borassodendron_machadonis,Brahea_brandegeei,Caryota_mitis,Chamaerops_humilis,Chuniophoenix_nana,Cocos_nucifera,Corypha_lecomtei,Elaeis_guineensis,Eugeissona_tristis,Leucothrinax_morrisii,Licuala_paludosa,Lodoicea_maldivica,Phoenix_dactylifera,Phytelephas_aequatorialis,Pritchardia_thurstonii,Pseudophoenix_vin…
(Typha_latifolia,Baxteria_australis,Calectasia_narragara,Dasypogon_bromeliifolius,Kingia_australis,Nypa_fruticans,(Areca_vestiaria,Arenga_caudata,Bismarckia_nobilis,Borassodendron_machadonis,Caryota_mitis,Chamaerops_humilis,Chuniophoenix_nana,Cocos_nucifera,Corypha_lecomtei,Elaeis_guineensis,Eugeissona_tristis,Leucothrinax_morrisii,Licuala_paludosa,Lodoicea_maldivica,Phoenix_dactylifera,Phyteleph…
(Typha_latifolia,Areca_vestiaria,Arenga_caudata,Bismarckia_nobilis,Borassodendron_machadonis,Caryota_mitis,Chamaerops_humilis,Chuniophoenix_nana,Cocos_nucifera,Corypha_lecomtei,Elaeis_guineensis,Eugeissona_tristis,Leucothrinax_morrisii,Licuala_paludosa,Lodoicea_maldivica,Nypa_fruticans,Phoenix_dactylifera,Phytelephas_aequatorialis,Pritchardia_thurstonii,Pseudophoenix_vinifera,Ravenea_hildebrandti…
(Typha_latifolia,Acoelorrhaphe_wrightii,Areca_vestiaria,Arenga_caudata,Bismarckia_nobilis,Brahea_brandegeei,Chamaerops_humilis,Chuniophoenix_nana,Colpothrinax_cookii,Corypha_lecomtei,Eugeissona_tristis,Leucothrinax_morrisii,Licuala_paludosa,Lodoicea_maldivica,Phoenix_dactylifera,Phytelephas_aequatorialis,Pritchardia_thurstonii,Pseudophoenix_vinifera,Ravenea_hildebrandtii,Sabal_domingensis,Serenoa…
(Typha_latifolia,Arenga_caudata,Baxteria_australis,Brahea_brandegeei,Calectasia_narragara,Cocos_nucifera,Dasypogon_bromeliifolius,Elaeis_guineensis,Kingia_australis,Phoenix_dactylifera,Phytelephas_aequatorialis,Pseudophoenix_vinifera,Ravenea_hildebrandtii,Tahina_spectabilis_noIR,(Acoelorrhaphe_wrightii,Areca_vestiaria,Calamus_caryotoides,Chamaerops_humilis,Chuniophoenix_nana,Colpothrinax_cookii,E…
(Typha_latifolia,Acoelorrhaphe_wrightii,Brahea_brandegeei,Chamaerops_humilis,Cocos_nucifera,Colpothrinax_cookii,Elaeis_guineensis,Licuala_paludosa,Phoenix_dactylifera,Phytelephas_aequatorialis,Pritchardia_thurstonii,Ravenea_hildebrandtii,Serenoa_repens,Washingtonia_robusta,(Areca_vestiaria,Arenga_caudata,Baxteria_australis,Calamus_caryotoides,Calectasia_narragara,Chuniophoenix_nana,Dasypogon_brom…
(Typha_latifolia,Acoelorrhaphe_wrightii,Areca_vestiaria,Arenga_caudata,Baxteria_australis,Calamus_caryotoides,Calectasia_narragara,Chamaerops_humilis,Chuniophoenix_nana,Cocos_nucifera,Colpothrinax_cookii,Dasypogon_bromeliifolius,Elaeis_guineensis,Eremospatha_macrocarpa,Eugeissona_tristis,Kingia_australis,Licuala_paludosa,Mauritia_flexuosa,Metroxylon_warbergii,Pigafetta_elata,Pritchardia_thurstoni…
(Typha_latifolia,Areca_vestiaria,Arenga_caudata,Baxteria_australis,Brahea_brandegeei,Calamus_caryotoides,Calectasia_narragara,Cocos_nucifera,Dasypogon_bromeliifolius,Elaeis_guineensis,Eremospatha_macrocarpa,Eugeissona_tristis,Kingia_australis,Leucothrinax_morrisii,Licuala_paludosa,Mauritia_flexuosa,Metroxylon_warbergii,Phoenix_dactylifera,Phytelephas_aequatorialis,Pigafetta_elata,Pseudophoenix_vi…
(Typha_latifolia,Acoelorrhaphe_wrightii,Brahea_brandegeei,Chamaerops_humilis,Chuniophoenix_nana,Colpothrinax_cookii,Leucothrinax_morrisii,Phoenix_dactylifera,Phytelephas_aequatorialis,Pritchardia_thurstonii,Ravenea_hildebrandtii,Serenoa_repens,Washingtonia_robusta,(Areca_vestiaria,Arenga_caudata,Baxteria_australis,Calamus_caryotoides,Calectasia_narragara,Cocos_nucifera,Dasypogon_bromeliifolius,El…
(Typha_latifolia,Arenga_caudata,Borassodendron_machadonis,Brahea_brandegeei,Calamus_caryotoides,Caryota_mitis,Chuniophoenix_nana,Cocos_nucifera,Elaeis_guineensis,Eremospatha_macrocarpa,Eugeissona_tristis,Kingia_australis,Leucothrinax_morrisii,Licuala_paludosa,Lodoicea_maldivica,Mauritia_flexuosa,Metroxylon_warbergii,Phoenix_dactylifera,Phytelephas_aequatorialis,Pigafetta_elata,Pseudophoenix_vinif…
(Typha_latifolia,Acoelorrhaphe_wrightii,Areca_vestiaria,Baxteria_australis,Bismarckia_nobilis,Calectasia_narragara,Caryota_mitis,Chamaerops_humilis,Colpothrinax_cookii,Corypha_lecomtei,Dasypogon_bromeliifolius,Kingia_australis,Pritchardia_thurstonii,Sabal_domingensis,Serenoa_repens,Veitchia_arecina,Washingtonia_robusta,(Arenga_caudata,Borassodendron_machadonis,Brahea_brandegeei,Calamus_caryotoide…
(Typha_latifolia,Baxteria_australis,Bismarckia_nobilis,Calamus_caryotoides,Calectasia_narragara,Caryota_mitis,Cocos_nucifera,Corypha_lecomtei,Dasypogon_bromeliifolius,Elaeis_guineensis,Eremospatha_macrocarpa,Kingia_australis,Lodoicea_maldivica,Mauritia_flexuosa,Metroxylon_warbergii,Pigafetta_elata,Sabal_domingensis,Salacca_ramosiana,(Acoelorrhaphe_wrightii,Areca_vestiaria,Arenga_caudata,Borassode…
(Typha_latifolia,Acoelorrhaphe_wrightii,Areca_vestiaria,Arenga_caudata,Baxteria_australis,Borassodendron_machadonis,Brahea_brandegeei,Calamus_caryotoides,Calectasia_narragara,Caryota_mitis,Chamaerops_humilis,Chuniophoenix_nana,Cocos_nucifera,Colpothrinax_cookii,Dasypogon_bromeliifolius,Elaeis_guineensis,Eremospatha_macrocarpa,Eugeissona_tristis,Kingia_australis,Leucothrinax_morrisii,Licuala_palud…
(Typha_latifolia,Baxteria_australis,Bismarckia_nobilis,Brahea_brandegeei,Calectasia_narragara,Cocos_nucifera,Corypha_lecomtei,Dasypogon_bromeliifolius,Elaeis_guineensis,Eugeissona_tristis,Kingia_australis,Leucothrinax_morrisii,Lodoicea_maldivica,Phoenix_dactylifera,Phytelephas_aequatorialis,Ravenea_hildebrandtii,Sabal_domingensis,Trithrinax_brasiliensis,Wallichia_densiflora,(Acoelorrhaphe_wrighti…
(Typha_latifolia,Acoelorrhaphe_wrightii,Areca_vestiaria,Arenga_caudata,Baxteria_australis,Borassodendron_machadonis,Calamus_caryotoides,Calectasia_narragara,Caryota_mitis,Chamaerops_humilis,Chuniophoenix_nana,Colpothrinax_cookii,Dasypogon_bromeliifolius,Eremospatha_macrocarpa,Kingia_australis,Licuala_paludosa,Lodoicea_maldivica,Mauritia_flexuosa,Metroxylon_warbergii,Pigafetta_elata,Pritchardia_th…
(Typha_latifolia,Areca_vestiaria,Arenga_caudata,Bismarckia_nobilis,Borassodendron_machadonis,Caryota_mitis,Chuniophoenix_nana,Corypha_lecomtei,Eugeissona_tristis,Leucothrinax_morrisii,Licuala_paludosa,Pseudophoenix_vinifera,Tahina_spectabilis_noIR,Trithrinax_brasiliensis,Veitchia_arecina,Wallichia_densiflora,(Acoelorrhaphe_wrightii,Brahea_brandegeei,Calamus_caryotoides,Chamaerops_humilis,Colpothr…
(Typha_latifolia,Acoelorrhaphe_wrightii,Arenga_caudata,Brahea_brandegeei,Calamus_caryotoides,Chamaerops_humilis,Colpothrinax_cookii,Eremospatha_macrocarpa,Leucothrinax_morrisii,Lodoicea_maldivica,Mauritia_flexuosa,Metroxylon_warbergii,Phoenix_dactylifera,Phytelephas_aequatorialis,Pigafetta_elata,Pritchardia_thurstonii,Pseudophoenix_vinifera,Ravenea_hildebrandtii,Salacca_ramosiana,Serenoa_repens,T…
(Typha_latifolia,Acoelorrhaphe_wrightii,Areca_vestiaria,Bismarckia_nobilis,Borassodendron_machadonis,Brahea_brandegeei,Calamus_caryotoides,Caryota_mitis,Chamaerops_humilis,Chuniophoenix_nana,Colpothrinax_cookii,Corypha_lecomtei,Eremospatha_macrocarpa,Eugeissona_tristis,Leucothrinax_morrisii,Licuala_paludosa,Lodoicea_maldivica,Mauritia_flexuosa,Metroxylon_warbergii,Phoenix_dactylifera,Phytelephas_…
(Typha_latifolia,Areca_vestiaria,Arenga_caudata,Bismarckia_nobilis,Borassodendron_machadonis,Brahea_brandegeei,Calamus_caryotoides,Chuniophoenix_nana,Corypha_lecomtei,Eremospatha_macrocarpa,Eugeissona_tristis,Licuala_paludosa,Lodoicea_maldivica,Mauritia_flexuosa,Metroxylon_warbergii,Phoenix_dactylifera,Phytelephas_aequatorialis,Pigafetta_elata,Pseudophoenix_vinifera,Ravenea_hildebrandtii,Salacca_…
(Typha_latifolia,Acoelorrhaphe_wrightii,Brahea_brandegeei,Caryota_mitis,Chamaerops_humilis,Colpothrinax_cookii,Leucothrinax_morrisii,Licuala_paludosa,Phoenix_dactylifera,Phytelephas_aequatorialis,Pritchardia_thurstonii,Pseudophoenix_vinifera,Ravenea_hildebrandtii,Serenoa_repens,Tahina_spectabilis_noIR,Trithrinax_brasiliensis,Wallichia_densiflora,Washingtonia_robusta,(Areca_vestiaria,Arenga_caudat…
(Typha_latifolia,Acoelorrhaphe_wrightii,Areca_vestiaria,Arenga_caudata,Bismarckia_nobilis,Borassodendron_machadonis,Brahea_brandegeei,Calamus_caryotoides,Caryota_mitis,Chamaerops_humilis,Chuniophoenix_nana,Colpothrinax_cookii,Corypha_lecomtei,Eremospatha_macrocarpa,Eugeissona_tristis,Leucothrinax_morrisii,Lodoicea_maldivica,Mauritia_flexuosa,Metroxylon_warbergii,Phoenix_dactylifera,Phytelephas_ae…
(Typha_latifolia,Acoelorrhaphe_wrightii,Bismarckia_nobilis,Borassodendron_machadonis,Brahea_brandegeei,Caryota_mitis,Chamaerops_humilis,Chuniophoenix_nana,Colpothrinax_cookii,Corypha_lecomtei,Phoenix_dactylifera,Pritchardia_thurstonii,Pseudophoenix_vinifera,Serenoa_repens,Tahina_spectabilis_noIR,Washingtonia_robusta,(Areca_vestiaria,Arenga_caudata,Calamus_caryotoides,Eremospatha_macrocarpa,Eugeis…
(Typha_latifolia,Acoelorrhaphe_wrightii,Areca_vestiaria,Arenga_caudata,Borassodendron_machadonis,Brahea_brandegeei,Calamus_caryotoides,Chamaerops_humilis,Chuniophoenix_nana,Colpothrinax_cookii,Eremospatha_macrocarpa,Eugeissona_tristis,Leucothrinax_morrisii,Licuala_paludosa,Lodoicea_maldivica,Mauritia_flexuosa,Metroxylon_warbergii,Phoenix_dactylifera,Phytelephas_aequatorialis,Pigafetta_elata,Pritc…
(Typha_latifolia,Acoelorrhaphe_wrightii,Areca_vestiaria,Arenga_caudata,Bismarckia_nobilis,Brahea_brandegeei,Calamus_caryotoides,Caryota_mitis,Chamaerops_humilis,Colpothrinax_cookii,Corypha_lecomtei,Eremospatha_macrocarpa,Eugeissona_tristis,Leucothrinax_morrisii,Licuala_paludosa,Lodoicea_maldivica,Mauritia_flexuosa,Metroxylon_warbergii,Phoenix_dactylifera,Phytelephas_aequatorialis,Pigafetta_elata,…
(Typha_latifolia,Acoelorrhaphe_wrightii,Areca_vestiaria,Arenga_caudata,Borassodendron_machadonis,Brahea_brandegeei,Caryota_mitis,Chamaerops_humilis,Chuniophoenix_nana,Colpothrinax_cookii,Eugeissona_tristis,Leucothrinax_morrisii,Licuala_paludosa,Phoenix_dactylifera,Phytelephas_aequatorialis,Pritchardia_thurstonii,Pseudophoenix_vinifera,Ravenea_hildebrandtii,Sabal_domingensis,Serenoa_repens,Tahina_…
(Typha_latifolia,Acoelorrhaphe_wrightii,Areca_vestiaria,Bismarckia_nobilis,Borassodendron_machadonis,Brahea_brandegeei,Calamus_caryotoides,Caryota_mitis,Chamaerops_humilis,Chuniophoenix_nana,Colpothrinax_cookii,Corypha_lecomtei,Eremospatha_macrocarpa,Lodoicea_maldivica,Mauritia_flexuosa,Metroxylon_warbergii,Phoenix_dactylifera,Pigafetta_elata,Pritchardia_thurstonii,Pseudophoenix_vinifera,Salacca_…
(Typha_latifolia,Acoelorrhaphe_wrightii,Arenga_caudata,Bismarckia_nobilis,Brahea_brandegeei,Calamus_caryotoides,Caryota_mitis,Chamaerops_humilis,Colpothrinax_cookii,Corypha_lecomtei,Eremospatha_macrocarpa,Eugeissona_tristis,Leucothrinax_morrisii,Licuala_paludosa,Lodoicea_maldivica,Mauritia_flexuosa,Metroxylon_warbergii,Phoenix_dactylifera,Phytelephas_aequatorialis,Pigafetta_elata,Pritchardia_thur…
(Typha_latifolia,Areca_vestiaria,Arenga_caudata,Brahea_brandegeei,Calamus_caryotoides,Eremospatha_macrocarpa,Eugeissona_tristis,Leucothrinax_morrisii,Licuala_paludosa,Lodoicea_maldivica,Mauritia_flexuosa,Metroxylon_warbergii,Phoenix_dactylifera,Phytelephas_aequatorialis,Pigafetta_elata,Pseudophoenix_vinifera,Ravenea_hildebrandtii,Sabal_domingensis,Salacca_ramosiana,Tahina_spectabilis_noIR,Trithri…
(Typha_latifolia,Acoelorrhaphe_wrightii,Areca_vestiaria,Arenga_caudata,Bismarckia_nobilis,Borassodendron_machadonis,Brahea_brandegeei,Calamus_caryotoides,Caryota_mitis,Chamaerops_humilis,Chuniophoenix_nana,Colpothrinax_cookii,Corypha_lecomtei,Leucothrinax_morrisii,Lodoicea_maldivica,Mauritia_flexuosa,Metroxylon_warbergii,Phoenix_dactylifera,Phytelephas_aequatorialis,Pigafetta_elata,Pritchardia_th…
(Typha_latifolia,Acoelorrhaphe_wrightii,Arenga_caudata,Bismarckia_nobilis,Borassodendron_machadonis,Brahea_brandegeei,Calamus_caryotoides,Caryota_mitis,Chamaerops_humilis,Chuniophoenix_nana,Colpothrinax_cookii,Corypha_lecomtei,Eremospatha_macrocarpa,Eugeissona_tristis,Leucothrinax_morrisii,Licuala_paludosa,Lodoicea_maldivica,Mauritia_flexuosa,Metroxylon_warbergii,Phoenix_dactylifera,Phytelephas_a…
(Typha_latifolia,Acoelorrhaphe_wrightii,Arenga_caudata,Chamaerops_humilis,Colpothrinax_cookii,Eugeissona_tristis,Leucothrinax_morrisii,Licuala_paludosa,Phytelephas_aequatorialis,Pigafetta_elata,Pritchardia_thurstonii,Pseudophoenix_vinifera,Ravenea_hildebrandtii,Sabal_domingensis,Serenoa_repens,Tahina_spectabilis_noIR,Trithrinax_brasiliensis,Wallichia_densiflora,Washingtonia_robusta,(Areca_vestiar…
(Typha_latifolia,Acoelorrhaphe_wrightii,Areca_vestiaria,Arenga_caudata,Bismarckia_nobilis,Borassodendron_machadonis,Brahea_brandegeei,Calamus_caryotoides,Caryota_mitis,Chamaerops_humilis,Chuniophoenix_nana,Colpothrinax_cookii,Corypha_lecomtei,Eremospatha_macrocarpa,Leucothrinax_morrisii,Lodoicea_maldivica,Mauritia_flexuosa,Metroxylon_warbergii,Phoenix_dactylifera,Phytelephas_aequatorialis,Pigafet…
(Typha_latifolia,Acoelorrhaphe_wrightii,Areca_vestiaria,Bismarckia_nobilis,Borassodendron_machadonis,Brahea_brandegeei,Calamus_caryotoides,Caryota_mitis,Chamaerops_humilis,Chuniophoenix_nana,Colpothrinax_cookii,Corypha_lecomtei,Eremospatha_macrocarpa,Eugeissona_tristis,Leucothrinax_morrisii,Licuala_paludosa,Lodoicea_maldivica,Mauritia_flexuosa,Metroxylon_warbergii,Phoenix_dactylifera,Phytelephas_…
(Typha_latifolia,Acoelorrhaphe_wrightii,Areca_vestiaria,Baxteria_australis,Brahea_brandegeei,Calamus_caryotoides,Calectasia_narragara,Caryota_mitis,Chamaerops_humilis,Colpothrinax_cookii,Dasypogon_bromeliifolius,Eremospatha_macrocarpa,Kingia_australis,Leucothrinax_morrisii,Lodoicea_maldivica,Mauritia_flexuosa,Metroxylon_warbergii,Nypa_fruticans,Phoenix_dactylifera,Phytelephas_aequatorialis,Pigafe…
(Typha_latifolia,Acoelorrhaphe_wrightii,Areca_vestiaria,Baxteria_australis,Brahea_brandegeei,Calamus_caryotoides,Calectasia_narragara,Caryota_mitis,Chamaerops_humilis,Colpothrinax_cookii,Dasypogon_bromeliifolius,Eremospatha_macrocarpa,Eugeissona_tristis,Kingia_australis,Leucothrinax_morrisii,Licuala_paludosa,Mauritia_flexuosa,Metroxylon_warbergii,Nypa_fruticans,Phoenix_dactylifera,Phytelephas_aeq…
(Typha_latifolia,Acoelorrhaphe_wrightii,Arenga_caudata,Baxteria_australis,Borassodendron_machadonis,Brahea_brandegeei,Calamus_caryotoides,Calectasia_narragara,Caryota_mitis,Chamaerops_humilis,Chuniophoenix_nana,Colpothrinax_cookii,Dasypogon_bromeliifolius,Eremospatha_macrocarpa,Eugeissona_tristis,Kingia_australis,Leucothrinax_morrisii,Licuala_paludosa,Mauritia_flexuosa,Metroxylon_warbergii,Nypa_f…
(Typha_latifolia,Acoelorrhaphe_wrightii,Areca_vestiaria,Baxteria_australis,Bismarckia_nobilis,Brahea_brandegeei,Calamus_caryotoides,Calectasia_narragara,Chamaerops_humilis,Colpothrinax_cookii,Corypha_lecomtei,Dasypogon_bromeliifolius,Elaeis_guineensis,Eremospatha_macrocarpa,Eugeissona_tristis,Kingia_australis,Leucothrinax_morrisii,Licuala_paludosa,Lodoicea_maldivica,Mauritia_flexuosa,Metroxylon_w…
(Typha_latifolia,Acoelorrhaphe_wrightii,Arenga_caudata,Baxteria_australis,Bismarckia_nobilis,Borassodendron_machadonis,Brahea_brandegeei,Calamus_caryotoides,Calectasia_narragara,Caryota_mitis,Chamaerops_humilis,Chuniophoenix_nana,Colpothrinax_cookii,Corypha_lecomtei,Dasypogon_bromeliifolius,Elaeis_guineensis,Eremospatha_macrocarpa,Eugeissona_tristis,Kingia_australis,Leucothrinax_morrisii,Licuala_…
(Typha_latifolia,Acoelorrhaphe_wrightii,Arenga_caudata,Baxteria_australis,Bismarckia_nobilis,Borassodendron_machadonis,Brahea_brandegeei,Calamus_caryotoides,Calectasia_narragara,Caryota_mitis,Chamaerops_humilis,Chuniophoenix_nana,Cocos_nucifera,Colpothrinax_cookii,Corypha_lecomtei,Dasypogon_bromeliifolius,Elaeis_guineensis,Eremospatha_macrocarpa,Kingia_australis,Leucothrinax_morrisii,Lodoicea_mal…
(Typha_latifolia,Baxteria_australis,Brahea_brandegeei,Calectasia_narragara,Dasypogon_bromeliifolius,Eremospatha_macrocarpa,Kingia_australis,Licuala_paludosa,Mauritia_flexuosa,Phoenix_dactylifera,Pseudophoenix_vinifera,(Acoelorrhaphe_wrightii,Areca_vestiaria,Arenga_caudata,Bismarckia_nobilis,Borassodendron_machadonis,Calamus_caryotoides,Caryota_mitis,Chamaerops_humilis,Chuniophoenix_nana,Cocos_nuc…
(Typha_latifolia,Acoelorrhaphe_wrightii,Areca_vestiaria,Arenga_caudata,Baxteria_australis,Bismarckia_nobilis,Borassodendron_machadonis,Calamus_caryotoides,Calectasia_narragara,Caryota_mitis,Chamaerops_humilis,Chuniophoenix_nana,Cocos_nucifera,Colpothrinax_cookii,Corypha_lecomtei,Dasypogon_bromeliifolius,Elaeis_guineensis,Eugeissona_tristis,Kingia_australis,Leucothrinax_morrisii,Licuala_paludosa,L…
(Typha_latifolia,Acoelorrhaphe_wrightii,Areca_vestiaria,Arenga_caudata,Bismarckia_nobilis,Borassodendron_machadonis,Brahea_brandegeei,Calamus_caryotoides,Caryota_mitis,Chamaerops_humilis,Chuniophoenix_nana,Cocos_nucifera,Colpothrinax_cookii,Corypha_lecomtei,Elaeis_guineensis,Eremospatha_macrocarpa,Eugeissona_tristis,Leucothrinax_morrisii,Lodoicea_maldivica,Mauritia_flexuosa,Metroxylon_warbergii,N…
(Typha_latifolia,Areca_vestiaria,Arenga_caudata,Baxteria_australis,Borassodendron_machadonis,Brahea_brandegeei,Calectasia_narragara,Caryota_mitis,Chuniophoenix_nana,Cocos_nucifera,Dasypogon_bromeliifolius,Elaeis_guineensis,Eremospatha_macrocarpa,Kingia_australis,Mauritia_flexuosa,Nypa_fruticans,Phoenix_dactylifera,Sabal_domingensis,Tahina_spectabilis_noIR,Veitchia_arecina,(Acoelorrhaphe_wrightii,…
(Typha_latifolia,Acoelorrhaphe_wrightii,Areca_vestiaria,Arenga_caudata,Bismarckia_nobilis,Borassodendron_machadonis,Brahea_brandegeei,Caryota_mitis,Chamaerops_humilis,Chuniophoenix_nana,Cocos_nucifera,Colpothrinax_cookii,Corypha_lecomtei,Elaeis_guineensis,Eremospatha_macrocarpa,Eugeissona_tristis,Leucothrinax_morrisii,Licuala_paludosa,Lodoicea_maldivica,Mauritia_flexuosa,Nypa_fruticans,Phoenix_da…
(Typha_latifolia,Elaeis_guineensis,(Areca_vestiaria,Arenga_caudata,Baxteria_australis,Bismarckia_nobilis,Borassodendron_machadonis,Calectasia_narragara,Caryota_mitis,Chamaerops_humilis,Chuniophoenix_nana,Cocos_nucifera,Corypha_lecomtei,Dasypogon_bromeliifolius,Eremospatha_macrocarpa,Eugeissona_tristis,Kingia_australis,Leucothrinax_morrisii,Licuala_paludosa,Lodoicea_maldivica,Mauritia_flexuosa,Nyp…
(Typha_latifolia,Cocos_nucifera,(Areca_vestiaria,Arenga_caudata,Baxteria_australis,Bismarckia_nobilis,Borassodendron_machadonis,Calectasia_narragara,Caryota_mitis,Chamaerops_humilis,Chuniophoenix_nana,Corypha_lecomtei,Dasypogon_bromeliifolius,Elaeis_guineensis,Eremospatha_macrocarpa,Eugeissona_tristis,Kingia_australis,Leucothrinax_morrisii,Licuala_paludosa,Lodoicea_maldivica,Mauritia_flexuosa,Nyp…
(Typha_latifolia,Kingia_australis,(Acoelorrhaphe_wrightii,Areca_vestiaria,Arenga_caudata,Baxteria_australis,Bismarckia_nobilis,Borassodendron_machadonis,Brahea_brandegeei,Calectasia_narragara,Caryota_mitis,Chamaerops_humilis,Chuniophoenix_nana,Cocos_nucifera,Corypha_lecomtei,Dasypogon_bromeliifolius,Elaeis_guineensis,Eremospatha_macrocarpa,Eugeissona_tristis,Leucothrinax_morrisii,Licuala_paludosa…
(Typha_latifolia,Baxteria_australis,Calectasia_narragara,Dasypogon_bromeliifolius,Eremospatha_macrocarpa,Kingia_australis,Mauritia_flexuosa,Nypa_fruticans,(Acoelorrhaphe_wrightii,Areca_vestiaria,Arenga_caudata,Bismarckia_nobilis,Borassodendron_machadonis,Brahea_brandegeei,Caryota_mitis,Chamaerops_humilis,Chuniophoenix_nana,Cocos_nucifera,Colpothrinax_cookii,Corypha_lecomtei,Elaeis_guineensis,Euge…
(Typha_latifolia,Acoelorrhaphe_wrightii,Areca_vestiaria,Arenga_caudata,Bismarckia_nobilis,Borassodendron_machadonis,Brahea_brandegeei,Caryota_mitis,Chamaerops_humilis,Chuniophoenix_nana,Cocos_nucifera,Colpothrinax_cookii,Corypha_lecomtei,Elaeis_guineensis,Eugeissona_tristis,Leucothrinax_morrisii,Licuala_paludosa,Lodoicea_maldivica,Phoenix_dactylifera,Phytelephas_aequatorialis,Pritchardia_thurston…
(Typha_latifolia,Calectasia_narragara,Veitchia_arecina,(Acoelorrhaphe_wrightii,Areca_vestiaria,Arenga_caudata,Baxteria_australis,Bismarckia_nobilis,Borassodendron_machadonis,Brahea_brandegeei,Caryota_mitis,Chamaerops_humilis,Chuniophoenix_nana,Cocos_nucifera,Colpothrinax_cookii,Corypha_lecomtei,Dasypogon_bromeliifolius,Elaeis_guineensis,Eremospatha_macrocarpa,Eugeissona_tristis,Kingia_australis,L…
(Typha_latifolia,Tahina_spectabilis_noIR,(Acoelorrhaphe_wrightii,Areca_vestiaria,Arenga_caudata,Baxteria_australis,Bismarckia_nobilis,Borassodendron_machadonis,Brahea_brandegeei,Calectasia_narragara,Caryota_mitis,Chamaerops_humilis,Chuniophoenix_nana,Cocos_nucifera,Colpothrinax_cookii,Corypha_lecomtei,Dasypogon_bromeliifolius,Elaeis_guineensis,Eremospatha_macrocarpa,Eugeissona_tristis,Kingia_aust…
(Typha_latifolia,Baxteria_australis,Calectasia_narragara,Dasypogon_bromeliifolius,Eremospatha_macrocarpa,Eugeissona_tristis,Kingia_australis,Mauritia_flexuosa,Nypa_fruticans,(Acoelorrhaphe_wrightii,Areca_vestiaria,Arenga_caudata,Bismarckia_nobilis,Borassodendron_machadonis,Brahea_brandegeei,Caryota_mitis,Chamaerops_humilis,Chuniophoenix_nana,Cocos_nucifera,Colpothrinax_cookii,Corypha_lecomtei,Ela…
(Typha_latifolia,Arenga_caudata,Baxteria_australis,Bismarckia_nobilis,Borassodendron_machadonis,Calectasia_narragara,Caryota_mitis,Corypha_lecomtei,Dasypogon_bromeliifolius,Eremospatha_macrocarpa,Eugeissona_tristis,Kingia_australis,Leucothrinax_morrisii,Lodoicea_maldivica,Mauritia_flexuosa,Nypa_fruticans,Veitchia_arecina,Wallichia_densiflora,(Acoelorrhaphe_wrightii,Areca_vestiaria,Brahea_brandege…
(Typha_latifolia,Acoelorrhaphe_wrightii,Areca_vestiaria,Brahea_brandegeei,Chamaerops_humilis,Chuniophoenix_nana,Cocos_nucifera,Colpothrinax_cookii,Elaeis_guineensis,Leucothrinax_morrisii,Licuala_paludosa,Phoenix_dactylifera,Phytelephas_aequatorialis,Pritchardia_thurstonii,Pseudophoenix_vinifera,Ravenea_hildebrandtii,Sabal_domingensis,Serenoa_repens,Tahina_spectabilis_noIR,Trithrinax_brasiliensis,…
(Typha_latifolia,Acoelorrhaphe_wrightii,Areca_vestiaria,Brahea_brandegeei,Chamaerops_humilis,Cocos_nucifera,Colpothrinax_cookii,Elaeis_guineensis,Leucothrinax_morrisii,Licuala_paludosa,Phoenix_dactylifera,Pritchardia_thurstonii,Ravenea_hildebrandtii,Sabal_domingensis,Serenoa_repens,Tahina_spectabilis_noIR,Trithrinax_brasiliensis,Veitchia_arecina,Washingtonia_robusta,(Arenga_caudata,Baxteria_austr…
(Typha_latifolia,Acoelorrhaphe_wrightii,Arenga_caudata,Brahea_brandegeei,Caryota_mitis,Chamaerops_humilis,Colpothrinax_cookii,Leucothrinax_morrisii,Licuala_paludosa,Phoenix_dactylifera,Pritchardia_thurstonii,Ravenea_hildebrandtii,Sabal_domingensis,Serenoa_repens,Tahina_spectabilis_noIR,Trithrinax_brasiliensis,Veitchia_arecina,Wallichia_densiflora,Washingtonia_robusta,(Areca_vestiaria,Baxteria_aus…
(Typha_latifolia,Acoelorrhaphe_wrightii,Areca_vestiaria,Baxteria_australis,Brahea_brandegeei,Calectasia_narragara,Chamaerops_humilis,Cocos_nucifera,Colpothrinax_cookii,Dasypogon_bromeliifolius,Elaeis_guineensis,Eremospatha_macrocarpa,Eugeissona_tristis,Kingia_australis,Leucothrinax_morrisii,Licuala_paludosa,Mauritia_flexuosa,Nypa_fruticans,Phoenix_dactylifera,Phytelephas_aequatorialis,Pritchardia…
(Typha_latifolia,(Acoelorrhaphe_wrightii,Areca_vestiaria,Arenga_caudata,Baxteria_australis,Bismarckia_nobilis,Borassodendron_machadonis,Brahea_brandegeei,Calectasia_narragara,Caryota_mitis,Chamaerops_humilis,Chuniophoenix_nana,Cocos_nucifera,Colpothrinax_cookii,Corypha_lecomtei,Dasypogon_bromeliifolius,Elaeis_guineensis,Eremospatha_macrocarpa,Eugeissona_tristis,Kingia_australis,Leucothrinax_morri…
(Typha_latifolia,Acoelorrhaphe_wrightii,Areca_vestiaria,Baxteria_australis,Bismarckia_nobilis,Borassodendron_machadonis,Brahea_brandegeei,Calectasia_narragara,Chamaerops_humilis,Chuniophoenix_nana,Cocos_nucifera,Colpothrinax_cookii,Corypha_lecomtei,Dasypogon_bromeliifolius,Elaeis_guineensis,Eremospatha_macrocarpa,Eugeissona_tristis,Kingia_australis,Leucothrinax_morrisii,Licuala_paludosa,Lodoicea_…
(Typha_latifolia,Acoelorrhaphe_wrightii,Areca_vestiaria,Baxteria_australis,Bismarckia_nobilis,Borassodendron_machadonis,Brahea_brandegeei,Calectasia_narragara,Chamaerops_humilis,Chuniophoenix_nana,Cocos_nucifera,Colpothrinax_cookii,Corypha_lecomtei,Dasypogon_bromeliifolius,Elaeis_guineensis,Eremospatha_macrocarpa,Eugeissona_tristis,Kingia_australis,Leucothrinax_morrisii,Licuala_paludosa,Lodoicea_…
(Typha_latifolia,Acoelorrhaphe_wrightii,Areca_vestiaria,Arenga_caudata,Bismarckia_nobilis,Borassodendron_machadonis,Brahea_brandegeei,Caryota_mitis,Chamaerops_humilis,Chuniophoenix_nana,Cocos_nucifera,Colpothrinax_cookii,Corypha_lecomtei,Elaeis_guineensis,Eremospatha_macrocarpa,Eugeissona_tristis,Leucothrinax_morrisii,Licuala_paludosa,Lodoicea_maldivica,Mauritia_flexuosa,Nypa_fruticans,Phoenix_da…
(Typha_latifolia,(Acoelorrhaphe_wrightii,Areca_vestiaria,Arenga_caudata,Baxteria_australis,Bismarckia_nobilis,Borassodendron_machadonis,Brahea_brandegeei,Calectasia_narragara,Caryota_mitis,Chamaerops_humilis,Chuniophoenix_nana,Cocos_nucifera,Colpothrinax_cookii,Corypha_lecomtei,Dasypogon_bromeliifolius,Elaeis_guineensis,Eremospatha_macrocarpa,Eugeissona_tristis,Kingia_australis,Leucothrinax_morri…
(Typha_latifolia,(Acoelorrhaphe_wrightii,Areca_vestiaria,Arenga_caudata,Baxteria_australis,Bismarckia_nobilis,Borassodendron_machadonis,Brahea_brandegeei,Calectasia_narragara,Caryota_mitis,Chamaerops_humilis,Chuniophoenix_nana,Cocos_nucifera,Colpothrinax_cookii,Corypha_lecomtei,Dasypogon_bromeliifolius,Elaeis_guineensis,Eremospatha_macrocarpa,Eugeissona_tristis,Kingia_australis,Leucothrinax_morri…
(Typha_latifolia,(Acoelorrhaphe_wrightii,Areca_vestiaria,Arenga_caudata,Baxteria_australis,Bismarckia_nobilis,Borassodendron_machadonis,Brahea_brandegeei,Calectasia_narragara,Caryota_mitis,Chamaedorea_seifrizii,Chamaerops_humilis,Chuniophoenix_nana,Cocos_nucifera,Colpothrinax_cookii,Corypha_lecomtei,Dasypogon_bromeliifolius,Elaeis_guineensis,Eremospatha_macrocarpa,Eugeissona_tristis,Kingia_austra…
(Typha_latifolia,Acoelorrhaphe_wrightii,Areca_vestiaria,Arenga_caudata,Baxteria_australis,Bismarckia_nobilis,Borassodendron_machadonis,Brahea_brandegeei,Calectasia_narragara,Caryota_mitis,Chamaedorea_seifrizii,Chamaerops_humilis,Chuniophoenix_nana,Cocos_nucifera,Colpothrinax_cookii,Corypha_lecomtei,Dasypogon_bromeliifolius,Elaeis_guineensis,Eremospatha_macrocarpa,Eugeissona_tristis,Kingia_austral…
(Typha_latifolia,Eremospatha_macrocarpa,Mauritia_flexuosa,(Acoelorrhaphe_wrightii,Areca_vestiaria,Arenga_caudata,Baxteria_australis,Bismarckia_nobilis,Borassodendron_machadonis,Brahea_brandegeei,Calamus_caryotoides,Calectasia_narragara,Caryota_mitis,Chamaedorea_seifrizii,Chamaerops_humilis,Chuniophoenix_nana,Cocos_nucifera,Colpothrinax_cookii,Corypha_lecomtei,Dasypogon_bromeliifolius,Elaeis_guine…
(Typha_latifolia,Acoelorrhaphe_wrightii,Areca_vestiaria,Arenga_caudata,Baxteria_australis,Bismarckia_nobilis,Borassodendron_machadonis,Brahea_brandegeei,Calamus_caryotoides,Calectasia_narragara,Caryota_mitis,Chamaedorea_seifrizii,Chamaerops_humilis,Chuniophoenix_nana,Cocos_nucifera,Colpothrinax_cookii,Corypha_lecomtei,Dasypogon_bromeliifolius,Elaeis_guineensis,Eugeissona_tristis,Kingia_australis,…
(Typha_latifolia,Acoelorrhaphe_wrightii,Areca_vestiaria,Arenga_caudata,Bismarckia_nobilis,Borassodendron_machadonis,Brahea_brandegeei,Calamus_caryotoides,Caryota_mitis,Chamaedorea_seifrizii,Chamaerops_humilis,Chuniophoenix_nana,Cocos_nucifera,Colpothrinax_cookii,Corypha_lecomtei,Elaeis_guineensis,Eremospatha_macrocarpa,Eugeissona_tristis,Leucothrinax_morrisii,Licuala_paludosa,Lodoicea_maldivica,M…
(Typha_latifolia,Acoelorrhaphe_wrightii,Arenga_caudata,Bismarckia_nobilis,Borassodendron_machadonis,Brahea_brandegeei,Calectasia_narragara,Caryota_mitis,Chamaedorea_seifrizii,Chamaerops_humilis,Chuniophoenix_nana,Cocos_nucifera,Colpothrinax_cookii,Corypha_lecomtei,Dasypogon_bromeliifolius,Elaeis_guineensis,Eugeissona_tristis,Kingia_australis,Leucothrinax_morrisii,Licuala_paludosa,Lodoicea_maldivi…
(Typha_latifolia,Nypa_fruticans,(Brahea_brandegeei,Calectasia_narragara,Chamaerops_humilis,Colpothrinax_cookii,Licuala_paludosa))
(Typha_latifolia,Baxteria_australis,Calectasia_narragara,Dasypogon_bromeliifolius,Kingia_australis,Licuala_paludosa,Nypa_fruticans,(Brahea_brandegeei,Chamaerops_humilis,Colpothrinax_cookii))
(Typha_latifolia,Brahea_brandegeei,Chamaerops_humilis,Colpothrinax_cookii,(Baxteria_australis,Calectasia_narragara,Dasypogon_bromeliifolius,Kingia_australis,Licuala_paludosa,Nypa_fruticans))
(Typha_latifolia,Baxteria_australis,Calectasia_narragara,Dasypogon_bromeliifolius,Kingia_australis,Licuala_paludosa,Nypa_fruticans,(Brahea_brandegeei,Chamaerops_humilis,Colpothrinax_cookii))
(Typha_latifolia,Licuala_paludosa,Nypa_fruticans,(Baxteria_australis,Brahea_brandegeei,Calectasia_narragara,Chamaerops_humilis,Colpothrinax_cookii,Dasypogon_bromeliifolius,Kingia_australis))
(Typha_latifolia,Dasypogon_bromeliifolius,Nypa_fruticans,(Baxteria_australis,Brahea_brandegeei,Calectasia_narragara,Chamaerops_humilis,Colpothrinax_cookii,Kingia_australis,Licuala_paludosa))
(Typha_latifolia,Acoelorrhaphe_wrightii,Areca_vestiaria,Arenga_caudata,Baxteria_australis,Bismarckia_nobilis,Borassodendron_machadonis,Brahea_brandegeei,Calamus_caryotoides,Calectasia_narragara,Caryota_mitis,Chamaedorea_seifrizii,Chamaerops_humilis,Chuniophoenix_nana,Cocos_nucifera,Colpothrinax_cookii,Corypha_lecomtei,Dasypogon_bromeliifolius,Elaeis_guineensis,Eugeissona_tristis,Kingia_australis,…
(Typha_latifolia,Calamus_caryotoides,Metroxylon_warbergii,Pigafetta_elata,Salacca_ramosiana,(Acoelorrhaphe_wrightii,Areca_vestiaria,Arenga_caudata,Baxteria_australis,Bismarckia_nobilis,Borassodendron_machadonis,Brahea_brandegeei,Calectasia_narragara,Caryota_mitis,Chamaedorea_seifrizii,Chamaerops_humilis,Chuniophoenix_nana,Cocos_nucifera,Colpothrinax_cookii,Corypha_lecomtei,Dasypogon_bromeliifoliu…
(Typha_latifolia,Acoelorrhaphe_wrightii,Areca_vestiaria,Arenga_caudata,Baxteria_australis,Bismarckia_nobilis,Borassodendron_machadonis,Brahea_brandegeei,Calectasia_narragara,Caryota_mitis,Chamaedorea_seifrizii,Chamaerops_humilis,Chuniophoenix_nana,Cocos_nucifera,Colpothrinax_cookii,Corypha_lecomtei,Dasypogon_bromeliifolius,Elaeis_guineensis,Eremospatha_macrocarpa,Eugeissona_tristis,Kingia_austral…
(Typha_latifolia,Acoelorrhaphe_wrightii,Areca_vestiaria,Arenga_caudata,Bismarckia_nobilis,Borassodendron_machadonis,Brahea_brandegeei,Calamus_caryotoides,Calectasia_narragara,Caryota_mitis,Chamaedorea_seifrizii,Chamaerops_humilis,Chuniophoenix_nana,Cocos_nucifera,Colpothrinax_cookii,Corypha_lecomtei,Dasypogon_bromeliifolius,Elaeis_guineensis,Eremospatha_macrocarpa,Eugeissona_tristis,Kingia_austra…
(Typha_latifolia,Acoelorrhaphe_wrightii,Areca_vestiaria,Arenga_caudata,Bismarckia_nobilis,Borassodendron_machadonis,Brahea_brandegeei,Caryota_mitis,Chamaedorea_seifrizii,Chamaerops_humilis,Chuniophoenix_nana,Cocos_nucifera,Colpothrinax_cookii,Corypha_lecomtei,Elaeis_guineensis,Eugeissona_tristis,Leucothrinax_morrisii,Licuala_paludosa,Lodoicea_maldivica,Nypa_fruticans,Phoenix_dactylifera,Phyteleph…
(Typha_latifolia,Calamus_caryotoides,Dasypogon_bromeliifolius,Eremospatha_macrocarpa,Licuala_paludosa,Mauritia_flexuosa,Metroxylon_warbergii,Pigafetta_elata,Salacca_ramosiana,(Acoelorrhaphe_wrightii,Areca_vestiaria,Arenga_caudata,Bismarckia_nobilis,Borassodendron_machadonis,Brahea_brandegeei,Calectasia_narragara,Caryota_mitis,Chamaedorea_seifrizii,Chamaerops_humilis,Chuniophoenix_nana,Cocos_nucif…
(Typha_latifolia,Acoelorrhaphe_wrightii,Areca_vestiaria,Arenga_caudata,Bismarckia_nobilis,Borassodendron_machadonis,Brahea_brandegeei,Calamus_caryotoides,Calectasia_narragara,Caryota_mitis,Chamaedorea_seifrizii,Chamaerops_humilis,Chuniophoenix_nana,Cocos_nucifera,Colpothrinax_cookii,Corypha_lecomtei,Elaeis_guineensis,Eremospatha_macrocarpa,Eugeissona_tristis,Leucothrinax_morrisii,Lodoicea_maldivi…
(Typha_latifolia,Calamus_caryotoides,Dasypogon_bromeliifolius,Eugeissona_tristis,Metroxylon_warbergii,Pigafetta_elata,Salacca_ramosiana,(Acoelorrhaphe_wrightii,Areca_vestiaria,Arenga_caudata,Bismarckia_nobilis,Borassodendron_machadonis,Brahea_brandegeei,Calectasia_narragara,Caryota_mitis,Chamaedorea_seifrizii,Chamaerops_humilis,Chuniophoenix_nana,Cocos_nucifera,Colpothrinax_cookii,Corypha_lecomte…
(Typha_latifolia,Acoelorrhaphe_wrightii,Areca_vestiaria,Arenga_caudata,Bismarckia_nobilis,Borassodendron_machadonis,Brahea_brandegeei,Calectasia_narragara,Caryota_mitis,Chamaedorea_seifrizii,Chamaerops_humilis,Chuniophoenix_nana,Cocos_nucifera,Colpothrinax_cookii,Corypha_lecomtei,Dasypogon_bromeliifolius,Elaeis_guineensis,Eremospatha_macrocarpa,Eugeissona_tristis,Leucothrinax_morrisii,Licuala_pal…
(Typha_latifolia,Acoelorrhaphe_wrightii,Areca_vestiaria,Bismarckia_nobilis,Borassodendron_machadonis,Brahea_brandegeei,Calamus_caryotoides,Calectasia_narragara,Caryota_mitis,Chamaedorea_seifrizii,Chamaerops_humilis,Chuniophoenix_nana,Cocos_nucifera,Colpothrinax_cookii,Corypha_lecomtei,Elaeis_guineensis,Eremospatha_macrocarpa,Eugeissona_tristis,Leucothrinax_morrisii,Licuala_paludosa,Lodoicea_maldi…
(Typha_latifolia,Acoelorrhaphe_wrightii,Areca_vestiaria,Bismarckia_nobilis,Borassodendron_machadonis,Brahea_brandegeei,Caryota_mitis,Chamaerops_humilis,Chuniophoenix_nana,Cocos_nucifera,Colpothrinax_cookii,Corypha_lecomtei,Dasypogon_bromeliifolius,Elaeis_guineensis,Leucothrinax_morrisii,Licuala_paludosa,Lodoicea_maldivica,Nypa_fruticans,Phoenix_dactylifera,Phytelephas_aequatorialis,Pritchardia_th…
(Typha_latifolia,Acoelorrhaphe_wrightii,Arenga_caudata,Baxteria_australis,Bismarckia_nobilis,Borassodendron_machadonis,Brahea_brandegeei,Calamus_caryotoides,Caryota_mitis,Chamaerops_humilis,Chuniophoenix_nana,Cocos_nucifera,Colpothrinax_cookii,Corypha_lecomtei,Elaeis_guineensis,Kingia_australis,Leucothrinax_morrisii,Licuala_paludosa,Lodoicea_maldivica,Metroxylon_warbergii,Nypa_fruticans,Phoenix_d…
(Typha_latifolia,Mauritia_flexuosa,(Acoelorrhaphe_wrightii,Arenga_caudata,Baxteria_australis,Bismarckia_nobilis,Borassodendron_machadonis,Brahea_brandegeei,Calamus_caryotoides,Calectasia_narragara,Caryota_mitis,Chamaerops_humilis,Chuniophoenix_nana,Cocos_nucifera,Colpothrinax_cookii,Corypha_lecomtei,Dasypogon_bromeliifolius,Elaeis_guineensis,Eugeissona_tristis,Kingia_australis,Leucothrinax_morris…
(Typha_latifolia,Acoelorrhaphe_wrightii,Arenga_caudata,Bismarckia_nobilis,Borassodendron_machadonis,Brahea_brandegeei,Calectasia_narragara,Caryota_mitis,Chamaerops_humilis,Chuniophoenix_nana,Cocos_nucifera,Colpothrinax_cookii,Corypha_lecomtei,Dasypogon_bromeliifolius,Elaeis_guineensis,Leucothrinax_morrisii,Licuala_paludosa,Lodoicea_maldivica,Mauritia_flexuosa,Nypa_fruticans,Phoenix_dactylifera,Ph…
(Typha_latifolia,Acoelorrhaphe_wrightii,Arenga_caudata,Baxteria_australis,Bismarckia_nobilis,Borassodendron_machadonis,Brahea_brandegeei,Calectasia_narragara,Caryota_mitis,Chamaerops_humilis,Chuniophoenix_nana,Cocos_nucifera,Colpothrinax_cookii,Corypha_lecomtei,Dasypogon_bromeliifolius,Elaeis_guineensis,Kingia_australis,Leucothrinax_morrisii,Licuala_paludosa,Lodoicea_maldivica,Mauritia_flexuosa,N…
(Typha_latifolia,Acoelorrhaphe_wrightii,Arenga_caudata,Bismarckia_nobilis,Borassodendron_machadonis,Brahea_brandegeei,Calectasia_narragara,Caryota_mitis,Chamaerops_humilis,Chuniophoenix_nana,Cocos_nucifera,Colpothrinax_cookii,Corypha_lecomtei,Dasypogon_bromeliifolius,Elaeis_guineensis,Eremospatha_macrocarpa,Eugeissona_tristis,Leucothrinax_morrisii,Licuala_paludosa,Lodoicea_maldivica,Mauritia_flex…
(Typha_latifolia,Acoelorrhaphe_wrightii,Arenga_caudata,Baxteria_australis,Bismarckia_nobilis,Borassodendron_machadonis,Brahea_brandegeei,Calectasia_narragara,Caryota_mitis,Chamaerops_humilis,Chuniophoenix_nana,Cocos_nucifera,Colpothrinax_cookii,Corypha_lecomtei,Dasypogon_bromeliifolius,Elaeis_guineensis,Eremospatha_macrocarpa,Kingia_australis,Leucothrinax_morrisii,Licuala_paludosa,Lodoicea_maldiv…
(Typha_latifolia,Acoelorrhaphe_wrightii,Arenga_caudata,Bismarckia_nobilis,Borassodendron_machadonis,Brahea_brandegeei,Calamus_caryotoides,Calectasia_narragara,Caryota_mitis,Chamaerops_humilis,Chuniophoenix_nana,Cocos_nucifera,Colpothrinax_cookii,Corypha_lecomtei,Dasypogon_bromeliifolius,Elaeis_guineensis,Eremospatha_macrocarpa,Eugeissona_tristis,Leucothrinax_morrisii,Licuala_paludosa,Lodoicea_mal…
(Typha_latifolia,Acoelorrhaphe_wrightii,Arenga_caudata,Bismarckia_nobilis,Borassodendron_machadonis,Brahea_brandegeei,Calamus_caryotoides,Calectasia_narragara,Caryota_mitis,Chamaerops_humilis,Chuniophoenix_nana,Cocos_nucifera,Colpothrinax_cookii,Corypha_lecomtei,Dasypogon_bromeliifolius,Elaeis_guineensis,Eremospatha_macrocarpa,Eugeissona_tristis,Kingia_australis,Licuala_paludosa,Lodoicea_maldivic…
(Typha_latifolia,Acoelorrhaphe_wrightii,Arenga_caudata,Baxteria_australis,Bismarckia_nobilis,Brahea_brandegeei,Calamus_caryotoides,Calectasia_narragara,Caryota_mitis,Chamaerops_humilis,Chuniophoenix_nana,Cocos_nucifera,Colpothrinax_cookii,Corypha_lecomtei,Dasypogon_bromeliifolius,Elaeis_guineensis,Eremospatha_macrocarpa,Eugeissona_tristis,Kingia_australis,Leucothrinax_morrisii,Licuala_paludosa,Ma…
(Typha_latifolia,Calamus_caryotoides,Metroxylon_warbergii,Pigafetta_elata,Salacca_ramosiana,(Acoelorrhaphe_wrightii,Arenga_caudata,Baxteria_australis,Bismarckia_nobilis,Borassodendron_machadonis,Brahea_brandegeei,Calectasia_narragara,Caryota_mitis,Chamaerops_humilis,Chuniophoenix_nana,Cocos_nucifera,Colpothrinax_cookii,Corypha_lecomtei,Dasypogon_bromeliifolius,Elaeis_guineensis,Eremospatha_macroc…
(Typha_latifolia,Acoelorrhaphe_wrightii,Arenga_caudata,Baxteria_australis,Bismarckia_nobilis,Borassodendron_machadonis,Brahea_brandegeei,Calectasia_narragara,Caryota_mitis,Chamaerops_humilis,Chuniophoenix_nana,Cocos_nucifera,Colpothrinax_cookii,Corypha_lecomtei,Dasypogon_bromeliifolius,Elaeis_guineensis,Eremospatha_macrocarpa,Eugeissona_tristis,Kingia_australis,Leucothrinax_morrisii,Licuala_palud…
(Typha_latifolia,Acoelorrhaphe_wrightii,Arenga_caudata,Baxteria_australis,Bismarckia_nobilis,Borassodendron_machadonis,Brahea_brandegeei,Calectasia_narragara,Caryota_mitis,Chamaerops_humilis,Cocos_nucifera,Colpothrinax_cookii,Corypha_lecomtei,Dasypogon_bromeliifolius,Elaeis_guineensis,Eremospatha_macrocarpa,Kingia_australis,Leucothrinax_morrisii,Licuala_paludosa,Lodoicea_maldivica,Phoenix_dactyli…
(Typha_latifolia,Acoelorrhaphe_wrightii,Arenga_caudata,Baxteria_australis,Bismarckia_nobilis,Borassodendron_machadonis,Brahea_brandegeei,Calamus_caryotoides,Calectasia_narragara,Caryota_mitis,Chamaerops_humilis,Chuniophoenix_nana,Cocos_nucifera,Colpothrinax_cookii,Corypha_lecomtei,Dasypogon_bromeliifolius,Elaeis_guineensis,Eugeissona_tristis,Kingia_australis,Leucothrinax_morrisii,Licuala_paludosa…
(Typha_latifolia,Acoelorrhaphe_wrightii,Areca_vestiaria,Arenga_caudata,Baxteria_australis,Bismarckia_nobilis,Brahea_brandegeei,Calamus_caryotoides,Calectasia_narragara,Caryota_mitis,Chamaerops_humilis,Cocos_nucifera,Colpothrinax_cookii,Corypha_lecomtei,Dasypogon_bromeliifolius,Elaeis_guineensis,Eremospatha_macrocarpa,Kingia_australis,Leucothrinax_morrisii,Licuala_paludosa,Lodoicea_maldivica,Metro…
(Typha_latifolia,Areca_vestiaria,Baxteria_australis,Calamus_caryotoides,Calectasia_narragara,Dasypogon_bromeliifolius,Eremospatha_macrocarpa,Kingia_australis,Lodoicea_maldivica,Mauritia_flexuosa,Pseudophoenix_vinifera,Salacca_ramosiana,(Acoelorrhaphe_wrightii,Arenga_caudata,Bismarckia_nobilis,Borassodendron_machadonis,Brahea_brandegeei,Caryota_mitis,Chamaerops_humilis,Chuniophoenix_nana,Cocos_nuc…
(Typha_latifolia,Acoelorrhaphe_wrightii,Arenga_caudata,Bismarckia_nobilis,Borassodendron_machadonis,Brahea_brandegeei,Caryota_mitis,Chamaerops_humilis,Chuniophoenix_nana,Cocos_nucifera,Colpothrinax_cookii,Corypha_lecomtei,Elaeis_guineensis,Eugeissona_tristis,Leucothrinax_morrisii,Licuala_paludosa,Nypa_fruticans,Phoenix_dactylifera,Phytelephas_aequatorialis,Pritchardia_thurstonii,Pseudophoenix_vin…
(Typha_latifolia,Areca_vestiaria,Arenga_caudata,Chuniophoenix_nana,Lodoicea_maldivica,Nypa_fruticans,Wallichia_densiflora,(Acoelorrhaphe_wrightii,Brahea_brandegeei,Calamus_caryotoides,Chamaerops_humilis,Cocos_nucifera,Colpothrinax_cookii,Elaeis_guineensis,Eremospatha_macrocarpa,Eugeissona_tristis,Leucothrinax_morrisii,Licuala_paludosa,Mauritia_flexuosa,Metroxylon_warbergii,Phoenix_dactylifera,Phy…
(Typha_latifolia,Acoelorrhaphe_wrightii,Areca_vestiaria,Brahea_brandegeei,Calamus_caryotoides,Chamaerops_humilis,Cocos_nucifera,Colpothrinax_cookii,Elaeis_guineensis,Eremospatha_macrocarpa,Eugeissona_tristis,Leucothrinax_morrisii,Licuala_paludosa,Mauritia_flexuosa,Metroxylon_warbergii,Phoenix_dactylifera,Phytelephas_aequatorialis,Pigafetta_elata,Pritchardia_thurstonii,Pseudophoenix_vinifera,Raven…
(Typha_latifolia,Acoelorrhaphe_wrightii,Areca_vestiaria,Arenga_caudata,Bismarckia_nobilis,Brahea_brandegeei,Caryota_mitis,Chamaerops_humilis,Cocos_nucifera,Colpothrinax_cookii,Corypha_lecomtei,Elaeis_guineensis,Leucothrinax_morrisii,Licuala_paludosa,Lodoicea_maldivica,Nypa_fruticans,Phoenix_dactylifera,Phytelephas_aequatorialis,Pritchardia_thurstonii,Pseudophoenix_vinifera,Ravenea_hildebrandtii,S…
(Typha_latifolia,Arenga_caudata,Bismarckia_nobilis,Borassodendron_machadonis,Calamus_caryotoides,Caryota_mitis,Chuniophoenix_nana,Corypha_lecomtei,Elaeis_guineensis,Eremospatha_macrocarpa,Lodoicea_maldivica,Mauritia_flexuosa,Metroxylon_warbergii,Nypa_fruticans,Phytelephas_aequatorialis,Pigafetta_elata,Pseudophoenix_vinifera,Ravenea_hildebrandtii,Salacca_ramosiana,Wallichia_densiflora,(Cocos_nucif…
(Typha_latifolia,Bismarckia_nobilis,Borassodendron_machadonis,Chuniophoenix_nana,Cocos_nucifera,Elaeis_guineensis,Lodoicea_maldivica,Nypa_fruticans,Phytelephas_aequatorialis,Ravenea_hildebrandtii,(Arenga_caudata,Calamus_caryotoides,Caryota_mitis,Corypha_lecomtei,Eremospatha_macrocarpa,Eugeissona_tristis,Mauritia_flexuosa,Metroxylon_warbergii,Pigafetta_elata,Pseudophoenix_vinifera,Salacca_ramosian…
(Typha_latifolia,Arenga_caudata,Bismarckia_nobilis,Borassodendron_machadonis,Calamus_caryotoides,Caryota_mitis,Chuniophoenix_nana,Cocos_nucifera,Corypha_lecomtei,Elaeis_guineensis,Eremospatha_macrocarpa,Eugeissona_tristis,Lodoicea_maldivica,Metroxylon_warbergii,Nypa_fruticans,Phytelephas_aequatorialis,Pigafetta_elata,Ravenea_hildebrandtii,Salacca_ramosiana,Wallichia_densiflora,(Mauritia_flexuosa,…
(Typha_latifolia,Calamus_caryotoides,Cocos_nucifera,Eremospatha_macrocarpa,Metroxylon_warbergii,Nypa_fruticans,Phytelephas_aequatorialis,Pigafetta_elata,Ravenea_hildebrandtii,Salacca_ramosiana,(Arenga_caudata,Bismarckia_nobilis,Borassodendron_machadonis,Caryota_mitis,Chuniophoenix_nana,Corypha_lecomtei,Elaeis_guineensis,Eugeissona_tristis,Lodoicea_maldivica,Mauritia_flexuosa,Pseudophoenix_vinifer…
(Typha_latifolia,Acoelorrhaphe_wrightii,Areca_vestiaria,Arenga_caudata,Bismarckia_nobilis,Borassodendron_machadonis,Brahea_brandegeei,Calamus_caryotoides,Caryota_mitis,Chamaerops_humilis,Chuniophoenix_nana,Cocos_nucifera,Colpothrinax_cookii,Corypha_lecomtei,Elaeis_guineensis,Leucothrinax_morrisii,Licuala_paludosa,Lodoicea_maldivica,Metroxylon_warbergii,Nypa_fruticans,Phoenix_dactylifera,Phyteleph…
(Typha_latifolia,Acoelorrhaphe_wrightii,Areca_vestiaria,Arenga_caudata,Bismarckia_nobilis,Borassodendron_machadonis,Brahea_brandegeei,Caryota_mitis,Chamaedorea_seifrizii,Chamaerops_humilis,Chuniophoenix_nana,Cocos_nucifera,Colpothrinax_cookii,Corypha_lecomtei,Elaeis_guineensis,Eremospatha_macrocarpa,Eugeissona_tristis,Leucothrinax_morrisii,Licuala_paludosa,Lodoicea_maldivica,Mauritia_flexuosa,Nyp…
(Typha_latifolia,Acoelorrhaphe_wrightii,Areca_vestiaria,Arenga_caudata,Bismarckia_nobilis,Borassodendron_machadonis,Brahea_brandegeei,Caryota_mitis,Chamaedorea_seifrizii,Chamaerops_humilis,Chuniophoenix_nana,Cocos_nucifera,Colpothrinax_cookii,Corypha_lecomtei,Elaeis_guineensis,Eremospatha_macrocarpa,Leucothrinax_morrisii,Licuala_paludosa,Lodoicea_maldivica,Nypa_fruticans,Phoenix_dactylifera,Phyte…
(Typha_latifolia,Acoelorrhaphe_wrightii,Areca_vestiaria,Brahea_brandegeei,Chamaedorea_seifrizii,Chamaerops_humilis,Cocos_nucifera,Colpothrinax_cookii,Elaeis_guineensis,Leucothrinax_morrisii,Licuala_paludosa,Nypa_fruticans,Phytelephas_aequatorialis,Pritchardia_thurstonii,Pseudophoenix_vinifera,Ravenea_hildebrandtii,Sabal_domingensis,Serenoa_repens,Trithrinax_brasiliensis,Washingtonia_robusta,(Aren…
(Typha_latifolia,Areca_vestiaria,Chuniophoenix_nana,Pritchardia_thurstonii,Tahina_spectabilis_noIR,Wallichia_densiflora,(Acoelorrhaphe_wrightii,Arenga_caudata,Bismarckia_nobilis,Borassodendron_machadonis,Brahea_brandegeei,Calamus_caryotoides,Caryota_mitis,Chamaedorea_seifrizii,Chamaerops_humilis,Cocos_nucifera,Colpothrinax_cookii,Corypha_lecomtei,Elaeis_guineensis,Eremospatha_macrocarpa,Eugeisson…
(Typha_latifolia,Calamus_caryotoides,Nypa_fruticans,(Acoelorrhaphe_wrightii,Areca_vestiaria,Arenga_caudata,Bismarckia_nobilis,Borassodendron_machadonis,Brahea_brandegeei,Caryota_mitis,Chamaedorea_seifrizii,Chamaerops_humilis,Chuniophoenix_nana,Cocos_nucifera,Colpothrinax_cookii,Corypha_lecomtei,Elaeis_guineensis,Leucothrinax_morrisii,Licuala_paludosa,Lodoicea_maldivica,Phoenix_dactylifera,Phytele…
(Typha_latifolia,Calamus_caryotoides,Chamaerops_humilis,Chuniophoenix_nana,Pritchardia_thurstonii,Tahina_spectabilis_noIR,(Acoelorrhaphe_wrightii,Areca_vestiaria,Arenga_caudata,Bismarckia_nobilis,Borassodendron_machadonis,Brahea_brandegeei,Caryota_mitis,Chamaedorea_seifrizii,Cocos_nucifera,Colpothrinax_cookii,Corypha_lecomtei,Elaeis_guineensis,Leucothrinax_morrisii,Licuala_paludosa,Lodoicea_maldi…
(Typha_latifolia,Areca_vestiaria,Chuniophoenix_nana,Pritchardia_thurstonii,Tahina_spectabilis_noIR,(Acoelorrhaphe_wrightii,Arenga_caudata,Borassodendron_machadonis,Brahea_brandegeei,Calamus_caryotoides,Caryota_mitis,Chamaedorea_seifrizii,Chamaerops_humilis,Cocos_nucifera,Colpothrinax_cookii,Corypha_lecomtei,Elaeis_guineensis,Leucothrinax_morrisii,Licuala_paludosa,Lodoicea_maldivica,Nypa_fruticans…
(Typha_latifolia,Acoelorrhaphe_wrightii,Arenga_caudata,Borassodendron_machadonis,Brahea_brandegeei,Caryota_mitis,Chamaedorea_seifrizii,Chamaerops_humilis,Cocos_nucifera,Colpothrinax_cookii,Corypha_lecomtei,Elaeis_guineensis,Leucothrinax_morrisii,Licuala_paludosa,Lodoicea_maldivica,Phoenix_dactylifera,Phytelephas_aequatorialis,Pritchardia_thurstonii,Pseudophoenix_vinifera,Ravenea_hildebrandtii,Sab…
(Typha_latifolia,Acoelorrhaphe_wrightii,Areca_vestiaria,Arenga_caudata,Borassodendron_machadonis,Brahea_brandegeei,Calamus_caryotoides,Caryota_mitis,Chamaedorea_seifrizii,Chamaerops_humilis,Chuniophoenix_nana,Cocos_nucifera,Colpothrinax_cookii,Corypha_lecomtei,Elaeis_guineensis,Leucothrinax_morrisii,Licuala_paludosa,Lodoicea_maldivica,Phoenix_dactylifera,Phytelephas_aequatorialis,Pritchardia_thur…
(Typha_latifolia,Acoelorrhaphe_wrightii,Areca_vestiaria,Arenga_caudata,Borassodendron_machadonis,Brahea_brandegeei,Calamus_caryotoides,Caryota_mitis,Chamaedorea_seifrizii,Chamaerops_humilis,Cocos_nucifera,Colpothrinax_cookii,Corypha_lecomtei,Elaeis_guineensis,Eremospatha_macrocarpa,Eugeissona_tristis,Leucothrinax_morrisii,Licuala_paludosa,Lodoicea_maldivica,Mauritia_flexuosa,Nypa_fruticans,Phoeni…
(Typha_latifolia,Acoelorrhaphe_wrightii,Areca_vestiaria,Arenga_caudata,Borassodendron_machadonis,Brahea_brandegeei,Calamus_caryotoides,Caryota_mitis,Chamaerops_humilis,Chuniophoenix_nana,Cocos_nucifera,Colpothrinax_cookii,Corypha_lecomtei,Elaeis_guineensis,Eremospatha_macrocarpa,Eugeissona_tristis,Leucothrinax_morrisii,Licuala_paludosa,Lodoicea_maldivica,Mauritia_flexuosa,Phoenix_dactylifera,Phyt…
(Typha_latifolia,Acoelorrhaphe_wrightii,Areca_vestiaria,Arenga_caudata,Bismarckia_nobilis,Borassodendron_machadonis,Brahea_brandegeei,Caryota_mitis,Chamaedorea_seifrizii,Chamaerops_humilis,Cocos_nucifera,Colpothrinax_cookii,Corypha_lecomtei,Elaeis_guineensis,Eremospatha_macrocarpa,Eugeissona_tristis,Leucothrinax_morrisii,Licuala_paludosa,Lodoicea_maldivica,Mauritia_flexuosa,Nypa_fruticans,Phoenix…
(Typha_latifolia,Acoelorrhaphe_wrightii,Areca_vestiaria,Arenga_caudata,Bismarckia_nobilis,Borassodendron_machadonis,Brahea_brandegeei,Calamus_caryotoides,Caryota_mitis,Chamaedorea_seifrizii,Chamaerops_humilis,Chuniophoenix_nana,Cocos_nucifera,Colpothrinax_cookii,Corypha_lecomtei,Elaeis_guineensis,Leucothrinax_morrisii,Licuala_paludosa,Lodoicea_maldivica,Nypa_fruticans,Phoenix_dactylifera,Phytelep…
(Typha_latifolia,Acoelorrhaphe_wrightii,Areca_vestiaria,Arenga_caudata,Baxteria_australis,Bismarckia_nobilis,Borassodendron_machadonis,Brahea_brandegeei,Calectasia_narragara,Caryota_mitis,Chamaedorea_seifrizii,Chamaerops_humilis,Chuniophoenix_nana,Cocos_nucifera,Colpothrinax_cookii,Corypha_lecomtei,Dasypogon_bromeliifolius,Elaeis_guineensis,Eremospatha_macrocarpa,Eugeissona_tristis,Kingia_austral…
(Typha_latifolia,Acoelorrhaphe_wrightii,Areca_vestiaria,Arenga_caudata,Baxteria_australis,Bismarckia_nobilis,Borassodendron_machadonis,Brahea_brandegeei,Calectasia_narragara,Caryota_mitis,Chamaedorea_seifrizii,Chamaerops_humilis,Chuniophoenix_nana,Cocos_nucifera,Colpothrinax_cookii,Corypha_lecomtei,Dasypogon_bromeliifolius,Elaeis_guineensis,Eremospatha_macrocarpa,Eugeissona_tristis,Kingia_austral…
(Typha_latifolia,Acoelorrhaphe_wrightii,Areca_vestiaria,Arenga_caudata,Bismarckia_nobilis,Borassodendron_machadonis,Brahea_brandegeei,Calamus_caryotoides,Caryota_mitis,Chamaedorea_seifrizii,Chamaerops_humilis,Chuniophoenix_nana,Cocos_nucifera,Colpothrinax_cookii,Corypha_lecomtei,Elaeis_guineensis,Eremospatha_macrocarpa,Eugeissona_tristis,Leucothrinax_morrisii,Licuala_paludosa,Lodoicea_maldivica,M…
(Typha_latifolia,Acoelorrhaphe_wrightii,Areca_vestiaria,Arenga_caudata,Baxteria_australis,Bismarckia_nobilis,Borassodendron_machadonis,Brahea_brandegeei,Calectasia_narragara,Caryota_mitis,Chamaedorea_seifrizii,Chamaerops_humilis,Chuniophoenix_nana,Cocos_nucifera,Colpothrinax_cookii,Corypha_lecomtei,Dasypogon_bromeliifolius,Elaeis_guineensis,Kingia_australis,Leucothrinax_morrisii,Licuala_paludosa,…
(Typha_latifolia,(Acoelorrhaphe_wrightii,Areca_vestiaria,Arenga_caudata,Baxteria_australis,Bismarckia_nobilis,Borassodendron_machadonis,Brahea_brandegeei,Calamus_caryotoides,Calectasia_narragara,Caryota_mitis,Chamaedorea_seifrizii,Chamaerops_humilis,Chuniophoenix_nana,Cocos_nucifera,Colpothrinax_cookii,Corypha_lecomtei,Dasypogon_bromeliifolius,Elaeis_guineensis,Eremospatha_macrocarpa,Eugeissona_t…
(Typha_latifolia,Baxteria_australis,Calectasia_narragara,Dasypogon_bromeliifolius,Kingia_australis,Leucothrinax_morrisii,(Acoelorrhaphe_wrightii,Areca_vestiaria,Arenga_caudata,Bismarckia_nobilis,Borassodendron_machadonis,Brahea_brandegeei,Calamus_caryotoides,Caryota_mitis,Chamaedorea_seifrizii,Chamaerops_humilis,Chuniophoenix_nana,Cocos_nucifera,Colpothrinax_cookii,Corypha_lecomtei,Elaeis_guineen…
(Typha_latifolia,Baxteria_australis,Calectasia_narragara,Dasypogon_bromeliifolius,(Acoelorrhaphe_wrightii,Areca_vestiaria,Arenga_caudata,Bismarckia_nobilis,Borassodendron_machadonis,Brahea_brandegeei,Calamus_caryotoides,Caryota_mitis,Chamaedorea_seifrizii,Chamaerops_humilis,Chuniophoenix_nana,Cocos_nucifera,Colpothrinax_cookii,Corypha_lecomtei,Elaeis_guineensis,Eremospatha_macrocarpa,Eugeissona_t…
(Typha_latifolia,Acoelorrhaphe_wrightii,Areca_vestiaria,Arenga_caudata,Baxteria_australis,Bismarckia_nobilis,Borassodendron_machadonis,Brahea_brandegeei,Calectasia_narragara,Chamaerops_humilis,Chuniophoenix_nana,Colpothrinax_cookii,Corypha_lecomtei,Dasypogon_bromeliifolius,Elaeis_guineensis,Kingia_australis,Lodoicea_maldivica,Nypa_fruticans,Phoenix_dactylifera,Phytelephas_aequatorialis,Pritchardi…
(Typha_latifolia,Acoelorrhaphe_wrightii,Areca_vestiaria,Arenga_caudata,Bismarckia_nobilis,Borassodendron_machadonis,Brahea_brandegeei,Calamus_caryotoides,Calectasia_narragara,Caryota_mitis,Chamaedorea_seifrizii,Chamaerops_humilis,Chuniophoenix_nana,Cocos_nucifera,Colpothrinax_cookii,Corypha_lecomtei,Elaeis_guineensis,Eremospatha_macrocarpa,Eugeissona_tristis,Leucothrinax_morrisii,Licuala_paludosa…
(Typha_latifolia,Baxteria_australis,Calectasia_narragara,Dasypogon_bromeliifolius,Kingia_australis,Licuala_paludosa,(Acoelorrhaphe_wrightii,Areca_vestiaria,Arenga_caudata,Bismarckia_nobilis,Borassodendron_machadonis,Brahea_brandegeei,Calamus_caryotoides,Caryota_mitis,Chamaedorea_seifrizii,Chamaerops_humilis,Chuniophoenix_nana,Cocos_nucifera,Colpothrinax_cookii,Corypha_lecomtei,Elaeis_guineensis,E…
(Typha_latifolia,Baxteria_australis,Calectasia_narragara,Chamaedorea_seifrizii,Dasypogon_bromeliifolius,Kingia_australis,(Acoelorrhaphe_wrightii,Areca_vestiaria,Arenga_caudata,Bismarckia_nobilis,Borassodendron_machadonis,Brahea_brandegeei,Calamus_caryotoides,Caryota_mitis,Chamaerops_humilis,Chuniophoenix_nana,Cocos_nucifera,Colpothrinax_cookii,Corypha_lecomtei,Elaeis_guineensis,Eremospatha_macroc…
(Typha_latifolia,Acoelorrhaphe_wrightii,Baxteria_australis,Bismarckia_nobilis,Borassodendron_machadonis,Brahea_brandegeei,Calamus_caryotoides,Calectasia_narragara,Caryota_mitis,Chamaedorea_seifrizii,Chamaerops_humilis,Chuniophoenix_nana,Colpothrinax_cookii,Corypha_lecomtei,Dasypogon_bromeliifolius,Kingia_australis,Leucothrinax_morrisii,Licuala_paludosa,Lodoicea_maldivica,Phoenix_dactylifera,Pritc…
(Typha_latifolia,Areca_vestiaria,Baxteria_australis,Calamus_caryotoides,Calectasia_narragara,Chamaedorea_seifrizii,Cocos_nucifera,Dasypogon_bromeliifolius,Elaeis_guineensis,Eremospatha_macrocarpa,Eugeissona_tristis,Kingia_australis,Mauritia_flexuosa,Metroxylon_warbergii,Nypa_fruticans,Phytelephas_aequatorialis,Pigafetta_elata,Pseudophoenix_vinifera,Ravenea_hildebrandtii,Salacca_ramosiana,Veitchia…
(Typha_latifolia,Areca_vestiaria,Baxteria_australis,Calamus_caryotoides,Calectasia_narragara,Chamaedorea_seifrizii,Cocos_nucifera,Dasypogon_bromeliifolius,Elaeis_guineensis,Eremospatha_macrocarpa,Eugeissona_tristis,Kingia_australis,Mauritia_flexuosa,Metroxylon_warbergii,Nypa_fruticans,Phytelephas_aequatorialis,Pigafetta_elata,Pseudophoenix_vinifera,Ravenea_hildebrandtii,Salacca_ramosiana,Veitchia…
(Typha_latifolia,Baxteria_australis,Calectasia_narragara,Dasypogon_bromeliifolius,Kingia_australis,(Acoelorrhaphe_wrightii,Areca_vestiaria,Arenga_caudata,Bismarckia_nobilis,Borassodendron_machadonis,Brahea_brandegeei,Calamus_caryotoides,Caryota_mitis,Chamaedorea_seifrizii,Chamaerops_humilis,Chuniophoenix_nana,Cocos_nucifera,Colpothrinax_cookii,Corypha_lecomtei,Elaeis_guineensis,Eremospatha_macroc…
(Typha_latifolia,Baxteria_australis,Calectasia_narragara,Dasypogon_bromeliifolius,Kingia_australis,Pritchardia_thurstonii,(Acoelorrhaphe_wrightii,Areca_vestiaria,Arenga_caudata,Bismarckia_nobilis,Borassodendron_machadonis,Brahea_brandegeei,Calamus_caryotoides,Caryota_mitis,Chamaedorea_seifrizii,Chamaerops_humilis,Chuniophoenix_nana,Cocos_nucifera,Colpothrinax_cookii,Corypha_lecomtei,Elaeis_guinee…
(Typha_latifolia,Baxteria_australis,Calectasia_narragara,Dasypogon_bromeliifolius,Kingia_australis,(Acoelorrhaphe_wrightii,Areca_vestiaria,Arenga_caudata,Bismarckia_nobilis,Borassodendron_machadonis,Brahea_brandegeei,Calamus_caryotoides,Caryota_mitis,Chamaedorea_seifrizii,Chamaerops_humilis,Chuniophoenix_nana,Cocos_nucifera,Colpothrinax_cookii,Corypha_lecomtei,Elaeis_guineensis,Eremospatha_macroc…
(Typha_latifolia,Areca_vestiaria,Arenga_caudata,Baxteria_australis,Bismarckia_nobilis,Borassodendron_machadonis,Calamus_caryotoides,Calectasia_narragara,Caryota_mitis,Chamaedorea_seifrizii,Chuniophoenix_nana,Cocos_nucifera,Corypha_lecomtei,Dasypogon_bromeliifolius,Elaeis_guineensis,Eremospatha_macrocarpa,Eugeissona_tristis,Kingia_australis,Leucothrinax_morrisii,Lodoicea_maldivica,Mauritia_flexuos…
(Typha_latifolia,Acoelorrhaphe_wrightii,Areca_vestiaria,Arenga_caudata,Baxteria_australis,Bismarckia_nobilis,Borassodendron_machadonis,Brahea_brandegeei,Calamus_caryotoides,Calectasia_narragara,Caryota_mitis,Chamaedorea_seifrizii,Chamaerops_humilis,Cocos_nucifera,Colpothrinax_cookii,Corypha_lecomtei,Dasypogon_bromeliifolius,Elaeis_guineensis,Eremospatha_macrocarpa,Eugeissona_tristis,Kingia_austra…
(Typha_latifolia,Acoelorrhaphe_wrightii,Areca_vestiaria,Arenga_caudata,Baxteria_australis,Bismarckia_nobilis,Borassodendron_machadonis,Brahea_brandegeei,Calamus_caryotoides,Caryota_mitis,Chamaedorea_seifrizii,Chamaerops_humilis,Chuniophoenix_nana,Cocos_nucifera,Colpothrinax_cookii,Corypha_lecomtei,Elaeis_guineensis,Eremospatha_macrocarpa,Eugeissona_tristis,Kingia_australis,Leucothrinax_morrisii,L…
(Typha_latifolia,Acoelorrhaphe_wrightii,Areca_vestiaria,Arenga_caudata,Bismarckia_nobilis,Borassodendron_machadonis,Brahea_brandegeei,Calamus_caryotoides,Caryota_mitis,Chamaedorea_seifrizii,Chamaerops_humilis,Cocos_nucifera,Colpothrinax_cookii,Corypha_lecomtei,Elaeis_guineensis,Eremospatha_macrocarpa,Eugeissona_tristis,Leucothrinax_morrisii,Licuala_paludosa,Lodoicea_maldivica,Mauritia_flexuosa,Me…
(Typha_latifolia,Acoelorrhaphe_wrightii,Areca_vestiaria,Arenga_caudata,Baxteria_australis,Bismarckia_nobilis,Borassodendron_machadonis,Brahea_brandegeei,Calamus_caryotoides,Calectasia_narragara,Caryota_mitis,Chamaedorea_seifrizii,Chamaerops_humilis,Cocos_nucifera,Colpothrinax_cookii,Corypha_lecomtei,Dasypogon_bromeliifolius,Elaeis_guineensis,Eremospatha_macrocarpa,Eugeissona_tristis,Kingia_austra…
(Typha_latifolia,Baxteria_australis,Calectasia_narragara,Dasypogon_bromeliifolius,Kingia_australis,Mauritia_flexuosa,(Acoelorrhaphe_wrightii,Areca_vestiaria,Arenga_caudata,Bismarckia_nobilis,Borassodendron_machadonis,Brahea_brandegeei,Calamus_caryotoides,Caryota_mitis,Chamaedorea_seifrizii,Chamaerops_humilis,Chuniophoenix_nana,Cocos_nucifera,Colpothrinax_cookii,Corypha_lecomtei,Elaeis_guineensis,…
(Typha_latifolia,(Acoelorrhaphe_wrightii,Areca_vestiaria,Arenga_caudata,Baxteria_australis,Bismarckia_nobilis,Borassodendron_machadonis,Brahea_brandegeei,Calamus_caryotoides,Calectasia_narragara,Caryota_mitis,Chamaedorea_seifrizii,Chamaerops_humilis,Chuniophoenix_nana,Cocos_nucifera,Colpothrinax_cookii,Corypha_lecomtei,Dasypogon_bromeliifolius,Elaeis_guineensis,Eremospatha_macrocarpa,Eugeissona_t…
(Typha_latifolia,Calectasia_narragara,Kingia_australis,Pigafetta_elata,(Acoelorrhaphe_wrightii,Areca_vestiaria,Arenga_caudata,Baxteria_australis,Bismarckia_nobilis,Borassodendron_machadonis,Brahea_brandegeei,Calamus_caryotoides,Caryota_mitis,Chamaedorea_seifrizii,Chamaerops_humilis,Chuniophoenix_nana,Cocos_nucifera,Colpothrinax_cookii,Corypha_lecomtei,Elaeis_guineensis,Eremospatha_macrocarpa,Euge…
(Typha_latifolia,Calectasia_narragara,Pritchardia_thurstonii,(Acoelorrhaphe_wrightii,Areca_vestiaria,Arenga_caudata,Baxteria_australis,Bismarckia_nobilis,Borassodendron_machadonis,Brahea_brandegeei,Calamus_caryotoides,Caryota_mitis,Chamaedorea_seifrizii,Chamaerops_humilis,Chuniophoenix_nana,Cocos_nucifera,Colpothrinax_cookii,Corypha_lecomtei,Dasypogon_bromeliifolius,Elaeis_guineensis,Eremospatha_…
(Typha_latifolia,Acoelorrhaphe_wrightii,Areca_vestiaria,Arenga_caudata,Baxteria_australis,Bismarckia_nobilis,Borassodendron_machadonis,Brahea_brandegeei,Calamus_caryotoides,Calectasia_narragara,Caryota_mitis,Chamaedorea_seifrizii,Chamaerops_humilis,Chuniophoenix_nana,Cocos_nucifera,Colpothrinax_cookii,Corypha_lecomtei,Dasypogon_bromeliifolius,Elaeis_guineensis,Eugeissona_tristis,Kingia_australis,…
(Typha_latifolia,Acoelorrhaphe_wrightii,Areca_vestiaria,Arenga_caudata,Bismarckia_nobilis,Borassodendron_machadonis,Brahea_brandegeei,Calamus_caryotoides,Caryota_mitis,Chamaedorea_seifrizii,Chamaerops_humilis,Chuniophoenix_nana,Cocos_nucifera,Colpothrinax_cookii,Corypha_lecomtei,Elaeis_guineensis,Eremospatha_macrocarpa,Eugeissona_tristis,Leucothrinax_morrisii,Licuala_paludosa,Lodoicea_maldivica,M…
(Typha_latifolia,Acoelorrhaphe_wrightii,Areca_vestiaria,Arenga_caudata,Bismarckia_nobilis,Borassodendron_machadonis,Brahea_brandegeei,Calamus_caryotoides,Calectasia_narragara,Caryota_mitis,Chamaedorea_seifrizii,Chamaerops_humilis,Chuniophoenix_nana,Cocos_nucifera,Colpothrinax_cookii,Corypha_lecomtei,Elaeis_guineensis,Eremospatha_macrocarpa,Eugeissona_tristis,Leucothrinax_morrisii,Licuala_paludosa…
(Typha_latifolia,Acoelorrhaphe_wrightii,Areca_vestiaria,Arenga_caudata,Bismarckia_nobilis,Borassodendron_machadonis,Brahea_brandegeei,Calamus_caryotoides,Caryota_mitis,Chamaedorea_seifrizii,Chamaerops_humilis,Chuniophoenix_nana,Cocos_nucifera,Colpothrinax_cookii,Corypha_lecomtei,Elaeis_guineensis,Eremospatha_macrocarpa,Eugeissona_tristis,Leucothrinax_morrisii,Licuala_paludosa,Lodoicea_maldivica,M…
(Typha_latifolia,Acoelorrhaphe_wrightii,Areca_vestiaria,Arenga_caudata,Baxteria_australis,Bismarckia_nobilis,Borassodendron_machadonis,Brahea_brandegeei,Calamus_caryotoides,Calectasia_narragara,Caryota_mitis,Chamaedorea_seifrizii,Chamaerops_humilis,Chuniophoenix_nana,Cocos_nucifera,Colpothrinax_cookii,Corypha_lecomtei,Elaeis_guineensis,Eremospatha_macrocarpa,Eugeissona_tristis,Leucothrinax_morris…
(Typha_latifolia,Acoelorrhaphe_wrightii,Areca_vestiaria,Arenga_caudata,Bismarckia_nobilis,Borassodendron_machadonis,Brahea_brandegeei,Calamus_caryotoides,Caryota_mitis,Chamaedorea_seifrizii,Chamaerops_humilis,Chuniophoenix_nana,Cocos_nucifera,Colpothrinax_cookii,Corypha_lecomtei,Elaeis_guineensis,Eremospatha_macrocarpa,Eugeissona_tristis,Leucothrinax_morrisii,Licuala_paludosa,Lodoicea_maldivica,M…
(Typha_latifolia,Acoelorrhaphe_wrightii,Areca_vestiaria,Arenga_caudata,Bismarckia_nobilis,Borassodendron_machadonis,Brahea_brandegeei,Calamus_caryotoides,Caryota_mitis,Chamaedorea_seifrizii,Chamaerops_humilis,Chuniophoenix_nana,Cocos_nucifera,Colpothrinax_cookii,Corypha_lecomtei,Elaeis_guineensis,Eremospatha_macrocarpa,Eugeissona_tristis,Leucothrinax_morrisii,Licuala_paludosa,Lodoicea_maldivica,M…
(Typha_latifolia,Acoelorrhaphe_wrightii,Areca_vestiaria,Arenga_caudata,Bismarckia_nobilis,Borassodendron_machadonis,Brahea_brandegeei,Calamus_caryotoides,Caryota_mitis,Chamaedorea_seifrizii,Chamaerops_humilis,Chuniophoenix_nana,Cocos_nucifera,Colpothrinax_cookii,Corypha_lecomtei,Elaeis_guineensis,Eremospatha_macrocarpa,Eugeissona_tristis,Leucothrinax_morrisii,Licuala_paludosa,Lodoicea_maldivica,M…
(Typha_latifolia,Acoelorrhaphe_wrightii,Areca_vestiaria,Arenga_caudata,Baxteria_australis,Bismarckia_nobilis,Borassodendron_machadonis,Brahea_brandegeei,Calamus_caryotoides,Caryota_mitis,Chamaerops_humilis,Chuniophoenix_nana,Cocos_nucifera,Colpothrinax_cookii,Corypha_lecomtei,Elaeis_guineensis,Eremospatha_macrocarpa,Eugeissona_tristis,Kingia_australis,Leucothrinax_morrisii,Licuala_paludosa,Lodoic…
(Typha_latifolia,Acoelorrhaphe_wrightii,Areca_vestiaria,Arenga_caudata,Bismarckia_nobilis,Borassodendron_machadonis,Brahea_brandegeei,Calamus_caryotoides,Calectasia_narragara,Caryota_mitis,Chamaedorea_seifrizii,Chamaerops_humilis,Chuniophoenix_nana,Cocos_nucifera,Colpothrinax_cookii,Corypha_lecomtei,Elaeis_guineensis,Eremospatha_macrocarpa,Eugeissona_tristis,Leucothrinax_morrisii,Licuala_paludosa…
(Typha_latifolia,(Acoelorrhaphe_wrightii,Areca_vestiaria,Arenga_caudata,Baxteria_australis,Bismarckia_nobilis,Borassodendron_machadonis,Brahea_brandegeei,Calamus_caryotoides,Calectasia_narragara,Caryota_mitis,Chamaedorea_seifrizii,Chamaerops_humilis,Chuniophoenix_nana,Cocos_nucifera,Colpothrinax_cookii,Corypha_lecomtei,Dasypogon_bromeliifolius,Elaeis_guineensis,Eremospatha_macrocarpa,Eugeissona_t…
(Typha_latifolia,Acoelorrhaphe_wrightii,Areca_vestiaria,Arenga_caudata,Bismarckia_nobilis,Borassodendron_machadonis,Brahea_brandegeei,Calamus_caryotoides,Caryota_mitis,Chamaerops_humilis,Chuniophoenix_nana,Cocos_nucifera,Colpothrinax_cookii,Corypha_lecomtei,Elaeis_guineensis,Eremospatha_macrocarpa,Eugeissona_tristis,Leucothrinax_morrisii,Licuala_paludosa,Lodoicea_maldivica,Mauritia_flexuosa,Metro…
(Typha_latifolia,Calectasia_narragara,(Acoelorrhaphe_wrightii,Areca_vestiaria,Arenga_caudata,Bismarckia_nobilis,Borassodendron_machadonis,Brahea_brandegeei,Calamus_caryotoides,Caryota_mitis,Chamaedorea_seifrizii,Chamaerops_humilis,Chuniophoenix_nana,Cocos_nucifera,Colpothrinax_cookii,Corypha_lecomtei,Elaeis_guineensis,Eremospatha_macrocarpa,Eugeissona_tristis,Leucothrinax_morrisii,Licuala_paludos…
(Typha_latifolia,Acoelorrhaphe_wrightii,Areca_vestiaria,Baxteria_australis,Bismarckia_nobilis,Borassodendron_machadonis,Brahea_brandegeei,Calectasia_narragara,Chamaedorea_seifrizii,Chamaerops_humilis,Chuniophoenix_nana,Cocos_nucifera,Colpothrinax_cookii,Corypha_lecomtei,Dasypogon_bromeliifolius,Elaeis_guineensis,Kingia_australis,Leucothrinax_morrisii,Licuala_paludosa,Lodoicea_maldivica,Nypa_fruti…
(Typha_latifolia,Calectasia_narragara,Dasypogon_bromeliifolius,Kingia_australis,(Acoelorrhaphe_wrightii,Areca_vestiaria,Arenga_caudata,Baxteria_australis,Bismarckia_nobilis,Borassodendron_machadonis,Brahea_brandegeei,Calamus_caryotoides,Caryota_mitis,Chamaedorea_seifrizii,Chamaerops_humilis,Chuniophoenix_nana,Cocos_nucifera,Colpothrinax_cookii,Corypha_lecomtei,Elaeis_guineensis,Eremospatha_macroc…
(Typha_latifolia,Baxteria_australis,Calectasia_narragara,Dasypogon_bromeliifolius,Kingia_australis,(Acoelorrhaphe_wrightii,Areca_vestiaria,Arenga_caudata,Bismarckia_nobilis,Borassodendron_machadonis,Brahea_brandegeei,Calamus_caryotoides,Caryota_mitis,Chamaedorea_seifrizii,Chamaerops_humilis,Chuniophoenix_nana,Cocos_nucifera,Colpothrinax_cookii,Corypha_lecomtei,Elaeis_guineensis,Eremospatha_macroc…
(Typha_latifolia,Acoelorrhaphe_wrightii,Areca_vestiaria,Arenga_caudata,Bismarckia_nobilis,Borassodendron_machadonis,Brahea_brandegeei,Calamus_caryotoides,Caryota_mitis,Chamaedorea_seifrizii,Chamaerops_humilis,Chuniophoenix_nana,Cocos_nucifera,Colpothrinax_cookii,Corypha_lecomtei,Elaeis_guineensis,Eremospatha_macrocarpa,Eugeissona_tristis,Leucothrinax_morrisii,Licuala_paludosa,Lodoicea_maldivica,M…
(Typha_latifolia,Acoelorrhaphe_wrightii,Areca_vestiaria,Arenga_caudata,Baxteria_australis,Bismarckia_nobilis,Borassodendron_machadonis,Brahea_brandegeei,Calectasia_narragara,Caryota_mitis,Chamaedorea_seifrizii,Chamaerops_humilis,Chuniophoenix_nana,Cocos_nucifera,Colpothrinax_cookii,Corypha_lecomtei,Dasypogon_bromeliifolius,Elaeis_guineensis,Kingia_australis,Leucothrinax_morrisii,Licuala_paludosa,…
(Typha_latifolia,(Acoelorrhaphe_wrightii,Areca_vestiaria,Arenga_caudata,Baxteria_australis,Bismarckia_nobilis,Borassodendron_machadonis,Brahea_brandegeei,Calectasia_narragara,Caryota_mitis,Chamaedorea_seifrizii,Chamaerops_humilis,Chuniophoenix_nana,Cocos_nucifera,Colpothrinax_cookii,Corypha_lecomtei,Dasypogon_bromeliifolius,Elaeis_guineensis,Kingia_australis,Leucothrinax_morrisii,Licuala_paludosa…
(Typha_latifolia,(Acoelorrhaphe_wrightii,Areca_vestiaria,Arenga_caudata,Baxteria_australis,Bismarckia_nobilis,Borassodendron_machadonis,Brahea_brandegeei,Calectasia_narragara,Caryota_mitis,Chamaedorea_seifrizii,Chamaerops_humilis,Chuniophoenix_nana,Cocos_nucifera,Colpothrinax_cookii,Corypha_lecomtei,Dasypogon_bromeliifolius,Elaeis_guineensis,Kingia_australis,Leucothrinax_morrisii,Licuala_paludosa…
(Typha_latifolia,Acoelorrhaphe_wrightii,Areca_vestiaria,Arenga_caudata,Bismarckia_nobilis,Borassodendron_machadonis,Brahea_brandegeei,Caryota_mitis,Chamaedorea_seifrizii,Chamaerops_humilis,Chuniophoenix_nana,Cocos_nucifera,Colpothrinax_cookii,Corypha_lecomtei,Elaeis_guineensis,Leucothrinax_morrisii,Licuala_paludosa,Lodoicea_maldivica,Nypa_fruticans,Phoenix_dactylifera,Phytelephas_aequatorialis,Pr…
(Typha_latifolia,Acoelorrhaphe_wrightii,Areca_vestiaria,Arenga_caudata,Bismarckia_nobilis,Brahea_brandegeei,Calamus_caryotoides,Caryota_mitis,Chamaedorea_seifrizii,Chamaerops_humilis,Chuniophoenix_nana,Cocos_nucifera,Colpothrinax_cookii,Corypha_lecomtei,Elaeis_guineensis,Eremospatha_macrocarpa,Eugeissona_tristis,Leucothrinax_morrisii,Licuala_paludosa,Lodoicea_maldivica,Mauritia_flexuosa,Metroxylo…
(Typha_latifolia,Acoelorrhaphe_wrightii,Areca_vestiaria,Arenga_caudata,Bismarckia_nobilis,Borassodendron_machadonis,Brahea_brandegeei,Calamus_caryotoides,Caryota_mitis,Chamaedorea_seifrizii,Chamaerops_humilis,Chuniophoenix_nana,Cocos_nucifera,Colpothrinax_cookii,Corypha_lecomtei,Elaeis_guineensis,Eremospatha_macrocarpa,Eugeissona_tristis,Leucothrinax_morrisii,Licuala_paludosa,Lodoicea_maldivica,M…
(Typha_latifolia,Baxteria_australis,Calectasia_narragara,Dasypogon_bromeliifolius,Kingia_australis,(Acoelorrhaphe_wrightii,Areca_vestiaria,Arenga_caudata,Bismarckia_nobilis,Borassodendron_machadonis,Brahea_brandegeei,Calamus_caryotoides,Caryota_mitis,Chamaedorea_seifrizii,Chamaerops_humilis,Chuniophoenix_nana,Cocos_nucifera,Colpothrinax_cookii,Corypha_lecomtei,Elaeis_guineensis,Eremospatha_macroc…
(Typha_latifolia,Acoelorrhaphe_wrightii,Areca_vestiaria,Arenga_caudata,Bismarckia_nobilis,Borassodendron_machadonis,Brahea_brandegeei,Calamus_caryotoides,Caryota_mitis,Chamaedorea_seifrizii,Chamaerops_humilis,Chuniophoenix_nana,Cocos_nucifera,Colpothrinax_cookii,Corypha_lecomtei,Elaeis_guineensis,Eremospatha_macrocarpa,Eugeissona_tristis,Leucothrinax_morrisii,Licuala_paludosa,Lodoicea_maldivica,M…
(Typha_latifolia,Acoelorrhaphe_wrightii,Areca_vestiaria,Arenga_caudata,Baxteria_australis,Bismarckia_nobilis,Borassodendron_machadonis,Brahea_brandegeei,Calamus_caryotoides,Caryota_mitis,Chamaedorea_seifrizii,Chamaerops_humilis,Chuniophoenix_nana,Cocos_nucifera,Colpothrinax_cookii,Corypha_lecomtei,Elaeis_guineensis,Eremospatha_macrocarpa,Eugeissona_tristis,Leucothrinax_morrisii,Licuala_paludosa,L…
(Typha_latifolia,Acoelorrhaphe_wrightii,Areca_vestiaria,Arenga_caudata,Bismarckia_nobilis,Borassodendron_machadonis,Brahea_brandegeei,Calamus_caryotoides,Caryota_mitis,Chamaedorea_seifrizii,Chamaerops_humilis,Chuniophoenix_nana,Cocos_nucifera,Colpothrinax_cookii,Corypha_lecomtei,Elaeis_guineensis,Eremospatha_macrocarpa,Eugeissona_tristis,Leucothrinax_morrisii,Licuala_paludosa,Lodoicea_maldivica,M…
(Typha_latifolia,Acoelorrhaphe_wrightii,Areca_vestiaria,Baxteria_australis,Bismarckia_nobilis,Borassodendron_machadonis,Brahea_brandegeei,Calectasia_narragara,Caryota_mitis,Chamaedorea_seifrizii,Chamaerops_humilis,Chuniophoenix_nana,Cocos_nucifera,Colpothrinax_cookii,Corypha_lecomtei,Dasypogon_bromeliifolius,Elaeis_guineensis,Eremospatha_macrocarpa,Eugeissona_tristis,Kingia_australis,Leucothrinax…
(Typha_latifolia,Cocos_nucifera,Elaeis_guineensis,Veitchia_arecina,(Acoelorrhaphe_wrightii,Areca_vestiaria,Arenga_caudata,Baxteria_australis,Bismarckia_nobilis,Borassodendron_machadonis,Brahea_brandegeei,Calamus_caryotoides,Calectasia_narragara,Caryota_mitis,Chamaedorea_seifrizii,Chamaerops_humilis,Chuniophoenix_nana,Colpothrinax_cookii,Corypha_lecomtei,Dasypogon_bromeliifolius,Eremospatha_macroc…
(Typha_latifolia,Dasypogon_bromeliifolius,Nypa_fruticans,(Acoelorrhaphe_wrightii,Areca_vestiaria,Arenga_caudata,Baxteria_australis,Bismarckia_nobilis,Borassodendron_machadonis,Brahea_brandegeei,Calamus_caryotoides,Calectasia_narragara,Caryota_mitis,Chamaedorea_seifrizii,Chamaerops_humilis,Chuniophoenix_nana,Cocos_nucifera,Colpothrinax_cookii,Corypha_lecomtei,Elaeis_guineensis,Eremospatha_macrocar…
(Typha_latifolia,Baxteria_australis,Calectasia_narragara,Dasypogon_bromeliifolius,Kingia_australis,(Acoelorrhaphe_wrightii,Areca_vestiaria,Arenga_caudata,Bismarckia_nobilis,Borassodendron_machadonis,Brahea_brandegeei,Calamus_caryotoides,Caryota_mitis,Chamaedorea_seifrizii,Chamaerops_humilis,Chuniophoenix_nana,Cocos_nucifera,Colpothrinax_cookii,Corypha_lecomtei,Elaeis_guineensis,Eremospatha_macroc…
(Typha_latifolia,Acoelorrhaphe_wrightii,Arenga_caudata,Baxteria_australis,Bismarckia_nobilis,Borassodendron_machadonis,Brahea_brandegeei,Calectasia_narragara,Caryota_mitis,Chamaedorea_seifrizii,Chamaerops_humilis,Chuniophoenix_nana,Cocos_nucifera,Colpothrinax_cookii,Corypha_lecomtei,Dasypogon_bromeliifolius,Elaeis_guineensis,Kingia_australis,Leucothrinax_morrisii,Licuala_paludosa,Lodoicea_maldivi…
(Typha_latifolia,Acoelorrhaphe_wrightii,Areca_vestiaria,Baxteria_australis,Brahea_brandegeei,Calamus_caryotoides,Calectasia_narragara,Chamaedorea_seifrizii,Chamaerops_humilis,Cocos_nucifera,Colpothrinax_cookii,Dasypogon_bromeliifolius,Elaeis_guineensis,Eremospatha_macrocarpa,Eugeissona_tristis,Kingia_australis,Leucothrinax_morrisii,Licuala_paludosa,Mauritia_flexuosa,Metroxylon_warbergii,Nypa_frut…
(Typha_latifolia,(Acoelorrhaphe_wrightii,Areca_vestiaria,Arenga_caudata,Baxteria_australis,Bismarckia_nobilis,Borassodendron_machadonis,Brahea_brandegeei,Calamus_caryotoides,Calectasia_narragara,Caryota_mitis,Chamaedorea_seifrizii,Chamaerops_humilis,Chuniophoenix_nana,Cocos_nucifera,Colpothrinax_cookii,Corypha_lecomtei,Dasypogon_bromeliifolius,Elaeis_guineensis,Eremospatha_macrocarpa,Eugeissona_t…
(Typha_latifolia,Acoelorrhaphe_wrightii,Areca_vestiaria,Arenga_caudata,Baxteria_australis,Bismarckia_nobilis,Borassodendron_machadonis,Brahea_brandegeei,Calamus_caryotoides,Caryota_mitis,Chamaedorea_seifrizii,Chamaerops_humilis,Chuniophoenix_nana,Cocos_nucifera,Colpothrinax_cookii,Corypha_lecomtei,Elaeis_guineensis,Eremospatha_macrocarpa,Eugeissona_tristis,Kingia_australis,Leucothrinax_morrisii,L…
(Typha_latifolia,(Acoelorrhaphe_wrightii,Areca_vestiaria,Arenga_caudata,Baxteria_australis,Bismarckia_nobilis,Borassodendron_machadonis,Brahea_brandegeei,Calamus_caryotoides,Calectasia_narragara,Caryota_mitis,Chamaedorea_seifrizii,Chamaerops_humilis,Chuniophoenix_nana,Cocos_nucifera,Colpothrinax_cookii,Corypha_lecomtei,Dasypogon_bromeliifolius,Elaeis_guineensis,Eremospatha_macrocarpa,Eugeissona_t…
(Typha_latifolia,Acoelorrhaphe_wrightii,Areca_vestiaria,Arenga_caudata,Bismarckia_nobilis,Borassodendron_machadonis,Brahea_brandegeei,Calamus_caryotoides,Caryota_mitis,Chamaedorea_seifrizii,Chuniophoenix_nana,Cocos_nucifera,Colpothrinax_cookii,Corypha_lecomtei,Elaeis_guineensis,Eremospatha_macrocarpa,Eugeissona_tristis,Leucothrinax_morrisii,Licuala_paludosa,Lodoicea_maldivica,Mauritia_flexuosa,Me…
(Typha_latifolia,Pigafetta_elata,Pseudophoenix_vinifera,(Acoelorrhaphe_wrightii,Areca_vestiaria,Arenga_caudata,Baxteria_australis,Bismarckia_nobilis,Borassodendron_machadonis,Brahea_brandegeei,Calamus_caryotoides,Calectasia_narragara,Caryota_mitis,Chamaedorea_seifrizii,Chamaerops_humilis,Chuniophoenix_nana,Cocos_nucifera,Colpothrinax_cookii,Corypha_lecomtei,Dasypogon_bromeliifolius,Elaeis_guineen…
(Typha_latifolia,Acoelorrhaphe_wrightii,Areca_vestiaria,Arenga_caudata,Baxteria_australis,Bismarckia_nobilis,Borassodendron_machadonis,Brahea_brandegeei,Calamus_caryotoides,Calectasia_narragara,Caryota_mitis,Chamaedorea_seifrizii,Chamaerops_humilis,Chuniophoenix_nana,Cocos_nucifera,Colpothrinax_cookii,Corypha_lecomtei,Dasypogon_bromeliifolius,Elaeis_guineensis,Eremospatha_macrocarpa,Eugeissona_tr…
(Typha_latifolia,Acoelorrhaphe_wrightii,Areca_vestiaria,Arenga_caudata,Baxteria_australis,Bismarckia_nobilis,Borassodendron_machadonis,Brahea_brandegeei,Calamus_caryotoides,Calectasia_narragara,Caryota_mitis,Chamaedorea_seifrizii,Chamaerops_humilis,Chuniophoenix_nana,Cocos_nucifera,Colpothrinax_cookii,Corypha_lecomtei,Dasypogon_bromeliifolius,Elaeis_guineensis,Eremospatha_macrocarpa,Eugeissona_tr…
(Typha_latifolia,Chamaedorea_seifrizii,Ravenea_hildebrandtii,Salacca_ramosiana,(Acoelorrhaphe_wrightii,Areca_vestiaria,Arenga_caudata,Baxteria_australis,Bismarckia_nobilis,Borassodendron_machadonis,Brahea_brandegeei,Calamus_caryotoides,Calectasia_narragara,Caryota_mitis,Chamaerops_humilis,Chuniophoenix_nana,Cocos_nucifera,Colpothrinax_cookii,Corypha_lecomtei,Dasypogon_bromeliifolius,Elaeis_guinee…
(Typha_latifolia,Acoelorrhaphe_wrightii,Areca_vestiaria,Arenga_caudata,Baxteria_australis,Bismarckia_nobilis,Borassodendron_machadonis,Brahea_brandegeei,Calamus_caryotoides,Calectasia_narragara,Caryota_mitis,Chamaerops_humilis,Chuniophoenix_nana,Cocos_nucifera,Colpothrinax_cookii,Corypha_lecomtei,Dasypogon_bromeliifolius,Elaeis_guineensis,Eremospatha_macrocarpa,Eugeissona_tristis,Kingia_australis…
(Typha_latifolia,Phytelephas_aequatorialis,Salacca_ramosiana,Veitchia_arecina,(Acoelorrhaphe_wrightii,Areca_vestiaria,Arenga_caudata,Baxteria_australis,Bismarckia_nobilis,Borassodendron_machadonis,Brahea_brandegeei,Calamus_caryotoides,Calectasia_narragara,Caryota_mitis,Chamaedorea_seifrizii,Chamaerops_humilis,Chuniophoenix_nana,Cocos_nucifera,Colpothrinax_cookii,Corypha_lecomtei,Dasypogon_bromeli…
(Typha_latifolia,(Acoelorrhaphe_wrightii,Areca_vestiaria,Arenga_caudata,Baxteria_australis,Bismarckia_nobilis,Borassodendron_machadonis,Brahea_brandegeei,Calamus_caryotoides,Calectasia_narragara,Caryota_mitis,Chamaedorea_seifrizii,Chamaerops_humilis,Chuniophoenix_nana,Cocos_nucifera,Colpothrinax_cookii,Corypha_lecomtei,Dasypogon_bromeliifolius,Elaeis_guineensis,Eremospatha_macrocarpa,Eugeissona_t…
(Typha_latifolia,Acoelorrhaphe_wrightii,Areca_vestiaria,Arenga_caudata,Baxteria_australis,Bismarckia_nobilis,Borassodendron_machadonis,Brahea_brandegeei,Calectasia_narragara,Caryota_mitis,Chamaedorea_seifrizii,Chamaerops_humilis,Chuniophoenix_nana,Cocos_nucifera,Colpothrinax_cookii,Corypha_lecomtei,Dasypogon_bromeliifolius,Elaeis_guineensis,Eremospatha_macrocarpa,Eugeissona_tristis,Kingia_austral…
(Typha_latifolia,Acoelorrhaphe_wrightii,Areca_vestiaria,Arenga_caudata,Baxteria_australis,Bismarckia_nobilis,Borassodendron_machadonis,Brahea_brandegeei,Calamus_caryotoides,Calectasia_narragara,Caryota_mitis,Chamaedorea_seifrizii,Chamaerops_humilis,Chuniophoenix_nana,Cocos_nucifera,Colpothrinax_cookii,Corypha_lecomtei,Elaeis_guineensis,Eremospatha_macrocarpa,Eugeissona_tristis,Kingia_australis,Le…
(Typha_latifolia,Acoelorrhaphe_wrightii,Areca_vestiaria,Arenga_caudata,Bismarckia_nobilis,Borassodendron_machadonis,Brahea_brandegeei,Calamus_caryotoides,Caryota_mitis,Chamaedorea_seifrizii,Chamaerops_humilis,Chuniophoenix_nana,Cocos_nucifera,Colpothrinax_cookii,Corypha_lecomtei,Elaeis_guineensis,Eremospatha_macrocarpa,Eugeissona_tristis,Leucothrinax_morrisii,Licuala_paludosa,Lodoicea_maldivica,M…
(Typha_latifolia,Areca_vestiaria,Arenga_caudata,Baxteria_australis,Bismarckia_nobilis,Borassodendron_machadonis,Calamus_caryotoides,Calectasia_narragara,Caryota_mitis,Chamaedorea_seifrizii,Chamaerops_humilis,Chuniophoenix_nana,Cocos_nucifera,Corypha_lecomtei,Dasypogon_bromeliifolius,Elaeis_guineensis,Eremospatha_macrocarpa,Eugeissona_tristis,Kingia_australis,Licuala_paludosa,Lodoicea_maldivica,Ma…
(Typha_latifolia,Acoelorrhaphe_wrightii,Areca_vestiaria,Arenga_caudata,Bismarckia_nobilis,Borassodendron_machadonis,Brahea_brandegeei,Calamus_caryotoides,Caryota_mitis,Chamaedorea_seifrizii,Chuniophoenix_nana,Cocos_nucifera,Colpothrinax_cookii,Corypha_lecomtei,Elaeis_guineensis,Eremospatha_macrocarpa,Eugeissona_tristis,Leucothrinax_morrisii,Lodoicea_maldivica,Mauritia_flexuosa,Metroxylon_warbergi…
(Typha_latifolia,Acoelorrhaphe_wrightii,Areca_vestiaria,Arenga_caudata,Bismarckia_nobilis,Borassodendron_machadonis,Brahea_brandegeei,Calamus_caryotoides,Caryota_mitis,Chamaedorea_seifrizii,Chamaerops_humilis,Chuniophoenix_nana,Cocos_nucifera,Colpothrinax_cookii,Corypha_lecomtei,Elaeis_guineensis,Eremospatha_macrocarpa,Eugeissona_tristis,Leucothrinax_morrisii,Licuala_paludosa,Lodoicea_maldivica,M…
(Typha_latifolia,Baxteria_australis,Calectasia_narragara,Dasypogon_bromeliifolius,Kingia_australis,(Acoelorrhaphe_wrightii,Areca_vestiaria,Arenga_caudata,Bismarckia_nobilis,Borassodendron_machadonis,Brahea_brandegeei,Calamus_caryotoides,Caryota_mitis,Chamaedorea_seifrizii,Chamaerops_humilis,Chuniophoenix_nana,Cocos_nucifera,Colpothrinax_cookii,Corypha_lecomtei,Elaeis_guineensis,Eremospatha_macroc…
(Typha_latifolia,Acoelorrhaphe_wrightii,Areca_vestiaria,Arenga_caudata,Bismarckia_nobilis,Borassodendron_machadonis,Brahea_brandegeei,Calamus_caryotoides,Caryota_mitis,Chamaedorea_seifrizii,Chamaerops_humilis,Chuniophoenix_nana,Cocos_nucifera,Colpothrinax_cookii,Corypha_lecomtei,Elaeis_guineensis,Eremospatha_macrocarpa,Eugeissona_tristis,Leucothrinax_morrisii,Licuala_paludosa,Lodoicea_maldivica,M…
(Typha_latifolia,Ravenea_hildebrandtii,(Acoelorrhaphe_wrightii,Areca_vestiaria,Arenga_caudata,Baxteria_australis,Bismarckia_nobilis,Borassodendron_machadonis,Brahea_brandegeei,Calamus_caryotoides,Calectasia_narragara,Caryota_mitis,Chamaedorea_seifrizii,Chamaerops_humilis,Chuniophoenix_nana,Cocos_nucifera,Colpothrinax_cookii,Corypha_lecomtei,Dasypogon_bromeliifolius,Elaeis_guineensis,Eremospatha_m…
(Typha_latifolia,Acoelorrhaphe_wrightii,Areca_vestiaria,Arenga_caudata,Baxteria_australis,Bismarckia_nobilis,Borassodendron_machadonis,Brahea_brandegeei,Calamus_caryotoides,Calectasia_narragara,Caryota_mitis,Chamaerops_humilis,Chuniophoenix_nana,Cocos_nucifera,Colpothrinax_cookii,Corypha_lecomtei,Dasypogon_bromeliifolius,Elaeis_guineensis,Eremospatha_macrocarpa,Eugeissona_tristis,Kingia_australis…
(Typha_latifolia,Areca_vestiaria,Baxteria_australis,Calamus_caryotoides,Calectasia_narragara,Chuniophoenix_nana,Corypha_lecomtei,Kingia_australis,Licuala_paludosa,Mauritia_flexuosa,Veitchia_arecina,(Acoelorrhaphe_wrightii,Arenga_caudata,Bismarckia_nobilis,Borassodendron_machadonis,Brahea_brandegeei,Caryota_mitis,Chamaedorea_seifrizii,Chamaerops_humilis,Cocos_nucifera,Colpothrinax_cookii,Elaeis_gu…
(Typha_latifolia,Acoelorrhaphe_wrightii,Arenga_caudata,Baxteria_australis,Bismarckia_nobilis,Borassodendron_machadonis,Brahea_brandegeei,Calectasia_narragara,Caryota_mitis,Chamaedorea_seifrizii,Chamaerops_humilis,Chuniophoenix_nana,Cocos_nucifera,Colpothrinax_cookii,Corypha_lecomtei,Elaeis_guineensis,Eremospatha_macrocarpa,Eugeissona_tristis,Kingia_australis,Leucothrinax_morrisii,Licuala_paludosa…
(Typha_latifolia,Acoelorrhaphe_wrightii,Areca_vestiaria,Arenga_caudata,Bismarckia_nobilis,Borassodendron_machadonis,Brahea_brandegeei,Calamus_caryotoides,Caryota_mitis,Chamaedorea_seifrizii,Chamaerops_humilis,Chuniophoenix_nana,Cocos_nucifera,Colpothrinax_cookii,Corypha_lecomtei,Elaeis_guineensis,Eremospatha_macrocarpa,Eugeissona_tristis,Leucothrinax_morrisii,Licuala_paludosa,Lodoicea_maldivica,M…
(Typha_latifolia,Baxteria_australis,Calamus_caryotoides,Calectasia_narragara,Chamaedorea_seifrizii,Eugeissona_tristis,Kingia_australis,Mauritia_flexuosa,Metroxylon_warbergii,Pigafetta_elata,Salacca_ramosiana,(Acoelorrhaphe_wrightii,Areca_vestiaria,Arenga_caudata,Bismarckia_nobilis,Borassodendron_machadonis,Brahea_brandegeei,Caryota_mitis,Chamaerops_humilis,Chuniophoenix_nana,Cocos_nucifera,Colpot…
(Typha_latifolia,Acoelorrhaphe_wrightii,Areca_vestiaria,Arenga_caudata,Bismarckia_nobilis,Borassodendron_machadonis,Brahea_brandegeei,Calamus_caryotoides,Caryota_mitis,Chamaerops_humilis,Chuniophoenix_nana,Cocos_nucifera,Colpothrinax_cookii,Corypha_lecomtei,Dasypogon_bromeliifolius,Elaeis_guineensis,Eugeissona_tristis,Leucothrinax_morrisii,Licuala_paludosa,Lodoicea_maldivica,Mauritia_flexuosa,Met…
(Typha_latifolia,(Arenga_caudata,Calamus_caryotoides,Eremospatha_macrocarpa,Eugeissona_tristis,Mauritia_flexuosa,Metroxylon_warbergii,Pigafetta_elata,Salacca_ramosiana))
(Typha_latifolia,Eremospatha_macrocarpa,(Arenga_caudata,Calamus_caryotoides,Eugeissona_tristis,Mauritia_flexuosa,Metroxylon_warbergii,Pigafetta_elata,Salacca_ramosiana))
(Typha_latifolia,Baxteria_australis,Calamus_caryotoides,Calectasia_narragara,Dasypogon_bromeliifolius,Eugeissona_tristis,Kingia_australis,Mauritia_flexuosa,Metroxylon_warbergii,Pigafetta_elata,Salacca_ramosiana,(Acoelorrhaphe_wrightii,Areca_vestiaria,Arenga_caudata,Bismarckia_nobilis,Borassodendron_machadonis,Brahea_brandegeei,Caryota_mitis,Chamaedorea_seifrizii,Chamaerops_humilis,Chuniophoenix_n…
(Typha_latifolia,Acoelorrhaphe_wrightii,Areca_vestiaria,Arenga_caudata,Bismarckia_nobilis,Borassodendron_machadonis,Brahea_brandegeei,Calamus_caryotoides,Caryota_mitis,Chamaedorea_seifrizii,Chamaerops_humilis,Chuniophoenix_nana,Colpothrinax_cookii,Corypha_lecomtei,Elaeis_guineensis,Eremospatha_macrocarpa,Eugeissona_tristis,Leucothrinax_morrisii,Licuala_paludosa,Lodoicea_maldivica,Mauritia_flexuos…
(Typha_latifolia,Acoelorrhaphe_wrightii,Areca_vestiaria,Arenga_caudata,Bismarckia_nobilis,Borassodendron_machadonis,Brahea_brandegeei,Caryota_mitis,Chamaedorea_seifrizii,Chamaerops_humilis,Chuniophoenix_nana,Colpothrinax_cookii,Corypha_lecomtei,Elaeis_guineensis,Leucothrinax_morrisii,Licuala_paludosa,Lodoicea_maldivica,Nypa_fruticans,Phoenix_dactylifera,Phytelephas_aequatorialis,Pritchardia_thurs…
(Typha_latifolia,Baxteria_australis,Calamus_caryotoides,Calectasia_narragara,Dasypogon_bromeliifolius,Eremospatha_macrocarpa,Eugeissona_tristis,Kingia_australis,Mauritia_flexuosa,Metroxylon_warbergii,Nypa_fruticans,Pigafetta_elata,Salacca_ramosiana,(Acoelorrhaphe_wrightii,Areca_vestiaria,Arenga_caudata,Bismarckia_nobilis,Borassodendron_machadonis,Brahea_brandegeei,Caryota_mitis,Chamaedorea_seifri…
(Typha_latifolia,Acoelorrhaphe_wrightii,Areca_vestiaria,Arenga_caudata,Baxteria_australis,Bismarckia_nobilis,Borassodendron_machadonis,Brahea_brandegeei,Calamus_caryotoides,Calectasia_narragara,Caryota_mitis,Chamaedorea_seifrizii,Chamaerops_humilis,Chuniophoenix_nana,Colpothrinax_cookii,Corypha_lecomtei,Dasypogon_bromeliifolius,Elaeis_guineensis,Eugeissona_tristis,Kingia_australis,Leucothrinax_mo…
(Typha_latifolia,(Acoelorrhaphe_wrightii,Areca_vestiaria,Arenga_caudata,Baxteria_australis,Bismarckia_nobilis,Borassodendron_machadonis,Brahea_brandegeei,Calamus_caryotoides,Calectasia_narragara,Caryota_mitis,Chamaedorea_seifrizii,Chamaerops_humilis,Chuniophoenix_nana,Cocos_nucifera,Colpothrinax_cookii,Corypha_lecomtei,Dasypogon_bromeliifolius,Elaeis_guineensis,Eremospatha_macrocarpa,Eugeissona_t…
[truncated: 24,570 more rows]
