# Supplementary material for: A laid-back trip through the Hennigian Forests
Source: PeerJ. 2017 Jul 21;5:e3578. doi: 10.7717/peerj.3578 (PMC5522724; doi:10.7717/peerj.3578)
Supplement: Supplemental Information 1 [file peerj-05-3578-s001.zip › Raw_data_supplemental_data_files/raw_data_Figure_8.III/raw_data_Figure_8.III_Binary_representation_of_the_159074_bp_alignment_of_complete_plastomes_of_palms_Dasypogonales_and_Typha_latifolia_from_Barrett_et_all_2016_Reduced_Hennigian_Forest_Average_Consensus_Table.nex]

#NEXUS


BEGIN DISTANCES;
DIMENSIONS NTAX = 42;
FORMAT NODIAGONAL;
MATRIX


'Typha_latifolia     ' 
'Acoelorrhaphe_wright' 2.320090 
'Areca_vestiaria     ' 2.318507 2.076508 
'Arenga_caudata      ' 2.338110 2.089937 2.101415 
'Baxteria_australis  ' 2.361193 2.458297 2.455790 2.468865 
'Bismarckia_nobilis  ' 2.327336 2.068679 2.088956 2.069454 2.463778 
'Borassodendron_macha' 2.327662 2.073476 2.088143 2.071774 2.462843 2.021900 
'Brahea_brandegeei   ' 2.318324 2.018455 2.075021 2.087505 2.457048 2.067564 2.071831 
'Calamus_caryotoides ' 2.337781 2.150540 2.149399 2.176310 2.476846 2.155002 2.157419 2.149369 
'Calectasia_narragara' 2.365561 2.468424 2.467752 2.484572 2.164506 2.476660 2.475266 2.467180 2.488764 
'Caryota_mitis       ' 2.338922 2.091882 2.101685 2.052133 2.469709 2.061960 2.064299 2.091419 2.172279 2.481746 
'Chamaerops_humilis  ' 2.319730 2.021085 2.076964 2.090298 2.456846 2.069693 2.073046 2.014282 2.151426 2.468291 2.096499 
'Chuniophoenix_nana  ' 2.323153 2.073863 2.092978 2.077396 2.461694 2.058841 2.062110 2.072426 2.158420 2.480214 2.075021 2.073848 
'Colpothrinax_cookii ' 2.317977 2.022616 2.072253 2.085472 2.455309 2.062950 2.068932 2.023515 2.144370 2.463767 2.090892 2.024823 2.068640 
'Corypha_lecomtei    ' 2.319285 2.066416 2.084930 2.069891 2.460323 2.036216 2.039279 2.064885 2.148644 2.472857 2.064029 2.066090 2.056594 2.061350 
'Dasypogon_bromeliifo' 2.372807 2.475085 2.478215 2.489336 2.151464 2.486147 2.485552 2.474720 2.495032 2.111509 2.488191 2.475141 2.485095 2.471231 2.482982 
'Elaeis_guineensis   ' 2.320085 2.070138 2.051732 2.101149 2.455231 2.080249 2.083395 2.069138 2.151390 2.465920 2.103180 2.072789 2.087634 2.065633 2.074802 2.473123 
'Eremospatha_macrocar' 2.324384 2.139904 2.140074 2.165097 2.463274 2.144562 2.146367 2.139876 2.077334 2.478057 2.165837 2.142076 2.148588 2.132907 2.140825 2.481495 2.140434 
'Eugeissona_tristis  ' 2.318525 2.137249 2.142792 2.166244 2.461286 2.145586 2.145465 2.134654 2.073539 2.472664 2.162232 2.137759 2.150332 2.132167 2.143489 2.476995 2.141548 2.074378 
'Leucothrinax_morrisi' 2.320925 2.053048 2.073254 2.089099 2.454883 2.068918 2.070635 2.051324 2.146747 2.468459 2.091713 2.052065 2.073114 2.048856 2.066428 2.474369 2.068687 2.137189 2.136914 
'Licuala_paludosa    ' 2.317772 2.027557 2.079188 2.092062 2.456079 2.071642 2.075886 2.027432 2.151595 2.467259 2.094593 2.028646 2.075121 2.030648 2.068826 2.473912 2.073668 2.140363 2.137975 2.056417 
'Lodoicea_maldivica  ' 2.331969 2.074175 2.088663 2.075239 2.463125 2.019743 2.018420 2.072376 2.158605 2.474887 2.064640 2.075647 2.059932 2.070642 2.038139 2.484805 2.087811 2.150117 2.148606 2.073311 2.076112 
'Mauritia_flexuosa   ' 2.325590 2.126498 2.129276 2.151438 2.460683 2.132203 2.133494 2.126292 2.060482 2.471905 2.150154 2.128203 2.136194 2.120183 2.129702 2.479423 2.128289 2.038217 2.055530 2.121134 2.126956 2.136960 
'Metroxylon_warbergii' 2.336609 2.145403 2.142737 2.168654 2.472226 2.146864 2.150558 2.144746 2.027116 2.481833 2.171076 2.146822 2.147639 2.139449 2.142842 2.488827 2.144772 2.067680 2.068116 2.141108 2.147272 2.150271 2.048310 
'Nypa_fruticans      ' 2.308131 2.087707 2.092649 2.115576 2.444685 2.092010 2.096359 2.086279 2.138614 2.455984 2.112999 2.088959 2.096594 2.081629 2.092182 2.462921 2.086591 2.133825 2.131805 2.084681 2.087128 2.097599 2.121645 2.134960 
'Phoenix_dactylifera ' 2.316740 2.049852 2.072358 2.088444 2.451790 2.064761 2.070302 2.049913 2.144482 2.462551 2.092523 2.051642 2.068599 2.046985 2.064761 2.467838 2.066423 2.138174 2.137314 2.051213 2.054407 2.073958 2.122763 2.140941 2.083214 
'Phytelephas_aequator' 2.317894 2.063115 2.056348 2.094075 2.449749 2.070472 2.072482 2.059564 2.142144 2.462850 2.099237 2.063385 2.075066 2.059311 2.068135 2.468478 2.051562 2.134439 2.131100 2.053284 2.065051 2.077487 2.120658 2.137777 2.079236 2.060239 
'Pigafetta_elata     ' 2.339255 2.151261 2.149313 2.174414 2.475896 2.154925 2.157792 2.148315 2.020793 2.486118 2.173954 2.151809 2.157189 2.146113 2.147200 2.491805 2.149736 2.076548 2.074311 2.147963 2.153850 2.155746 2.055613 2.026126 2.134214 2.146485 2.141582 
'Pritchardia_thurston' 2.319896 2.034360 2.078764 2.093487 2.457547 2.071738 2.075565 2.033997 2.152164 2.468742 2.098003 2.035444 2.076900 2.028043 2.068004 2.476078 2.074034 2.142615 2.141062 2.056478 2.040073 2.079733 2.129568 2.148579 2.091122 2.056067 2.068429 2.153861 
'Pseudophoenix_vinife' 2.315702 2.074790 2.067626 2.101123 2.449928 2.081882 2.085109 2.070533 2.150615 2.462038 2.100150 2.074067 2.085386 2.069179 2.081692 2.470438 2.060168 2.140902 2.137066 2.072037 2.073158 2.084638 2.128146 2.141053 2.087713 2.070548 2.041300 2.146264 2.078585 
'Ravenea_hildebrandti' 2.316869 2.067346 2.064351 2.097264 2.448254 2.071859 2.076384 2.064732 2.145648 2.460823 2.102788 2.068124 2.078896 2.061984 2.074546 2.467130 2.058865 2.137145 2.135448 2.063041 2.068889 2.081777 2.124579 2.140625 2.082907 2.065033 2.041547 2.147337 2.072240 2.051240 
'Sabal_domingensis   ' 2.317709 2.051973 2.070626 2.082589 2.452070 2.065251 2.067159 2.050855 2.142279 2.467172 2.085594 2.051566 2.070225 2.048165 2.061913 2.473887 2.064502 2.133189 2.132371 2.024733 2.055121 2.070112 2.117782 2.135901 2.083054 2.048755 2.048513 2.142934 2.056013 2.068558 2.060357 
'Salacca_ramosiana   ' 2.333380 2.144517 2.144633 2.169795 2.466792 2.149430 2.152445 2.143754 2.032480 2.478392 2.171517 2.145474 2.152655 2.139661 2.147640 2.483518 2.145086 2.071921 2.069607 2.141402 2.145129 2.153626 2.052988 2.028484 2.136254 2.139675 2.136949 2.034827 2.146911 2.143205 2.140814 2.138860 
'Serenoa_repens      ' 2.319704 2.009131 2.076277 2.089524 2.458008 2.068778 2.073339 2.018455 2.148909 2.468228 2.092209 2.020124 2.072644 2.021796 2.066533 2.475363 2.069366 2.139169 2.136123 2.052866 2.027402 2.074650 2.126194 2.143807 2.087476 2.049998 2.063109 2.149641 2.034389 2.074144 2.067149 2.050496 2.143570 
'Tahina_spectabilis_n' 2.326379 2.087986 2.100807 2.093536 2.472767 2.075564 2.078636 2.087143 2.176856 2.488937 2.095577 2.088742 2.040521 2.083123 2.066492 2.492882 2.096299 2.162894 2.164409 2.089385 2.092373 2.076656 2.153068 2.162960 2.112408 2.085593 2.091102 2.174549 2.090447 2.102353 2.096678 2.081923 2.165973 2.087466 
'Trithrinax_brasilien' 2.322711 2.055511 2.075911 2.092275 2.455992 2.070320 2.071734 2.052434 2.147309 2.470588 2.092607 2.054445 2.074622 2.050955 2.068378 2.476596 2.069607 2.136627 2.138959 2.017989 2.058501 2.074454 2.122352 2.143517 2.085712 2.052410 2.055101 2.149091 2.058776 2.072798 2.065965 2.027291 2.142956 2.054924 2.088785 
'Veitchia_arecina    ' 2.321971 2.078014 2.027994 2.105240 2.459299 2.082491 2.085200 2.077505 2.151174 2.472081 2.106474 2.077998 2.088340 2.073565 2.082202 2.480975 2.056200 2.146096 2.143847 2.075098 2.078919 2.090657 2.133994 2.146077 2.090900 2.075072 2.058928 2.152455 2.082748 2.067312 2.068480 2.071330 2.149703 2.077697 2.099028 2.075963 
'Wallichia_densiflora' 2.337949 2.090777 2.100932 2.027081 2.470489 2.070390 2.072740 2.089156 2.175925 2.485309 2.053109 2.092368 2.078250 2.086192 2.070890 2.491184 2.102596 2.167701 2.165378 2.087497 2.091620 2.077048 2.153642 2.169498 2.116817 2.089642 2.092904 2.175492 2.093422 2.102546 2.097392 2.081503 2.169669 2.090960 2.095224 2.090765 2.103835 
'Washingtonia_robusta' 2.315707 2.022310 2.072576 2.084561 2.454148 2.063151 2.067502 2.021833 2.144686 2.466196 2.085505 2.023147 2.069427 2.019918 2.061334 2.472282 2.064806 2.135404 2.132031 2.047769 2.030488 2.067889 2.120709 2.140179 2.082228 2.045538 2.057382 2.146914 2.031249 2.069301 2.060364 2.046578 2.140141 2.019878 2.084266 2.050347 2.073192 2.084024 
'Chamaedorea_seifrizi' 2.315851 2.086185 2.072621 2.114697 2.452867 2.092822 2.094413 2.082518 2.161878 2.467195 2.112001 2.084872 2.097221 2.081922 2.092282 2.473182 2.070021 2.150971 2.149284 2.081092 2.086035 2.100077 2.142028 2.153667 2.100524 2.081688 2.063950 2.159125 2.090142 2.074471 2.072261 2.075798 2.153570 2.085670 2.111157 2.081583 2.074412 2.113907 2.079744 
'Kingia_australis    ' 2.356939 2.454646 2.451242 2.466906 2.081680 2.461398 2.461162 2.453223 2.474068 2.160524 2.467035 2.453947 2.459315 2.451767 2.455664 2.146332 2.450225 2.457581 2.456327 2.453230 2.452586 2.461656 2.457194 2.469155 2.441355 2.447266 2.445904 2.472574 2.454444 2.445679 2.443978 2.450007 2.464206 2.455015 2.467559 2.454766 2.454638 2.468393 2.452190 2.451829 
'Cocos_nucifera      ' 2.318063 2.068784 2.049653 2.099394 2.451580 2.075370 2.077304 2.066397 2.145598 2.463823 2.101709 2.069325 2.080551 2.064273 2.071587 2.471304 2.036122 2.138376 2.139875 2.065121 2.071733 2.081616 2.126288 2.140814 2.081173 2.065786 2.048517 2.143979 2.072854 2.059482 2.056679 2.060570 2.142382 2.068151 2.095063 2.067046 2.054931 2.099990 2.063558 2.067723 2.448185 
;

END;
BEGIN PAUP;
SET INCREASE=AUTO;
SET CRITERION = DIST;
DSET OBJECTIVE = LSFIT;
HS;
SHOWTREES ALL;

SAVETREES FILE = HEURISTIC_RESULT.TXT BRLENS=NO FORMAT = NEXUS APPEND=NO REPLACE=YES;

END;
