# Supplementary material for: A laid-back trip through the Hennigian Forests
Source: PeerJ. 2017 Jul 21;5:e3578. doi: 10.7717/peerj.3578 (PMC5522724; doi:10.7717/peerj.3578)
Supplement: Supplemental Information 1 [file peerj-05-3578-s001.zip › Raw_data_supplemental_data_files/raw_data_Figure_9/raw_data_Farris_Kluge_1999_Fig_2_as_Binary_Hennigian_Forest_Average_Consensus_Table.nex]

#NEXUS

BEGIN DISTANCES;
DIMENSIONS NTAX = 9;
FORMAT NODIAGONAL;
MATRIX

'O                   ' 
'A                   ' 2.375000 
'B                   ' 2.375000 2.000000 
'C                   ' 2.250000 2.125000 2.125000 
'D                   ' 2.125000 2.250000 2.250000 2.125000 
'E                   ' 2.125000 2.500000 2.500000 2.375000 2.250000 
'F                   ' 2.250000 2.625000 2.625000 2.500000 2.375000 2.125000 
'G                   ' 2.375000 2.750000 2.750000 2.625000 2.500000 2.250000 2.125000 
'H                   ' 2.375000 2.750000 2.750000 2.625000 2.500000 2.250000 2.125000 2.000000 
;

END;
BEGIN PAUP;
SET INCREASE=AUTO NOTIFYBEEP=NO ERRORBEEP=NO;
SET CRITERION = DIST;
DSET OBJECTIVE = LSFIT;
HS;
SHOWTREES;

SAVETREES FILE = HEURISTIC_RESULT.TXT BRLENS=NO FORMAT = NEXUS APPEND=NO REPLACE=YES;

END;
