# Supplementary material for: A laid-back trip through the Hennigian Forests
Source: PeerJ. 2017 Jul 21;5:e3578. doi: 10.7717/peerj.3578 (PMC5522724; doi:10.7717/peerj.3578)
Supplement: Supplemental Information 1 [file peerj-05-3578-s001.zip › Raw_data_supplemental_data_files/raw_data_Figure_9/raw_data_Figure_S1_Farris_Kluge_1999_Fig_2_as_Binary_Henigian_Forest.tre]

(O	(A	B	C	D	E	F	G	H));
(O	(A	B	C	D	E	F	G	H));
(O	E	F	G	H	(A	B	C	D));
(O	D	E	F	G	H	(A	B	C));
(O	C	D	E	F	G	H	(A	B));
(O	A	B	C	D	(E	F	G	H));
(O	A	B	C	D	E	(F	G	H));
(O	A	B	C	D	E	F	(G	H));
