# Supplementary material for: A laid-back trip through the Hennigian Forests
Source: PeerJ. 2017 Jul 21;5:e3578. doi: 10.7717/peerj.3578 (PMC5522724; doi:10.7717/peerj.3578)
Supplement: Supplemental Information 1 [file peerj-05-3578-s001.zip › Raw_data_supplemental_data_files/raw_data_Figure_9/raw_data_Figure_S1_Farris_Kluge_1999_Fig_2_DNA_Matrix_UPGMA.tre]

#NEXUS 

Begin trees;  

	Translate
		1 O,
		2 A,
		3 B,
		4 C,
		5 D,
		6 E,
		7 F,
		8 G,
		9 H
		;
tree 'PAUP_1' = [&R] ((((1,((3,4),5)),((6,7),8)),2),9);
End;
