# Supplementary material for: A laid-back trip through the Hennigian Forests
Source: PeerJ. 2017 Jul 21;5:e3578. doi: 10.7717/peerj.3578 (PMC5522724; doi:10.7717/peerj.3578)
Supplement: Supplemental Information 1 [file peerj-05-3578-s001.zip › Raw_data_supplemental_data_files/raw_data_Figure_9/raw_data_Figure_S1_Farris_Kluge_1999_Presence_absence_recoding_of_the_Fig_2_from_Farris_Kluge_1999.nex]

#NEXUS

[Simplest binary representation (presense-absense recoding) of the hypothetical DNA matrix from Farris & Kluge (1999: p. 206, Fig. 2)]


BEGIN TAXA;
	TITLE Taxa;
	DIMENSIONS NTAX=9;
	TAXLABELS
		O A B C D E F G H 
	;

END;


BEGIN CHARACTERS;
	TITLE  Character_Matrix;
	DIMENSIONS  NCHAR=66;
	FORMAT DATATYPE = STANDARD GAP = - MISSING = ? SYMBOLS = "  0 1";
	MATRIX
	O  010101010110101001010101010101010110101010101010101010101010101010
	A  101010101010101010101010101010101010101010101010101010101010101010
	B  101010101010101001010101010101010101101010101010101010101010101010
	C  101010100110101001010101010101010110011010101010101010101010101010
	D  101010010110101001010101010101010110100110101010101010101010101010
	E  101001010101101001010101010101010110101001101010101010101010101010
	F  101001010101011001010101010101010110101010011010101010101010101010
	G  101001010101010101010101010101010110101010100110101010101010101010
	H  101001010101010101010101010101010110101010101001010101010101010101

;

END;
BEGIN ASSUMPTIONS;
TYPESET * UNTITLED = ORD: 1 - 66;
END;
BEGIN PAUP;
SET AUTOCLOSE=YES;
SET CRITERION=PARSIMONY;
SET ROOT=OUTGROUP;
SET INCREASE=AUTO;
OUTGROUP O;
LOG FILE=OUT.LOG;
HS NREPS=1000 SWAP=TBR ADDSEQ=RANDOM;
SHOWTREES;
SAVETREES FILE=OUT.TREE APPEND=NO REPLACE=YES;
DESCRIBETREES ALL;
END;
